# Supplementary material for: CRISPR screening in human trophoblast stem cells reveals both shared and distinct aspects of human and mouse placental development
Source: Proc Natl Acad Sci U S A. 2023 Dec 12;120(51):e2311372120. doi: 10.1073/pnas.2311372120 (PMC10742386; doi:10.1073/pnas.2311372120)
Supplement: Supplementary file 2 — Dataset S01 (XLSX) [file pnas.2311372120.sd01.xlsx]

## Sheet: TFs_mapping summary
Label	Reads	Mapped	Percentage	Total sgRNAs	Zerocounts	GiniIndex	NegSelQC	NegSelQCPval	NegSelQCPvalPermutation	NegSelQCPvalPermutationFDR	NegSelQCGene
CT27-Day1	7225785	6309864	0.8732	1882	0	0.03854	0	1	1	1	0
CT27-Day20	5212655	4316414	0.8281	1882	2	0.06354	0	1	1	1	0
CT27-EVT	7607240	6291166	0.827	1882	2	0.05929	0	1	1	1	0
CT27-ST(>40um)	5372272	4452751	0.8288	1882	1	0.06334	0	1	1	1	0
CT27-ST(<40um)	6030215	5027751	0.8338	1882	4	0.0662	0	1	1	1	0
B31-Day1	7854183	6859061	0.8733	1882	0	0.03623	0	1	1	1	0
B31-Day20	5385043	4435358	0.8236	1882	0	0.05799	0	1	1	1	0
B31-EVT	7555732	6184757	0.8186	1882	0	0.05285	0	1	1	1	0
B31-ST(>40um)	6124090	5016444	0.8191	1882	0	0.057	0	1	1	1	0
B31-ST(<40um)	6075410	5019523	0.8262	1882	1	0.06032	0	1	1	1	0

## Sheet: TFs_count_data
sgRNA#	Gene	CT27-Day0	CT27-Day20	CT27-EVT	CT27-ST(>40um)	CT27-ST(<40um)	B31-Day0	B31-Day20	B31-EVT	B31-ST(>40um)	B31-ST(<40um)
1	ADNP	2118.19	3850.59	3116.96	3700.68	4156.07	2090.62	3287.51	2935.84	3106.74	4219
2	ADNP	1134.62	2167.33	1826.6	1835.92	3259.3	1576.92	1540.24	833.45	868.27	2110.07
3	ADNP	975.757	1960.8	2504.85	1804.57	2801.11	1455.87	1799.65	1888.57	1595.47	2408.11
4	ADNP	2000.13	3758.94	3041.1	2994.66	5872.29	2585.99	1289.56	1729.74	1242.26	2855.73
5	ADNP2	3565.33	4923.29	4546.66	5664.52	6325.86	2896.6	6694.75	6610	6508.74	6604.44
6	ADNP2	3268.44	2758.54	4061.57	2969.58	3026.17	2366.98	3379.8	3284.05	3274.06	3571.93
7	ADNP2	1944.57	1640.67	2808.26	2069.17	1567.33	4296.72	2925.83	2809.29	2785.24	2606.42
8	ADNP2	2705.9	2297.71	2322.28	2840.41	3013.47	2876.69	4347.6	4474.45	4475.85	4157.81
9	AEBP2	8457.14	6677.55	6865.42	7655.94	7154.54	7503.13	9089.29	7930.43	8298.87	9378.58
10	AEBP2	1666.77	2688.83	1651.09	1938.75	2182.49	2906.95	966.548	1562.17	1074.95	960.976
11	AEBP2	6056.81	4817.44	4901.22	5392.39	5094.39	5762.94	8120.25	8275.15	7252.35	8402.87
12	AEBP2	1983.63	2056.32	2299.35	1990.17	1824.7	1589.67	2358.38	2309.22	2241.75	2057.94
13	AHCTF1	4666.1	2832.12	3049.04	3199.07	2360.22	3094.11	2021.64	2061.37	1869.95	1931.02
14	AHCTF1	2090.41	769.344	538.896	647.087	543.602	1466.22	434.011	623.124	776.413	465.756
15	AHCTF1	989.647	879.066	907.569	1176.29	1126.44	1242.42	400.338	316.798	466.941	141.653
16	AHCTF1	2446.34	1001.7	1230.38	1458.45	1308.8	2660.06	1449.2	2076.21	1497.05	1414.27
17	AHDC1	2078.26	1691.01	1470.28	1339.32	1007.57	1611.97	2768.69	2305.73	2369.7	2484.03
18	AHDC1	5218.22	6424.54	4497.27	5636.93	4541.56	6130.89	8538.05	7190.36	8975.77	6938.75
19	AHDC1	3091.34	4245.59	2519.85	3679.36	3420.88	3900.1	6727.17	5074.01	6374.24	4554.44
20	AHDC1	6485.66	9220.52	7301.12	8861.07	6640.95	6042.48	8146.44	7176.39	8708.94	5947.17
21	AHR	3706.84	2972.82	2716.53	2629.73	2765.33	3379.23	3766.42	4363.61	3324.36	4570.3
22	AHR	1600.8	1363.13	1471.16	1768.2	1738.14	3150.66	1857.02	1630.25	1768.25	1819.96
23	AHR	4059.29	4746.44	7804.74	4717.71	7066.82	4763.42	2668.92	3521.43	2319.4	2803.6
24	AHR	2056.56	1365.72	1679.31	1427.1	1643.5	1643.82	1618.81	1896.43	1756.22	1568.39
25	AKAP8	3640.86	2382.9	2465.16	2787.74	3332.01	2717.41	2052.82	2527.4	2212.23	1550.25
26	AKAP8	1455.82	2264.14	2351.39	2607.16	1839.71	1167.56	2138.88	2288.28	2140.06	1923.09
27	AKAP8	7740.95	5953.38	5157.88	5801.21	5292.91	6404.06	5978.88	5526.08	6575.45	6136.42
28	AKAP8	2410.75	3627.28	3216.62	3416.02	3004.24	2581.22	2294.77	3020.49	2412.35	1966.15
29	AKAP8L	4994.25	2638.49	3690.25	2936.97	2769.95	4299.9	3018.12	2709.8	2962.4	2964.52
30	AKAP8L	4802.39	5009.78	5053.81	5411.2	4710.06	4230.61	4311.43	3426.31	3533.22	3445.01
31	AKAP8L	1874.25	1378.62	1204.8	1415.82	1615.8	1494.89	1344.44	1217.45	1214.92	1685.11
32	AKAP8L	1987.98	1924.65	1948.32	2138.14	2404.08	1126.15	1908.15	1472.28	2157.55	1707.77
33	AKNA	6060.29	5340.23	4550.19	6151.09	5433.71	5026.24	7471.73	7178.14	7588.07	7096.26
34	AKNA	2130.35	2590.73	2683.02	2809.06	2243.66	2208.49	1969.26	2537.88	2297.52	1783.7
35	AKNA	3616.55	3153.54	4055.39	2916.91	3995.65	2166.28	3228.89	2244.64	3187.67	2470.43
36	AKNA	3420.36	3193.55	3282.77	2854.2	3064.25	1997.44	5951.44	4433.43	5390.05	7075.87
37	ANKZF1	1575.62	4681.9	4363.21	3517.59	3887.16	2337.51	2339.67	2202.75	2512.95	1866.42
38	ANKZF1	1937.62	3631.15	2539.25	3533.9	3366.64	3107.65	2726.29	2771.77	2249.41	1747.44
39	ANKZF1	3705.97	4653.5	4159.47	4041.78	4066.05	3033.59	4125.6	4130.59	4739.4	3662.59
40	ANKZF1	1234.45	2691.41	2402.54	2495.55	2214.8	1724.26	1576.41	1403.34	1907.13	1878.89
41	ARID3A	3895.22	1560.63	2602.76	1427.1	1431.14	3607.81	5213.12	5379.46	4293.23	3472.21
42	ARID3A	2725.87	2200.89	2249.08	1709.26	1300.72	3542.5	3504.52	3088.56	2353.3	2848.93
43	ARID3A	6169.67	6986.06	5536.26	6618.84	6097.34	5440.39	4038.3	5044.33	4254.96	4825.28
44	ARID3A	2421.16	933.282	324.573	693.486	528.598	3303.57	2556.68	2241.15	2046.01	1933.28
45	ARID3B	1114.66	1166.93	1355.62	1470.99	1136.83	1513.21	1989.22	1762.03	2316.12	1827.89
46	ARID3B	2522.73	1691.01	1432.35	1524.92	1028.34	2233.97	2715.06	1553.45	2260.34	2380.91
47	ARID3B	2148.58	2136.35	1745.46	1708.01	1857.02	3231.9	3565.63	3917.65	3514.63	2681.21
48	ARID3B	2734.55	364.019	389.84	390.008	387.792	3091.73	165.872	173.672	278.852	265.175
49	ARID5B	3073.98	3746.04	3927.51	4154.65	3200.44	4305.48	3664.15	3349.51	3818.64	3596.86
50	ARID5B	1918.53	1151.44	1250.66	1158.74	1065.28	2057.96	1423.01	1794.32	1100.1	1988.81
51	ARID5B	2568.74	913.919	1648.44	1269.09	1005.26	1178.71	1626.29	1747.19	1809.81	2443.24
52	ARID5B	3329.21	4711.59	6052.22	4641.22	4777	3216.76	3634.22	5005.93	3557.28	3149.24
53	ARNT	3794.52	1556.76	1468.51	1640.29	2091.31	2240.35	2185.02	1768.14	2106.16	1957.08
54	ARNT	1902.9	1676.81	1308.87	1622.73	2083.23	846.601	1625.05	1648.57	1732.17	1209.15
55	ARNT	4813.68	3615.66	4168.29	3495.02	3648.25	3764.71	3689.1	3888.85	4181.69	4713.09
56	ARNT	3323.13	3940.95	4790.97	4414.23	4617.73	3869.83	3221.41	3188.93	3360.44	3335.09
57	ARNTL	4144.36	3926.75	4125.07	4006.67	2899.21	5151.28	3019.37	3052.78	3158.14	3514.13
58	ARNTL	1092.08	1417.35	1703.12	1168.77	1113.75	1050.49	2172.55	1305.59	2306.27	1751.97
59	ARNTL	522.603	827.433	911.979	973.138	1121.83	517.677	980.267	662.396	729.39	717.332
60	ARNTL	3872.65	2966.37	3202.51	3239.2	2511.42	3454.1	3902.36	4006.67	4219.97	3833.7
61	ASCL2	8053.47	8066.5	6890.11	9370.22	7650.82	10616.4	7173.66	6786.29	6778.85	7373.9
62	ASCL2	3810.14	3589.84	3516.5	3742.07	3457.82	3570.38	7302.11	6692.91	7601.19	8186.43
63	ASCL2	8384.22	10555.3	8426.54	10177.8	9290.86	6077.53	9450.97	7894.64	9199.94	8365.48
64	ASCL2	4745.1	8413.74	6969.49	7480.37	7264.18	4945.8	7976.83	6314.14	8589.75	7543.89
65	ASH1L	1693.69	1755.55	1869.82	1383.21	1386.13	1467.02	2103.96	1591.85	2083.19	2003.54
66	ASH1L	2641.66	3624.7	2825.9	3172.73	3407.03	1955.23	2005.43	2285.66	2152.08	2135
67	ASH1L	1420.23	3065.76	3340.1	3704.45	3545.53	2400.43	2490.58	2248.13	2504.2	3433.68
68	ASH1L	775.224	2313.2	2287	2738.83	3029.63	2031.68	2256.11	2025.59	2268	2306.12
69	ATF1	1788.31	682.858	697.655	609.465	597.847	995.532	285.599	508.797	336.81	372.831
70	ATF1	3328.34	5395.74	5231.97	4809.26	5852.66	3841.96	4761.65	3755.32	4431.02	4506.84
71	ATF1	1470.58	3098.03	3639.09	3442.35	3322.78	2014.96	3752.7	3573.8	3449.02	3687.52
72	ATF1	5631.44	3322.64	4197.39	2496.8	3251.22	3551.26	3314.95	3059.76	3677.57	3083.51
73	ATF2	3296.22	3549.83	3062.27	2819.09	3807.52	4838.29	3664.15	2591.11	3297.02	3341.88
74	ATF2	3724.2	2497.79	2486.33	2500.56	2184.79	2383.7	2842.27	2293.51	3410.75	3565.13
75	ATF2	1489.68	536.992	650.909	536.731	548.218	1612.76	905.437	1145.01	1164.62	1024.44
76	ATF2	2988.04	1803.31	1485.27	1412.05	1208.39	2181.41	2042.85	2215.84	2106.16	1832.43
77	ATF3	5873.64	6521.36	6158.06	6345.46	5298.68	6087.88	3392.27	2907.04	3646.95	2995.12
78	ATF3	8168.06	5093.68	4173.58	6225.07	4553.1	8440.52	5234.33	4448.26	6272.54	4783.35
79	ATF3	3883.93	4403.08	5101.44	4460.63	3705.96	2865.54	1980.49	1525.52	2078.82	1618.25
80	ATF3	5568.94	5843.66	6786.04	6344.21	6291.24	4926.69	4434.9	3654.96	4753.61	3624.06
81	ATF4	3872.65	2646.24	3255.43	2209.63	2509.11	3359.32	1557.7	1730.61	2065.69	1348.54
82	ATF4	3828.37	1607.1	1556.71	1256.55	1406.9	3641.26	3073	2739.47	3584.62	3354.35
83	ATF4	1841.26	3578.23	2281.71	3878.76	3810.98	2439.45	2329.69	2309.22	2787.43	2029.61
84	ATF4	1418.49	850.668	858.177	1063.43	960.248	1576.13	878	738.323	858.428	794.392
85	ATF5	2049.61	1986.61	2098.26	2415.29	1872.02	2480.87	2374.59	1679.12	2680.26	2238.12
86	ATF5	3528.01	2522.31	3318.05	2287.38	2541.43	2961.91	2416.99	1836.21	1727.79	1819.96
87	ATF5	4258.09	2291.25	2389.31	2277.34	2348.68	3219.15	2642.73	3134.82	3251.09	2745.81
88	ATF5	2313.52	3334.26	2836.48	3431.06	3514.37	2049.2	1605.09	1473.16	1811.99	1715.7
89	ATF6	1767.47	2770.16	2681.25	3148.9	2758.4	1686.83	3055.54	3174.96	2991.92	2780.94
90	ATF6	1926.34	2672.05	3510.32	3226.66	3447.43	2150.35	1119.95	1199.12	1211.64	1739.5
91	ATF6	3354.38	3291.66	3885.17	3245.47	2940.76	2519.89	2708.83	3037.07	2331.42	2831.93
92	ATF6	2781.43	2722.4	2904.4	2836.65	2838.04	2566.88	2846.02	3474.31	3055.35	3067.64
93	ATF6B	1989.71	2218.97	2295.82	2210.88	2826.5	1844.52	2207.47	2485.51	2136.77	2625.69
94	ATF6B	5360.59	8198.17	7486.34	9204.68	8944.62	5740.64	8667.75	7606.65	8851.1	7014.67
95	ATF6B	1740.56	1851.07	2321.4	1961.32	1955.12	2878.28	1925.61	1445.23	1907.13	2678.95
96	ATF6B	3114.78	6029.54	5997.54	5813.75	5626.45	3574.36	4922.54	5161.28	5056.52	5381.69
97	ATF7	6075.91	3842.85	3431.83	4222.37	3814.45	4450.43	3191.48	3338.16	3049.88	3499.4
98	ATF7	2647.74	1033.97	1563.77	1186.33	1216.47	2468.92	1222.22	1475.77	1257.57	1239.75
99	ATF7	4676.52	4653.5	4267.07	4424.27	4036.04	3365.7	3190.23	2098.9	4261.52	3037.05
100	ATF7	4155.65	1809.77	1995.95	1588.87	1442.68	2910.14	1822.1	1948.79	2507.48	2540.69
101	ATMIN	3330.08	1760.71	1995.06	1814.6	2488.33	3357.73	1107.48	1576.14	1188.68	1714.57
102	ATMIN	1006.14	831.305	1167.76	689.724	670.558	1216.94	1122.44	1405.08	1155.87	1206.89
103	ATMIN	3113.92	1949.18	1715.47	1945.02	2007.06	2496.8	1504.07	2653.08	1701.55	1672.64
104	ATMIN	1710.18	956.517	1733.99	921.722	1045.65	2325.56	905.437	918.976	850.773	1103.76
105	BACH1	3666.03	4995.58	5750.58	4986.08	6988.34	2853.59	2996.92	3329.44	3236.87	3017.78
106	BACH1	1915.05	2182.82	2862.06	2367.63	2871.51	1563.38	2518.01	2768.27	2873.82	3089.18
107	BACH1	3417.75	4049.39	4803.32	3875	5299.83	4040.27	4829	4628.05	4714.25	4823.01
108	BACH1	2244.94	3215.5	2478.39	3357.08	3405.88	2735.72	2635.25	3325.94	3381.22	2872.73
109	BAZ2A	3953.38	7714.1	6800.15	6685.31	5836.51	3013.68	5483.76	4647.25	5571.58	4275.66
110	BAZ2A	3095.69	4829.06	3692.9	4938.43	3955.25	3369.68	4840.22	4626.3	4531.62	3391.75
111	BAZ2A	2975.02	3667.29	3936.33	2870.51	2252.89	3423.83	3978.44	4585.28	4296.51	3184.37
112	BAZ2A	9208.06	16366.6	12634.5	16135.8	12284.7	10297	9593.14	7815.23	10116.3	8852.76
113	BBX	2501.03	1541.27	1748.11	1504.85	1523.47	2082.65	1818.36	2337.15	1900.57	1915.15
114	BBX	1558.26	1334.74	1760.45	1580.1	1223.39	1289.41	722.105	1185.16	871.55	673.136
115	BBX	4174.75	4129.42	3945.15	3735.8	4171.08	4028.32	5265.5	5590.66	4810.48	4462.65
116	BBX	781.3	1814.93	2919.39	1843.44	1413.83	873.679	2360.87	2468.06	2716.35	2633.62
117	BHLHE40	3299.69	1568.38	2139.71	1511.12	1502.7	2773.15	2929.58	2590.24	3169.08	3126.57
118	BHLHE40	4135.68	2805.01	2546.31	2926.94	2420.24	3579.14	4053.27	4315.61	3606.49	4708.56
119	BHLHE40	3525.4	5606.15	6883.06	5630.66	5561.82	4737.94	5600.99	4839.24	4975.6	5858.78
120	BHLHE40	5659.22	4151.36	4089.79	3759.62	3922.94	7616.22	6404.16	6801.12	6783.22	6902.48
121	BHLHE41	4440.39	4742.57	4886.23	5130.29	4727.37	4799.26	8308.57	8060.46	7160.49	7732
122	BHLHE41	3439.46	2763.7	3144.3	3033.53	2849.58	3839.57	5032.29	4294.67	5807.78	5186.78
123	BHLHE41	4087.07	4638.01	6158.06	4838.1	4128.37	3993.28	4249.07	3892.34	4293.23	3843.9
124	BHLHE41	4293.68	4475.36	5040.58	4881.99	5901.14	3538.52	4404.96	3040.56	4429.93	4149.87
125	BNC1	1398.53	4378.55	3989.25	5101.45	4704.29	2085.04	2488.08	1967.12	2833.36	2349.18
126	BNC1	1951.51	3620.82	4997.36	4283.81	5082.85	1370.65	2968.24	3110.38	3596.65	4971.46
127	BNC1	3016.69	5551.93	5016.76	6044.49	5884.98	4174.86	6744.63	6894.51	6843.37	8094.64
128	BNC1	2988.04	5199.53	7438.71	5116.5	4465.38	3313.13	2561.66	2914.02	3024.73	3575.33
129	BPTF	2924.67	959.099	1338.86	1422.09	1156.45	3474.01	896.707	1292.5	892.328	661.804
130	BPTF	2033.12	1000.41	1061.92	673.422	654.4	1955.23	241.949	377.889	170.592	101.99
131	BPTF	3086.14	593.789	560.064	659.627	489.357	3167.39	651.017	994.031	1370.2	1048.23
132	BPTF	1074.72	373.055	356.324	248.301	437.421	790.054	563.716	543.706	480.064	522.417
133	C11orf95	3469.84	1981.45	2231.44	2412.78	2172.1	3802.93	2924.59	2974.24	2719.63	2993.98
134	C11orf95	2902.96	1638.08	1751.63	2054.12	2090.16	2467.33	3343.63	2732.49	3733.34	3136.77
135	C11orf95	1705.84	1702.63	1800.14	1855.99	1610.03	2575.64	1005.21	1257.59	936.069	762.661
136	C11orf95	4903.96	2564.91	2767.69	2377.67	2506.8	4216.28	1573.91	1268.07	1700.45	2291.38
137	CAMTA1	3484.6	3446.56	4730.12	4626.17	3674.79	2813.77	6961.64	5892.62	6559.05	5902.98
138	CAMTA1	5964.79	4422.44	4550.19	5193	4435.38	5849.75	6300.65	7705.26	7066.45	8404.01
139	CAMTA1	2336.96	2968.95	2176.75	2842.92	3215.45	2664.84	2733.77	2460.2	2719.63	2099.87
140	CAMTA1	2857.82	4448.26	3700.83	5119.01	4651.2	4381.14	3793.86	3730.01	3704.91	3877.9
141	CAMTA2	2936.82	1925.94	1914.8	2130.62	1872.02	1697.18	3637.96	4224.85	3870.03	4828.68
142	CAMTA2	6232.17	6974.44	6723.42	6768.08	9139.67	5778.07	7521.61	6774.94	6414.7	7157.46
143	CAMTA2	4456.02	3696.98	4879.17	3782.2	4296.88	4479.9	4560.86	3809.43	4141.23	4418.45
144	CAMTA2	1768.34	2921.19	2860.3	2847.93	3299.7	3332.25	3084.22	3079.84	3082.69	3411.01
145	CC2D1A	1926.34	2022.76	2858.53	2356.35	1770.46	3451.71	3307.46	3157.51	2097.41	3169.63
146	CC2D1A	5410.94	6176.7	6076.92	5754.81	9063.49	5536.75	8102.79	5461.5	8319.64	6360.8
147	CC2D1A	4871.84	10805.7	11278.9	9041.66	9984.5	6749.71	8304.83	7741.05	8286.84	7862.32
148	CC2D1A	4774.61	6367.75	6742.82	8104.89	7175.31	4134.25	5852.92	5424.84	6264.88	6109.22
149	CDC5L	1919.39	564.1	556.536	596.925	538.985	1872.4	481.403	406.689	610.195	327.502
150	CDC5L	3429.91	1791.69	1657.26	1848.46	1593.87	4890.05	1726.07	1808.28	1986.96	1818.83
151	CDC5L	2968.07	481.486	352.796	614.482	513.594	1945.67	74.8295	246.98	87.4831	137.12
152	CDC5L	2550.51	795.161	803.494	622.006	577.072	2919.7	295.577	446.834	511.776	230.045
153	CEBPA	4533.28	10297.1	11516.2	9698.78	13415.8	5351.98	8060.39	9278.78	7177.99	9660.75
154	CEBPA	8675.04	15988.4	17379.6	14436.6	21895.3	6388.93	11892.9	13288.1	10773.5	16682.2
155	CEBPA	7853.8	13459.7	13772.3	12329.8	17081.3	8544.85	10140.6	8542.2	8809.55	13130.7
156	CEBPA	5358.85	11873.2	14660.5	10611.7	17088.3	5277.91	8609.14	9532.74	8495.7	13072.9
157	CEBPB	3506.3	5455.12	6062.81	5393.64	6474.75	3323.49	5886.59	5373.35	4618.01	7091.73
158	CEBPB	5649.67	6736.93	6245.38	6024.43	7580.42	6086.29	9129.2	6437.2	8782.21	10040.4
159	CEBPB	7813	14306.5	14532.6	13049.6	18644	9399.42	10110.7	10648.1	9425.21	10664.8
160	CEBPB	6747.83	8595.75	10118.2	8896.19	11472.2	6005.05	6924.23	7659.88	7355.14	9487.37
161	CEBPD	4355.32	5670.69	6294.77	6400.64	6962.95	3930.36	4710.52	4025.87	4639.89	7200.52
162	CEBPD	4252.01	5518.37	7254.38	6633.89	9201.99	4322.2	3524.47	4424.7	4282.3	4671.16
163	CEBPD	8751.43	8402.12	11730.5	9207.19	11071.7	6792.72	6431.6	6075.89	5694.06	6754.03
164	CEBPD	4853.61	3520.14	4685.14	4043.04	4451.53	3870.63	6400.42	4938.73	5499.41	6635.04
165	CEBPG	1333.42	1641.96	1444.7	1435.88	1558.09	2320.78	1681.17	1979.33	1450.03	1110.56
166	CEBPG	4109.64	3529.17	3880.76	3580.3	4016.42	3702.58	3117.9	2679.26	3162.51	3782.71
167	CEBPG	4405.67	2691.41	2832.95	3053.6	2424.86	3127.56	1363.14	2146.9	1766.07	1840.36
168	CEBPG	997.46	1223.72	1484.39	1255.3	1081.43	2032.48	1555.21	1213.96	1725.6	1189.89
169	CEBPZ	1520.06	78.7416	173.752	71.4805	51.9365	1550.64	86.0539	334.253	164.031	240.244
170	CEBPZ	2946.37	87.7776	494.797	116.626	33.4702	2949.17	778.227	520.142	626.598	687.868
171	CEBPZ	3721.59	832.596	557.418	807.604	1059.5	3630.91	364.17	569.888	481.157	301.438
172	CEBPZ	2179.83	1498.67	1689.01	1350.61	1023.73	3985.32	875.505	1020.21	1103.38	1246.55
173	CENPA	5254.68	855.831	798.202	726.091	1120.67	4764.22	91.0426	166.69	51.3963	169.984
174	CENPA	3646.94	1075.28	1126.3	1225.2	706.336	3789.39	937.863	2000.28	704.239	951.91
175	CENPA	1041.73	444.051	683.543	398.786	538.985	2159.91	914.167	1100.5	902.169	767.194
176	CENPA	2970.68	659.623	364.262	638.308	559.76	4522.9	1275.84	841.304	1018.08	1138.89
177	CENPB	7984.02	8035.52	7780.92	8250.36	8009.76	8359.29	6750.87	6106.44	6947.25	7198.25
178	CENPB	2128.61	3899.65	3426.53	3888.79	3405.88	3067.04	3590.57	5192.7	3482.92	4001.42
179	CENPB	3983.76	6529.1	6645.8	6859.62	6819.84	4323.8	6560.05	5936.26	7007.4	7075.87
180	CENPB	3751.11	5191.78	4823.61	5226.86	4455	3534.54	6003.82	4343.54	5895.27	5964.17
181	CENPT	2091.28	3190.97	3425.65	2901.86	3063.1	2303.26	836.843	1248.87	1232.42	1254.48
182	CENPT	4100.09	4474.07	3470.63	4362.82	3710.57	3874.61	2470.62	2754.31	2544.66	2604.15
183	CENPT	1532.22	783.544	735.58	623.26	799.822	1894.7	1495.34	1357.08	1271.79	1945.75
184	CENPT	2457.62	1570.96	1438.53	1369.42	1480.77	3683.47	1252.15	1347.48	1646.87	1512.86
185	CGGBP1	1479.26	1614.85	1577.88	2055.38	2047.45	1345.16	868.022	1572.65	1338.49	1825.63
186	CGGBP1	1637.26	2666.89	2278.18	2442.88	2075.15	1887.53	3806.33	3682.89	3036.76	3463.14
187	CGGBP1	4668.7	3241.32	2907.92	3184.02	2999.62	3639.67	4422.42	2636.49	3962.98	4388.99
188	CGGBP1	2008.81	2647.53	2188.22	2316.22	2251.74	2378.13	2004.18	2344.13	2204.57	2331.05
189	CHAMP1	2440.26	1071.4	1531.14	1175.04	1289.18	1844.52	1923.12	2369.44	1547.36	1960.48
190	CHAMP1	2451.55	2069.23	1487.04	1887.34	2271.36	2235.57	3090.46	2794.46	2929.59	3644.46
191	CHAMP1	2954.18	3290.37	3201.63	3224.15	4375.36	3740.02	3420.96	5544.4	3190.95	3757.78
192	CHAMP1	1895.09	1405.73	1502.03	1359.38	1374.59	2123.27	3096.7	3425.43	3558.38	3557.2
193	CHCHD3	2362.13	442.76	1225.97	407.564	439.729	2447.42	1234.69	1128.43	1108.85	1024.44
194	CHCHD3	4263.3	3702.15	3927.51	3699.43	3449.74	3584.71	2394.54	2285.66	2234.1	2106.67
195	CHCHD3	1238.8	1311.5	1917.45	1670.39	1307.65	1194.64	1018.93	1026.32	990.746	756.995
196	CHCHD3	3808.41	1574.83	1011.64	1542.47	1011.03	3114.82	1108.72	1076.07	1011.52	690.135
197	CIC	2615.62	3156.12	4095.08	3507.56	3295.08	2265.83	2560.42	2405.22	2588.41	2562.22
198	CIC	2572.21	2373.87	2708.59	2409.02	1910.11	2977.84	3579.35	3284.93	3510.26	2469.3
199	CIC	6935.34	5054.95	4608.4	4395.42	5716.48	7279.33	5654.62	5466.73	6126	5800.99
200	CIC	2762.33	3277.46	3054.33	2578.31	3312.39	2453.79	2962	3092.93	2786.34	2634.75
201	CREB1	2527.07	2202.18	2528.67	2382.68	1610.03	2006.2	2117.68	1885.95	2195.83	2121.4
202	CREB1	2321.33	2488.75	2624.81	2667.35	3050.4	2314.41	2246.13	1746.32	2334.71	1546.85
203	CREB1	2606.94	2146.68	2225.26	1918.69	2037.06	3451.71	3849.98	3006.53	3940.02	4995.26
204	CREB1	1834.32	2144.1	1771.04	2244.74	2704.16	2330.34	4646.91	3292.78	3966.27	4049.02
205	CREB3	2436.79	1959.5	1829.25	1706.75	3058.48	1616.74	1742.28	1688.72	1896.2	1851.69
206	CREB3	1085.14	2093.75	1724.29	2098.02	1799.31	1627.1	1905.66	1591.85	1737.63	2206.39
207	CREB3	3966.4	1634.21	2031.23	1280.38	1944.73	3201.63	2281.05	2362.46	2055.85	2565.62
208	CREB3	3179.89	2297.71	2107.08	2634.75	2863.43	3064.65	2342.16	2653.95	1853.55	2056.81
209	CREB3L1	4527.2	6860.85	6815.14	7022.65	7227.25	4779.35	4792.83	5192.7	5124.32	4396.92
210	CREB3L1	3264.1	5002.03	4701.01	4448.09	4820.86	3930.36	5003.6	3621.8	4432.11	4273.4
211	CREB3L1	2474.12	1774.91	1882.17	1813.35	1611.19	1649.4	1800.9	2741.22	2397.04	1788.23
212	CREB3L1	2198.93	1732.32	1702.24	1378.19	1180.69	2142.39	1793.41	1690.46	1717.95	1465.26
213	CREB3L2	4988.17	4942.65	5098.79	5023.7	3913.7	3832.4	3599.3	2976.86	2955.84	1991.08
214	CREB3L2	2587.84	3069.63	2909.69	3333.25	2479.1	3192.07	3167.78	2089.3	2470.3	1705.51
215	CREB3L2	2616.49	3729.26	3690.25	3600.36	2228.65	3113.23	3979.68	3303.25	3818.64	3764.58
216	CREB3L2	2985.44	5447.37	5431.3	5412.45	5481.03	3712.14	7027.74	6029.64	7033.64	6392.53
217	CREBL2	2209.34	3764.11	2667.14	3408.49	3281.23	2437.86	2435.7	2081.44	2344.55	2434.17
218	CREBL2	2602.6	2926.35	2827.66	2967.07	2805.72	1481.35	4145.56	4359.25	4495.54	3625.19
219	CREBL2	572.954	1403.15	1322.1	1476.01	1380.36	1351.53	1961.78	2244.64	2343.45	2158.8
220	CREBL2	1672.85	2350.63	2541.02	2273.58	2384.46	2180.61	4396.23	3359.11	3737.72	3871.1
221	CREBZF	5548.1	4524.42	4294.41	4616.14	5515.65	6627.06	6266.97	5090.59	4925.3	5582.27
222	CREBZF	2340.43	4684.48	4385.26	5043.76	5658.77	3528.96	3166.54	2246.39	2925.22	2838.73
223	CREBZF	2070.45	2062.77	1259.48	1804.57	1805.08	1418.43	1289.56	1398.97	1329.74	1044.83
224	CREBZF	4610.54	3840.27	3864	3969.05	3366.64	2557.32	2934.56	2273.44	2424.38	2118
225	CREM	1895.96	3039.94	3058.74	2788.99	2631.45	2740.5	1627.54	2071.84	1857.92	1468.66
226	CREM	1452.35	595.08	982.538	748.664	812.517	1250.39	815.642	982.685	684.555	737.73
227	CREM	1592.98	1529.65	1793.97	1543.73	2480.26	1804.7	2490.58	2573.66	2113.81	2017.14
228	CREM	2653.82	4607.03	5821.14	5080.13	5165.95	2783.51	4012.11	4090.45	4134.67	4064.88
229	CSRNP1	4610.54	6148.3	7109.73	6159.86	5970.39	3005.71	5955.18	3827.76	5208.53	5501.81
230	CSRNP1	3195.52	5598.4	4727.47	5680.82	5617.22	4381.14	4609.5	4897.72	4088.74	4276.8
231	CSRNP1	4745.97	6873.76	6789.57	6553.63	7274.57	4872.53	5750.65	4986.73	6335.96	6329.07
232	CSRNP1	3406.47	4405.66	4749.52	5007.4	4491.93	2380.52	1441.72	2265.59	1738.73	1535.52
233	CSRNP2	1853.42	1665.19	1393.55	1928.72	1867.41	1379.41	1613.82	1535.99	1462.06	1092.43
234	CSRNP2	1902.9	1662.61	1206.56	1541.22	1270.71	952.525	1677.43	1450.46	1775.91	1700.97
235	CSRNP2	2009.68	1378.62	1624.63	1297.94	873.687	2097.79	1289.56	852.65	1714.67	1566.12
236	CSRNP2	3076.59	3207.75	4221.21	4043.04	4031.43	3309.15	3533.2	4169.87	2970.05	3868.83
237	CTCF	1889.88	1213.4	1606.11	1255.3	1358.43	2558.92	2014.16	1675.63	2464.84	2499.9
238	CTCF	2574.82	2650.11	1585.82	2607.16	1701.21	2531.84	1181.06	991.412	980.904	1336.07
239	CTCF	1954.12	224.607	103.193	253.317	307.002	1983.9	148.412	448.579	113.728	169.984
240	CTCF	2836.12	588.626	491.269	723.583	266.607	2349.46	487.639	353.452	490.999	198.315
241	CUX1	2729.34	2204.77	2017.11	2077.95	2078.61	2853.59	1567.68	1678.24	1305.69	1249.95
242	CUX1	2185.04	2123.44	2909.69	2350.08	3141.58	2304.86	1763.48	1659.04	1868.86	1506.06
243	CUX1	5838.92	4927.16	6300.06	4616.14	5274.44	4717.23	3539.44	3587.76	3432.62	4267.73
244	CUX1	4841.46	4650.92	5396.02	6231.34	5326.38	3505.87	4088.19	4250.16	4310.73	3959.49
245	CXXC1	6569	2173.79	1460.58	1488.55	2129.4	5715.15	4145.56	4101.79	4229.81	3976.49
246	CXXC1	3337.02	1187.58	680.015	1062.18	672.866	3501.09	3175.27	2208.86	2450.62	3042.71
247	CXXC1	4420.42	5591.95	4800.68	6431.99	5919.61	4999.17	4779.11	4136.7	4631.14	3838.24
248	CXXC1	2311.78	2110.53	1814.26	1847.21	1846.63	2496.8	1429.24	1785.59	1746.38	1120.76
249	CXXC5	2261.43	2157	1295.64	2069.17	1792.39	1851.69	2348.4	1681.74	2445.15	1961.61
250	CXXC5	3914.31	3795.09	3419.48	3497.53	4123.76	3211.19	3990.91	4691.75	4172.94	4188.4
251	CXXC5	3883.06	6421.96	6220.68	6331.67	6196.6	4080.09	6737.15	5860.33	6209.11	6117.16
252	CXXC5	5987.36	6334.18	6363.56	5808.73	6208.14	3650.02	10915.1	10731	11502.9	10027.9
253	DDIT3	2434.18	2209.93	1891.87	2229.69	2564.51	2350.25	2983.2	2633	2845.39	3145.84
254	DDIT3	1766.61	1866.56	1509.09	2055.38	1738.14	950.932	874.258	1038.54	856.241	951.91
255	DDIT3	2661.63	2699.16	2047.1	2826.62	1989.74	2152.74	3018.12	3069.36	3258.75	3003.05
256	DDIT3	2369.08	2601.06	2658.32	3028.52	2394.85	2588.38	2293.52	2962.02	2410.16	2476.1
257	DLX3	4112.24	7273.92	2133.54	3008.45	17390.6	3660.37	5541.13	3665.43	4134.67	10017.7
258	DLX3	3191.18	5661.65	3124.89	4147.12	10071.1	2666.43	4469.82	2434.02	2990.83	8572.86
259	DLX3	1348.18	1692.3	871.407	1725.56	4792.01	1051.28	1703.62	664.142	987.466	3693.18
260	DLX3	3521.06	3921.59	2176.75	2318.73	8083.63	3031.2	3058.03	2189.66	1877.61	4775.42
261	DLX4	3878.72	3544.66	4339.4	4326.45	3476.28	4888.46	3063.02	2374.68	3270.77	2901.06
262	DLX4	2278.79	3454.31	2892.05	2929.45	3754.43	2641.74	2741.25	1947.04	2365.32	3267.09
263	DLX4	2862.16	2366.12	2518.97	2101.78	1658.51	3240.66	5036.03	3991.83	4792.98	4251.87
264	DLX4	3558.39	5404.77	5066.16	4372.85	5182.11	5298.62	3606.78	3570.31	3150.49	3292.02
265	DLX5	3751.11	7008.01	6877.77	7525.52	7763.93	2228.4	3018.12	2434.02	2710.88	2451.17
266	DLX5	3394.32	3620.82	3314.52	3094.98	2779.18	3230.3	2975.72	3229.94	3022.54	3323.75
267	DLX5	2354.32	2339.01	2064.74	2049.11	2525.27	2331.93	1950.56	1360.57	1469.72	1475.46
268	DLX5	2935.08	3287.79	2946.73	2676.13	2881.9	3067.04	2308.49	2543.99	2436.4	2073.8
269	DLX6	5243.39	7134.51	7208.51	6758.04	8991.94	5238.09	8355.96	7576.97	8626.93	7628.88
270	DLX6	3106.1	2815.34	2961.73	3464.92	3300.85	3220.75	3063.02	2148.64	2976.61	2333.31
271	DLX6	3646.07	5887.55	5328.99	5184.22	6168.9	4538.83	3273.79	3149.65	3329.83	3380.41
272	DLX6	6608.93	6758.87	5860.83	7081.59	6774.83	6787.14	8707.66	7465.27	8922.18	8886.76
273	DMTF1	2722.4	3811.87	2975.84	4583.53	6111.19	2636.17	2474.36	1954.02	2347.83	2091.94
274	DMTF1	2134.69	3104.49	2214.68	2916.91	3329.71	2371.76	1668.7	1853.66	1456.59	1087.9
275	DMTF1	2257.09	4175.89	4429.36	4169.7	4413.45	2042.83	3418.46	3650.6	3731.15	3582.13
276	DMTF1	1213.62	1094.64	2030.34	1151.21	1316.88	1896.29	1437.97	1246.25	1486.12	1507.19
277	DNMT1	905.44	50.343	0.881991	81.5129	48.4741	1721.87	955.324	613.524	445.07	695.801
278	DNMT1	1724.07	1062.37	600.636	1370.67	1389.59	2386.89	456.46	281.017	630.972	702.6
279	DNMT1	4056.68	472.45	526.549	307.241	556.297	3339.41	700.903	651.051	679.088	822.722
280	DNMT1	1125.94	726.747	799.084	595.671	835.6	910.315	1255.89	1612.79	1126.34	1780.3
281	DNTTIP1	3254.55	5146.6	5423.36	5483.93	5352.92	4156.55	3013.14	2783.98	2639.8	3084.64
282	DNTTIP1	2789.24	3172.9	2309.93	2643.52	3681.72	3892.93	1682.42	2027.33	1759.5	1523.06
283	DNTTIP1	2128.61	1922.07	1856.59	1829.65	1556.94	2095.4	1415.53	1007.99	1183.21	1953.68
284	DNTTIP1	1943.7	1141.11	1017.82	1325.52	987.947	1526.75	1492.85	1210.47	1500.34	1214.82
285	DOT1L	3651.28	1428.97	1855.71	1433.37	1456.53	3215.97	3164.04	2707.18	2947.09	2740.14
286	DOT1L	3251.08	2588.15	2700.66	1582.6	1747.37	3333.84	3492.04	3675.91	3535.41	3592.33
287	DOT1L	4626.17	4051.97	3710.54	4337.74	3199.29	4729.97	5039.77	5823.68	5336.47	4298.33
288	DOT1L	3409.07	3256.81	2935.27	2474.23	2236.73	4565.11	3271.3	2834.6	3023.63	3597.99
289	DRAP1	8538.74	3077.38	2989.95	2545.71	2855.35	7116.07	1329.47	1145.01	1491.59	1979.75
290	DRAP1	2760.59	1120.45	1671.37	1365.65	1165.69	3229.51	1479.13	1717.52	1743.1	1400.67
291	DRAP1	3277.12	311.094	168.46	324.797	457.041	2336.71	246.937	617.015	464.754	242.51
292	DRAP1	3160.79	2448.74	1883.93	2006.47	1994.36	3948.68	2929.58	2452.35	2284.4	3239.89
293	E2F1	4640.06	2435.83	2225.26	2240.98	1907.8	4326.19	4857.68	4290.3	4601.61	3804.24
294	E2F1	3581.83	1905.29	1615.81	1771.96	1561.56	2746.08	2854.75	2075.33	2833.36	2988.32
295	E2F1	6185.29	5766.21	6020.47	5964.23	4864.72	7160.67	6558.81	5413.5	6714.33	7311.58
296	E2F1	3916.92	3578.23	3476.81	3785.96	3875.62	4205.13	2647.72	2314.46	2938.34	2923.72
297	E2F3	2282.27	1621.3	1728.7	2155.7	1770.46	2385.3	1288.31	833.45	1829.49	1359.87
298	E2F3	762.202	993.952	1083.97	1117.35	893.308	1333.22	885.483	822.104	815.78	726.398
299	E2F3	1245.74	981.043	527.431	833.939	406.259	1268.71	1282.08	1329.16	1490.49	974.575
300	E2F3	2998.46	491.812	489.505	632.038	368.172	3286.85	1659.97	1562.17	1167.9	992.706
301	E2F4	3424.7	1043	1263.01	1118.61	747.885	3922.4	1794.66	2223.7	1403.01	1721.37
302	E2F4	3969.01	968.135	911.097	945.549	774.431	2618.65	1242.17	1300.36	1403.01	1204.62
303	E2F4	3663.43	1395.41	692.363	1139.93	1240.7	3373.66	1603.85	1535.12	1504.71	1566.12
304	E2F4	2233.65	755.145	524.785	573.098	877.15	2024.51	434.011	322.907	376.177	474.822
305	E2F5	1588.64	1741.35	1734.88	1689.2	1574.25	1537.1	2252.37	1961.88	1974.93	2844.4
306	E2F5	2451.55	3636.31	3583.53	3576.53	4805.86	1848.5	2302.25	2405.22	2376.26	2699.35
307	E2F5	2884.73	5970.16	6015.18	6202.5	6317.79	3052.7	5455.07	5099.32	5624.07	5428.15
308	E2F5	1737.09	2983.15	2394.61	3263.02	3702.49	2292.91	2084	1917.37	1370.2	1858.49
309	E2F6	3322.26	3152.25	4423.18	3251.74	3574.38	2801.83	3107.92	3832.12	3588.99	3696.58
310	E2F6	4512.44	6980.9	7540.14	6469.61	6170.05	5034.21	3951	4441.28	4206.84	4067.15
311	E2F6	5548.1	6334.18	6920.98	6258.93	7346.13	5903.11	6270.71	6715.6	7258.91	7224.32
312	E2F6	6220.89	4621.23	5182.58	4681.35	4126.07	5445.96	4227.87	5488.55	4388.37	5245.7
313	E2F8	3646.07	17577.5	14517.6	16369	18504.4	4889.26	13990.6	13744.5	14535.3	14773.9
314	E2F8	1729.28	6498.12	6243.61	6265.2	6495.52	1605.59	7254.72	6743.52	6732.92	6892.28
315	E2F8	1395.06	2380.32	3475.93	2209.63	2507.96	1765.68	2002.94	2677.51	1803.25	1976.35
316	E2F8	1677.19	3150.96	3206.04	2977.1	3651.71	1519.58	3797.6	3997.07	3404.19	4025.22
317	E4F1	5726.06	3902.23	2841.77	3686.89	2828.81	5429.24	4246.58	4484.92	3679.76	3426.88
318	E4F1	1790.05	995.243	799.084	859.02	1522.32	2398.04	177.097	336.871	176.06	203.981
319	E4F1	1515.72	509.884	483.331	647.087	480.124	2791.47	1321.99	1711.41	1203.99	1160.42
320	E4F1	3383.9	877.776	1136	906.674	976.406	2976.24	733.329	1289.01	417.732	609.676
321	EEA1	1724.07	706.093	690.599	543.001	489.357	1029.78	1505.32	676.36	821.248	1571.78
322	EEA1	4191.24	3835.1	3984.84	3147.65	3569.77	2485.65	3020.62	3122.6	3269.68	2762.81
323	EEA1	1699.76	2531.35	2349.62	2933.21	2561.05	1974.34	2788.65	2852.06	2332.52	1901.55
324	EEA1	2627.77	2810.17	3086.09	3556.47	3817.91	2209.29	1595.12	2236.79	1596.57	1543.45
325	EGR1	3117.39	4042.93	3378.91	4058.09	3613.63	2230.79	3147.83	2836.35	3631.64	3673.92
326	EGR1	1130.28	2079.55	2366.38	1857.24	2026.68	1627.1	1708.61	1865.01	2025.23	2314.05
327	EGR1	5545.5	3508.52	3716.71	3773.42	3340.09	4146.19	5352.81	3878.38	5905.11	6458.26
328	EGR1	3151.24	3292.95	3297.76	3754.61	3561.69	2458.57	2889.67	2978.6	2705.41	2447.77
329	EGR2	3867.44	3743.45	3569.42	4059.34	3217.75	2799.44	2952.02	2845.07	2347.83	2297.05
330	EGR2	3447.27	3951.28	3052.57	3452.38	3532.84	3933.55	4993.62	3548.49	4443.05	4413.92
331	EGR2	3009.74	2128.61	2000.36	2066.66	1836.24	1974.34	1823.35	2623.4	2231.91	2112.33
332	EGR2	2010.55	2172.49	2324.05	1958.82	2023.21	2973.85	2306	2491.62	2448.43	2565.62
333	EGR3	3592.25	7831.57	9178.88	7716.13	8104.4	4068.14	4166.76	4409.87	4657.38	4528.37
334	EGR3	4073.18	3227.12	3177.81	3609.14	2638.37	3289.24	6558.81	5411.75	6250.67	6630.51
335	EGR3	2538.36	3560.15	3773.16	3281.83	4536.94	3030.4	4288.98	3765.8	3932.37	3701.12
336	EGR3	3658.22	2825.66	2719.18	3027.26	2219.42	4676.61	3730.25	4466.59	4087.65	2688.01
337	ELF1	1461.03	1337.32	1380.32	1215.17	981.023	1961.6	1330.72	1517.66	1664.37	1714.57
338	ELF1	1645.94	4246.88	4417.89	4794.21	4527.71	1680.46	3843.74	4209.14	3841.6	3959.49
339	ELF1	1362.94	2033.08	1551.42	1859.75	1559.25	1130.92	2146.36	1798.68	2083.19	1974.08
340	ELF1	2264.9	3187.1	3779.33	2740.09	3697.88	2217.25	4154.29	5307.9	3921.43	3110.71
341	ELF2	2527.94	4054.55	4678.96	3806.02	3907.93	3254.2	3291.25	1978.46	3291.55	2979.25
342	ELF2	2711.11	1839.46	1644.03	1600.16	1309.95	2737.32	1615.07	1923.48	1665.46	1407.47
343	ELF2	1127.68	646.714	940.202	467.758	418.954	880.847	434.011	500.07	519.431	754.729
344	ELF2	5270.3	3713.77	4310.29	3792.23	3275.46	5813.11	4887.61	5375.97	5021.53	4791.28
345	ELF3	2534.02	3667.29	3099.32	3777.18	3852.53	2351.85	3420.96	2860.78	3477.45	2523.7
346	ELF3	2975.89	2169.91	1457.93	1597.65	1792.39	2738.91	1152.37	1714.9	1276.16	1457.33
347	ELF3	7319.92	4756.77	3879	5036.24	4324.58	5085.98	7818.44	7373.63	7220.64	6734.76
348	ELF3	2811.81	1862.69	1846.89	1966.34	1815.47	3214.37	4433.65	5291.31	3885.34	4246.2
349	ELF4	4452.54	4161.69	3598.52	3126.33	3738.27	3888.15	4326.39	3180.2	4112.8	4303.99
350	ELF4	1568.68	2128.61	3041.1	2355.09	2767.64	2265.04	1923.12	1978.46	2699.95	3651.26
351	ELF4	897.627	1306.34	538.896	1335.56	1631.96	1264.72	1363.14	1280.28	1012.62	1558.19
352	ELF4	915.858	1009.44	1360.91	833.939	779.047	1365.07	1570.17	1983.7	1704.83	1280.55
353	ELF5	5662.69	5551.93	5321.93	5423.74	5537.58	4843.07	4230.36	3890.6	3509.17	3442.74
354	ELF5	1334.29	1870.44	1729.58	1788.27	1625.03	1400.91	1033.89	1349.23	1207.27	1016.5
355	ELF5	2810.94	4126.84	5388.96	3890.04	4248.4	2786.69	2791.14	2887.84	1994.61	2869.33
356	ELF5	5917.05	5520.95	5538.9	6389.35	6082.34	5410.92	4921.29	4487.54	4565.52	5369.23
357	ELK1	3580.96	2048.57	2755.34	2258.53	1817.78	2184.6	2779.92	3852.2	3643.67	3441.61
358	ELK1	5670.5	1843.33	1793.97	1625.24	1578.87	4878.9	2004.18	2511.69	2046.01	2061.34
359	ELK1	1534.82	1676.81	1631.68	1616.46	1830.47	1267.91	1097.5	1400.72	1225.86	1176.29
360	ELK1	1181.5	713.838	900.513	828.923	979.868	1256.76	1334.46	760.141	1056.36	669.737
361	EPAS1	2771.01	2470.68	2723.59	2465.45	3396.65	2852	2748.74	3449	2662.77	2751.47
362	EPAS1	2339.56	1892.38	1889.22	1768.2	1705.83	2648.12	881.741	1485.37	1020.27	1024.44
363	EPAS1	4188.64	2079.55	1836.31	1701.74	1987.44	2725.37	4380.02	3803.32	3568.22	5984.57
364	EPAS1	3681.66	3743.45	2799.44	4296.35	3994.49	3487.55	4811.54	4467.46	4660.66	4276.8
365	ERF	3732.88	4263.67	5240.79	4227.38	4367.28	3337.82	5153.26	4241.43	5163.69	5335.23
366	ERF	6031.64	7009.3	7922.92	7638.38	6539.38	5664.98	5467.54	5977.27	6046.18	5582.27
367	ERF	5640.12	5364.76	5069.68	6158.61	4931.66	4329.37	5128.32	5330.59	5064.18	4214.47
368	ERF	3734.62	3690.53	3206.04	3922.65	3409.34	4242.56	4863.92	5674.44	5738.89	5397.56
369	ESRRA	3490.68	3256.81	2438.7	3300.64	2142.09	3920.8	979.02	1746.32	1330.84	1211.42
370	ESRRA	3108.71	2031.79	2473.1	2003.96	2266.74	2753.24	1436.73	2359.84	1464.25	2214.32
371	ESRRA	3280.59	1862.69	2511.91	1798.3	1582.33	4203.54	2851	3437.65	2749.16	3409.88
372	ESRRA	4156.52	5073.03	6873.36	6521.03	6194.29	3948.68	6012.55	5671.82	4706.59	4237.13
373	ESRRG	3042.73	2701.74	2721.82	2602.14	2887.67	4201.15	3111.66	2999.55	3441.37	3537.93
374	ESRRG	2336.96	1958.21	2102.67	2087.98	2913.06	2612.28	2884.68	2285.66	2604.81	3984.42
375	ESRRG	2054.82	4736.12	4218.56	4030.5	4921.27	2756.43	3477.08	2680.13	3257.65	4349.32
376	ESRRG	3590.51	3261.97	3843.72	3122.57	3932.17	3142.7	4426.17	3808.56	3643.67	5997.03
377	ETS2	4851.88	7174.52	4815.67	8000.8	7133.76	6091.86	5114.6	5338.44	5282.89	5141.45
378	ETS2	872.452	1696.17	1449.99	1995.18	1813.16	1219.33	1871.99	1036.79	1775.91	1389.34
379	ETS2	1721.47	3018	3507.68	3597.85	2914.21	2998.54	4816.53	3666.31	4175.13	4478.51
380	ETS2	2538.36	2700.45	3423.01	2381.43	3113.88	2939.61	2133.89	1503.7	2674.8	2012.61
381	ETV3	2017.49	3008.96	1955.37	3331.99	3977.18	3903.28	3417.21	3780.63	4180.6	4709.69
382	ETV3	1905.5	4104.89	3334.81	4736.52	4526.55	2136.01	2779.92	2110.24	2745.88	3123.17
383	ETV3	2635.59	3959.03	4580.18	3931.43	4547.33	2300.87	1143.64	1926.97	1295.84	2031.87
384	ETV3	2519.26	2968.95	2753.58	3097.49	2789.57	1902.66	2328.45	1966.24	2685.73	2544.09
385	ETV4	3560.13	4067.46	3505.91	3506.31	3850.22	3076.59	4050.77	3166.24	3338.57	3044.98
386	ETV4	2967.21	2757.25	2669.79	2525.64	2303.67	3319.5	2782.41	2743.84	2994.11	2902.19
387	ETV4	5281.59	3416.87	3613.52	3419.78	3435.89	4190	2621.53	1929.59	1874.33	1968.41
388	ETV4	1935.02	2044.7	2419.3	2051.62	1885.87	1962.39	2814.84	1631.12	2866.17	2990.58
389	ETV5	1442.8	1666.48	1810.73	1978.88	1285.72	2005.4	2403.27	1724.5	2555.6	3123.17
390	ETV5	3522.8	4986.54	3531.49	4702.66	5130.17	2160.7	6367.99	5213.64	6513.12	6530.78
391	ETV5	649.347	580.881	762.922	767.475	571.301	785.276	1017.68	1181.67	807.032	1104.9
392	ETV5	2189.38	5943.06	5632.39	5883.97	5791.5	2417.95	2791.14	2941.95	2344.55	2669.88
393	FBXL19	2514.05	2806.3	2279.06	3382.16	2157.1	2136.81	2493.07	2923.62	2998.48	2685.75
394	FBXL19	5338.02	8398.25	7573.66	8269.17	6905.24	5813.91	6461.53	7405.92	7460.12	5932.44
395	FBXL19	2639.06	2088.59	1843.36	1966.34	1637.73	1362.68	1698.63	2389.51	1635.93	1363.27
396	FBXL19	3203.33	3332.97	2749.17	3557.72	3110.42	2921.29	4931.27	5240.7	4914.36	4387.85
397	FLYWCH1	3249.34	4020.99	3353.33	4568.48	4138.76	3880.98	1480.38	1696.57	1523.3	2374.11
398	FLYWCH1	4222.49	2703.03	2502.21	2757.64	2471.02	3567.99	4229.12	3385.29	3968.45	4051.28
399	FLYWCH1	4930.87	3108.36	3209.57	3029.77	2878.44	4817.58	1682.42	2882.6	1534.23	2055.67
400	FLYWCH1	4195.58	1774.91	2039.16	1869.78	1928.57	4196.37	3270.05	3190.67	3209.54	3901.7
401	FOS	2498.42	1452.2	2201.45	2306.19	1815.47	1838.15	1980.49	1762.03	2292.06	1991.08
402	FOS	3451.61	1866.56	2232.32	1912.42	1869.71	3889.74	4179.23	3559.83	3652.42	3467.67
403	FOS	2187.64	2367.41	1518.79	2234.71	1314.57	2408.39	1136.16	2039.55	844.212	1045.97
404	FOS	1993.18	1419.93	1908.63	1534.95	1586.95	1746.56	1928.11	1541.23	1650.15	1934.42
405	FOSB	3729.41	3779.6	4671.02	3920.14	3729.04	4364.41	2592.84	3136.56	2624.49	2375.24
406	FOSB	986.175	1385.08	1088.38	1069.7	1258.02	1331.62	1114.96	1112.72	1135.09	652.738
407	FOSB	5288.54	6039.87	8305.71	6359.26	4909.73	6253.54	4802.81	6645.78	4732.84	3531.13
408	FOSB	4464.7	2776.61	2348.74	2145.67	1998.98	3479.58	2680.14	2166.1	2556.69	2698.21
409	FOSL1	4104.43	1823.97	1743.7	2091.75	1793.54	3415.87	3354.86	3332.93	3419.5	3090.31
410	FOSL1	1717.99	413.071	489.505	264.603	192.742	1393.75	673.466	793.304	481.157	539.416
411	FOSL1	4087.94	1609.69	2855.89	1928.72	1255.71	2810.59	2657.7	3178.45	2682.45	2157.66
412	FOSL1	2725	222.026	740.872	382.483	663.633	2789.88	1432.99	1184.28	1257.57	1032.37
413	FOSL2	4758.99	2239.62	2711.24	2049.11	2176.72	6987.84	3028.1	3032.71	3408.56	3145.84
414	FOSL2	3099.16	2132.48	2564.83	2553.23	2910.75	3493.12	2145.11	2443.62	2489.99	1912.89
415	FOSL2	3498.49	5816.55	5247.85	6090.89	6329.33	3921.6	4418.68	5689.28	4366.5	5815.72
416	FOSL2	3852.68	1223.72	1983.6	891.625	1769.3	3270.92	2635.25	3373.94	3356.07	3387.21
417	FOXI3	6739.15	7667.63	9319.12	8364.47	8912.3	5137.74	6474	5079.24	5593.45	6366.47
418	FOXI3	3854.41	3775.73	3344.51	3333.25	3973.72	4066.55	2831.05	3650.6	3015.98	3696.58
419	FOXI3	3127.81	3569.19	3729.06	3451.13	5284.83	2460.16	2884.68	1983.7	2213.32	2671.01
420	FOXI3	963.604	1506.42	1554.07	1513.63	1805.08	1107.83	1593.87	1519.41	1359.27	2188.26
421	FOXJ2	4319.72	2726.27	3451.23	2987.13	2798.8	4546	6773.32	6959.96	6249.57	9402.38
422	FOXJ2	3857.02	8651.25	7937.92	9323.82	8117.1	4561.93	5379	6244.33	5804.5	6512.65
423	FOXJ2	2230.18	2539.09	1786.03	2204.61	1771.61	1361.09	1649.99	952.14	1428.16	1615.98
424	FOXJ2	3271.91	1940.14	2201.45	2136.89	2445.63	3431	2209.97	2174.82	2691.2	2445.5
425	FOXJ3	3537.55	2584.27	2631.86	2654.81	2335.99	2666.43	4009.62	4506.74	4634.42	3748.71
426	FOXJ3	3800.59	2242.2	2376.97	2252.26	2097.08	3072.61	1729.81	1618.03	2258.16	2153.13
427	FOXJ3	4557.59	4057.13	3991.01	3520.1	3028.47	2594.76	4656.89	6048.84	4977.79	3738.51
428	FOXJ3	3804.93	2580.4	2635.39	2984.62	2107.47	3386.4	2748.74	3236.93	3048.79	1655.64
429	FOXK2	1612.95	2993.47	3483.86	2208.37	2222.88	2270.61	2653.95	2615.55	2545.76	2400.17
430	FOXK2	2912.51	606.698	850.239	665.897	409.721	2233.97	1612.58	1616.28	1257.57	1023.3
431	FOXK2	2191.98	3370.4	4305	3536.4	3115.04	2184.6	2315.97	2916.64	2529.36	2253.99
432	FOXK2	2050.48	1294.72	1488.8	1109.83	500.899	2722.98	1181.06	2051.77	1387.7	1073.17
433	FOXM1	3850.94	2459.06	2444.88	2638.51	2232.11	3552.06	3336.15	3024.86	3934.55	4341.39
434	FOXM1	2190.25	792.58	1129.83	1040.86	667.095	2624.22	1186.05	1673.88	1745.29	1907.22
435	FOXM1	2612.15	1232.76	1061.04	983.17	864.454	2203.71	942.852	724.359	872.644	666.337
436	FOXM1	2751.05	3175.48	4012.18	3600.36	2522.96	1811.87	3655.42	3484.78	5104.64	3915.3
437	FOXN2	1897.69	1534.82	1123.66	1792.03	2154.79	1296.58	2604.07	2229.81	2951.46	3005.32
438	FOXN2	1197.13	1731.03	1996.83	1630.26	2483.72	1971.15	1415.53	1929.59	1436.91	1674.91
439	FOXN2	3313.58	1663.9	1355.62	1069.7	1381.51	3781.43	2560.42	2742.09	2931.78	3179.83
440	FOXN2	2559.19	2460.35	2249.96	2790.25	2883.05	3111.64	1823.35	1714.9	1982.59	1732.7
441	FOXN3	3316.19	6618.17	6524.09	6050.76	6402.04	3822.05	6294.41	6231.24	6657.46	5590.21
442	FOXN3	1575.62	1873.02	1604.34	1815.86	2350.99	1469.41	2312.23	1868.5	1581.26	2565.62
443	FOXN3	1475.79	3493.03	3502.39	3885.03	3712.88	1459.05	2650.21	3117.36	3310.14	2752.61
444	FOXN3	4231.18	3024.45	2380.49	3074.92	2587.59	2668.03	3241.37	2249.88	2867.26	2756.01
445	FOXO3	5930.94	7706.35	8240.44	8335.63	7123.38	5659.4	9976.02	11460.6	9721.56	9431.84
446	FOXO3	2395.99	5141.44	3934.56	5193	4545.02	3188.09	5342.83	5500.77	5948.85	5823.65
447	FOXO3	4343.16	4142.33	4169.17	4499.51	6676.72	4971.29	3015.63	2954.16	2710.88	3299.96
448	FOXO3	1800.46	2888.91	2421.07	2835.39	2112.08	3247.82	3251.34	4117.5	3120.96	2749.21
449	FOXO4	2359.53	5886.26	5699.43	6243.88	6309.71	3164.2	5248.04	5190.95	5490.66	6086.56
450	FOXO4	3041.86	5788.16	5710.01	5747.28	7234.18	2373.35	1886.95	2688.86	2012.11	1931.02
451	FOXO4	3058.36	2313.2	2591.29	2006.47	2857.66	1793.55	5734.44	5056.55	5362.71	6929.68
452	FOXO4	3031.45	5362.18	5302.53	6131.02	6144.66	2319.99	4623.22	4512.85	4640.98	5196.98
453	FOXO6	3525.4	6252.86	8520.03	7127.99	9484.76	3230.3	8368.43	11458	10512.2	12637.7
454	FOXO6	8027.43	14036.7	15260.2	15537.6	18109.7	9622.42	10871.5	11266.8	11909.7	12697.8
455	FOXO6	3199.86	3256.81	3441.53	3832.36	4034.89	3745.59	3241.37	5363.75	4365.41	5308.03
456	FOXO6	5458.68	11319.4	13829.6	10984.2	15061.6	5382.25	9850.06	10537.2	10944.1	12471.2
457	GABPA	2270.98	784.835	1342.39	835.193	695.949	2784.3	628.568	326.398	820.154	494.087
458	GABPA	4105.3	1315.37	954.314	1354.37	1412.67	2709.44	2937.06	2845.07	3049.88	2561.09
459	GABPA	3302.3	944.9	771.742	884.101	1005.26	4139.82	1389.33	596.942	1099.01	1245.42
460	GABPA	803.003	410.489	476.275	220.712	243.524	1735.41	402.832	292.362	445.07	251.576
461	GATA2	6385.83	2013.72	1823.08	1808.33	1351.5	6631.04	2959.51	4066.89	2755.72	2505.56
462	GATA2	3394.32	1643.25	2350.51	1600.16	2431.78	3016.86	2325.95	2952.42	2554.51	2729.94
463	GATA2	3097.42	1284.39	1465.87	1126.13	970.635	3873.82	1659.97	1771.63	1732.17	1483.39
464	GATA2	3221.56	1479.31	1233.02	1275.36	1342.27	2401.22	1909.4	1888.57	1374.58	1540.05
465	GATA3	2858.69	734.492	1339.74	573.098	567.839	2578.83	911.673	1558.68	1094.63	766.061
466	GATA3	3694.68	197.5	125.243	195.631	163.888	2524.67	165.872	420.652	236.204	115.589
467	GATA3	5265.1	3880.28	3965.43	3627.95	4558.87	4669.44	3373.56	3918.52	3146.11	3795.18
468	GATA3	4028.04	2079.55	1318.58	2491.79	1606.57	5512.86	1087.52	2225.44	1447.85	1000.64
469	GATAD2A	1705.84	415.653	499.207	485.315	450.116	2538.21	935.369	859.631	1247.73	1308.88
470	GATAD2A	6328.53	1972.41	2197.04	1578.84	1468.07	5660.2	1653.73	1604.94	1834.96	1778.03
471	GATAD2A	2270.98	112.304	169.342	124.15	171.967	2343.08	472.673	586.469	569.734	336.568
472	GATAD2A	3917.79	378.218	722.351	544.255	719.032	4086.46	1315.75	689.451	986.372	1015.37
473	GCM1	6401.45	11345.2	6940.39	9842.99	26732.3	7848.78	8611.63	5215.39	7280.78	23875.9
474	GCM1	3383.9	3645.35	3975.13	3344.54	7533.1	1334.81	2350.89	1817.01	2578.56	4470.58
475	GCM1	1346.44	3727.96	3802.26	3457.4	10524.6	1266.32	3005.65	1793.44	2198.01	5955.1
476	GCM1	3870.91	11081.9	6376.79	9238.54	22817.4	3896.91	8284.88	5810.58	7429.5	16496.4
477	GLI3	2833.52	4182.34	3736.11	3500.04	3737.12	2050	3585.58	4465.72	3302.49	3454.07
478	GLI3	2623.43	4949.11	3863.12	5766.09	4683.52	2796.25	3063.02	3350.38	3323.26	2408.11
479	GLI3	2141.63	3072.21	3565.01	2896.84	2949.99	3466.84	5764.37	5876.91	6257.23	6165.88
480	GLI3	4285.87	6158.63	4839.48	5527.83	5374.85	3876.2	4321.4	4526.81	4790.79	3682.99
481	GLMP	3382.16	1359.26	1599.05	1318	1225.7	2985.8	2141.37	2259.48	2397.04	1801.83
482	GLMP	3267.57	2976.69	3296	3759.62	3441.66	2636.17	4135.58	4315.61	3891.9	3872.23
483	GLMP	2096.49	2580.4	2867.35	2965.81	2461.79	1551.44	2751.23	2982.96	3221.57	2496.5
484	GLMP	3991.58	3156.12	3374.5	3631.71	3270.84	3961.42	3692.84	3128.71	4125.92	4173.67
485	GLYR1	2737.16	3854.47	2539.25	3936.44	3417.42	2447.42	9967.29	6610.87	9389.12	7448.7
486	GLYR1	3318.79	8697.72	6818.67	8694.29	7641.59	2385.3	10508.6	8647.8	9748.9	7608.48
487	GLYR1	3857.89	10903.8	10684.4	11140.9	9807.92	2565.29	12298.2	10717	12968.3	11221.2
488	GLYR1	1283.07	4511.51	4009.53	4945.95	3904.47	1736.21	3665.4	3366.96	3978.29	2425.1
489	GPBP1	1557.39	1068.82	959.606	654.611	429.342	1566.57	969.042	1196.5	877.018	1311.14
490	GPBP1	1830.85	2500.37	2876.17	2643.52	2496.41	2143.98	1635.03	1277.67	1345.05	1988.81
491	GPBP1	5025.5	2113.12	1574.35	1857.24	2533.35	3916.82	6400.42	6458.14	5325.53	5695.6
492	GPBP1	2250.14	2040.83	2379.61	2125.6	3259.3	1894.7	2176.29	2543.11	2230.82	2088.54
493	GPBP1L1	2072.18	1356.68	1570.83	1323.02	1389.59	2294.5	2620.28	2729	2391.57	3369.08
494	GPBP1L1	2791.85	1956.92	2279.06	1807.08	1963.2	2235.57	1269.61	1165.96	1270.69	1398.4
495	GPBP1L1	2701.56	1694.88	3490.04	1950.04	1442.68	2197.34	2405.77	2526.53	2249.41	2064.74
496	GPBP1L1	2755.39	1443.17	2098.26	1758.17	1712.75	2557.32	1591.37	1961.88	1793.4	2071.54
497	GRHL1	5985.63	4365.64	6798.39	4991.09	6210.45	5771.7	5441.35	6097.71	3968.45	7735.4
498	GRHL1	1368.14	1507.71	1964.19	1383.21	3737.12	3505.87	4439.88	3017	3287.18	8347.35
499	GRHL1	4480.32	3965.48	3378.91	3402.22	8458.72	4657.5	4254.06	4182.96	3870.03	8690.71
500	GRHL1	2163.33	3398.8	3338.34	2762.66	5441.79	2689.53	2947.04	1829.23	2441.87	4148.74
501	GRHL2	2024.44	1347.64	1580.53	1448.42	2070.53	1713.91	2180.03	1423.41	2356.58	3294.29
502	GRHL2	2856.95	948.772	847.593	628.276	770.968	2418.75	853.057	1469.66	1047.61	1474.33
503	GRHL2	1093.82	169.101	299.877	196.885	297.769	1463.83	281.858	647.56	231.83	485.021
504	GRHL2	2608.67	721.583	750.574	756.189	812.517	2571.66	730.835	1232.28	828.902	737.73
505	GRHL3	2099.96	313.676	1566.42	61.4482	290.844	2196.54	705.892	1305.59	490.999	1087.9
506	GRHL3	2685.07	602.825	1132.48	706.027	1475	1415.25	340.474	780.214	246.046	575.679
507	GRHL3	2665.1	1636.79	1793.09	1617.72	1505	2435.47	2208.72	3003.91	2240.66	2988.32
508	GRHL3	2004.47	1498.67	1893.63	1181.31	2152.48	1362.68	1168.59	1366.68	879.205	1457.33
509	GTF2B	2744.97	644.132	715.295	787.54	510.132	2824.92	362.923	653.669	451.632	252.709
510	GTF2B	2233.65	1044.29	896.103	800.08	1475	2103.36	421.54	507.052	285.414	604.01
511	GTF2B	3775.42	364.019	257.541	463.996	573.61	1833.37	1578.9	933.813	1435.82	784.193
512	GTF2B	1940.23	0	30.8697	7.52426	23.0829	2140.79	604.872	603.924	508.496	321.836
513	GTF2I	1345.57	797.743	791.146	1030.82	504.361	1547.46	1131.17	1397.23	957.94	862.385
514	GTF2I	1875.99	759.018	1181.87	774.999	1668.89	1515.6	224.489	181.526	214.334	128.055
515	GTF2I	1441.93	1609.69	1218.91	1103.56	1667.74	2323.17	1562.69	731.341	1141.65	773.994
516	GTF2I	2365.6	2524.9	2951.14	2510.6	2444.48	1925.76	1090.02	1988.93	1247.73	1033.5
517	GTF3A	4228.57	3869.96	4237.08	3249.23	3121.96	3532.15	5450.08	4680.41	5335.38	4877.41
518	GTF3A	2070.45	1084.31	1161.58	1314.24	1194.54	2519.89	558.727	800.286	354.307	400.029
519	GTF3A	2977.62	116.176	345.74	28.843	94.6398	4133.45	915.414	775.85	1235.7	687.868
520	GTF3A	3965.53	1139.82	1046.92	1597.65	1309.95	3816.47	1011.45	1925.23	764.384	996.106
521	HAND1	4930.01	3020.58	2983.78	2594.62	2273.66	4025.93	3026.85	3028.35	2921.94	2728.81
522	HAND1	3011.48	1549.02	1664.32	1514.89	1207.23	2668.82	2277.31	2343.26	2737.13	2680.08
523	HAND1	2543.57	1212.1	920.799	891.625	889.845	2740.5	1144.89	1122.32	978.717	1145.69
524	HAND1	3100.89	1981.45	1968.6	1879.81	1428.83	3165.79	1944.32	2239.41	1677.49	1384.8
525	HBP1	2053.95	2440.99	2069.15	2289.88	1914.73	1609.58	2148.85	2260.35	2128.03	2140.66
526	HBP1	4145.23	5400.9	5913.75	5307.11	4355.74	4181.24	4076.96	3606.96	4450.7	4177.07
527	HBP1	1614.69	2678.51	2682.13	2594.62	2689.16	1807.89	2180.03	1779.48	1502.52	1479.99
528	HBP1	3041.86	1967.25	1743.7	1793.28	1967.82	1932.93	1192.28	2084.06	1201.8	1229.55
529	HES1	2198.06	2230.58	2590.41	2335.03	2701.85	2219.64	2330.94	2475.91	3072.84	2733.34
530	HES1	5241.66	5906.91	5516.85	5372.32	5363.31	3945.49	10986.2	9736.96	9965.42	10056.3
531	HES1	3560.99	4396.62	3573.83	4399.19	4273.8	2857.58	2873.45	2237.66	2784.15	2810.4
532	HES1	3495.88	3749.91	4087.15	3083.69	3218.91	2968.28	3717.78	3102.53	3849.26	3816.71
533	HES2	3943.83	4776.13	4665.73	5145.34	5130.17	4839.88	6883.07	5879.53	5877.77	6810.69
534	HES2	2484.54	3046.4	2828.54	2780.22	3066.56	1935.31	1696.14	2359.84	1986.96	2036.41
535	HES2	2650.34	3438.81	3224.56	3142.63	3094.26	4648.74	4846.46	3905.43	4376.34	3755.51
536	HES2	7448.4	6056.65	5200.22	5975.52	5955.38	6854.84	8914.69	6661.49	8018.92	8112.77
537	HEY1	2608.67	4323.04	3972.49	3372.12	4827.78	2733.33	4144.31	3917.65	4428.83	4148.74
538	HEY1	1768.34	1450.91	1927.15	1295.43	1739.3	2615.46	2735.02	3124.35	2951.46	2503.3
539	HEY1	2752.78	4343.7	3968.96	4074.39	3455.51	1971.95	3169.03	4470.96	3455.58	3918.7
540	HEY1	2107.77	2415.17	1831.9	2421.56	1470.38	2679.97	2251.12	1885.08	2297.52	2055.67
541	HIC2	5693.94	2065.35	2145	1922.45	1294.95	4470.34	3469.6	2941.07	3275.15	2898.79
542	HIC2	2043.53	478.904	210.796	578.114	438.575	2421.93	294.329	143.999	306.191	292.372
543	HIC2	3625.23	1697.46	3043.75	2360.11	1614.65	4248.93	2385.81	2779.62	2726.19	2259.65
544	HIC2	7985.76	108.431	164.932	174.312	40.395	6386.54	806.912	528.87	808.125	905.448
545	HIF1A	1367.28	1603.23	2335.51	2375.16	2368.3	1123.76	996.48	825.595	1440.19	1085.63
546	HIF1A	2255.35	2812.75	2338.16	2963.31	2449.09	2184.6	1727.31	1701.81	2222.07	1978.61
547	HIF1A	1287.41	2848.9	2352.27	3374.63	3385.1	1215.35	2435.7	2571.91	2407.97	2661.95
548	HIF1A	1727.54	965.553	1030.17	986.933	955.631	1862.04	1884.46	1312.57	2021.95	1886.82
549	HMG20A	5297.22	4839.38	4484.04	5767.35	4743.53	3421.45	5880.35	5890	5654.69	5047.39
550	HMG20A	1143.3	3007.67	2618.63	2980.86	4117.99	1544.27	2579.12	1924.35	2235.19	2807
551	HMG20A	1444.54	3432.36	3321.58	3373.38	2511.42	2511.13	1842.05	1781.23	1591.1	1865.29
552	HMG20A	2636.45	4968.47	3565.01	5075.12	5034.38	2618.65	5057.23	4753.72	6162.09	3890.37
553	HMG20B	1293.49	2233.16	3097.55	3057.36	3224.68	995.532	773.238	1327.41	972.156	888.449
554	HMG20B	3863.1	2470.68	3430.94	2847.93	2965	4123.89	4474.81	4738.88	4671.6	2949.79
555	HMG20B	3659.96	4383.71	4437.3	4503.27	4407.68	4789.71	7100.07	6446.8	6283.47	7078.13
556	HMG20B	3701.63	3684.08	4303.23	3730.78	4756.23	4272.82	5461.31	4561.72	4475.85	5015.66
557	HMGA1	4128.74	565.391	522.139	850.242	423.571	4799.26	1529.02	1718.39	1336.3	1193.29
558	HMGA1	2110.38	351.11	761.158	443.932	394.717	2265.83	855.551	944.285	645.188	733.197
559	HMGA1	5338.89	1067.53	1519.67	1157.48	1419.6	3911.25	713.375	744.432	662.684	367.165
560	HMGA1	4771.14	298.186	271.653	295.954	136.189	3838.77	559.974	915.486	593.792	489.554
561	HMGA2	2778.82	3991.3	3170.76	4208.57	3857.15	3961.42	2257.36	2447.11	1996.8	2485.17
562	HMGA2	2736.29	1969.83	1719	1848.46	1506.16	2202.91	1641.26	1400.72	1597.66	1419.93
563	HMGA2	1705.84	2323.52	2215.56	2592.11	2176.72	1898.68	2313.48	1420.79	1983.68	1804.1
564	HMGA2	3497.62	4368.22	3207.8	4292.59	4128.37	4313.44	3949.75	4436.92	3988.14	4446.78
565	HMGN3	2093.88	4891.02	6046.05	5596.8	5701.47	3212.78	4215.4	3810.3	3749.74	4197.47
566	HMGN3	3097.42	6134.1	4921.51	6484.66	5677.24	2760.41	4431.15	4399.39	3698.35	4531.77
567	HMGN3	1864.7	2435.83	2615.1	2204.61	2085.54	2289.72	1812.12	2028.21	2271.28	1877.76
568	HMGN3	1369.01	765.472	842.301	850.242	511.286	1790.37	1516.54	1034.18	895.608	829.522
569	HSF1	3109.58	1955.63	1556.71	1776.98	1965.51	3157.83	2534.23	1933.08	2837.73	2383.18
570	HSF1	2384.7	475.031	743.518	670.914	454.733	1685.24	439	487.852	365.242	172.25
571	HSF1	3857.02	853.25	660.611	790.048	725.957	2988.99	723.352	829.086	357.587	683.335
572	HSF1	3188.57	441.469	531.841	668.405	586.305	2519.1	528.795	616.142	617.849	409.095
573	HSF2	1104.24	956.517	756.748	623.26	833.292	1317.29	1451.69	2086.68	1287.1	1323.61
574	HSF2	1011.35	558.937	666.785	532.969	413.184	1227.29	653.511	552.433	751.261	925.846
575	HSF2	1978.43	740.946	717.059	565.574	438.575	1193.84	1287.07	1147.63	1144.94	1155.89
576	HSF2	2087.81	2354.5	2307.29	1914.93	2187.1	2508.74	2247.38	1881.59	2237.38	2803.6
577	IRF1	2486.27	4137.16	3691.13	3842.39	3520.14	2478.48	2667.67	2493.37	2880.38	3041.58
578	IRF1	2743.23	4955.56	4484.92	5091.42	5055.15	4506.18	4300.2	3887.1	3915.96	3550.4
579	IRF1	2282.27	1919.49	1204.8	1884.83	2057.84	1348.35	849.315	1092.65	792.816	604.01
580	IRF1	4039.32	4773.55	4372.91	4224.87	5389.85	4036.29	6671.05	6723.45	7629.62	7469.09
581	IRF2	1469.71	3397.51	1619.34	2935.72	3194.67	2663.25	1547.72	1265.45	1667.65	1622.78
582	IRF2	2316.12	2042.12	1490.56	2161.97	2057.84	3378.44	3036.83	2537	3671.01	2863.66
583	IRF2	3085.27	4257.21	3984.84	4485.72	6233.53	2780.32	2556.68	2617.29	2434.22	2334.45
584	IRF2	3048.81	1892.38	582.996	1674.15	1659.66	2243.53	2267.33	1284.65	2693.39	2095.34
585	IRF3	1561.73	1234.05	1696.95	1437.13	1161.07	2700.68	2388.31	2284.79	2266.91	2460.23
586	IRF3	2227.57	2901.82	2958.2	2910.64	1917.03	2025.31	1677.43	1229.67	1499.24	1306.61
587	IRF3	2149.44	3152.25	2523.38	3160.19	3408.19	2370.96	1753.51	2148.64	2194.73	1557.05
588	IRF3	3386.5	2566.2	2309.93	2698.7	1719.67	2828.11	2486.83	2762.17	2951.46	2830.8
589	IRF6	2259.69	1892.38	3749.34	1968.85	3704.8	2367.77	2155.09	3224.71	1704.83	3860.9
590	IRF6	1768.34	1564.51	2090.32	1437.13	1941.27	2182.21	1522.78	1918.24	1520.02	2175.79
591	IRF6	2020.96	3542.08	4493.74	3787.21	6008.47	3283.66	3227.65	4594.88	3824.11	3838.24
592	IRF6	3291.88	2162.17	4841.25	2535.68	3970.26	2604.31	4128.1	5169.13	4174.04	7216.39
593	IRF7	5035.91	3965.48	3743.17	3743.32	4166.46	3865.05	4655.64	4918.66	3960.8	4552.17
594	IRF7	4823.23	5088.52	4634.86	4510.8	4990.52	4047.44	6486.47	5528.69	6150.06	5970.97
595	IRF7	6867.63	5878.51	4693.96	5684.58	5204.04	5175.18	5877.86	6870.07	7194.39	7535.96
596	IRF7	3146.9	3607.92	3178.7	4002.91	3827.14	3792.58	5443.85	4308.63	5638.29	4596.37
597	IRF9	2829.18	1185	1286.82	1251.54	1297.26	3444.54	3690.34	3668.92	2784.15	5871.25
598	IRF9	4593.18	4702.55	4615.46	4903.31	5326.38	3659.58	7148.71	6876.18	7153.93	7129.13
599	IRF9	2493.22	2817.92	2550.72	2622.21	3439.35	2601.92	3422.2	3125.22	3685.23	3338.48
600	IRF9	2734.55	2545.55	3074.62	2464.2	2182.49	3006.51	2842.27	3113.87	3254.37	3218.36
601	IRX2	7852.94	10404.2	8839.31	9052.94	10338.8	7200.49	7497.92	6784.54	7181.27	7828.33
602	IRX2	3387.37	4590.25	4125.07	4349.02	4202.24	3253.4	3293.75	3616.56	4472.57	3665.99
603	IRX2	8860.81	9816.89	10099.7	9602.21	9612.87	8278.05	7343.27	7494.94	6635.59	7163.12
604	IRX2	5414.41	7594.05	7214.69	7346.19	8002.84	6293.36	6737.15	5996.47	6597.32	5785.12
605	ISL1	8727.99	12550.9	11472.1	13034.5	12101.2	7816.92	11104.7	9397.47	9647.2	10057.4
606	ISL1	2097.36	1635.5	1417.36	1724.31	1927.42	1717.09	3513.25	3090.31	3403.09	2841
607	ISL1	4166.94	4563.14	4394.08	5081.39	4738.92	3255.79	2868.46	2895.69	3690.69	3353.22
608	ISL1	3278.86	2721.1	2498.68	2840.41	2494.11	2834.48	3099.19	2954.16	3018.17	2503.3
609	JUN	6795.58	1114	1681.07	1497.33	1281.1	4581.04	2357.13	2840.71	2025.23	2469.3
610	JUN	3109.58	747.4	2019.76	984.425	815.98	3102.08	1158.61	907.631	1144.94	1001.77
611	JUN	6591.57	1110.13	874.935	869.052	895.616	6498.84	2367.11	2937.58	2563.25	2033.01
612	JUN	4021.96	1620.01	1046.92	1477.26	1600.8	4014.78	1361.9	1460.94	1182.12	1146.83
613	JUNB	2951.58	1240.5	1091.9	1543.73	1090.67	1954.43	2142.62	1816.13	2001.18	1902.69
614	JUNB	3686	2833.41	3542.96	3180.26	2415.62	3281.27	1716.09	2914.89	2264.72	2801.34
615	JUNB	4359.66	2197.02	2856.77	2916.91	3067.72	4599.36	3459.62	4259.76	3579.15	3761.18
616	JUNB	3192.05	2570.08	2159.11	2608.41	1476.15	3446.13	1608.83	2147.77	1581.26	1596.72
617	JUND	7905.89	5262.78	4500.8	4191.01	3797.13	7468.09	7469.23	5976.4	6927.57	6071.83
618	JUND	3548.84	1518.04	1890.11	1807.08	1278.79	3179.33	2219.94	1388.5	1983.68	2094.2
619	JUND	6272.11	1146.27	2374.32	1163.75	1229.16	4279.99	2384.57	3927.25	2570.91	1679.44
620	JUND	3801.46	2150.55	2713	2766.42	2285.21	3970.18	2323.46	2358.97	2451.71	2795.67
621	KAT7	3518.46	2779.19	2922.92	3349.55	2696.08	2667.23	858.045	1727.99	995.12	533.75
622	KAT7	1603.4	1104.96	1083.08	1261.57	752.502	1667.72	1267.11	839.559	981.998	827.255
623	KAT7	2322.2	263.333	153.466	303.479	173.122	2415.56	167.119	755.777	127.944	29.4639
624	KAT7	5248.6	1795.57	1562.89	2062.9	1889.33	5156.06	781.968	1004.5	906.544	640.273
625	KCMF1	1293.49	1574.83	739.99	1414.56	1320.34	1568.96	1186.05	1714.03	949.192	1126.43
626	KCMF1	2086.07	1275.36	880.227	911.69	790.589	1732.23	954.076	427.634	892.328	865.785
627	KCMF1	1500.96	454.378	467.455	318.527	492.82	1063.23	1247.16	1117.08	1323.18	1166.09
628	KCMF1	2549.64	491.812	377.492	176.82	150.039	1827	468.932	762.759	599.259	507.685
629	KDM2A	1517.46	46.4705	89.9631	62.7022	38.0868	2031.68	265.645	536.724	317.126	403.429
630	KDM2A	4109.64	2470.68	2199.69	2208.37	3720.96	6089.47	1553.96	2421.8	2029.61	2411.51
631	KDM2A	1730.15	253.006	145.529	180.582	156.964	2918.9	278.116	185.89	149.815	184.716
632	KDM2A	3160.79	477.613	351.914	504.126	255.066	2877.49	341.721	204.217	271.198	585.878
633	KDM5B	3867.44	2415.17	2243.78	2426.58	2444.48	4074.51	3185.24	3737	2834.45	2612.09
634	KDM5B	4407.4	8647.38	8203.4	9753.95	10626.2	3731.26	5856.66	6758.36	5792.47	5883.71
635	KDM5B	1698.89	2104.08	1924.5	2319.98	2211.34	2155.13	1627.54	2075.33	1857.92	1843.76
636	KDM5B	3067.04	4778.71	4773.34	4148.38	4388.06	3258.18	2964.5	2820.64	2668.23	2467.03
637	KLF10	2526.2	2080.84	1629.04	2091.75	1623.88	1874.79	1790.92	1919.99	1527.67	1628.45
638	KLF10	2225.84	2727.56	2630.98	2545.71	2267.89	1322.07	3942.27	4042.45	4114.99	4318.73
639	KLF10	3668.64	2282.22	2237.61	2103.03	1741.6	2736.52	2489.33	2245.51	2311.74	2998.52
640	KLF10	2777.09	2656.56	3318.05	3252.99	3613.63	2909.34	3912.34	4753.72	3936.74	3043.85
641	KLF13	5007.27	4186.22	3993.66	4409.22	4144.53	4152.56	4608.25	4850.59	4409.15	4789.01
642	KLF13	8964.12	2487.46	4140.95	2634.75	2510.26	7104.92	3923.56	3541.51	3695.07	3499.4
643	KLF13	6706.16	10720.5	12013.6	10299.5	10403.5	5739.04	8605.39	8251.59	8658.64	8817.63
644	KLF13	2527.07	3786.05	4227.38	4086.93	4296.88	3277.29	5191.92	4124.48	4527.25	6117.16
645	KLF16	5177.42	135.539	366.908	180.582	342.781	5501.71	63.6051	238.253	75.4542	262.909
646	KLF16	5315.45	820.978	1330.92	998.219	1089.51	7029.25	1981.74	1542.97	1463.15	2148.6
647	KLF16	3370.88	220.735	306.933	332.322	182.355	3811.69	634.804	679.851	866.083	732.064
648	KLF16	5406.6	1354.1	1076.03	1469.74	854.067	4918.73	985.255	1316.07	847.493	943.978
649	KLF2	2090.41	2558.46	2660.08	2150.69	2329.06	3737.63	1985.48	1498.46	2024.14	2149.73
650	KLF2	2471.51	3240.02	3728.18	3252.99	2887.67	3113.23	5058.48	6562	5760.76	5390.76
651	KLF2	7340.75	11726	10649.2	12506.6	10798.2	6461.4	14318.6	13597	13262.4	14003.3
652	KLF2	1384.64	1709.08	2357.56	1689.2	1633.11	1623.91	1693.64	2044.79	1810.9	1601.25
653	KLF3	2587.84	5411.23	3779.33	4696.39	4389.21	2629.8	2268.58	1468.79	2681.36	1732.7
654	KLF3	2375.15	3699.57	3581.77	3531.39	3606.7	3865.05	3291.25	3230.82	3493.86	3298.82
655	KLF3	1727.54	4745.15	4814.79	4913.34	5050.53	1942.48	4000.89	3456.85	3738.81	4178.21
656	KLF3	2498.42	3422.03	3400.96	3014.72	2824.19	2631.39	4194.19	3649.72	3667.73	4182.74
657	KLF4	2219.76	1458.66	1868.94	1970.1	1859.33	2331.93	1546.48	1924.35	1551.73	2477.23
658	KLF4	2907.31	2137.64	1881.29	2328.76	1874.33	2727.76	2191.26	2554.46	1897.29	2031.87
659	KLF4	2374.28	3440.11	3177.81	2928.19	3890.62	2776.34	2500.55	2932.35	2772.12	3501.67
660	KLF4	2486.27	1001.7	1412.07	1329.29	790.589	3333.84	1440.47	1185.16	1335.21	1127.56
661	KLF5	3373.48	555.064	1029.28	525.444	701.72	3708.16	789.451	655.414	746.887	756.995
662	KLF5	2277.06	277.532	486.859	257.079	527.444	1433.57	553.738	594.324	234.017	639.14
663	KLF5	1089.48	1228.89	1160.7	1458.45	1791.23	1623.91	571.199	429.379	570.827	505.419
664	KLF5	2260.56	210.408	639.443	299.717	392.409	1662.94	288.094	296.726	242.766	240.244
665	KLF6	1441.93	316.257	337.803	451.456	354.322	1835.76	1201.01	1361.45	1282.72	1217.09
666	KLF6	973.153	571.845	326.337	719.821	527.444	1075.97	1051.35	793.304	947.005	635.74
667	KLF6	2726.74	1052.04	792.028	525.444	768.66	3396.76	1925.61	1867.63	1338.49	1412
668	KLF6	3189.44	1863.98	1795.73	2027.79	2453.71	2948.37	2298.51	2368.57	2229.73	1602.38
669	KLF8	2429.84	4822.6	4501.68	4835.59	7377.29	1474.98	4393.74	3628.78	3607.58	3661.45
670	KLF8	2033.99	1052.04	772.624	1147.45	1020.26	1443.92	2535.47	3051.04	2594.97	2053.41
671	KLF8	1287.41	1468.98	1267.42	1702.99	1351.5	1658.96	1974.25	2125.08	1736.54	1427.87
672	KLF8	2794.45	5218.89	4717.77	5684.58	7484.62	2801.83	2549.19	2874.75	2932.87	2939.59
673	KMT2B	3449.87	2510.7	1594.64	2909.38	2608.37	4053.01	793.193	1125.81	851.867	800.058
674	KMT2B	1600.8	1595.49	1179.22	1494.82	1888.18	1823.02	1815.86	1101.38	1609.69	1543.45
675	KMT2B	4141.76	4551.52	4940.91	4027.99	4281.87	4293.53	3177.76	2694.97	3126.43	2756.01
676	KMT2B	4397.85	1688.43	1300.05	1481.03	1619.26	3850.72	1587.63	1951.41	1411.76	983.64
677	L3MBTL3	2599.13	908.756	826.426	663.389	521.673	2238.75	2323.46	2216.71	1995.71	2023.94
678	L3MBTL3	2152.05	524.084	773.506	780.015	416.646	2351.05	748.295	765.377	821.248	422.693
679	L3MBTL3	3620.89	375.636	743.518	406.31	197.359	3167.39	639.792	780.214	539.115	267.441
680	L3MBTL3	3185.97	376.927	667.667	687.216	440.883	2816.16	1379.36	1819.63	1845.89	1887.96
681	LIN28A	3792.78	5199.53	3970.72	4322.69	3958.71	4299.9	5322.87	5476.33	6063.67	4893.27
682	LIN28A	2893.42	6092.8	6393.55	5911.56	5455.64	2843.24	4958.7	3997.94	4432.11	5711.46
683	LIN28A	2860.43	2069.23	2040.93	2032.81	1859.33	2579.62	2281.05	2096.28	2239.57	2074.94
684	LIN28A	6293.81	4292.06	3301.29	3668.08	4146.84	5303.4	5819.24	6068.04	5841.68	5134.65
685	LIN28B	3180.76	3545.96	3294.24	2972.08	2857.66	2031.68	2934.56	2672.28	3099.09	2647.22
686	LIN28B	1539.16	2697.87	2409.6	2607.16	3491.29	2587.59	2395.79	2261.22	2176.14	2438.7
687	LIN28B	1677.19	1644.54	1504.68	1664.12	1397.67	1780.81	2841.03	1991.55	2329.24	2294.78
688	LIN28B	1545.24	2484.88	2910.57	2716.26	2708.78	1753.73	3008.15	2941.07	3674.29	3016.65
689	LMX1B	3712.91	7037.69	6352.98	7110.43	7381.91	3408.7	6607.45	7076.03	6915.54	6383.46
690	LMX1B	5513.38	7147.42	7444	7114.19	8230.2	5730.28	5250.54	4473.57	5223.83	4543.1
691	LMX1B	3725.07	2921.19	1831.01	2193.32	1764.69	3752.76	2453.16	2503.84	2219.88	2978.12
692	LMX1B	8520.51	14618.8	15531.9	14674.8	18603.6	9718.78	11305.5	10632.4	11579.5	11493.2
693	MAFF	4186.9	4987.83	4240.61	4894.53	4596.96	4924.3	4659.38	4817.43	4698.94	5695.6
694	MAFF	2748.44	3024.45	2905.28	3259.26	2645.3	2897.4	2762.46	2942.82	2073.35	2409.24
695	MAFF	6676.65	5950.8	5765.57	6344.21	5417.55	6047.26	5437.61	6016.55	5702.8	6531.92
696	MAFF	7312.97	6471.01	7464.29	6864.64	8180.57	7748.43	8086.58	9465.54	9607.83	10209.2
697	MAFG	5141.82	4783.88	4226.5	5426.25	4656.97	4236.19	3849.98	3756.2	3997.98	4092.08
698	MAFG	4042.8	4874.24	5494.8	4073.13	3883.7	3804.53	3302.48	3521.43	3406.37	5114.25
699	MAFG	6601.99	6415.51	4550.19	6401.89	5580.29	6708.3	7510.39	6650.14	6099.76	7946.18
700	MAFG	3232.85	3792.51	3573.83	3367.11	2876.13	2936.42	4633.19	6455.53	5391.15	4068.28
701	MAFK	2675.52	2413.88	2425.48	2273.58	2249.43	3924.79	3145.33	3397.51	2641.99	2870.46
702	MAFK	5257.28	4372.1	4864.18	4091.95	4965.13	5798.78	4047.03	4700.48	4129.2	3862.04
703	MAFK	4793.71	1163.05	1405.89	1210.15	1120.67	4388.31	846.821	624.869	934.976	414.761
704	MAFK	5286.8	3067.05	2754.46	2832.89	2795.34	6149.2	2650.21	2897.44	2808.21	3074.44
705	MAX	3546.24	734.492	630.624	569.336	672.866	5148.1	1062.58	825.595	1340.68	992.706
706	MAX	2464.57	2976.69	3256.31	3313.18	3274.31	2179.82	2890.91	2797.07	2620.12	2206.39
707	MAX	2910.78	694.475	666.785	820.145	640.55	2719.79	2185.02	1688.72	2144.43	2236.99
708	MAX	677.995	198.79	320.163	332.322	225.058	1177.91	127.21	190.253	112.634	162.051
709	MAZ	7507.43	9757.51	6982.72	8131.22	8509.5	10654.6	7872.07	8132.03	9211.97	7013.54
710	MAZ	1492.28	2475.84	2480.16	2718.77	2887.67	2382.91	2952.02	1744.57	2783.06	2678.95
711	MAZ	8444.12	6064.4	6211.86	5870.18	5616.07	6842.09	5615.96	4367.97	5096.98	4904.6
712	MAZ	8339.08	9514.83	6823.08	9336.36	8140.18	7413.93	13080.2	11409.1	12092.4	12177.7
713	MBD1	2386.44	2282.22	1534.66	1483.53	2334.83	1976.73	1525.28	1414.68	1451.13	1276.01
714	MBD1	2815.29	3696.98	2974.07	3498.78	3081.56	3520.2	2282.3	2513.44	2249.41	1781.43
715	MBD1	5714.78	3471.09	3301.29	3305.66	3952.94	5391.8	5841.69	4498.88	5773.88	5938.11
716	MBD1	6079.38	5005.9	4397.61	4470.67	5778.8	6179.47	6856.88	5738.15	6777.75	7163.12
717	MBD2	4264.16	2775.32	2190.87	3273.05	2324.45	4731.57	4014.6	3942.96	4192.63	3823.51
718	MBD2	1418.49	1765.88	1533.78	1629	2729.55	1031.37	1756	1681.74	2014.3	2240.39
719	MBD2	6582.02	7625.03	7169.7	7358.73	7474.24	6599.98	8342.24	6889.27	9144.17	9236.93
720	MBD2	3409.94	3268.42	3392.14	3150.16	3948.33	3877	3635.47	5180.48	4101.86	4836.61
721	MBD3	3014.08	241.388	223.144	269.619	281.611	3055.09	1091.26	1054.25	918.573	691.268
722	MBD3	5139.22	866.158	1009.88	955.581	727.111	5562.24	843.079	1210.47	834.37	921.313
723	MBD3	5945.7	4515.38	5070.57	3891.3	4235.71	3428.61	3464.61	4676.05	3814.26	4059.22
724	MBD3	1529.61	597.662	444.523	578.114	675.174	1013.05	1388.09	1314.32	1569.23	1159.29
725	MBD4	2202.4	2687.54	2629.22	2730.05	2322.14	2481.66	2742.5	3404.49	3082.69	2792.27
726	MBD4	1310.85	937.155	1083.97	1070.95	1086.05	993.143	1635.03	1892.93	1463.15	1362.14
727	MBD4	3269.31	1683.26	2106.19	1965.09	2551.81	2597.14	3235.13	2746.46	2896.78	2901.06
728	MBD4	3197.25	4972.34	4637.51	4671.31	4152.61	3524.18	3733.99	4037.21	4191.53	4187.27
729	MBD6	3573.15	4250.76	2952.02	3550.2	3415.11	4323.8	4653.15	2933.22	3244.53	4046.75
730	MBD6	1058.23	3108.36	2421.07	2493.04	2389.08	958.897	445.236	594.324	662.684	258.376
731	MBD6	2603.47	1474.15	1083.08	1388.23	1299.57	1814.26	2143.87	1397.23	2347.83	1929.88
732	MBD6	2808.34	3397.51	3251.02	2925.68	3355.1	1848.5	2122.66	1729.74	1612.97	2068.14
733	MBNL2	989.647	1563.22	1183.63	1419.58	1440.37	1114.2	1282.08	1621.52	1214.92	1886.82
734	MBNL2	3819.69	3240.02	4166.53	3258.01	3739.43	3180.13	2329.69	2798.82	2985.36	3413.28
735	MBNL2	855.09	1095.93	949.904	1546.24	1324.96	1179.51	2236.16	1658.17	2061.32	1945.75
736	MBNL2	1054.76	2639.78	2255.25	2520.63	2978.85	1838.95	1718.58	1028.94	1667.65	2074.94
737	MEF2D	1473.19	1448.33	1289.47	984.425	1004.11	1753.73	977.772	1508.94	1497.05	1081.1
738	MEF2D	3968.14	4399.2	4940.91	5826.29	5182.11	4317.42	8035.44	6260.04	7915.03	6378.93
739	MEF2D	4512.44	2567.49	2830.31	2855.46	2337.14	4210.7	1874.48	1608.43	1879.79	2417.17
740	MEF2D	3732.01	3312.31	4242.38	4493.24	2995	4028.32	3568.12	3394.02	3049.88	3408.74
741	MLX	2596.52	2092.46	1341.51	2045.35	1511.93	3151.46	1258.38	1765.52	1352.71	1026.7
742	MLX	2206.74	2629.45	2145.88	2682.4	2375.23	2481.66	3487.06	3508.34	4423.36	3438.21
743	MLX	7028.23	7151.29	7818.85	7696.07	6863.7	7583.57	4424.92	5318.37	4191.53	5008.86
744	MLX	2449.81	2745.63	3538.55	3382.16	2656.84	1829.39	2727.54	2742.97	2428.75	2639.28
745	MSANTD3	3692.95	2678.51	3206.04	2939.48	2600.29	2792.27	3912.34	4203.9	3933.46	4169.14
746	MSANTD3	1941.97	2317.07	3064.04	1864.76	1808.54	2489.63	1616.32	2181.81	953.566	1635.25
747	MSANTD3	1868.18	1945.31	1913.04	1849.71	1853.56	2120.09	1645	2063.99	2011.02	1763.3
748	MSANTD3	4172.14	6050.2	7629.22	6080.86	6485.14	4410.61	5750.65	5732.04	5455.66	7314.98
749	MSX2	5897.95	8306.6	7323.17	7618.32	13879.7	5293.84	6552.57	7250.58	5627.35	14424.8
750	MSX2	4785.9	3655.68	3217.5	2429.08	10694.3	5098.72	6556.31	5543.53	4017.66	19302.2
751	MSX2	3350.04	2202.18	2583.35	1823.38	5868.82	4048.23	4323.9	3962.16	3660.07	12671.7
752	MSX2	4493.34	1827.84	2245.55	921.722	4331.5	4463.97	4734.21	4743.24	3726.78	14873.6
753	MTERF3	2320.46	1036.55	1190.69	763.713	779.047	2365.38	420.292	312.435	645.188	564.347
754	MTERF3	1902.9	1159.18	1087.49	1517.39	1506.16	1916.2	1577.66	1989.81	1899.48	1469.79
755	MTERF3	1798.73	1108.84	858.177	1470.99	944.09	2753.24	924.145	1605.81	969.969	1211.42
756	MTERF3	1289.15	1023.64	971.072	1093.53	941.782	1476.57	537.525	661.523	464.754	276.507
757	MTERF4	1302.17	564.1	671.195	485.315	376.251	1791.96	178.344	231.271	284.32	345.634
758	MTERF4	1393.32	336.911	1190.69	430.137	465.12	1235.26	200.793	550.688	255.888	336.568
759	MTERF4	2717.19	1213.4	1569.06	1192.6	1189.92	3405.52	1107.48	1365.81	1155.87	1073.17
760	MTERF4	3423.83	281.405	311.343	216.95	317.39	3262.16	513.829	671.996	568.64	392.096
761	MXD1	3935.15	3558.86	3524.44	3823.58	3356.25	3099.69	4416.19	3040.56	3979.39	3608.19
762	MXD1	3277.99	3059.31	3020.82	3170.22	3222.37	4354.06	4570.84	4354.01	4700.03	5473.48
763	MXD1	2369.94	3110.94	2406.07	3111.28	2548.35	1905.85	3307.46	2582.38	2716.35	2284.58
764	MXD1	4769.4	5699.09	4671.91	5251.94	5605.68	4143.01	4845.21	4060.78	5558.46	4965.8
765	MXD4	4831.91	9454.16	11068.1	10234.3	10874.3	4882.89	7994.29	7214.79	8610.52	9013.68
766	MXD4	3162.53	2149.26	2429	2271.07	1934.35	2368.57	3043.07	2412.2	3312.33	2753.74
767	MXD4	3705.97	5452.54	4932.09	5779.89	5641.46	4262.47	5169.47	6009.56	5325.53	5645.73
768	MXD4	3418.62	4294.65	5167.59	5530.33	7564.26	3919.21	2829.8	2510.82	2812.58	3239.89
769	MYBL2	2285.74	1569.67	1617.57	1225.2	1940.12	2453.79	613.602	1329.16	508.496	719.599
770	MYBL2	3090.48	29.6895	93.491	33.8592	105.027	3079.78	366.665	404.943	465.848	192.648
771	MYBL2	4076.65	502.139	595.344	446.44	457.041	3814.88	1032.65	1444.36	1316.62	1661.31
772	MYBL2	2312.65	972.007	1370.61	842.718	1027.19	2462.55	1721.08	1524.65	2172.86	2215.46
773	MYC	7084.66	3011.54	3158.41	3200.32	2791.87	8611.75	2231.17	2296.13	2611.37	1762.17
774	MYC	4680.86	593.789	700.301	618.244	827.521	4170.09	1600.1	1548.21	1649.06	1263.55
775	MYC	3168.61	873.903	851.121	944.295	806.747	4205.93	622.332	941.667	664.872	622.141
776	MYC	4729.47	1135.94	1066.33	1256.55	1253.4	5593.3	1072.56	675.487	587.23	759.262
777	MYCL	2041.8	2475.84	2826.78	2721.28	3133.5	2675.99	3034.34	2548.35	3206.26	2536.16
778	MYCL	3090.48	4514.09	3688.49	4316.42	3929.86	2746.08	4679.34	4301.65	4660.66	4374.25
779	MYCL	5603.66	2231.87	1912.16	2276.09	2174.41	4844.66	1516.54	1437.37	1787.94	1894.75
780	MYCL	1625.1	2015.01	2313.46	2446.64	2619.91	1348.35	1328.22	1159.85	1109.94	1390.47
781	MYCN	3967.27	2455.19	2189.98	2003.96	1559.25	4631.22	1865.75	1294.25	1814.18	2116.87
782	MYCN	2823.1	2149.26	1854.83	2155.7	2864.59	2535.82	2156.34	2171.33	1707.01	2584.89
783	MYCN	6209.6	3011.54	2659.2	2727.55	2787.26	7138.37	1965.52	1623.26	2204.57	2507.83
784	MYCN	5835.45	5138.86	4638.39	4056.83	5319.45	5571	4964.94	3660.2	4024.22	3794.04
785	NCOA1	2060.9	2376.45	2200.57	1961.32	1471.53	2992.17	3747.71	2723.77	3365.91	3229.7
786	NCOA1	2650.34	4089.4	4229.15	3182.76	3239.68	2710.24	2995.68	4395.03	3279.52	3329.42
787	NCOA1	1625.97	938.445	915.507	989.441	1046.81	1167.56	2332.19	2742.97	2859.6	2705.01
788	NCOA1	2655.55	2925.06	3250.14	2812.82	2952.3	2535.02	3590.57	2783.11	3615.24	4421.85
789	NCOA2	3515.85	2651.4	2548.95	2943.24	3033.09	2934.83	3716.53	4699.61	3674.29	3534.53
790	NCOA2	2896.02	1343.77	1968.6	1847.21	1851.25	2280.17	4750.43	3735.25	4229.81	3864.3
791	NCOA2	2675.52	5012.36	7111.49	5294.57	5080.54	3641.26	5007.34	6266.15	5568.3	5619.67
792	NCOA2	1581.7	2852.77	3504.15	3194.05	3013.47	1494.09	2247.38	2248.13	2181.61	2590.56
793	NCOA3	1928.94	2319.65	2907.04	2644.78	3424.35	1776.03	1317	1506.32	1834.96	1473.19
794	NCOA3	2574.82	2700.45	3739.64	2826.62	2841.5	1940.89	2611.55	2821.51	2263.63	2561.09
795	NCOA3	2464.57	2198.31	2528.67	2377.67	2572.59	2362.2	2970.73	3779.76	3533.22	4182.74
796	NCOA3	4306.7	8425.35	6594.65	6869.65	9349.72	3840.37	5556.09	4464.85	5668.9	6419.73
797	NFAT5	1619.03	2511.99	4289.12	2726.29	3618.24	2399.63	2944.54	3198.53	2774.31	2907.86
798	NFAT5	874.188	298.186	523.021	376.213	345.089	1110.22	665.983	754.032	815.78	1102.63
799	NFAT5	2094.75	760.309	821.134	748.664	1006.41	1334.81	2158.83	2468.93	2685.73	2881.79
800	NFAT5	1865.57	1595.49	2151.18	1661.61	2509.11	2120.09	1474.14	1517.66	1488.31	1676.04
801	NFATC3	1838.66	4102.31	5126.13	4188.51	3928.71	3518.61	3561.89	3610.45	3893	3752.11
802	NFATC3	1383.77	1532.23	955.196	1389.48	1694.28	1303.75	995.233	815.995	614.569	542.815
803	NFATC3	2696.35	3083.83	2901.75	3156.43	2426.01	2714.22	5236.82	4147.18	4778.76	3991.22
804	NFATC3	1353.39	2594.6	2103.55	2273.58	2236.73	1523.56	3011.89	2205.37	3335.29	2284.58
805	NFE2L1	1162.4	1785.24	1811.61	2125.6	2243.66	1786.38	775.733	1285.52	966.688	975.708
806	NFE2L1	1059.1	2757.25	2958.2	3039.8	2594.52	1799.92	3630.48	3969.14	3718.03	3501.67
807	NFE2L1	1795.25	3530.47	2993.48	3632.97	2801.11	1784.79	3252.59	4232.7	3077.22	3413.28
808	NFE2L1	1846.47	5324.74	7018.88	5852.62	7017.2	1630.28	3715.29	4175.98	4011.1	4446.78
809	NFE2L2	2476.72	1764.59	1473.81	1868.53	1505	3183.31	1329.47	1502.83	1602.03	762.661
810	NFE2L2	622.436	950.063	1213.62	1134.91	926.778	823.504	495.122	626.615	496.467	474.822
811	NFE2L2	2544.43	1907.87	2053.27	1474.76	2353.3	2762.8	1077.55	1410.32	1534.23	1227.28
812	NFE2L2	3032.31	1502.55	1341.51	1167.51	1155.3	2237.96	1497.84	1994.17	1135.09	1367.8
813	NFE2L3	7000.45	11909.3	11253.3	12482.8	12508.6	7634.54	11597.3	10463.9	11568.5	12144.8
814	NFE2L3	5736.48	5217.6	4698.37	4175.97	4033.73	4562.72	4060.75	3805.94	3317.8	3506.2
815	NFE2L3	5116.65	8798.41	9970.91	9177.09	12584.8	5884.79	7304.61	7448.68	8194.98	7848.73
816	NFE2L3	2052.22	1543.85	1476.45	1455.95	1713.9	1109.42	1905.66	1544.72	2103.97	2283.45
817	NFIL3	3685.13	3407.83	3161.06	2968.32	2501.03	3407.91	3448.39	4448.26	3474.17	2807
818	NFIL3	2947.24	2585.57	2067.39	2582.08	1932.04	3280.48	3169.03	3030.96	2893.5	2128.2
819	NFIL3	2047.01	1427.68	1286.82	905.42	858.683	3614.18	2014.16	1986.32	2019.77	1476.59
820	NFIL3	1356.86	895.847	694.127	1139.93	847.142	1147.65	865.528	812.504	769.851	925.846
821	NFKB1	1919.39	3969.35	4501.68	3760.88	4760.84	1835.76	2478.1	1767.26	1803.25	1960.48
822	NFKB1	2860.43	4022.28	4105.67	4851.9	4498.85	3267.74	3514.49	3691.61	3206.26	3396.28
823	NFKB1	1625.97	3021.87	3999.83	2639.76	3513.21	1455.87	1683.66	1626.75	1548.45	1372.34
824	NFKB1	1608.61	3130.3	2912.33	2521.88	2354.45	2311.23	2037.86	2476.79	1743.1	1577.45
825	NFKB2	3247.61	2718.52	3659.38	3329.49	2707.62	3821.25	4351.34	3494.38	5134.16	4404.85
826	NFKB2	3244.13	4237.85	3833.13	3818.56	4328.04	3983.72	3675.38	2893.07	4234.18	3005.32
827	NFKB2	5344.96	8288.53	7286.13	8375.76	8330.61	7245.88	5783.07	4978.01	5270.86	7438.5
828	NFKB2	2595.65	1807.19	1928.91	1770.71	2249.43	3473.21	3015.63	3631.4	3810.98	3858.64
829	NFX1	1744.9	1436.71	2441.35	990.695	1410.36	2227.6	2088.99	1328.28	1904.94	1860.76
830	NFX1	2573.95	3021.87	2697.13	2555.74	2630.29	2937.22	3588.08	3516.2	2624.49	3698.85
831	NFX1	3520.19	2518.44	2185.57	3133.86	2498.72	2119.29	2158.83	2729	2958.02	3618.39
832	NFX1	3834.45	2469.39	1954.49	1978.88	2035.91	3215.17	2579.12	1860.64	2220.98	1685.11
833	NFYA	1323	660.913	800.848	875.323	753.656	1984.69	799.429	801.159	779.693	683.335
834	NFYA	1409.81	1736.19	1479.1	1758.17	1715.06	1301.36	1208.5	1623.26	789.535	1770.1
835	NFYA	2430.71	2132.48	1713.71	1854.73	1413.83	3004.12	743.307	749.668	902.169	645.939
836	NFYA	9040.51	4373.39	4115.37	3868.73	3163.51	7464.1	4659.38	3298.89	4527.25	4442.25
837	NFYB	1351.65	693.185	415.418	660.881	665.941	942.968	306.801	203.344	242.766	360.366
838	NFYB	2294.42	1715.53	1470.28	1469.74	1116.06	2252.29	1645	1880.72	1377.86	1763.3
839	NFYB	756.993	45.1796	36.1616	48.9077	0	923.854	306.801	480.87	391.487	299.172
840	NFYB	1677.19	1292.14	2122.07	1543.73	1041.04	1781.6	1654.98	1586.61	1617.34	1822.23
841	NFYC	3686	552.482	612.102	938.025	1384.97	2798.64	995.233	1631.99	1117.6	562.08
842	NFYC	3875.25	1449.62	1152.76	1172.53	1092.97	2235.57	1760.99	1365.81	1570.32	1636.38
843	NFYC	2490.61	2411.3	2007.41	2524.39	2428.32	4657.5	2532.98	3252.64	2601.53	2855.73
844	NFYC	5134.01	6427.12	5854.66	5935.39	5732.63	4922.71	9210.27	9085.91	9334.45	9788.81
845	NKRF	2553.12	1449.62	2276.42	1874.8	1275.33	2201.32	2327.2	3140.05	2549.04	1781.43
846	NKRF	5295.48	5897.88	4830.66	6077.1	4835.86	4813.6	5241.81	6308.04	6239.73	6233.88
847	NKRF	1278.73	2096.33	1407.66	2243.48	1503.85	1737	2207.47	2537	2792.9	2085.14
848	NKRF	1857.76	1849.78	2279.95	2623.46	3582.46	1723.47	3833.77	2888.71	4435.39	3152.64
849	NME2	2424.64	2531.35	3440.65	2262.3	3332.01	2243.53	2322.21	1636.35	2190.36	1938.95
850	NME2	5412.68	2453.9	2712.12	2559.5	3030.78	3831.6	3802.59	3887.98	3423.87	3702.25
851	NME2	6949.23	5624.22	6423.54	6852.1	6629.4	7097.75	9342.47	8253.33	9391.31	8297.48
852	NME2	3492.41	3813.16	4145.36	4053.07	3984.11	2437.06	3912.34	4246.67	3889.72	3792.91
853	NPAS2	2838.72	1932.4	2387.55	2124.35	2472.18	1421.62	2895.9	2560.57	3174.54	2897.66
854	NPAS2	3955.12	4279.16	4071.27	4405.46	4655.82	2775.54	4065.74	3452.49	4037.35	5263.84
855	NPAS2	907.176	756.436	1298.29	847.734	1020.26	793.24	2272.32	2201.88	1871.04	2365.04
856	NPAS2	1069.51	938.445	1236.55	1172.53	790.589	1028.19	1641.26	1574.39	1501.43	1438.06
857	NR1D2	3575.75	4308.85	3140.77	4204.81	3867.54	2887.84	2014.16	1906.9	2038.36	2025.08
858	NR1D2	1709.31	1165.63	1010.76	1361.89	1570.79	684.926	725.846	878.831	722.829	747.929
859	NR1D2	3053.15	5360.89	5119.96	5424.99	5409.47	4054.6	2374.59	2145.15	2816.96	1791.63
860	NR1D2	1907.24	3831.23	3397.43	3344.54	4006.03	2311.23	2860.98	2245.51	2696.67	2902.19
861	NR1H2	5508.17	6095.38	7959.97	6154.85	5934.61	6073.54	6451.55	5999.09	6717.61	6727.96
862	NR1H2	2986.3	1799.44	2758.87	2040.33	1657.35	4580.25	2138.88	2237.66	2322.68	2794.54
863	NR1H2	3636.52	2132.48	4147.12	2481.75	2804.57	4810.41	3056.79	3225.58	3225.94	2612.09
864	NR1H2	2311.78	2759.83	2943.2	2783.98	2638.37	2323.17	4084.44	4013.65	4353.38	6831.09
865	NR1H3	5286.8	6638.82	6806.32	6850.84	6597.09	4565.11	7247.24	7756.75	8615.99	9136.07
866	NR1H3	3890.88	7542.42	6971.26	6877.18	7624.28	4641.57	7131.25	6391.82	6365.49	5783.99
867	NR1H3	2152.05	3119.98	2689.19	2944.5	3160.05	2448.21	2748.74	2246.39	2157.55	2382.04
868	NR1H3	3256.29	5110.46	5075.86	5146.6	4067.2	3763.91	2863.48	3436.78	3611.96	2825.13
869	NR2C1	1367.28	697.057	541.542	580.622	933.703	1079.95	552.491	624.869	772.038	514.485
870	NR2C1	2339.56	761.599	656.201	609.465	332.394	2654.49	942.852	949.522	633.159	402.295
871	NR2C1	2942.9	950.063	1160.7	960.598	1057.2	3682.67	2309.74	2672.28	1700.45	1617.11
872	NR2C1	2204.14	607.989	768.214	788.794	826.367	1908.24	1072.56	906.758	879.205	914.514
873	NR2F2	2944.63	1447.04	1735.76	1241.5	1228.01	2639.36	1973.01	2155.62	2486.71	2386.57
874	NR2F2	2151.18	3747.33	4073.92	3997.89	3255.84	1345.96	2369.6	2692.35	2760.09	2361.64
875	NR2F2	5068.03	6198.64	7869.12	6335.43	5811.12	4596.97	9857.54	11891.7	11271.1	10354.3
876	NR2F2	7682.79	12087.5	17152.1	12450.1	12844.5	6392.11	13101.4	14950.6	13471.3	12805.5
877	NR2F6	3645.2	2522.31	3834.01	2906.87	3472.82	2766.78	2537.97	4109.65	2701.04	3072.18
878	NR2F6	4319.72	5841.08	6243.61	7021.39	6017.71	3224.73	4587.05	5280.84	5081.67	5263.84
879	NR2F6	4748.57	4062.29	4222.97	3989.11	3177.36	4949.79	6561.3	6914.58	5626.26	7707.07
880	NR2F6	8237.51	3455.6	3521.79	3365.85	2806.88	6567.33	5791.8	5000.7	4814.85	5701.26
881	NR3C1	4750.31	6283.84	5866.12	7173.13	6220.84	4302.29	5310.4	5226.73	4763.45	4727.82
882	NR3C1	2646	1658.74	2608.93	1558.78	1371.12	1048.89	3156.56	3074.6	2383.91	3542.47
883	NR3C1	2711.98	2937.97	3929.27	3063.63	2718.01	1875.58	4246.58	3389.65	4187.16	3204.76
884	NR3C1	2650.34	2291.25	2718.3	2361.36	1652.73	2926.07	2362.12	2213.22	2569.82	2481.77
885	NR4A1	3445.53	8349.19	7252.61	9370.22	8942.31	2719	4111.88	4084.34	5194.31	4638.3
886	NR4A1	3619.16	4835.51	3632.92	5190.49	4871.64	3613.38	4295.21	4861.94	4402.59	4954.47
887	NR4A1	2229.31	1692.3	2014.47	1514.89	933.703	2630.59	1765.98	2029.08	1831.68	1969.55
888	NR4A1	2364.74	5120.79	4957.67	5476.41	5311.37	3415.07	5573.55	6156.18	5986.03	5617.4
889	NR4A2	5096.68	4017.11	6045.17	4125.8	3735.96	3144.29	5022.31	4844.48	4894.68	5437.22
890	NR4A2	2715.45	2315.78	2971.43	2957.04	2923.45	2590.77	3709.05	2759.55	3649.14	3610.46
891	NR4A2	4095.75	3512.39	3452.11	3359.58	3415.11	3137.12	5794.3	4601.86	5874.49	5024.73
892	NR4A2	4079.26	6034.71	7032.11	6206.26	5722.25	5336.05	8011.75	7899.01	7277.5	8862.96
893	NR4A3	1727.54	4166.85	4995.6	4745.3	5240.97	1921.78	5355.3	3627.91	4496.63	5276.3
894	NR4A3	1079.93	2226.71	2561.3	2085.48	1858.17	1796.74	1938.08	1709.66	1664.37	1983.15
895	NR4A3	6033.37	7604.38	7120.31	7244.61	6726.35	6329.99	9529.54	9801.54	9724.84	9444.31
896	NR4A3	4548.04	3716.35	3043.75	3389.68	3931.01	4801.65	6025.02	5409.13	5522.37	5722.79
897	NR6A1	2166.81	3394.93	2148.53	3140.13	2686.85	2007.79	2302.25	2210.61	2219.88	2317.45
898	NR6A1	7885.06	17098.6	13872	19920.5	22264.6	9175.62	13476.8	11791.3	14041	18416.1
899	NR6A1	2422.03	5557.09	4438.18	5463.87	7088.75	2664.04	2581.62	2522.17	2835.55	3621.79
900	NR6A1	4424.76	3758.94	1663.43	3284.34	3229.3	3142.7	2468.13	1081.3	1669.83	1955.95
901	OSR2	4682.59	4292.06	4412.6	4331.47	4415.76	4487.06	5354.05	5459.75	5096.98	6045.76
902	OSR2	2884.73	2040.83	2081.5	2491.79	1852.4	2624.22	2237.4	1528.14	1853.55	2453.44
903	OSR2	5509.9	8958.47	8456.53	6849.59	7410.76	6451.85	5472.53	6473.85	5718.11	5003.19
904	OSR2	3984.63	7190.01	7700.66	6903.51	7054.13	3879.39	4679.34	5697.13	4832.35	3755.51
905	OVOL1	3694.68	2952.17	3957.49	1185.07	9151.21	3390.38	2803.61	4121.87	1467.53	10875.6
906	OVOL1	3871.78	3729.26	4544.02	2111.81	7058.75	3409.5	2903.39	4515.46	2926.31	5068.92
907	OVOL1	6183.56	4098.44	5790.27	2984.62	9790.6	4677.41	4963.69	6331.6	3202.98	12261.5
908	OVOL1	1856.89	3797.67	4867.71	2859.22	9520.54	3569.58	3679.12	4395.9	2015.39	9200.66
909	OVOL2	5493.41	2608.8	2891.17	2821.6	3386.26	4736.34	1374.37	1829.23	1118.69	1314.54
910	OVOL2	6465.69	4226.23	5356.33	4613.63	4385.75	5852.93	5133.31	5342.81	6061.49	4786.75
911	OVOL2	3976.82	465.996	403.952	565.574	781.356	4103.98	2122.66	2930.6	2566.54	3012.12
912	OVOL2	1336.02	561.518	936.674	554.287	654.4	1999.03	771.991	940.794	660.497	641.406
913	PA2G4	4726	2119.57	2436.94	2307.44	2943.07	4176.46	1184.8	1196.5	1644.68	1994.48
914	PA2G4	3093.95	765.472	635.033	820.145	993.718	2814.57	541.267	351.707	435.228	690.135
915	PA2G4	612.887	635.096	627.096	519.174	715.569	1442.33	416.551	663.269	606.914	741.13
916	PA2G4	3030.58	2098.92	2172.34	2156.96	2364.84	1773.64	934.122	973.958	1090.26	1218.22
917	PBX1	1755.32	2906.99	2199.69	2633.49	2536.81	1811.07	1951.8	2382.53	1931.19	1887.96
918	PBX1	3797.99	4692.23	5219.62	5003.64	4307.27	3039.16	3081.73	2991.69	3947.67	3633.12
919	PBX1	4907.43	7791.55	7950.27	6929.85	6066.18	4277.6	5139.54	6952.98	5641.57	6126.22
920	PBX1	3444.67	3806.71	3956.61	3809.79	3166.97	3513.83	5246.8	4697.86	5300.38	4949.93
921	PBX2	3334.42	3132.88	2675.96	2766.42	2255.2	3364.9	1914.39	2427.91	1914.79	1749.7
922	PBX2	3106.1	4005.5	3047.28	3723.26	3403.57	2518.3	2692.62	2413.08	2792.9	2802.47
923	PBX2	5472.57	8873.28	7294.07	9148.25	6935.25	5800.37	6848.15	6388.33	5709.37	7565.42
924	PBX2	4524.6	7375.9	6831.9	6157.36	6765.59	4018.76	7958.12	5439.68	6643.25	4934.07
925	PCGF2	4549.77	3443.98	4150.65	3640.49	3775.21	4923.5	2683.89	3494.38	3038.94	3069.91
926	PCGF2	2053.95	2764.99	3220.15	2727.55	2967.3	3072.61	2424.48	2614.68	2004.46	2860.26
927	PCGF2	4665.23	6370.33	4528.14	6133.53	5801.88	5467.46	4059.5	3113.87	3919.24	3465.41
928	PCGF2	5375.35	3533.05	2760.63	3256.75	3217.75	4007.61	5088.41	4944.84	4744.86	5508.61
929	PEG3	6167.06	4671.57	5249.61	4855.66	5494.88	5324.9	8600.41	8448.82	9534.56	9079.41
930	PEG3	2938.56	2900.53	3001.42	2876.78	2180.18	3024.83	2863.48	1832.72	2356.58	2486.3
931	PEG3	1061.7	1670.36	1585.82	1138.67	1431.14	1303.75	1000.22	1324.79	1372.39	1200.09
932	PEG3	3125.2	2656.56	3267.78	2879.28	2265.58	3423.04	4038.3	4017.14	3704.91	3701.12
933	PHF20	6745.23	12257.9	10439.2	12209.4	14460.3	5629.93	6563.8	5898.73	6213.49	8022.11
934	PHF20	1340.36	2433.25	2597.46	2549.47	3360.87	2214.86	1146.14	1110.1	1707.01	1720.24
935	PHF20	1413.29	2354.5	2725.35	2263.55	2649.91	1834.17	1764.73	1398.97	2163.02	1863.02
936	PHF20	3311.85	3635.02	3518.26	3590.33	4580.8	2692.72	3220.16	3307.62	3221.57	3597.99
937	PIN1	737.895	867.449	916.389	734.87	743.269	715.19	1023.92	1479.26	1135.09	920.18
938	PIN1	3189.44	1485.76	1935.97	1586.37	2072.84	2191.76	1420.51	2061.37	1360.36	1451.66
939	PIN1	3162.53	1963.38	1846.01	2169.5	1852.4	2357.42	1420.51	2013.37	1599.85	1783.7
940	PIN1	3762.4	2180.24	1886.58	2316.22	1828.16	3803.73	3821.29	3825.14	3865.66	3896.03
941	PLSCR1	1995.79	2644.94	2741.23	2563.27	2779.18	2350.25	3220.16	3188.93	2656.21	2785.47
942	PLSCR1	1094.69	738.364	986.948	586.893	751.348	2171.85	448.977	543.706	381.645	192.648
943	PLSCR1	2455.02	2952.17	3412.42	2895.59	3415.11	2956.33	2526.74	2112.86	2425.47	2869.33
944	PLSCR1	1109.45	2832.12	2304.64	2920.67	2108.62	1349.15	4170.5	3067.62	3759.59	3509.6
945	POGK	2606.94	2579.11	2880.58	2179.53	2799.95	1898.68	3016.88	2829.37	3192.04	2989.45
946	POGK	4216.42	4351.44	3401.84	3437.33	3573.23	3318.71	5607.23	4775.54	5662.34	5788.52
947	POGK	4269.37	4736.12	4891.52	5599.31	4817.4	4921.12	3825.04	4970.15	3260.93	3736.25
948	POGK	2700.69	3366.53	2207.62	3434.83	2997.31	5058.9	6237.04	4181.21	4948.26	5712.59
949	PPARD	3317.05	5200.82	4230.03	4658.77	3789.06	3363.31	7143.72	6620.47	6600.6	6025.36
950	PPARD	2563.53	5021.39	3000.53	4754.08	3699.03	2072.3	2132.64	2822.38	2781.96	2688.01
951	PPARD	2469.78	3542.08	4640.15	3600.36	2239.04	3201.63	2950.78	2948.93	2851.95	3196.83
952	PPARD	2704.17	2906.99	1913.92	3004.69	2870.36	3355.34	2587.85	2379.91	2344.55	2120.27
953	PPARG	3041.86	2475.84	1698.71	1834.67	2161.71	2136.81	775.733	1117.08	595.979	686.735
954	PPARG	2245.8	64.5423	455.107	51.4158	106.181	2187.78	622.332	442.47	809.219	333.169
955	PPARG	3148.64	3402.67	2335.51	3143.89	2578.36	2332.73	2544.2	2293.51	2727.29	2414.91
956	PPARG	2716.32	708.675	1047.81	491.585	517.057	2782.71	2771.19	2811.91	2585.13	3465.41
957	PRDM2	2303.1	385.963	545.07	539.239	363.555	1754.53	467.685	341.234	630.972	621.008
958	PRDM2	3084.4	2704.32	2630.1	2491.79	2676.46	1963.19	2299.76	1997.66	2380.63	2389.97
959	PRDM2	1914.19	1882.05	1849.54	1955.05	1521.16	2115.31	1542.74	1702.68	1420.51	1585.38
960	PRDM2	2461.96	2453.9	2378.73	2541.95	3086.18	2590.77	2653.95	2127.7	2933.96	2719.74
961	PRDM4	1621.63	2206.06	1819.55	1794.54	2222.88	1502.86	2458.15	1644.21	1849.17	2025.08
962	PRDM4	3646.07	4070.04	3241.32	3846.15	3801.75	3129.95	3299.98	2931.47	2684.64	3049.51
963	PRDM4	1168.48	1030.1	1226.85	1284.14	877.15	1258.35	750.79	809.013	508.496	428.36
964	PRDM4	1820.43	3357.49	2598.35	3283.09	3260.46	2089.03	4668.11	4101.79	3950.96	4000.29
965	PREB	2569.61	3.87254	35.2796	21.3187	0	2539.01	76.0767	294.107	94.0443	60.061
966	PREB	2890.81	183.3	29.9877	121.642	72.7111	2657.67	391.608	377.889	447.257	534.883
967	PREB	6227.83	2146.68	2970.55	2604.65	2017.44	5703.21	1879.47	1254.1	1791.22	2004.68
968	PREB	2488.88	1120.45	1052.22	1434.63	1862.79	2773.95	1129.93	1070.83	938.256	724.132
969	PRMT3	1136.36	1121.75	1509.97	1256.55	1128.75	1041.73	1344.44	870.977	1166.81	1168.36
970	PRMT3	2441.13	1089.47	1619.34	1030.82	1329.57	1842.13	2491.82	1775.99	2680.26	2088.54
971	PRMT3	1344.7	1680.68	1217.15	1249.03	1336.5	1867.62	1334.46	1522.03	1403.01	1911.75
972	PRMT3	2836.99	744.818	1114.84	926.738	794.051	1372.24	697.162	809.013	1245.54	947.377
973	RBCK1	3877.85	5449.95	5682.67	5797.45	5437.17	4225.84	7070.14	5651.75	7673.36	7488.36
974	RBCK1	4816.28	6397.44	5990.48	6394.37	5924.22	3244.64	5281.72	5203.17	6468.28	5963.04
975	RBCK1	2820.49	1290.85	885.519	1144.94	1428.83	3460.47	2414.5	1906.9	2218.79	2244.92
976	RBCK1	5476.05	7210.67	6164.23	6895.99	6335.1	6044.87	3934.79	3845.21	4710.97	4332.32
977	RBPJ	1947.17	1196.61	586.524	1252.79	1431.14	1719.48	641.04	966.976	574.108	730.931
978	RBPJ	3824.03	969.426	934.91	1048.38	866.762	5014.3	1672.44	1846.68	1616.25	1741.77
979	RBPJ	2401.2	445.342	840.537	420.105	285.074	2615.46	1095.01	1253.23	1134	1100.36
980	RBPJ	2626.91	837.759	775.27	866.544	1009.88	2775.54	1426.75	1524.65	1231.32	1308.88
981	RELA	3574.01	2332.56	2785.33	2141.91	2469.87	3182.52	2309.74	2975.98	2672.61	2113.47
982	RELA	3117.39	1789.11	1921.86	1759.42	2239.04	2366.18	2318.47	3347.76	3444.65	2794.54
983	RELA	3015.82	1946.6	2440.47	1876.05	1846.63	3307.56	4161.77	4311.25	3585.71	3048.38
984	RELA	3210.28	4914.25	4946.21	4974.79	5366.77	3771.87	2266.09	3770.16	2485.61	2251.72
985	REPIN1	4673.91	5462.86	5020.29	6660.23	5416.4	4784.93	5990.1	6832.54	6560.14	7389.77
986	REPIN1	2250.14	3200.01	2167.93	2773.95	2801.11	2168.67	2345.91	2435.77	2111.62	1870.96
987	REPIN1	4420.42	5058.83	5201.1	5388.63	4317.65	4055.4	7562.77	5904.84	6696.83	6493.39
988	REPIN1	3935.15	6596.23	7403.43	6537.33	6140.05	4202.74	7754.83	6605.63	7141.9	7453.23
989	REST	2154.65	1361.84	1946.55	1596.4	1696.59	1623.12	1987.97	2275.19	2140.06	1856.22
990	REST	781.3	720.292	828.19	719.821	814.826	1249.59	771.991	941.667	704.239	759.262
991	REST	1874.25	2136.35	2776.51	1676.66	1885.87	1578.52	1208.5	1166.83	1222.58	1111.7
992	REST	3139.96	1351.52	1921.86	938.025	996.026	2418.75	902.943	1449.59	1114.32	873.718
993	REXO4	2207.61	3787.34	3693.78	3790.97	4090.29	2779.53	3344.88	2906.16	3514.63	2995.12
994	REXO4	4969.07	4325.63	5074.09	4958.49	6048.87	4425.74	5437.61	5218.01	4882.65	4551.04
995	REXO4	1266.57	1902.71	2743.87	1983.9	2078.61	1920.18	2751.23	2948.93	2761.19	2404.71
996	REXO4	2540.96	4326.92	4073.92	4450.6	4548.48	2927.66	5164.48	4646.37	4938.42	6235.01
997	RFX5	1294.35	990.079	702.065	984.425	1012.18	1070.4	1118.7	1145.88	1221.48	899.782
998	RFX5	5534.21	6811.8	6206.57	5009.91	6374.34	5240.48	5158.25	5013.79	5375.84	4519.31
999	RFX5	2524.47	997.824	1388.25	1025.81	918.699	1923.37	501.358	403.198	331.342	520.151
1000	RFX5	2680.73	1932.4	2776.51	1924.96	1844.32	2139.2	2097.72	1685.23	1913.69	1662.44
1001	RREB1	3842.26	2502.95	1602.58	2254.77	2136.32	4463.97	1209.74	1681.74	1128.53	1629.58
1002	RREB1	3579.22	3721.51	4032.46	4611.12	3933.32	2672.01	3600.55	4463.97	3198.6	3462.01
1003	RREB1	3089.61	4095.86	5000.89	4025.48	4974.36	3783.82	2666.43	2906.16	2836.64	2867.06
1004	RREB1	1382.9	1622.59	1883.05	1506.11	1959.74	1826.2	762.014	860.504	727.203	829.522
1005	RUNX1	2546.17	3783.47	3677.9	3747.08	5132.48	3348.97	3396.01	4370.59	3347.32	3965.16
1006	RUNX1	3448.14	3198.72	4741.58	3392.19	3427.81	5263.58	4200.43	4260.63	4330.41	5216.24
1007	RUNX1	3699.02	3624.7	3507.68	4258.73	4074.13	3373.66	3610.52	3606.96	4061.4	4921.6
1008	RUNX1	3100.03	2530.06	3385.08	3229.16	2550.66	2276.19	3070.5	3901.07	3177.82	3081.24
1009	RXRA	2822.23	2567.49	3235.14	2955.78	2909.6	2370.16	1439.22	1819.63	1781.37	1374.6
1010	RXRA	2440.26	220.735	188.746	228.236	276.995	2534.23	692.173	1628.5	997.307	669.737
1011	RXRA	1698.03	453.087	1382.08	519.174	285.074	2215.66	624.827	463.415	577.388	625.541
1012	RXRA	3892.61	880.357	1292.12	706.027	1007.57	2862.35	846.821	688.578	927.321	829.522
1013	RXRB	2098.23	2977.98	2398.13	3078.68	3352.79	2435.47	2604.07	2590.24	2562.16	2256.25
1014	RXRB	6248.67	3740.87	3415.07	3747.08	3710.57	4221.06	3596.81	3513.58	4031.88	4351.59
1015	RXRB	4827.57	4934.91	4589	3675.6	3382.8	5631.53	4774.12	3927.25	5503.78	4615.63
1016	RXRB	3238.06	4705.14	3933.68	5051.29	4474.62	3238.27	5168.23	5390.8	5028.09	4242.8
1017	SAFB	3742.43	1944.01	1676.66	1557.52	966.019	2748.47	1606.34	1605.81	1617.34	1085.63
1018	SAFB	1741.43	1632.92	1678.43	1524.92	1187.61	2136.01	754.531	1179.92	786.254	949.644
1019	SAFB	5838.05	3443.98	3386.85	2860.47	2833.42	5783.64	2277.31	4402.01	2470.3	2227.92
1020	SAFB	4633.11	3023.16	3544.72	2973.34	2453.71	5912.67	1949.31	2005.52	1857.92	1902.69
1021	SAFB2	4438.65	2652.69	2178.52	1751.9	1570.79	5105.89	2552.93	2112.86	2476.87	2727.68
1022	SAFB2	2096.49	3420.74	3024.35	3537.66	3651.71	3132.34	2621.53	1685.23	2730.57	1916.29
1023	SAFB2	1226.64	1148.85	1071.62	946.803	1077.97	1636.66	970.289	864.868	1306.78	1404.07
1024	SAFB2	1211.88	1821.38	1631.68	1567.55	1561.56	1690.81	1426.75	1180.79	1166.81	1203.49
1025	SALL4	7590.77	12108.1	7750.94	10256.8	11694.9	6473.35	13197.4	11679.6	11627.6	13282.5
1026	SALL4	2137.29	6755	5690.61	5940.41	9008.1	3242.25	3712.79	2888.71	3450.11	4041.09
1027	SALL4	3070.51	4206.87	2948.5	4400.44	4075.28	3477.2	4224.13	2850.31	4163.1	5029.26
1028	SALL4	1337.76	2153.13	1950.96	2227.18	2312.9	2148.76	1768.47	2228.93	2117.09	2173.53
1029	SCMH1	3668.64	2101.5	1606.99	1775.73	2060.15	2425.12	2348.4	2523.91	2241.75	1992.21
1030	SCMH1	1896.82	1605.81	1489.68	1610.19	1525.78	2339.1	2468.13	2544.86	2754.62	1944.62
1031	SCMH1	1861.23	1585.16	2232.32	1299.19	1509.62	1492.5	1214.73	1289.01	1120.88	1028.97
1032	SCMH1	1941.97	1396.7	1649.32	1991.42	1282.25	1889.92	1696.14	1563.05	1527.67	941.711
1033	SETDB1	3104.37	384.672	586.524	298.462	393.563	3020.84	153.401	482.615	193.556	205.114
1034	SETDB1	1180.63	92.9409	53.8014	119.134	342.781	495.377	118.48	168.435	56.864	194.915
1035	SETDB1	3104.37	495.685	376.61	395.024	468.583	1529.93	616.096	696.432	722.829	486.154
1036	SETDB1	4316.25	804.197	734.698	727.345	1047.96	4376.36	1083.78	637.96	762.197	522.417
1037	SGSM2	3566.2	3402.67	3247.49	4170.95	3671.33	3450.91	4575.83	3965.65	4162.01	3930.03
1038	SGSM2	2272.72	2643.65	2246.43	3281.83	2773.41	1314.9	3578.1	3416.71	3339.67	2855.73
1039	SGSM2	1352.52	1977.58	1761.34	1938.75	2099.39	1659.75	1359.4	2029.08	1473	1184.22
1040	SGSM2	1053.89	627.351	341.331	541.747	555.143	1245.61	520.065	426.761	550.05	279.907
1041	SIX5	2488.88	2900.53	2664.49	2501.82	3053.87	3062.26	1681.17	2049.15	1827.3	1163.82
1042	SIX5	3894.35	2879.88	3096.67	2771.44	2712.24	4326.19	2392.05	3477.8	2620.12	2333.31
1043	SIX5	7982.28	14023.8	11821.3	13682.9	13089.1	8669.1	10686.9	8342.35	9826.54	9029.55
1044	SIX5	2019.23	2535.22	2974.07	2725.04	2817.27	3122.79	3448.39	3792.85	3239.06	2927.12
1045	SKI	2137.29	1296.01	374.846	1049.63	1122.98	1582.5	1613.82	1140.65	1609.69	2082.87
1046	SKI	3968.14	1213.4	628.86	1394.5	870.225	3592.68	1827.09	1229.67	1824.02	1410.87
1047	SKI	3092.21	970.717	1479.1	1007	961.402	2425.12	1679.92	1845.81	1717.95	1670.38
1048	SKI	5818.95	2185.4	3034.93	2625.97	2010.52	6589.63	2641.48	2905.29	3013.79	2556.56
1049	SKIL	1992.32	1326.99	1639.62	1438.39	1327.27	1238.44	1102.49	1542.1	1209.45	1099.23
1050	SKIL	1730.15	3428.49	4140.07	4056.83	3793.67	1735.41	1850.78	1995.04	1790.12	1676.04
1051	SKIL	709.247	739.655	693.245	949.311	676.328	716.783	1989.22	1163.34	1906.04	1838.09
1052	SKIL	928.011	1099.8	1394.43	954.327	1140.29	1378.61	1217.23	1000.14	1128.53	1330.41
1053	SLC2A4RG	5691.34	2908.28	2331.1	3235.43	2805.72	6603.17	5866.63	5230.22	6726.36	6693.97
1054	SLC2A4RG	5953.51	10499.7	10025.6	12045.1	12940.3	6075.93	7497.92	6176.25	6142.41	7078.13
1055	SLC2A4RG	3076.59	2279.63	2454.58	1986.41	1975.89	3613.38	3763.92	3134.82	3217.19	3337.35
1056	SLC2A4RG	4555.85	4477.95	3988.36	4874.47	4667.36	4266.45	2849.76	2763.04	2874.91	2998.52
1057	SMAD5	2641.66	2695.29	3743.17	2578.31	3225.83	2133.62	1517.79	3006.53	1629.37	2383.18
1058	SMAD5	2159.86	648.005	968.426	806.35	559.76	1124.55	2233.66	1980.21	1838.24	2090.8
1059	SMAD5	696.225	293.022	382.784	367.435	610.542	1321.27	931.628	793.304	708.613	907.714
1060	SMAD5	1653.75	1400.57	1552.3	1297.94	2369.46	2166.28	1097.5	762.759	891.234	1333.81
1061	SNAI1	2177.22	4071.33	1607.87	4347.77	4877.41	1576.13	2617.79	1583.12	2523.89	2790
1062	SNAI1	5038.52	4750.31	3486.51	4480.7	4779.31	3776.65	2942.05	2207.11	2765.56	2938.46
1063	SNAI1	3607.87	4999.45	2981.13	4044.29	4572.72	4141.41	1515.3	1186.03	1894.01	1561.59
1064	SNAI1	1789.18	4036.48	1632.57	3846.15	4295.72	2907.75	1992.96	1064.72	2494.36	1884.56
1065	SNAPC2	4121.79	1807.19	1545.25	1561.28	1284.56	2943.59	1526.52	1398.97	1410.67	1290.74
1066	SNAPC2	2130.35	2253.82	1889.22	1952.55	2041.68	3536.13	1375.62	944.285	987.466	1179.69
1067	SNAPC2	2860.43	684.149	913.743	644.579	660.17	4677.41	638.545	678.978	492.092	662.937
1068	SNAPC2	7677.58	489.231	931.382	451.456	553.989	5390.21	1091.26	1920.86	1008.24	1033.5
1069	SNAPC5	1653.75	823.56	628.86	754.934	828.675	887.218	516.324	484.361	490.999	541.682
1070	SNAPC5	3545.37	536.992	525.667	362.419	362.401	4478.3	316.778	524.506	493.186	332.035
1071	SNAPC5	9854.8	1412.19	2247.31	1558.78	2752.63	11250.3	1142.4	1625.01	990.746	1310.01
1072	SNAPC5	2810.94	1214.69	1103.37	1271.6	1428.83	2050	1005.21	777.595	599.259	827.255
1073	SOHLH2	3069.64	2002.1	2809.14	2363.87	2124.78	3229.51	4064.49	3692.49	3915.96	4183.87
1074	SOHLH2	2547.91	3504.65	2835.6	3474.96	2554.12	2746.08	1871.99	2944.56	2892.41	2495.36
1075	SOHLH2	4092.28	3307.15	3687.6	3416.02	3273.15	4091.24	4767.89	5146.44	4505.38	4609.96
1076	SOHLH2	2264.9	4458.58	3019.94	3620.42	4106.44	2136.01	2471.87	2199.26	2884.76	2274.39
1077	SON	2602.6	682.858	1245.37	701.011	991.41	2406	478.909	886.686	482.251	655.005
1078	SON	4205.13	3211.63	4197.39	3367.11	2906.13	4258.49	3737.73	2585.88	3453.4	3012.12
1079	SON	3923	716.42	582.996	726.091	641.704	3718.51	1279.58	801.159	1397.54	1089.03
1080	SON	2219.76	681.567	747.928	859.02	768.66	2289.72	501.358	445.961	705.333	499.753
1081	SOX13	4953.44	2759.83	3536.78	2583.33	2766.48	5195.09	4481.04	4870.66	4485.7	4228.07
1082	SOX13	1552.18	1891.09	1875.11	2120.59	2200.95	2123.27	1818.36	2315.33	1717.95	1931.02
1083	SOX13	3824.03	3578.23	4198.28	3353.31	3476.28	4096.81	4413.69	4723.17	4363.22	5008.86
1084	SOX13	1586.91	607.989	723.233	659.627	900.232	1760.9	675.96	867.486	788.441	930.379
1085	SOX15	10513.7	8202.04	7281.72	8453.51	8216.35	9890.02	9570.7	8448.82	8387.44	10957.2
1086	SOX15	3022.76	2020.17	1930.68	2105.54	1559.25	3919.21	2498.06	2382.53	2358.76	1906.09
1087	SOX15	3996.79	3605.33	3939.85	4006.67	3585.93	3470.03	2813.59	2746.46	2522.79	2067
1088	SOX15	2604.33	4706.43	4787.45	3803.52	3418.57	3624.53	3858.71	2765.66	3746.46	3703.38
1089	SOX4	1196.26	3942.25	2568.36	4002.91	4234.55	1078.36	2020.4	1612.79	1530.95	1481.13
1090	SOX4	5278.12	20634.2	15540.7	21503.1	23104.8	4720.42	10194.3	6626.58	9451.46	10995.7
1091	SOX4	3843.13	9270.86	7213.8	9474.3	10933.2	3483.57	10615.8	8585.84	10628.1	12202.6
1092	SOX4	6596.78	19512.4	12414.9	19094.1	20488.4	6793.51	12805.8	9763.14	14898.4	16842
1093	SOX9	5390.1	7102.24	6448.24	6156.1	6907.55	5985.94	5200.65	5711.97	5278.51	6001.57
1094	SOX9	3688.61	2825.66	2818.84	3418.52	2879.59	3161.81	4580.81	4799.97	3902.84	4035.42
1095	SOX9	4041.93	4612.19	5792.92	4552.18	4803.55	5141.73	6259.49	7874.57	6869.61	6752.9
1096	SOX9	5997.78	9694.26	8067.57	9229.76	8937.69	6836.52	9293.83	7866.72	8570.06	9639.22
1097	SP1	2208.48	1152.73	1203.92	1198.87	1333.04	2691.12	594.895	623.996	698.771	490.687
1098	SP1	2890.81	1246.96	1700.48	1764.44	1613.49	3498.7	776.98	1207.85	1177.74	1082.23
1099	SP1	2239.73	1826.55	1760.45	2029.04	1680.43	2415.56	1770.97	2529.15	1769.35	2342.38
1100	SP1	974.889	367.891	342.212	323.543	200.821	980.4	274.375	316.798	387.113	562.08
1101	SP100	2784.9	4191.38	4271.48	4693.89	4382.29	2936.42	2923.34	3404.49	3253.28	3346.42
1102	SP100	2238.86	3624.7	3492.68	3582.8	3712.88	2627.41	2349.65	3135.69	2678.08	2280.05
1103	SP100	969.681	721.583	870.525	924.23	722.494	999.514	1615.07	2035.19	1679.68	1840.36
1104	SP100	2069.58	2293.83	2323.16	2560.76	2243.66	2747.67	2287.29	2253.37	2107.25	2725.41
1105	SP110	1474.92	2346.76	1883.05	2278.6	2152.48	1504.45	2350.89	2527.4	2296.43	2361.64
1106	SP110	2133.82	3358.78	2914.98	2982.12	2674.15	2938.81	3550.66	4123.61	3767.24	3386.08
1107	SP110	2061.76	2625.58	2586	2899.35	2873.82	1714.7	3139.1	3135.69	3204.07	2965.65
1108	SP110	1410.68	1024.93	1335.33	1008.25	1193.39	1136.5	1102.49	2304.86	1714.67	1032.37
1109	SP140L	1531.35	1603.23	1753.4	1736.85	1513.08	2175.84	889.224	1512.43	844.212	807.99
1110	SP140L	2057.42	3411.71	3028.76	2475.48	2864.59	3035.18	2853.5	2458.46	2814.77	2046.61
1111	SP140L	4304.1	9408.98	11178.4	9989.71	10155.3	4571.48	4363.81	4572.19	3879.88	4373.12
1112	SP140L	4403.06	6143.14	6657.27	6396.88	5335.61	3535.33	6471.51	6411.89	6013.37	6280.34
1113	SP2	1814.35	1134.65	1041.63	1191.34	1009.88	1889.92	996.48	981.812	809.219	837.454
1114	SP2	2629.51	2329.98	2191.75	2330.01	2197.49	2057.96	771.991	1911.26	875.925	994.973
1115	SP2	2283.13	458.25	440.113	461.488	492.82	2707.05	300.565	408.434	189.182	405.695
1116	SP2	3251.08	2287.38	2573.65	2003.96	1313.42	4061.77	2223.68	1689.59	2167.39	1529.86
1117	SP3	1109.45	979.752	2032.11	1022.05	1038.73	1817.44	992.738	1117.96	1031.21	878.25
1118	SP3	1671.11	200.081	417.182	176.82	215.825	1683.64	914.167	1096.14	653.936	770.594
1119	SP3	3800.59	2274.47	3112.55	2772.69	3417.42	3959.83	2949.53	3497.87	3373.57	3153.77
1120	SP3	1034.79	1568.38	1387.37	1084.75	1616.96	1706.74	2454.41	2894.82	2777.59	2571.29
1121	SP6	3063.57	7033.82	8278.37	7067.79	8154.03	2964.3	5958.92	6851.74	6180.68	8034.57
1122	SP6	2485.4	2730.14	3549.13	2638.51	4838.17	2919.7	2186.27	1920.86	2206.76	3873.37
1123	SP6	4990.77	4293.36	5626.22	4549.67	7908.2	5498.52	4441.13	4401.14	4143.42	6737.03
1124	SP6	7538.68	6321.28	6910.4	5246.92	10016.8	7747.63	5679.56	6098.58	4578.65	11838.8
1125	SPEN	6155.78	9740.73	5163.18	9279.93	8328.3	4099.2	5302.92	3565.07	4932.95	5144.85
1126	SPEN	2493.22	6092.8	3670.85	5289.56	4797.78	2464.94	5574.8	3308.49	5450.2	4978.26
1127	SPEN	3196.39	6418.09	3639.98	7304.81	6357.03	3904.88	5548.61	4546.88	4771.11	4836.61
1128	SPEN	1939.36	3414.29	1784.27	3863.71	2524.11	1547.46	4862.67	2873	4422.27	3779.31
1129	SRCAP	4874.45	2899.24	2470.46	2294.9	2753.79	3079.78	3712.79	4372.34	3806.61	3299.96
1130	SRCAP	1532.22	473.741	456.871	379.975	297.769	1883.55	647.275	779.341	731.577	766.061
1131	SRCAP	6123.66	2061.48	1536.43	1521.16	1200.31	3804.53	1520.29	1453.96	1633.75	1100.36
1132	SRCAP	3155.59	548.61	326.337	515.412	354.322	2679.18	1435.48	1202.61	1511.27	1368.94
1133	SREBF1	4923.06	2122.15	2141.47	2159.46	2071.69	3379.23	1459.18	1628.5	1912.6	1601.25
1134	SREBF1	1754.45	1707.79	1381.2	2044.09	1689.67	1773.64	1591.37	1870.24	1577.98	1646.58
1135	SREBF1	5649.67	1931.11	1624.63	1123.62	1612.34	4227.43	2093.98	1634.61	1594.38	2119.13
1136	SREBF1	1418.49	2652.69	3215.74	3383.41	2659.15	1682.85	3354.86	2540.49	3952.05	3396.28
1137	SREBF2	4976.01	207.826	579.468	273.382	120.031	3162.61	183.332	197.235	165.124	99.7239
1138	SREBF2	1867.31	19.3627	57.3294	45.1456	0	1555.42	468.932	363.052	326.968	337.701
1139	SREBF2	2323.93	600.244	581.232	580.622	544.756	3278.89	13.7187	267.926	52.4899	67.9936
1140	SREBF2	1956.72	436.306	276.063	233.252	184.663	2338.31	659.747	569.015	621.13	502.019
1141	SRF	2550.51	1068.82	866.115	926.738	1198	1974.34	1098.75	1533.37	1235.7	1465.26
1142	SRF	2866.5	1808.48	1352.09	1809.59	1597.34	2696.7	1425.5	1603.19	1830.58	1443.73
1143	SRF	2996.72	855.831	1073.38	529.207	664.787	1760.1	1047.61	1031.56	1085.88	992.706
1144	SRF	2583.5	95.5226	34.3976	101.578	79.6359	2269.81	816.889	411.052	443.977	291.239
1145	STAT1	1613.82	3224.53	2890.28	3468.69	3419.73	1967.97	1732.3	1346.61	1598.75	1470.93
1146	STAT1	835.123	784.835	834.363	703.519	888.691	1095.88	1891.94	941.667	1509.08	1389.34
1147	STAT1	1622.5	2071.81	2751.81	2208.37	3408.19	2541.39	1732.3	1364.06	2486.71	2370.71
1148	STAT1	1074.72	1348.93	1123.66	1246.52	1028.34	1862.84	1279.58	1226.17	1284.91	749.063
1149	STAT2	973.153	663.495	829.953	734.87	619.775	1334.01	672.219	1312.57	728.297	553.014
1150	STAT2	2833.52	2615.25	2354.92	3052.34	2078.61	2374.94	3729	3501.36	3773.8	3667.12
1151	STAT2	1698.03	941.027	1331.81	1685.44	923.315	1539.49	2506.79	1824.86	2224.26	1894.75
1152	STAT2	1644.2	429.852	695.891	484.061	962.556	1651.79	1940.58	1710.54	1760.6	1809.76
1153	STAT3	2556.59	5437.05	4895.05	5119.01	7108.37	3525.78	4786.6	3960.41	4396.03	5221.91
1154	STAT3	1534.82	2226.71	1572.59	1889.84	1757.76	1025.8	1229.7	1908.64	1199.61	1129.83
1155	STAT3	2394.25	1927.23	1552.3	1887.34	1870.87	2258.66	2922.09	3240.42	2742.6	2707.28
1156	STAT3	4498.55	2887.62	2062.09	3290.61	3177.36	3673.91	4009.62	4232.7	4001.26	3834.84
1157	STAT5A	3615.68	5519.66	5334.28	5724.71	6055.79	3577.55	3276.29	4263.25	3684.13	3879.03
1158	STAT5A	2651.21	2000.81	2278.18	1906.15	1706.98	2217.25	646.028	410.179	708.613	863.518
1159	STAT5A	5110.57	3796.38	3344.51	3770.91	3834.07	4482.28	4353.83	3249.14	4111.71	5336.36
1160	STAT5A	927.143	1884.64	2839.13	1697.98	2022.06	1091.9	1540.24	684.214	1643.59	1319.08
1161	STAT5B	3455.08	4188.8	4021.88	4362.82	4504.62	3630.91	2196.25	2416.57	2492.17	2625.69
1162	STAT5B	4936.95	2963.78	3031.4	3378.39	2798.8	3209.6	3114.16	2530.89	2492.17	2450.04
1163	STAT5B	779.564	913.919	932.264	1142.43	581.689	1162.78	523.807	685.087	522.712	550.748
1164	STAT5B	1415.89	2465.52	2802.09	3160.19	2072.84	2316.01	2024.14	1745.44	2236.29	1600.12
1165	STAT6	4468.17	5905.62	5647.39	5965.49	5240.97	4092.83	6387.95	5474.59	6246.29	6735.9
1166	STAT6	1476.66	2521.02	1872.47	2242.23	2805.72	1591.26	2138.88	2092.79	1872.14	1499.26
1167	STAT6	2991.51	3676.33	4341.16	3478.72	4051.05	3059.07	1933.1	1740.21	1545.17	2776.4
1168	STAT6	2725	1183.71	1129.83	1091.02	1583.49	2304.06	3684.11	3185.44	3540.88	4195.2
1169	TBP	399.331	0	0	0	0	769.347	153.401	152.726	52.4899	120.122
1170	TBP	4739.02	1795.57	1874.23	1526.17	1522.32	3892.93	1970.51	1559.55	1896.2	1991.08
1171	TBP	1843	24.5261	0	25.0809	32.316	1590.46	119.727	102.981	282.133	168.851
1172	TBP	2162.47	912.628	1054.86	821.399	1009.88	2741.3	1071.31	1251.48	948.098	975.708
1173	TBPL1	656.292	660.913	267.243	486.569	368.172	579.798	771.991	674.614	864.989	664.071
1174	TBPL1	3617.42	3292.95	3202.51	3507.56	1839.71	3563.21	2152.6	1879.84	1726.7	1489.06
1175	TBPL1	751.785	538.283	1035.46	425.121	294.307	1298.97	1472.89	891.922	1338.49	1059.57
1176	TBPL1	1024.37	420.816	859.941	737.378	485.895	825.097	1312.01	1412.94	1881.98	1757.63
1177	TBX2	1661.57	1710.37	2142.36	2070.43	2131.7	1019.43	1696.14	1782.1	1438	1611.45
1178	TBX2	4494.21	2952.17	3296	2693.69	3021.55	3894.52	3958.48	3742.23	4300.89	4608.83
1179	TBX2	1257.03	2570.08	2399.02	2266.06	2793.03	3188.09	2843.52	2511.69	2494.36	2539.56
1180	TBX2	4866.63	5354.43	4546.66	5744.78	4950.12	3927.18	4446.12	5007.68	4132.48	4693.82
1181	TBX3	2673.78	3666	4123.31	4424.27	3804.06	3092.52	2976.97	3210.74	2662.77	2682.35
1182	TBX3	1013.95	1425.09	2554.25	2015.25	1958.58	689.705	2152.6	2307.48	1774.81	2283.45
1183	TBX3	2641.66	3052.85	2374.32	3096.23	2688	2613.87	3122.89	3888.85	2541.38	3518.67
1184	TBX3	2586.97	2172.49	2067.39	1842.19	1938.96	2456.18	1724.82	2387.77	1890.73	2102.13
1185	TCF12	1803.07	1581.29	1235.67	1389.48	1338.81	1769.66	2138.88	2173.08	1824.02	1762.17
1186	TCF12	2366.47	1672.94	2061.21	1459.71	1640.04	2051.59	2097.72	2378.17	2386.1	1503.79
1187	TCF12	5586.3	3978.39	4246.79	4060.59	4006.03	3929.57	2464.39	2861.66	2294.24	2354.84
1188	TCF12	1902.9	2015.01	1575.24	1992.68	1269.56	1496.48	1375.62	1395.48	1880.89	1496.99
1189	TCF20	3071.38	2705.61	3028.76	2854.2	2332.53	2936.42	3717.78	4515.46	3990.32	3365.68
1190	TCF20	3244.13	4169.43	3008.47	4242.43	4609.65	3726.48	3190.23	4408.99	3078.31	3153.77
1191	TCF20	3962.93	8221.4	7658.33	8553.83	8369.85	3704.18	6097.36	5560.11	5966.35	6743.83
1192	TCF20	1546.97	2195.73	4290	2541.95	2511.42	1287.82	2937.06	2369.44	2702.13	2146.33
1193	TCF3	3091.34	6499.41	6411.19	6255.17	5499.5	4490.25	3872.43	2975.11	3656.79	2998.52
1194	TCF3	4518.52	3605.33	3052.57	2977.1	3183.13	3530.56	2392.05	2702.82	2277.84	2558.83
1195	TCF3	2522.73	2208.64	2361.97	2397.73	2296.75	1678.07	2572.89	1572.65	2133.49	2627.95
1196	TCF3	4389.17	3471.09	4176.23	3328.23	3596.31	3452.51	4972.42	4728.41	4836.72	4081.88
1197	TCF7L1	5037.65	5700.38	4984.13	5654.48	4800.09	3409.5	4630.7	5187.46	4875	4995.26
1198	TCF7L1	3379.56	1698.75	3009.35	2001.45	2286.36	1928.15	784.463	1097.01	840.931	977.974
1199	TCF7L1	3694.68	3432.36	3799.62	3659.3	3987.57	3475.6	4290.23	3544.12	4007.82	4027.49
1200	TCF7L1	2202.4	4258.5	4303.23	4180.98	4668.51	2387.68	2786.15	2095.41	2578.56	2716.34
1201	TCF7L2	2479.33	3749.91	2115.01	3146.4	3794.83	2542.19	1173.58	1684.35	850.773	613.075
1202	TCF7L2	2847.41	777.09	981.656	571.844	527.444	1749.75	713.375	937.304	831.089	1036.9
1203	TCF7L2	3161.66	974.589	1030.17	1063.43	918.699	2517.5	1008.95	1482.75	936.069	658.405
1204	TCF7L2	5129.67	676.404	867.879	963.106	805.593	4999.96	980.267	1798.68	1294.75	520.151
1205	TEAD1	2199.79	491.812	705.593	412.58	514.748	1112.61	385.372	615.269	468.035	820.456
1206	TEAD1	599.865	151.029	171.106	112.864	540.139	1154.82	149.659	312.435	250.42	271.974
1207	TEAD1	2459.36	992.661	776.152	1138.67	1323.8	1425.6	1641.26	1726.24	1443.47	2597.35
1208	TEAD1	1711.05	36.1437	5.29195	127.912	25.3912	1185.08	568.704	575.997	535.834	917.913
1209	TEAD2	4739.89	3995.17	2905.28	3508.81	2945.38	3114.82	3589.32	3720.41	3505.89	2737.87
1210	TEAD2	2375.15	1746.52	1371.5	1340.57	1395.36	1828.59	1774.71	1307.34	2055.85	2246.05
1211	TEAD2	2110.38	2568.78	3549.13	2513.1	2541.43	1783.2	1844.55	1742.83	1869.95	1907.22
1212	TEAD2	1954.99	1681.97	1262.13	1649.07	1444.99	1830.98	1805.89	1191.27	1664.37	1611.45
1213	TEAD3	4564.53	5415.1	6168.64	6477.14	6660.57	4222.65	3932.29	4272.85	4013.29	5220.77
1214	TEAD3	1699.76	1932.4	1244.49	1961.32	2082.08	2249.11	1999.2	2450.6	2142.24	2659.68
1215	TEAD3	2181.56	768.054	1408.54	1344.34	1769.3	1678.87	1330.72	1542.97	1411.76	1842.63
1216	TEAD3	2299.63	1064.95	1098.08	926.738	1022.57	3863.46	1161.1	1420.79	1327.56	1836.96
1217	TEAD4	4224.23	1002.99	1252.43	1025.81	1072.2	4225.04	3086.72	2352.86	3060.82	2765.07
1218	TEAD4	1318.66	287.859	303.405	356.148	148.885	2347.07	618.591	646.687	601.446	607.409
1219	TEAD4	2163.33	3122.56	2974.96	2878.03	2601.44	2393.26	3111.66	5871.67	3083.78	4379.92
1220	TEAD4	3962.06	1963.38	2138.83	1692.96	1629.65	3934.34	4628.21	3612.2	4324.95	4611.1
1221	TERF1	450.55	955.226	1081.32	1058.41	1449.61	828.283	667.23	926.831	807.032	812.523
1222	TERF1	2686.81	2478.43	1900.69	2301.17	1917.03	2408.39	440.247	474.761	495.373	641.406
1223	TERF1	1067.78	1945.31	2128.24	1743.12	2204.42	2384.5	1245.91	856.14	951.379	1163.82
1224	TERF1	3567.07	2527.48	3366.56	2741.34	2454.86	3180.92	1570.17	1369.3	1687.33	2304.98
1225	TET2	2907.31	4064.88	3598.52	3215.37	3950.64	3145.88	3343.63	3719.54	2914.28	3137.9
1226	TET2	1681.53	2854.06	3781.1	3290.61	2222.88	1580.11	2318.47	2485.51	2324.86	1722.5
1227	TET2	2487.14	1888.51	3089.61	2046.6	2170.95	2705.46	3477.08	1905.15	2679.17	2587.16
1228	TET2	3136.49	4153.94	5109.37	4168.44	4362.66	2875.89	3525.72	2723.77	3312.33	2814.93
1229	TET3	2927.27	4807.11	3846.36	4273.78	4106.44	3008.9	2889.67	5090.59	2604.81	2659.68
1230	TET3	3196.39	4716.75	4287.36	4801.73	3949.48	3396.76	4560.86	4866.3	4351.19	5147.11
1231	TET3	3488.07	4095.86	3026.11	4392.92	3955.25	4132.65	2912.12	3298.02	3173.45	4351.59
1232	TET3	4552.38	3805.42	3892.23	3653.03	3857.15	3351.36	3230.14	3263.98	3977.2	3473.34
1233	TFAP2A	4627.03	1143.69	355.442	1210.15	1002.95	4717.23	1678.68	1565.66	1786.84	1806.36
1234	TFAP2A	2313.52	1928.52	2313.46	2282.36	2124.78	3107.65	3235.13	2628.64	3334.2	3433.68
1235	TFAP2A	2214.55	2481.01	3355.98	2585.84	2221.73	2739.71	2054.07	2447.11	2593.87	2446.64
1236	TFAP2A	4507.23	1808.48	1271.83	1674.15	1503.85	3734.44	3783.88	2671.4	3082.69	3449.54
1237	TFAP2C	1487.07	92.9409	183.454	75.2426	55.3989	2457.77	97.2784	236.508	221.988	142.787
1238	TFAP2C	4285	108.431	50.2735	154.247	158.118	3913.64	647.275	829.959	954.659	906.581
1239	TFAP2C	2818.76	693.185	512.437	670.914	994.872	2698.29	693.42	472.143	508.496	851.053
1240	TFAP2C	2335.22	188.464	19.4038	111.61	72.7111	2558.12	871.764	853.522	892.328	755.862
1241	TFCP2	754.389	1834.29	1726.06	2055.38	2760.71	1302.16	678.454	1229.67	1013.71	968.909
1242	TFCP2	2222.37	1509	1610.52	2267.31	2144.4	1768.07	1727.31	1941.81	1561.57	2741.27
1243	TFCP2	1929.81	1457.37	1098.08	1424.59	1623.88	2161.5	3459.62	3355.62	3205.16	2838.73
1244	TFCP2	1177.16	1155.31	1457.05	1231.47	1016.8	2136.81	1131.17	898.904	1219.3	797.791
1245	TFCP2L1	4650.47	6486.5	7291.42	7074.06	6577.47	3279.68	3892.38	3263.11	4306.36	3969.69
1246	TFCP2L1	4437.79	3974.52	3325.11	4178.47	3532.84	3360.12	4005.87	2657.44	3818.64	5482.55
1247	TFCP2L1	2521.86	2353.21	2914.98	2954.53	1911.26	2226.81	3105.43	2700.2	3259.84	2876.13
1248	TFCP2L1	3917.79	3311.02	3121.37	3316.95	2207.88	2262.65	3026.85	4553.86	3850.35	3289.76
1249	TFDP1	3421.23	565.391	427.766	728.6	412.029	3724.88	3171.52	2347.62	2881.47	2567.89
1250	TFDP1	1154.59	307.221	217.852	183.09	327.777	611.655	445.236	365.671	407.89	576.812
1251	TFDP1	3310.11	752.563	779.68	685.962	635.933	2953.15	1676.18	1442.61	2100.69	1298.68
1252	TFDP1	931.484	218.153	215.206	198.139	170.813	1501.26	197.051	439.852	96.2314	134.854
1253	TFDP2	1940.23	1525.78	1261.25	2049.11	1703.52	2091.41	1833.32	1193.88	1617.34	2106.67
1254	TFDP2	2299.63	2296.42	1846.89	1853.48	2699.54	2366.18	2045.34	1258.47	2217.7	1708.91
1255	TFDP2	3454.22	1780.08	1314.17	1667.88	1369.97	3044.74	1756	1405.96	2245.04	1542.32
1256	TFDP2	1586.91	1609.69	2272.01	1871.03	1547.71	1842.93	3580.59	2580.64	4205.75	3160.57
1257	TFE3	2962.86	3065.76	2922.92	2805.3	3307.78	2724.57	3637.96	3876.63	3961.89	4136.28
1258	TFE3	4317.99	3793.8	3594.11	3611.65	2737.63	3238.27	1449.2	1719.26	1681.86	1321.34
1259	TFE3	2047.87	4252.05	3460.93	4639.96	4584.26	2881.47	2853.5	3311.98	3174.54	2980.39
1260	TFE3	1569.55	2927.64	2631.86	3301.9	4051.05	2461.75	1223.46	1171.19	1088.07	1223.88
1261	TFEB	1281.33	3300.69	3215.74	2143.16	6425.12	1936.11	4313.92	3881.87	3674.29	7217.52
1262	TFEB	1807.41	1884.64	2203.21	1733.09	1808.54	2003.01	2848.51	3169.73	2284.4	3267.09
1263	TFEB	2717.19	3159.99	2935.27	2084.22	5642.61	2951.55	2526.74	2012.5	1750.76	3903.96
1264	TFEB	2431.58	2289.96	2997.01	1504.85	5422.17	2877.49	2441.94	3073.73	1832.77	5127.85
1265	TGIF1	3241.53	4028.73	2923.8	4266.26	4667.36	3762.32	2600.33	1801.3	2703.23	1825.63
1266	TGIF1	1524.4	849.377	587.406	713.551	588.614	1758.51	477.662	455.561	703.145	485.021
1267	TGIF1	2801.4	3713.77	2243.78	3656.79	2997.31	2437.86	919.156	424.143	973.25	794.392
1268	TGIF1	2511.45	2712.07	788.5	3057.36	2673	3619.76	2389.56	1117.08	1860.11	1331.54
1269	THAP11	6689.67	2478.43	2137.95	2030.3	1726.6	4685.37	3753.95	4037.21	3312.33	4119.28
1270	THAP11	4109.64	2416.46	2802.97	1988.91	3561.69	5671.35	1037.64	1118.83	1409.57	1378
1271	THAP11	3433.38	18.0719	88.1991	16.3026	28.8536	3436.58	217.006	104.727	141.067	241.377
1272	THAP11	2858.69	171.683	159.64	20.0647	153.501	1260.74	104.761	364.798	61.2382	92.9246
1273	THAP4	1473.19	1244.38	1229.5	1282.89	1038.73	1619.13	2751.23	2355.48	3632.74	2574.69
1274	THAP4	1454.95	1813.64	3023.46	2936.97	1754.3	1654.18	3618.01	4289.43	4039.53	3832.57
1275	THAP4	855.958	1410.9	1788.68	1477.26	934.857	1082.34	2382.07	3231.69	2189.26	2303.85
1276	THAP4	3655.62	2220.26	2849.71	2225.93	1616.96	3039.96	4335.12	4811.32	4248.4	3490.34
1277	THAP7	3388.24	3011.54	2387.55	2698.7	3082.72	2152.74	2958.26	3808.56	3187.67	3123.17
1278	THAP7	5055.01	8067.79	8047.29	8310.55	11150.2	5868.86	2745	2840.71	4064.68	3213.83
1279	THAP7	1462.77	1185	1030.17	910.436	1256.86	2383.7	907.932	1300.36	1015.9	763.795
1280	THAP7	2607.81	3650.51	4309.41	4710.19	4225.32	3270.92	2152.6	2058.75	2262.53	1917.42
1281	THRB	2685.07	2291.25	3795.21	2417.8	2292.13	2297.69	974.031	1124.94	1553.92	1319.08
1282	THRB	1806.54	400.162	371.318	527.953	418.954	2228.4	665.983	405.816	844.212	636.873
1283	THRB	350.717	717.711	463.927	568.082	588.614	1187.47	1134.91	1652.94	1510.18	1074.3
1284	THRB	1935.02	755.145	558.3	894.133	712.107	1740.99	1308.27	1186.9	1551.73	1274.88
1285	THYN1	3504.57	1463.82	1640.5	1389.48	1627.34	2394.06	1908.15	1323.92	2284.4	3363.42
1286	THYN1	4407.4	3018	1939.5	2856.71	2673	3540.11	3561.89	3755.32	3359.35	3089.18
1287	THYN1	2585.24	1227.59	1621.1	1550	1807.39	1357.11	956.571	1036.79	836.557	1002.91
1288	THYN1	1588.64	2326.11	1777.21	2429.08	2780.33	1604	2064.05	1837.08	1485.03	1950.28
1289	TIGD2	3211.14	1691.01	1740.17	1187.58	1350.35	2403.61	2335.93	1847.55	1781.37	1791.63
1290	TIGD2	888.078	879.066	746.164	854.004	877.15	1717.89	745.801	1008.87	744.7	1303.21
1291	TIGD2	681.468	2070.52	2180.28	2222.17	1957.43	1076.77	1536.5	2109.37	1653.43	1796.16
1292	TIGD2	2547.91	2101.5	2061.21	2881.79	2561.05	1877.97	3114.16	2973.36	2416.72	2600.75
1293	TMF1	1652.88	916.501	1449.11	1050.89	1169.15	1509.23	1329.47	1921.73	1522.21	866.918
1294	TMF1	1690.21	4133.29	3264.25	4129.57	4323.42	1799.92	1445.46	1704.43	1355.99	1134.36
1295	TMF1	1254.42	1236.63	1373.26	866.544	866.762	1251.19	1007.7	1029.81	921.853	998.372
1296	TMF1	2010.55	1650.99	1788.68	1627.75	1251.09	1519.58	1926.86	1535.12	2049.29	2023.94
1297	TOPORS	2441.13	3857.05	2541.9	3515.09	2799.95	2470.51	4076.96	3291.04	3444.65	3353.22
1298	TOPORS	1757.06	3015.42	2995.24	3093.73	2456.02	2268.22	2634	2377.3	2756.81	2255.12
1299	TOPORS	2970.68	2253.82	2006.53	2706.23	1733.52	2875.1	4310.18	3855.69	4251.68	5006.59
1300	TOPORS	3599.19	3069.63	2959.96	2974.59	3328.55	2909.34	4298.96	2524.79	3538.69	3100.51
1301	TP53	2358.66	5975.33	13587.1	6534.82	8958.47	3794.97	6390.44	9990.05	6964.75	7634.55
1302	TP53	2608.67	5731.36	12265	5927.87	7465	2612.28	3857.46	7224.39	4066.87	5471.22
1303	TP53	2561.8	5844.95	11859.3	6606.3	8163.26	2104.16	4236.6	7253.19	4416.8	6249.74
1304	TP53	3704.23	4144.91	12410.5	5852.62	7548.1	2734.13	4487.28	7378.87	4575.37	6527.38
1305	TP63	6514.31	6871.18	5559.19	6941.13	6542.84	4763.42	6729.67	4443.9	6288.94	5723.93
1306	TP63	2610.41	1581.29	1410.3	1315.49	1903.18	2058.76	3258.83	2171.33	3035.66	3156.04
1307	TP63	1724.07	1675.52	1418.24	1753.15	1682.74	1283.04	2476.86	2160.86	2629.96	2651.75
1308	TP63	1486.21	3023.16	2604.52	3298.14	3594	1681.26	2643.98	2355.48	3227.03	2710.68
1309	TRAFD1	2311.78	3181.94	3270.42	2854.2	3435.89	2381.31	2701.35	2611.18	2463.74	2141.8
1310	TRAFD1	2167.67	2015.01	2455.46	2109.3	2398.31	1336.4	1688.65	1644.21	1814.18	1572.92
1311	TRAFD1	2433.32	3898.36	3667.32	4346.52	3914.86	2474.5	3645.44	3879.25	3661.17	2644.95
1312	TRAFD1	2367.34	2354.5	2279.95	2500.56	2123.63	2720.59	2511.78	2659.18	2780.87	3553.8
1313	TRERF1	4753.78	4199.12	3423.89	3422.29	3445.12	3942.31	2606.56	2826.75	2655.11	2733.34
1314	TRERF1	1774.42	1718.12	1570.83	1736.85	2026.68	1880.36	2774.93	2169.59	2705.41	2479.5
1315	TRERF1	3236.32	1254.7	1367.97	1376.94	1165.69	2214.06	1109.97	1696.57	1355.99	1304.34
1316	TRERF1	3637.39	1835.58	1451.76	1680.42	1420.75	3332.25	2455.66	2530.89	2428.75	1632.98
1317	TSC22D1	5535.95	3526.59	4348.22	3202.83	3060.79	5079.6	5844.19	4821.79	5433.79	5301.23
1318	TSC22D1	1668.51	1984.03	1831.9	1735.6	1561.56	1356.31	1576.41	1241.01	1540.8	1544.59
1319	TSC22D1	529.548	1400.57	1438.53	1418.32	1693.13	1355.52	2052.82	2184.42	2038.36	1736.1
1320	TSC22D1	2607.81	3402.67	4128.6	2432.85	2848.43	2234.77	3859.96	3538.02	3349.51	3851.84
1321	TWIST1	8848.66	10455.9	9971.79	10140.2	11458.3	8248.58	9968.54	12150	10165.5	10490.3
1322	TWIST1	3457.69	3363.95	3609.99	3673.09	3555.92	5304.99	2276.06	2910.53	2590.59	2384.31
1323	TWIST1	7220.95	8717.09	9737.18	9106.87	10146.1	6721.04	6845.65	5720.69	7861.45	7295.71
1324	TWIST1	3414.28	3305.86	3644.39	3073.66	3411.65	2441.84	3402.25	3695.11	3854.72	3975.36
1325	UBP1	2052.22	1115.29	1319.46	1393.24	998.335	2053.19	2308.49	2375.55	2433.12	2708.41
1326	UBP1	2457.62	4330.79	4154.18	4667.55	3828.3	2366.18	2051.58	2317.95	2223.16	1772.37
1327	UBP1	2581.76	1715.53	1422.65	1923.7	1998.98	1675.68	1848.29	1426.9	1693.89	1400.67
1328	UBP1	1746.64	2810.17	3986.6	3686.89	2955.76	2593.96	2782.41	2612.06	3255.46	2986.05
1329	USF1	3402.13	3356.2	3522.67	3990.37	4296.88	3208.8	2395.79	2743.84	2391.57	2133.87
1330	USF1	2948.11	1936.27	1883.93	1987.66	2008.21	2906.95	2556.68	2395.62	1840.43	2319.71
1331	USF1	538.229	1217.27	779.68	953.073	1306.49	966.065	486.392	363.925	400.235	505.419
1332	USF1	2778.82	2882.46	2207.62	2345.06	1806.24	3651.61	4638.18	3132.2	3747.56	3548.13
1333	USF2	3719.86	1417.35	1584.94	1547.49	2183.64	4623.25	1731.06	1620.65	1922.44	1498.13
1334	USF2	3120.86	1537.4	1421.77	1423.34	1374.59	2850.41	2090.24	1437.37	1535.33	1727.04
1335	USF2	1842.13	808.07	472.747	531.715	466.274	2730.94	1319.49	853.522	903.263	981.374
1336	USF2	2262.3	595.08	479.803	252.063	325.469	2049.2	1203.51	952.14	606.914	746.796
1337	VEZF1	4423.03	8346.61	4425.83	8513.7	5517.96	3642.85	3292.5	2550.97	3432.62	2225.66
1338	VEZF1	2488.88	1123.04	593.58	1444.66	1432.29	1753.73	3058.03	2393.88	3251.09	2727.68
1339	VEZF1	3330.94	6860.85	2585.12	5873.94	4442.3	1722.67	4002.13	1372.79	3498.23	2664.22
1340	VEZF1	2483.67	10346.1	4110.96	9558.32	6530.15	3970.18	6485.23	3913.29	5567.21	4452.45
1341	XBP1	2342.16	2750.79	2474.87	2785.23	2921.14	3930.36	2079.01	1828.35	1819.65	1790.5
1342	XBP1	2852.61	4667.7	3654.97	4845.63	4146.84	2959.52	2970.73	2794.46	3263.12	2983.79
1343	XBP1	3376.09	2646.24	2249.96	2830.38	1766.99	3806.92	3119.14	2616.42	3050.97	3259.16
1344	XBP1	2153.78	2783.06	2831.19	2802.79	2301.36	2424.32	2156.34	1300.36	1789.03	1489.06
1345	YBX1	2257.09	1506.42	1118.36	1373.18	1830.47	2223.62	1716.09	1356.21	905.45	1544.59
1346	YBX1	2048.74	952.645	1076.91	554.287	725.957	3003.32	1247.16	921.595	1251.01	1524.19
1347	YBX1	1583.44	691.894	743.518	634.546	399.334	1379.41	1055.1	694.687	798.283	904.315
1348	YBX1	2846.54	1688.43	1597.29	1753.15	1538.47	3009.69	1857.02	2162.61	1583.44	1986.55
1349	YBX3	3250.21	2850.19	3288.94	3868.73	3254.69	3213.58	2575.38	1899.92	2161.93	2259.65
1350	YBX3	3422.96	2625.58	2575.41	2824.11	2234.42	4223.45	2874.7	3029.22	2869.45	3483.54
1351	YBX3	2389.04	3100.61	2847.07	3522.61	3867.54	2640.95	2975.72	3003.04	2586.22	3874.5
1352	YBX3	2444.6	2639.78	2767.69	2607.16	3320.47	2132.83	1869.49	2108.5	1927.91	1617.11
1353	YY1	418.43	540.865	738.226	525.444	765.198	1234.46	882.988	695.56	827.809	378.498
1354	YY1	3093.08	574.427	1252.43	865.29	676.328	3307.56	749.542	437.234	755.635	628.941
1355	YY1	4252.88	3983.55	3868.41	3513.83	3970.26	2589.98	3649.19	4271.1	4079.99	3923.23
1356	YY1	3799.72	1534.82	1015.17	1208.9	1318.03	3673.91	2036.61	2715.91	2021.95	1894.75
1357	ZBED1	3178.16	3529.17	3682.31	3404.73	4208.01	3545.69	4362.56	4654.23	4814.85	5565.27
1358	ZBED1	3738.96	5138.86	5894.35	5335.96	4977.82	4607.32	5065.96	4451.76	4599.42	5221.91
1359	ZBED1	3626.1	4557.98	4389.67	4336.48	4059.12	4146.19	4459.84	3653.21	3909.4	3704.52
1360	ZBED1	3226.77	4830.35	4667.5	4519.57	4906.27	4487.86	3051.8	4472.7	3114.4	2981.52
1361	ZBED5	971.417	1203.07	1683.72	1432.12	1432.29	1329.23	1117.45	1397.23	1057.45	898.649
1362	ZBED5	1394.19	1838.17	1460.58	1819.62	1713.9	606.08	921.65	934.685	969.969	862.385
1363	ZBED5	2223.23	4010.66	3671.73	3866.22	4581.95	3141.1	4149.3	3929	4229.81	3581
1364	ZBED5	1571.28	1591.61	2479.28	1768.2	2819.57	1642.23	1210.99	562.033	672.526	1115.09
1365	ZBED6	806.476	1059.78	1107.78	891.625	938.319	923.854	609.861	575.124	662.684	745.663
1366	ZBED6	1564.34	1200.49	1220.68	1133.66	1045.65	1566.57	828.113	963.485	776.413	834.055
1367	ZBED6	2229.31	5119.5	4123.31	5480.17	4998.6	2753.24	4073.22	4481.43	4356.66	3917.56
1368	ZBED6	1312.58	2070.52	1557.6	2225.93	1876.64	1023.41	1077.55	1142.39	861.709	538.283
1369	ZBTB1	452.286	499.558	647.381	374.959	589.768	905.536	840.585	737.45	924.04	1130.96
1370	ZBTB1	3588.77	2712.07	2189.1	2406.51	2671.84	3190.48	2794.88	2820.64	3170.17	2528.23
1371	ZBTB1	2480.19	1053.33	877.581	806.35	969.481	2902.97	2075.27	1696.57	1912.6	2093.07
1372	ZBTB1	1710.18	992.661	1275.36	1289.16	781.356	2022.92	887.977	1221.81	1109.94	908.848
1373	ZBTB10	3280.59	308.512	330.747	469.012	438.575	2973.85	1075.05	748.796	914.198	1112.83
1374	ZBTB10	1010.48	1199.2	1419.12	1203.88	1363.04	1427.2	608.613	309.816	775.319	824.989
1375	ZBTB10	3689.47	3218.08	2615.1	2491.79	3334.32	4178.85	1500.33	731.341	1059.64	1424.47
1376	ZBTB10	3240.66	152.32	106.721	105.34	140.806	1929.74	536.278	464.288	581.763	543.949
1377	ZBTB11	1140.7	276.241	257.541	358.657	246.987	1897.88	452.719	316.798	661.591	519.018
1378	ZBTB11	1212.75	1092.06	1042.51	1089.76	1221.08	1380.21	1238.43	721.741	1153.68	919.047
1379	ZBTB11	2017.49	125.212	47.6275	16.3026	110.798	1688.42	347.957	341.234	188.089	173.384
1380	ZBTB11	1105.97	582.172	427.766	629.53	421.263	1422.42	1035.14	966.103	649.562	657.271
1381	ZBTB2	1008.75	580.881	417.182	724.837	506.669	1345.16	1305.78	652.796	1093.54	632.34
1382	ZBTB2	1410.68	338.202	121.715	554.287	309.311	1525.16	1109.97	548.07	739.232	1108.3
1383	ZBTB2	2665.97	1434.13	1373.26	1146.2	1229.16	3395.16	5960.17	3963.03	4611.45	3464.27
1384	ZBTB2	1889.88	1095.93	567.12	1561.28	759.427	2622.63	1635.03	1081.3	1376.77	1246.55
1385	ZBTB33	1949.78	2313.2	2038.28	2045.35	2496.41	2057.96	1679.92	2267.33	1697.17	1875.49
1386	ZBTB33	1856.89	3206.46	2879.7	3547.69	3804.06	1482.15	2345.91	1863.26	2111.62	2616.62
1387	ZBTB33	3871.78	3303.28	3443.29	3204.08	4187.23	2869.52	3405.99	3236.05	3438.09	3500.54
1388	ZBTB33	2011.41	1129.49	1294.76	1156.23	982.177	1274.28	1633.78	1815.26	2387.2	1880.02
1389	ZBTB38	3057.49	3813.16	3033.17	3214.11	3188.9	3281.27	4668.11	4291.17	4916.55	4696.09
1390	ZBTB38	2050.48	1621.3	2638.92	2029.04	1311.11	2102.56	1824.59	781.959	1720.14	1206.89
1391	ZBTB38	2449.81	2320.94	3575.59	2269.82	1757.76	3809.3	1883.21	1754.17	2143.34	2068.14
1392	ZBTB38	1867.31	3225.83	2551.6	3419.78	3188.9	2155.92	2870.96	3757.94	3110.02	2897.66
1393	ZBTB4	1617.29	3157.41	3415.07	3329.49	3929.86	2123.27	3434.68	2832.86	2674.8	2981.52
1394	ZBTB4	4127.87	7721.84	7660.09	6721.68	7332.28	5229.33	5862.89	5690.15	6282.38	6528.52
1395	ZBTB4	1463.64	2107.95	2162.64	2742.59	2234.42	2101.77	2740.01	1851.04	1980.4	1790.5
1396	ZBTB4	3547.97	2979.27	2366.38	2830.38	2606.06	2453.79	2807.35	2454.97	2535.92	2540.69
1397	ZBTB40	4857.95	3504.65	3578.24	4122.04	3972.56	3652.41	4641.92	4072.99	4590.68	4239.4
1398	ZBTB40	1467.11	1798.15	1661.67	1547.49	1565.02	2382.11	2241.14	2694.97	2437.5	3928.9
1399	ZBTB40	3289.27	2376.45	2841.77	2441.62	2952.3	2386.89	3367.33	3350.38	3941.11	3169.63
1400	ZBTB40	1531.35	2655.27	1921.86	3315.69	2513.73	1713.91	2244.89	1580.5	1897.29	1312.28
1401	ZBTB44	1659.83	1170.8	1508.2	1290.41	1152.99	813.151	2952.02	2321.44	2212.23	1722.5
1402	ZBTB44	2402.93	3094.16	2882.35	2973.34	2157.1	2793.07	4599.52	5096.7	4798.45	4700.62
1403	ZBTB44	2468.91	5819.14	5785.86	5175.44	5895.37	3574.36	3137.85	3363.47	3456.68	2910.13
1404	ZBTB44	1536.56	1401.86	1502.03	1344.34	1154.14	1535.51	1944.32	1644.21	2117.09	2438.7
1405	ZBTB5	972.285	1667.77	1512.61	1787.01	2221.73	1223.31	1312.01	1110.1	1443.47	1598.98
1406	ZBTB5	2203.27	1694.88	1315.93	1627.75	1426.52	1707.54	1063.83	1559.55	1352.71	1272.61
1407	ZBTB5	1540.9	1312.79	789.382	1226.45	1163.38	2198.93	685.937	806.395	599.259	474.822
1408	ZBTB5	1395.92	3159.99	4003.36	2896.84	3378.18	1681.26	2473.12	2693.22	1906.04	2675.55
1409	ZBTB7B	2969.81	658.332	849.357	637.054	895.616	3774.26	559.974	956.503	656.123	470.289
1410	ZBTB7B	854.222	81.3233	393.368	244.539	70.4028	473.873	138.435	222.544	143.254	328.636
1411	ZBTB7B	1303.04	193.627	219.616	457.726	364.71	2088.23	278.116	527.124	262.449	506.552
1412	ZBTB7B	3771.94	491.812	890.811	642.071	586.305	3285.26	1521.53	1765.52	1211.64	1106.03
1413	ZBTB7C	1730.15	1720.7	1809.85	1576.33	1349.19	2055.58	1891.94	1671.26	1630.47	1577.45
1414	ZBTB7C	1027.84	1103.67	1777.21	1077.22	1536.17	1300.56	2088.99	2428.79	2041.64	2318.58
1415	ZBTB7C	1799.6	1492.22	2264.07	1215.17	1206.08	1240.04	3145.33	2613.8	3676.48	2913.52
1416	ZBTB7C	2111.25	2349.34	3277.48	3242.96	3763.66	3001.73	3278.78	3340.78	3107.84	2935.06
1417	ZFAT	3133.01	1470.27	1184.51	1405.78	1195.69	2816.16	2085.25	1905.15	2109.44	1628.45
1418	ZFAT	3018.42	476.322	762.922	437.661	452.425	4193.18	493.875	610.906	697.678	920.18
1419	ZFAT	2014.89	628.642	861.705	729.854	469.737	2419.54	890.471	784.577	939.35	735.464
1420	ZFAT	4344.03	1570.96	2120.31	1531.19	1429.98	4128.67	926.639	1113.59	1149.31	665.204
1421	ZFP42	1200.6	1275.36	1294.76	1360.64	1817.78	1097.47	1283.33	1189.52	1306.78	1484.53
1422	ZFP42	2399.46	1751.68	2172.34	2168.24	1980.51	2186.99	3513.25	4225.72	3886.44	3289.76
1423	ZFP42	2423.77	3724.09	2750.05	3646.76	3590.54	1991.06	4079.46	2733.37	3536.5	3549.26
1424	ZFP42	558.196	1097.22	1606.99	1180.06	1732.37	457.148	1245.91	1216.57	1646.87	1987.68
1425	ZFP57	897.627	907.465	1146.59	965.614	933.703	1101.46	1122.44	1301.23	1113.22	1181.96
1426	ZFP57	1374.22	1315.37	1443.82	1486.04	1181.84	741.472	3169.03	2633.88	3633.83	2923.72
1427	ZFP57	2730.21	2555.88	4664.85	3305.66	3433.58	1456.66	3332.41	3673.29	3098	2650.62
1428	ZFP57	3205.07	2209.93	2508.38	2533.17	2097.08	2663.25	2685.13	2516.93	2173.96	1858.49
1429	ZFP64	2475.85	1236.63	737.344	1212.66	1354.97	2442.64	295.577	467.779	442.883	458.957
1430	ZFP64	657.16	1040.42	744.4	954.327	825.213	832.265	982.761	1074.32	954.659	767.194
1431	ZFP64	6483.92	3232.28	2847.07	3138.87	4534.63	7060.32	1030.15	1345.74	1299.12	899.782
1432	ZFP64	2846.54	2619.13	2823.25	2807.8	2497.57	2927.66	2586.61	3507.47	3044.41	2290.25
1433	ZFP91	2399.46	2255.11	2335.51	2450.4	2077.46	1273.48	1497.84	1618.9	2001.18	2059.07
1434	ZFP91	5590.64	4192.67	4884.47	4520.83	6554.38	6804.66	3632.97	4093.94	3344.04	3515.27
1435	ZFP91	4795.45	1568.38	1925.39	1751.9	1790.08	4886.07	2322.21	2510.82	1970.56	2357.11
1436	ZFP91	2646.87	1102.38	1465.87	1020.79	1017.96	2861.56	1992.96	1210.47	1605.31	1977.48
1437	ZFX	998.328	1487.06	1763.1	983.17	1487.69	1635.06	785.71	842.177	866.083	1137.76
1438	ZFX	1293.49	4227.52	2666.26	3853.68	4176.85	1163.58	3046.81	2427.91	2423.28	2676.68
1439	ZFX	4256.35	1363.13	1521.43	1415.82	1668.89	4478.3	2242.39	1420.79	1908.23	2316.31
1440	ZFX	1793.52	839.05	1034.58	1069.7	1203.77	1319.68	1769.72	1390.25	1644.68	1898.15
1441	ZGPAT	2569.61	4301.1	3557.95	4646.23	4081.05	3487.55	3599.3	3490.02	3762.87	4927.27
1442	ZGPAT	4857.08	2730.14	2828.54	2577.06	2049.76	4213.09	1596.36	1372.79	1441.28	1536.65
1443	ZGPAT	2976.75	1920.78	2288.77	1911.16	1765.84	1705.15	1765.98	1653.81	1440.19	1315.68
1444	ZGPAT	3482	6713.69	5821.14	6449.55	6899.47	4546	4876.39	3631.4	4732.84	4595.23
1445	ZKSCAN1	4363.13	4954.27	4797.15	4603.6	5171.72	5668.16	8334.76	7171.16	8578.81	7832.86
1446	ZKSCAN1	1862.1	3456.89	3457.4	3458.65	4168.77	3297.2	2716.31	2906.16	2182.7	2184.86
1447	ZKSCAN1	2066.11	1838.17	1748.11	2108.05	2344.07	3258.97	2905.88	3300.64	3415.12	3101.64
1448	ZKSCAN1	2869.11	3472.38	2675.96	3427.3	2922.29	2801.83	2932.07	3727.4	3052.07	3022.31
1449	ZNF114	666.71	1404.44	928.736	1462.22	1540.78	1109.42	860.539	1397.23	1015.9	989.307
1450	ZNF114	3770.21	4705.14	4925.92	3951.49	5868.82	3256.59	4857.68	4024.99	3924.71	3481.27
1451	ZNF114	2322.2	1924.65	1500.27	1630.26	2212.49	1808.68	2635.25	2237.66	2317.21	2527.09
1452	ZNF114	2416.82	3259.39	4849.19	3112.54	3338.94	2304.06	2925.83	2278.68	2839.92	2864.8
1453	ZNF117	1289.15	2109.24	1241.84	1792.03	1775.07	1030.58	1711.1	1737.59	2028.51	1622.78
1454	ZNF117	1060.83	1803.31	1958.02	1824.63	2105.16	1142.87	1653.73	1360.57	1715.76	1398.4
1455	ZNF117	1862.1	2764.99	2686.54	2767.68	3183.13	1478.17	2128.9	2464.57	2183.8	2586.02
1456	ZNF117	1904.64	2175.08	2769.45	1940.01	2357.92	1719.48	1444.21	1721.88	1185.4	1935.55
1457	ZNF131	1823.03	1185	1024.87	1445.91	1127.6	1936.11	1082.53	1206.97	1211.64	1281.68
1458	ZNF131	2573.08	197.5	355.442	343.608	253.912	2332.73	500.111	287.998	321.5	198.315
1459	ZNF131	970.549	853.25	1142.18	1265.33	827.521	589.355	1716.09	1494.97	1478.46	1201.22
1460	ZNF131	2962	828.723	874.935	677.184	642.858	2061.95	122.222	259.198	170.592	368.299
1461	ZNF143	2950.71	6261.9	4570.48	6653.96	6250.84	3763.91	4146.8	3740.49	4887.02	4277.93
1462	ZNF143	1820.43	1021.06	1229.5	1415.82	1158.76	1271.89	1047.61	1184.28	878.112	570.013
1463	ZNF143	1290.01	1546.43	807.904	1264.08	916.39	1018.63	3644.2	3203.76	3883.16	3629.72
1464	ZNF143	3053.15	3178.06	3431.83	2570.79	2584.13	2535.02	1101.24	860.504	1620.62	1816.56
1465	ZNF146	1350.78	2573.95	2984.66	2227.18	2843.81	2514.32	3021.87	3078.09	3327.64	3765.71
1466	ZNF146	1158.06	2150.55	1905.98	2351.33	2355.61	864.918	1126.18	1272.43	1467.53	925.846
1467	ZNF146	1769.21	2208.64	3036.69	2628.48	2606.06	2054.78	2783.66	2742.97	2814.77	2113.47
1468	ZNF146	3243.26	3308.44	3608.23	3695.67	3388.57	2495.2	2747.49	2746.46	2979.89	2541.83
1469	ZNF160	1261.37	2211.22	2539.25	2661.08	2782.64	1508.43	1552.71	918.976	1288.19	1225.02
1470	ZNF160	1576.49	2429.37	1577	2483.01	1992.05	1723.47	3404.74	3195.04	3511.35	2949.79
1471	ZNF160	1541.77	2821.79	3856.06	3686.89	4201.08	2667.23	3977.19	4603.61	3997.98	3721.52
1472	ZNF160	548.646	970.717	1240.08	994.457	1532.7	914.297	436.506	212.944	468.035	522.417
1473	ZNF165	2013.15	1554.18	1572.59	1660.35	1456.53	1676.48	1688.65	1792.57	1503.62	1806.36
1474	ZNF165	2342.16	2753.38	2701.54	2538.18	2134.01	1575.33	1600.1	2015.99	2078.82	1315.68
1475	ZNF165	803.003	1046.88	1539.96	1469.74	2295.59	743.065	1065.07	1500.21	1527.67	1521.92
1476	ZNF165	2344.77	3403.96	3615.28	3661.81	3590.54	3118.8	2884.68	2578.89	2400.32	2692.55
1477	ZNF195	1295.22	2204.77	2750.05	2530.66	2061.3	1728.24	2032.87	2406.1	2299.71	2067
1478	ZNF195	2231.91	1861.4	2668.02	1917.43	2483.72	1744.17	1838.31	2417.44	2449.53	1966.15
1479	ZNF195	408.881	1461.24	1958.02	1180.06	1694.28	1251.98	1517.79	1999.41	1502.52	1615.98
1480	ZNF195	2262.3	1845.91	2001.24	1768.2	2266.74	2339.1	3056.79	3087.69	3457.77	3314.69
1481	ZNF207	1098.16	134.248	174.634	176.82	105.027	1514.8	279.364	620.505	299.63	259.509
1482	ZNF207	1293.49	222.026	158.758	185.599	188.125	1719.48	350.452	320.289	343.371	385.297
1483	ZNF207	1731.01	570.554	1021.35	634.546	695.949	1873.99	935.369	850.031	893.421	999.506
1484	ZNF207	2744.97	1586.45	1505.56	1399.51	1520.01	1861.25	810.653	758.396	753.448	984.774
1485	ZNF217	6371.07	2318.36	1881.29	1577.59	1640.04	8313.89	2156.34	3030.09	1563.76	1593.32
1486	ZNF217	2268.38	202.663	562.71	205.663	382.022	2631.39	158.389	174.544	260.262	193.782
1487	ZNF217	3471.58	628.642	490.387	422.613	376.251	2699.09	588.659	1055.12	769.851	651.605
1488	ZNF217	5437.85	3753.78	5724.12	3503.8	6977.96	2936.42	6208.36	5679.68	5678.75	9281.12
1489	ZNF22	2164.2	2026.63	2104.43	1578.84	1845.48	1949.65	2799.87	1879.84	2837.73	1835.83
1490	ZNF22	2660.76	2058.9	1852.18	1800.81	2054.38	3364.1	2319.72	2291.77	2236.29	1950.28
1491	ZNF22	1833.45	1764.59	1647.56	2151.94	1637.73	969.25	2337.18	1862.39	2006.64	1710.04
1492	ZNF22	2792.71	2870.84	3567.65	2859.22	3686.34	2110.53	4620.72	3702.09	3669.92	3723.78
1493	ZNF24	2022.7	2557.17	2143.24	2613.43	2495.26	1305.34	3029.35	2572.78	2890.22	2748.07
1494	ZNF24	1460.16	1636.79	1993.3	1892.35	1711.6	1725.06	1323.24	1363.19	1494.87	1579.72
1495	ZNF24	3242.4	2465.52	2714.77	2589.6	2754.94	2778.73	3902.36	2393.88	4013.29	4008.22
1496	ZNF24	1377.69	2095.04	2122.95	2347.57	2251.74	2993.76	2676.4	2111.99	2955.84	2412.64
1497	ZNF263	1729.28	3091.58	2419.3	3589.07	4070.67	1897.88	1146.14	1204.36	1263.04	1319.08
1498	ZNF263	3908.24	6807.92	6030.17	7591.98	8064.01	4461.58	4765.39	5724.18	5242.42	5923.37
1499	ZNF263	1009.61	1493.51	2199.69	1985.15	1405.75	1169.95	1312.01	1494.1	1224.76	1561.59
1500	ZNF263	934.088	2353.21	2895.58	2618.44	3889.47	1175.52	1652.49	1356.21	1033.39	3018.92
1501	ZNF266	1460.16	3907.39	3367.44	3467.43	3612.47	1614.36	2191.26	2092.79	1898.38	1818.83
1502	ZNF266	564.272	792.58	1006.35	1035.84	662.479	469.891	1003.96	1141.52	728.297	759.262
1503	ZNF266	4011.54	2728.85	3849.89	3532.64	3396.65	3243.05	3009.39	3033.58	3032.38	3288.62
1504	ZNF266	1244	1924.65	3442.41	2125.6	2080.92	1461.44	1850.78	1965.37	1599.85	1468.66
1505	ZNF267	901.968	1975	1392.66	1526.17	1344.58	1564.98	1182.31	1474.03	1557.2	1446
1506	ZNF267	2382.97	1209.52	1328.28	1246.52	1672.35	1388.97	1048.86	1258.47	1002.78	858.986
1507	ZNF267	1187.58	684.149	1278	764.967	723.648	1312.51	2274.82	2387.77	1920.25	1722.5
1508	ZNF267	340.3	1923.36	1851.3	2219.66	1904.34	845.008	1047.61	1477.52	1147.12	797.791
1509	ZNF277	2203.27	1520.62	2579.82	1652.83	1977.05	1382.6	2900.89	2959.4	3342.95	3497.14
1510	ZNF277	1336.89	1052.04	1234.79	880.339	743.269	975.622	1945.57	2489	1811.99	2068.14
1511	ZNF277	1413.29	1687.14	1345.92	1745.63	1226.86	1601.61	1293.3	1152.87	1121.97	1099.23
1512	ZNF277	2743.23	3159.99	3198.98	3365.85	3702.49	2771.56	2296.02	2341.51	2535.92	2019.41
1513	ZNF28	3001.93	5049.79	4197.39	5048.78	4138.76	2541.39	3415.97	2566.68	2609.18	2589.42
1514	ZNF28	2752.78	3560.15	3923.1	3340.77	3101.19	2538.21	3031.84	2698.46	2593.87	2846.66
1515	ZNF28	1619.9	2311.91	2086.79	2269.82	1978.2	1019.43	1676.18	1477.52	1920.25	1357.61
1516	ZNF28	1073.85	879.066	792.91	909.182	813.672	1919.39	1343.19	1408.57	1088.07	1817.7
1517	ZNF281	2788.37	3951.28	2529.55	4120.79	4309.57	2665.64	3745.22	2844.2	4670.5	3021.18
1518	ZNF281	2479.33	3034.78	2197.92	2955.78	2437.55	2065.13	1986.72	1359.7	1887.45	1996.74
1519	ZNF281	3485.47	5338.94	3392.14	4879.49	5261.74	3505.07	2777.42	2494.24	3204.07	2315.18
1520	ZNF281	3779.76	4236.56	3242.2	4056.83	4421.53	4756.26	3993.4	2903.55	2729.47	3607.06
1521	ZNF282	2400.33	3375.56	3093.14	3244.21	3842.15	3001.73	2741.25	2535.26	2901.16	2187.13
1522	ZNF282	2587.84	4768.39	3281.01	4954.73	4172.23	2656.08	4226.62	4571.32	4367.59	3678.45
1523	ZNF282	2309.18	2124.73	1798.38	1931.23	1615.8	1670.9	2334.68	2397.37	2116	2811.53
1524	ZNF282	4051.48	5699.09	4879.17	5909.06	4598.11	3665.15	5596	5882.15	5439.26	4957.87
1525	ZNF292	2427.24	2883.75	2965.25	3014.72	2370.61	4169.29	2857.24	2216.71	2863.98	2706.14
1526	ZNF292	785.641	728.037	874.053	747.41	1152.99	777.312	386.619	463.415	589.417	336.568
1527	ZNF292	2121.66	2558.46	2536.61	2824.11	2753.79	1901.86	1752.26	2072.72	1766.07	2393.37
1528	ZNF292	2045.27	1552.89	1571.71	2049.11	1554.63	1842.13	1396.82	1028.94	1373.48	1385.94
1529	ZNF3	2076.52	1132.07	1197.74	998.219	1059.5	2539.8	1769.72	1364.06	1874.33	1979.75
1530	ZNF3	2404.67	2136.35	2092.96	2244.74	2129.4	2386.89	3606.78	2853.8	3806.61	5889.38
1531	ZNF3	2933.35	2379.03	2332.87	2089.24	2147.86	2711.03	2224.93	2618.17	2277.84	2580.36
1532	ZNF3	1443.67	1816.22	1733.11	2358.86	2432.94	2311.23	1413.03	1762.9	1281.63	1189.89
1533	ZNF302	1813.48	2715.94	2237.61	2649.79	2712.24	2168.67	3297.49	3640.12	2650.74	2913.52
1534	ZNF302	2013.15	1712.95	2280.83	1649.07	1483.08	1914.61	1850.78	1903.41	1755.13	1476.59
1535	ZNF302	601.601	2181.53	2072.68	1655.34	2020.91	777.312	1354.41	1837.08	1606.41	1788.23
1536	ZNF302	1671.11	1776.2	1463.22	1938.75	1757.76	1586.48	2042.85	1654.68	1944.31	2012.61
1537	ZNF317	2573.95	2812.75	2163.52	2879.28	2640.68	3799.75	3377.31	3211.62	3014.89	3414.41
1538	ZNF317	2901.23	3025.74	2542.78	2790.25	2489.49	2638.56	2582.87	2434.89	2270.19	2319.71
1539	ZNF317	3181.63	5786.86	6196.87	6113.46	5759.18	2920.49	5396.46	4861.06	4767.83	4169.14
1540	ZNF317	5587.17	5602.27	5442.77	5272	4853.18	5277.12	4961.2	5268.62	6824.78	6388
1541	ZNF32	2679.86	2049.86	1731.35	2333.78	2085.54	2479.27	2968.24	2255.11	3466.52	2583.76
1542	ZNF32	1703.23	2958.62	3499.74	2839.16	2782.64	1919.39	1317	2193.15	994.027	1255.61
1543	ZNF32	2014.89	2106.66	2675.08	1582.6	1880.1	1488.52	2118.92	1899.04	2366.42	1974.08
1544	ZNF32	1821.3	2332.56	2287.88	2484.26	2390.23	1596.83	1331.97	1513.3	1562.67	1051.63
1545	ZNF320	1665.04	1923.36	1825.72	1802.06	1567.33	2550.16	2652.71	2948.93	2492.17	2907.86
1546	ZNF320	1170.21	2314.49	2225.26	2087.98	2245.96	1962.39	1647.5	1336.14	1370.2	1724.77
1547	ZNF320	2010.55	1574.83	1273.59	1815.86	1248.78	1830.19	2199.99	2184.42	1633.75	1415.4
1548	ZNF320	1721.47	2320.94	2264.07	1937.5	2786.1	2226.81	2067.79	1700.06	1713.58	1889.09
1549	ZNF326	1191.05	3977.1	3953.08	4271.27	3955.25	2414.76	3135.36	3363.47	3388.88	3275.02
1550	ZNF326	3632.18	1972.41	2677.72	1934.99	1888.18	2653.69	4407.46	4863.68	4097.49	4299.46
1551	ZNF326	1500.1	2870.84	3164.58	2218.4	2459.48	1208.97	2155.09	2516.93	1749.66	2470.43
1552	ZNF326	1510.51	3465.92	3774.04	2883.05	3214.29	2523.08	5527.41	4803.46	5656.88	5181.11
1553	ZNF331	1018.29	1632.92	1950.08	1978.88	1891.64	2331.14	1421.76	1871.99	1791.22	1023.3
1554	ZNF331	1662.43	1315.37	1168.64	1623.99	1903.18	2732.54	2310.99	2244.64	2743.69	2250.59
1555	ZNF331	830.783	669.949	657.083	660.881	888.691	649.087	1194.78	1210.47	1368.02	1412
1556	ZNF331	2389.04	3999.04	3564.13	3902.58	4038.35	1886.73	1946.81	2400.86	1752.94	1655.64
1557	ZNF335	2030.51	316.257	333.393	499.109	662.479	1431.18	611.108	1014.98	605.82	1033.5
1558	ZNF335	2469.78	19.3627	145.529	55.1779	51.9365	2869.52	31.179	86.3995	39.3674	0
1559	ZNF335	1603.4	1862.69	2201.45	1744.38	1985.13	2035.66	900.449	659.778	929.508	949.644
1560	ZNF335	1699.76	1150.14	1012.53	1093.53	889.845	1723.47	678.454	838.686	1002.78	1027.84
1561	ZNF33A	2024.44	2180.24	2865.59	2001.45	1839.71	1733.82	3142.84	3380.93	3724.59	2942.99
1562	ZNF33A	1235.32	2246.07	1680.19	1848.46	2346.38	683.333	1400.56	1299.48	1050.89	1374.6
1563	ZNF33A	1441.93	1093.35	599.754	1171.28	724.803	1154.82	916.662	1346.61	1100.1	977.974
1564	ZNF33A	1774.42	1885.93	1364.44	1744.38	2669.54	2452.99	1253.39	1410.32	1374.58	1698.71
1565	ZNF354A	1425.44	2927.64	2329.34	3163.95	3245.45	1573.74	3346.13	3268.34	3463.24	3611.59
1566	ZNF354A	2126.87	1765.88	1382.08	2166.99	1545.4	1578.52	2777.42	3537.14	2869.45	2535.03
1567	ZNF354A	785.641	1476.73	1607.87	1175.04	864.454	1165.17	2682.64	2603.33	2563.25	3220.63
1568	ZNF354A	802.135	2344.18	2787.97	2524.39	2045.14	954.915	2927.08	3301.51	3570.4	3006.45
1569	ZNF354B	532.152	960.39	872.289	703.519	854.067	1258.35	1536.5	2640.86	1930.1	2070.4
1570	ZNF354B	1293.49	1688.43	2788.86	1840.94	3100.03	1076.77	1470.4	1524.65	1395.36	1839.23
1571	ZNF354B	787.377	915.21	1184.51	1173.79	1559.25	402.991	991.491	861.377	714.081	942.844
1572	ZNF354B	918.462	799.034	1083.08	889.117	400.488	697.669	3311.21	3649.72	3596.65	3307.89
1573	ZNF362	2426.37	2874.72	3219.27	2731.31	1942.42	3258.18	3796.35	4689.14	3872.22	4971.46
1574	ZNF362	5843.26	6623.33	6580.53	7442.75	7066.82	5673.74	5122.08	6502.65	4896.87	4742.55
1575	ZNF362	3060.96	3983.55	3616.16	4502.02	3954.1	3235.88	3998.39	3271.84	3741	3625.19
1576	ZNF362	2242.33	2657.85	2999.65	2936.97	3764.82	1838.15	2263.59	2241.15	2019.77	2172.39
1577	ZNF367	2280.53	4414.69	5009.71	3848.66	2763.02	2077.88	3619.25	3228.2	3926.9	4148.74
1578	ZNF367	1832.58	1692.3	4236.2	2550.73	2202.11	1999.83	2026.63	1732.35	2307.37	1583.12
1579	ZNF367	6651.47	7897.4	7183.82	7933.08	7019.5	5733.47	5776.84	4844.48	5004.03	5803.25
1580	ZNF367	4064.5	4214.61	5814.08	4227.38	4613.11	4994.39	5107.11	5101.93	5544.24	5174.31
1581	ZNF384	4603.6	1792.99	1651.97	1492.31	1653.89	3156.24	3903.61	3157.51	3482.92	4441.11
1582	ZNF384	1191.92	3335.55	3415.95	3147.65	3480.9	1098.27	1936.84	1858.9	1762.78	2327.65
1583	ZNF384	2361.26	3969.35	3059.63	3970.3	5481.03	2598.74	4070.73	3080.71	4122.64	4181.61
1584	ZNF384	1260.5	2866.97	2582.47	2663.59	2960.38	2464.94	1843.3	1387.63	1971.65	2162.2
1585	ZNF385A	696.225	2172.49	3129.3	2409.02	2262.12	1035.35	1684.91	2361.59	1769.35	1984.28
1586	ZNF385A	3404.73	5745.56	5396.02	5811.24	6569.39	5330.48	2403.27	3404.49	2575.28	3362.28
1587	ZNF385A	1470.58	2621.71	2425.48	2500.56	3110.42	2308.04	2267.33	2170.46	2586.22	2448.9
1588	ZNF385A	1513.99	626.061	1049.57	1210.15	774.431	2030.89	2251.12	2489.88	2576.38	2837.6
1589	ZNF394	1831.72	1876.89	1405.01	2040.33	1880.1	1838.95	2419.49	2409.59	3042.22	2214.32
1590	ZNF394	1556.52	411.78	467.455	452.71	525.136	1297.38	769.497	768.868	884.673	866.918
1591	ZNF394	2055.69	3968.06	3263.37	4232.4	4114.52	1838.95	2468.13	2924.49	2486.71	1958.22
1592	ZNF394	3212.88	3991.3	3471.52	3675.6	4210.32	2817.75	957.818	1137.16	685.649	1299.81
1593	ZNF395	4643.53	5136.28	4305.88	5066.34	5393.32	5426.05	6291.92	5625.57	6482.5	7142.73
1594	ZNF395	1867.31	1130.78	1429.71	1138.67	1121.83	1717.09	1087.52	1602.32	1680.77	1447.13
1595	ZNF395	2412.48	3038.65	2525.14	3584.06	2838.04	2481.66	3082.98	3192.42	3030.2	2604.15
1596	ZNF395	2803.13	2289.96	2692.72	2263.55	1993.21	2491.22	2703.84	1861.52	2540.29	1893.62
1597	ZNF410	1914.19	939.736	1142.18	1034.59	1263.79	1408.08	1369.38	604.796	1240.07	1021.04
1598	ZNF410	1742.3	1532.23	1324.75	1439.64	1453.07	2671.21	896.707	1329.16	1121.97	945.111
1599	ZNF410	1726.67	196.209	211.678	341.1	256.22	1602.41	1136.16	973.085	864.989	955.31
1600	ZNF410	2346.51	1924.65	3196.34	2469.21	2898.06	1778.42	1890.69	2215.84	2599.34	1653.38
1601	ZNF428	1398.53	1989.19	2041.81	2001.45	1857.02	1451.09	1597.61	1282.9	1559.39	1383.67
1602	ZNF428	2807.47	4623.81	5256.67	4804.24	3980.64	2939.61	2897.15	2827.62	2970.05	3156.04
1603	ZNF428	1063.44	859.704	517.729	941.787	640.55	1271.1	1188.54	1819.63	1699.36	1545.72
1604	ZNF428	5976.08	4934.91	5108.49	4774.15	3949.48	6016.2	5751.9	4618.45	5495.03	5822.52
1605	ZNF432	1470.58	2162.17	2167.93	1901.13	2275.97	1238.44	2378.33	2212.35	1844.8	1897.02
1606	ZNF432	1533.95	2607.51	3505.91	3270.55	3136.96	2056.37	2974.47	2818.89	2358.76	2706.14
1607	ZNF432	1165.87	2302.87	1788.68	2568.28	2626.83	1205.79	1432.99	1180.79	1577.98	1654.51
1608	ZNF432	1632.05	2501.66	2284.36	2780.22	2934.99	1511.62	2994.43	3112.13	3008.33	2842.13
1609	ZNF433	2601.73	3686.66	3876.35	3654.28	3952.94	2120.09	5344.07	4560.85	5416.3	4657.56
1610	ZNF433	1271.78	740.946	665.021	570.59	505.515	834.654	1854.52	1507.19	1948.69	1618.25
1611	ZNF433	2050.48	1297.3	2213.8	1580.1	1401.13	2267.42	1633.78	1673.88	1883.07	1634.11
1612	ZNF433	3569.67	3196.14	2526.02	2748.86	2164.02	3216.76	3091.71	4054.67	3789.11	3709.05
1613	ZNF436	914.989	986.207	1123.66	1116.1	949.861	717.58	853.057	1014.98	719.549	498.62
1614	ZNF436	1948.04	1694.88	2456.34	1972.61	2280.59	1936.11	1785.93	2094.53	1364.74	1993.35
1615	ZNF436	3003.67	2492.62	3504.15	2736.32	2535.65	2337.51	2160.08	1668.64	2175.05	1744.04
1616	ZNF436	833.387	1626.47	1404.13	1476.01	2210.19	794.037	1541.49	1391.99	1787.94	1630.71
1617	ZNF439	1117.26	1705.21	2245.55	1872.29	1628.5	959.693	1193.53	1251.48	1315.53	1729.3
1618	ZNF439	1105.11	2129.9	2091.2	2341.3	2610.67	1886.73	2413.25	2050.9	2578.56	2176.93
1619	ZNF439	964.472	2422.92	2618.63	2668.61	2429.47	1353.92	2924.59	2120.71	2438.59	1846.03
1620	ZNF439	2770.14	5048.5	7273.78	4811.77	6799.06	3004.12	2814.84	3252.64	3229.22	3043.85
1621	ZNF440	1196.26	1066.24	1915.68	1829.65	1203.77	1364.28	1808.38	2125.08	2046.01	1817.7
1622	ZNF440	1623.37	1768.46	1518.79	1690.45	1951.66	1266.32	3412.23	2900.06	2884.76	3179.83
1623	ZNF440	2352.58	4015.82	4190.34	4281.31	3895.24	2379.72	3623	4230.08	4312.92	4676.83
1624	ZNF440	3306.64	3308.44	3367.44	3029.77	3753.28	2961.11	4853.94	4510.23	4730.65	4883.07
1625	ZNF451	883.737	1937.56	1462.34	1470.99	2185.95	1471.8	547.503	411.052	361.961	400.029
1626	ZNF451	3628.71	3650.51	3171.64	3344.54	3065.41	2951.55	2999.42	2482.02	2666.05	2808.13
1627	ZNF451	2502.77	3632.44	3420.36	2916.91	3085.03	4207.52	3833.77	4402.88	3882.06	3669.39
1628	ZNF451	1212.75	2051.16	1965.96	2425.32	1854.71	2116.9	2052.82	2543.11	2021.95	1602.38
1629	ZNF468	1060.83	1183.71	1435	1285.4	1112.59	839.433	2657.7	1582.25	2024.14	2234.72
1630	ZNF468	1965.4	2186.69	1839.83	2202.1	2144.4	1709.93	1457.93	932.94	1353.8	1120.76
1631	ZNF468	2771.01	3823.49	4916.22	3651.78	3236.22	1859.65	3122.89	2331.04	3063	2452.3
1632	ZNF468	1485.34	1626.47	1390.9	1701.74	1174.92	1477.37	1303.28	1116.21	1510.18	1121.89
1633	ZNF486	905.44	970.717	907.569	680.946	624.392	852.972	2566.65	1878.1	1664.37	1578.58
1634	ZNF486	1206.67	2004.68	2025.93	2180.78	2150.17	852.176	1951.8	1554.32	2135.68	3313.55
1635	ZNF486	2055.69	1616.14	1635.21	1904.89	2170.95	906.333	2981.96	2562.31	3523.38	3099.37
1636	ZNF486	1927.21	3362.66	3017.29	2944.5	3734.81	1958.41	3435.92	2793.58	3210.63	3498.27
1637	ZNF496	2809.21	7520.47	7321.41	7501.69	7026.43	2870.32	5103.37	4799.1	3992.51	4912.54
1638	ZNF496	2740.63	4115.22	4023.64	4098.22	4181.46	2413.17	4609.5	3346.02	4322.76	4064.88
1639	ZNF496	8003.99	11143.9	11842.5	11894.6	12712.9	6699.53	14344.8	14644.3	14422.7	16521.3
1640	ZNF496	4134.81	5391.87	3236.02	4742.79	4758.54	2964.3	2994.43	2729	2644.18	2992.85
1641	ZNF507	2580.03	2696.58	2082.38	2709.99	2615.29	2053.19	2885.93	2777.87	2761.19	3088.04
1642	ZNF507	4080.12	3673.75	4664.85	4108.25	4490.77	3572.77	3765.17	4957.93	4123.73	3173.03
1643	ZNF507	2251.88	2734.01	2428.12	3072.41	2366	1771.25	2062.8	2829.37	2037.26	2246.05
1644	ZNF507	657.16	743.528	686.189	721.075	1075.66	567.055	564.963	372.652	423.2	375.098
1645	ZNF511	1255.29	2240.91	2033.87	2407.76	2995	6076.73	1431.74	1257.59	2042.73	1686.24
1646	ZNF511	2989.78	1887.22	2338.16	2069.17	1589.26	3455.69	2991.93	3712.56	3519.01	2905.59
1647	ZNF511	1882.07	3576.94	3566.77	3389.68	3315.86	2253.89	2747.49	2844.2	2257.06	3243.29
1648	ZNF511	7199.25	4095.86	2499.56	4034.26	4120.29	7135.98	3868.69	2948.06	3666.64	3732.85
1649	ZNF512B	2122.53	2062.77	2399.02	3102.5	3485.52	1738.6	1368.13	1425.16	1473	959.843
1650	ZNF512B	1079.06	716.42	681.779	512.904	639.396	1304.55	1334.46	1005.38	1443.47	1749.7
1651	ZNF512B	2948.11	2408.72	2888.52	2682.4	2526.42	2515.11	3334.9	2856.42	2699.95	3085.78
1652	ZNF512B	3771.08	3538.21	4272.36	4364.07	3401.26	3341.01	5210.63	5030.37	5201.96	4701.76
1653	ZNF513	3783.23	4840.67	3908.98	5413.71	5095.55	5726.3	5044.76	5943.24	5379.12	5242.31
1654	ZNF513	1791.78	2962.49	2985.54	2590.85	2674.15	2648.12	2161.33	2700.2	2049.29	3250.09
1655	ZNF513	1508.78	2402.27	2503.97	2602.14	2534.5	1903.46	1954.3	1486.25	2085.38	1557.05
1656	ZNF513	2248.41	2393.23	2901.75	2279.85	1697.75	2890.23	3343.63	4263.25	3488.39	3142.44
1657	ZNF518A	1976.69	1884.64	1978.31	1858.49	2317.52	1703.55	2098.97	2695.84	2439.69	2867.06
1658	ZNF518A	1578.23	830.014	740.872	657.119	768.66	1118.18	1933.1	1342.25	1567.04	2614.35
1659	ZNF518A	1192.79	774.508	1180.1	857.766	582.843	1230.48	1687.41	1493.23	1352.71	2006.94
1660	ZNF518A	1086.01	1835.58	2194.39	1681.67	2095.93	1069.6	1914.39	2592.86	1744.19	2622.29
1661	ZNF544	5922.26	5075.61	4285.59	5023.7	4973.21	7107.3	5966.41	5448.4	5694.06	5318.23
1662	ZNF544	2199.79	2767.57	3450.35	3355.82	4715.83	2898.99	2509.28	2398.24	2377.35	2870.46
1663	ZNF544	3609.61	3786.05	3907.22	3937.7	4105.29	2797.84	3366.08	3229.94	3549.63	2875
1664	ZNF544	2473.25	6214.13	5577.71	6317.87	7134.92	3974.96	4169.25	3785.87	4225.43	5539.21
1665	ZNF552	2632.11	5216.31	5915.51	6102.18	5406.01	1761.69	6616.18	4052.92	6323.93	6773.29
1666	ZNF552	2550.51	2115.7	2547.19	1636.53	1930.88	2938.81	2146.36	2683.62	2266.91	2178.06
1667	ZNF552	2410.75	3447.85	3151.35	3352.06	3897.54	2554.93	4106.89	4310.37	4344.63	4532.91
1668	ZNF552	2821.36	2642.36	2485.45	1982.64	2656.84	2335.12	1489.11	1815.26	1070.57	1537.79
1669	ZNF567	717.928	663.495	582.114	606.957	728.265	1300.56	1258.38	1261.96	1132.91	1278.28
1670	ZNF567	1513.99	2160.88	1330.04	2124.35	2218.27	1508.43	1535.25	2153.88	1406.29	1555.92
1671	ZNF567	2563.53	1746.52	2678.61	2005.22	2277.13	2331.93	1413.03	2153.01	1725.6	1270.35
1672	ZNF567	1042.6	912.628	936.674	1124.88	804.438	1449.5	779.474	630.105	906.544	1167.22
1673	ZNF580	4163.46	4456	4204.45	5160.39	4905.11	4735.55	4279	3545	3851.44	4449.05
1674	ZNF580	1586.91	1951.76	2170.58	1423.34	3109.26	1701.17	1779.7	2482.89	2073.35	1885.69
1675	ZNF580	5002.06	3282.62	3338.34	3148.9	2801.11	4899.61	4635.69	4647.25	5084.96	4717.62
1676	ZNF580	2940.29	2120.86	2401.66	2326.25	1980.51	2647.32	3061.77	2397.37	3017.07	2924.86
1677	ZNF581	4491.61	5306.67	6278.01	5184.22	5938.07	4333.35	4846.46	4333.07	5059.8	5451.95
1678	ZNF581	5284.19	4588.96	4207.1	4122.04	4208.01	4866.16	3790.12	3898.45	3832.85	3791.78
1679	ZNF581	3502.83	2180.24	2591.29	2553.23	2490.64	2446.62	3407.24	2833.73	2948.18	3176.43
1680	ZNF581	2473.25	1456.07	1763.98	1467.23	952.169	2296.89	1421.76	1533.37	1786.84	2621.15
1681	ZNF585A	999.196	1200.49	1643.15	1414.56	1815.47	1513.21	472.673	994.031	595.979	672.003
1682	ZNF585A	1627.71	2793.39	3444.17	2457.93	2974.23	1804.7	2754.97	2372.06	3130.8	3496
1683	ZNF585A	2238.86	3961.61	3471.52	3385.92	3948.33	1859.65	4271.52	3468.2	3748.65	3542.47
1684	ZNF585A	1121.6	2093.75	2242.9	2417.8	2018.6	906.333	1389.33	1495.85	1416.13	1349.67
1685	ZNF589	3715.52	3042.53	2302	2816.58	2539.12	3124.38	2899.64	2646.97	2299.71	2311.78
1686	ZNF589	2063.5	2253.82	1776.33	1921.2	2061.3	2895.01	3283.77	3235.18	3529.94	3414.41
1687	ZNF589	1247.48	1747.81	1341.51	1585.11	1558.09	1129.33	1109.97	848.286	1308.97	780.793
1688	ZNF589	735.29	920.374	927.854	1301.7	986.793	911.908	1031.4	681.596	710.8	855.586
1689	ZNF595	3260.63	3951.28	3662.03	4204.81	3684.03	3074.2	3169.03	4703.1	4365.41	4106.81
1690	ZNF595	2641.66	4618.65	5051.16	4412.98	4437.68	3309.95	2315.97	1507.19	2381.73	1963.88
1691	ZNF595	1980.16	2212.51	2055.92	2519.37	2838.04	1648.6	1633.78	1645.95	1369.11	2224.52
1692	ZNF595	1276.99	1738.77	1751.63	1600.16	2101.7	997.125	2046.59	1999.41	1567.04	1568.39
1693	ZNF598	2076.52	2195.73	1705.77	2760.15	2522.96	1501.26	891.718	1634.61	869.363	1281.68
1694	ZNF598	4192.98	2896.66	3487.39	3630.46	3302.01	3736.03	4628.21	3709.94	4823.6	5532.41
1695	ZNF598	5592.37	3725.38	3485.63	4058.09	4325.73	4520.51	5614.71	4099.18	6314.09	6224.81
1696	ZNF598	2729.34	2610.09	3064.04	2781.47	3343.56	2575.64	1481.62	2151.26	1510.18	1589.92
1697	ZNF600	593.788	1733.61	1391.78	1428.36	1685.05	902.351	1462.92	1689.59	1364.74	1253.35
1698	ZNF600	2049.61	3770.56	3869.29	3234.18	3810.98	2003.81	2302.25	2896.56	1900.57	2502.16
1699	ZNF600	2229.31	1658.74	2359.33	1838.43	1577.72	1699.57	3625.49	4915.17	3903.93	3832.57
1700	ZNF600	2541.83	2194.44	1442.94	2388.95	2315.21	2694.31	1688.65	1625.01	1442.38	1843.76
1701	ZNF609	1509.65	1359.26	1274.48	1386.97	1012.18	1517.19	1737.29	1939.19	1513.46	1192.15
1702	ZNF609	1109.45	1286.97	1175.69	1206.39	1371.12	1040.93	900.449	1023.7	1160.24	1290.74
1703	ZNF609	3005.4	3686.66	3116.96	3194.05	3749.81	2044.43	3429.69	3566.82	3485.11	3346.42
1704	ZNF609	1541.77	1927.23	2294.06	1704.25	2548.35	2575.64	2504.29	2974.24	3092.53	2284.58
1705	ZNF644	2052.22	2474.55	2557.77	2477.99	3018.09	1759.3	3206.44	2798.82	2430.94	2734.48
1706	ZNF644	2005.34	1272.77	1772.8	1630.26	2312.9	1763.29	2552.93	2365.95	2586.22	3610.46
1707	ZNF644	2349.98	5934.02	10973.7	6414.43	6891.39	3638.87	5270.49	5711.09	5387.87	6743.83
1708	ZNF644	1694.55	2830.83	2942.32	3357.08	3025.01	2824.92	2754.97	2806.67	2705.41	3635.39
1709	ZNF655	1178.9	1937.56	1928.91	1575.08	1700.05	1048.1	1790.92	1933.08	1970.56	1844.89
1710	ZNF655	712.72	1933.69	1548.78	1366.91	1498.08	1353.13	1380.6	914.613	1254.29	996.106
1711	ZNF655	4840.59	5620.35	4982.37	5279.53	4266.87	4130.26	4737.96	5071.39	5316.79	4670.03
1712	ZNF655	928.879	1534.82	2211.15	1755.66	1851.25	1954.43	3682.86	3344.27	3359.35	3682.99
1713	ZNF664	2025.3	1431.55	2185.57	1587.62	1402.29	2523.87	1621.31	1411.19	1120.88	1214.82
1714	ZNF664	2030.51	2639.78	2765.92	2503.07	2487.18	1240.04	1706.11	2010.75	1582.35	1457.33
1715	ZNF664	1213.62	2060.19	1179.22	2050.36	1563.87	1259.15	1762.24	2030.82	1810.9	1375.74
1716	ZNF664	909.781	1484.47	2142.36	1924.96	1735.83	1494.89	1514.05	1549.95	1704.83	1851.69
1717	ZNF672	3111.31	2439.7	2142.36	2396.48	3403.57	1841.34	3182.75	3280.56	2859.6	3278.42
1718	ZNF672	3712.91	4785.17	5231.97	4451.86	5536.43	3334.64	4096.92	3042.31	3725.69	4609.96
1719	ZNF672	3401.26	2966.37	2543.66	2871.76	3210.83	3942.31	2342.16	2512.57	2070.07	2225.66
1720	ZNF672	3927.34	3236.15	2813.55	3393.44	3035.4	3479.58	4345.1	4096.56	4622.39	5424.75
1721	ZNF687	1849.08	1484.47	1519.67	1694.21	1304.18	1902.66	3816.31	2542.24	3134.08	3773.64
1722	ZNF687	2546.17	2779.19	1745.46	2496.8	2520.65	2835.28	1934.34	2130.31	1581.26	1818.83
1723	ZNF687	3486.34	4996.87	4162.12	4840.61	5025.14	3451.71	3483.31	3378.31	3873.31	3320.35
1724	ZNF687	1632.05	1876.89	1441.17	1455.95	1592.72	2570.86	3203.95	2489	2890.22	3149.24
1725	ZNF69	2303.97	1324.41	1673.14	1324.27	1200.31	2273	1070.06	1412.94	954.659	669.737
1726	ZNF69	1888.14	2317.07	2942.32	2121.84	1942.42	1103.85	1779.7	1509.81	1447.85	1272.61
1727	ZNF69	1653.75	2759.83	2032.11	2213.39	1436.91	1858.86	1375.62	1856.28	1252.1	1189.89
1728	ZNF69	1588.64	3237.44	3545.6	3156.43	4123.76	1658.96	1678.68	1817.01	1398.64	1137.76
1729	ZNF692	2189.38	1857.53	1163.35	1623.99	1636.58	1586.48	2249.87	1833.59	1825.12	2410.37
1730	ZNF692	2076.52	4144.91	2440.47	3632.97	3007.7	2399.63	3843.74	2926.24	3322.17	3763.44
1731	ZNF692	2103.43	1993.07	1577.88	1881.07	1629.65	3665.95	2930.82	3433.29	3408.56	2567.89
1732	ZNF692	1086.88	992.661	1232.14	1200.12	821.751	1535.51	1388.09	1562.17	1477.37	1019.9
1733	ZNF697	6896.28	5222.76	4191.22	5848.86	4764.31	4781.74	4937.5	3481.29	5079.49	5131.25
1734	ZNF697	4087.94	2518.44	2360.21	2727.55	2058.99	4114.34	3743.97	3673.29	3814.26	3314.69
1735	ZNF697	1974.95	1999.52	2417.54	2277.34	1808.54	2540.6	5445.09	4267.61	4887.02	6306.4
1736	ZNF697	3923	2661.73	2099.14	2518.12	2331.37	2796.25	3332.41	2811.91	3240.16	3913.03
1737	ZNF7	3017.56	5109.17	4793.62	5332.19	5236.35	4110.35	3841.25	3738.74	3486.2	4018.42
1738	ZNF7	3259.76	3726.67	2938.79	3241.7	3776.36	3545.69	3097.94	3091.18	3233.59	2794.54
1739	ZNF7	1060.83	675.113	792.028	494.093	728.265	2021.33	1971.76	2056.13	1932.28	2418.31
1740	ZNF7	2643.4	2535.22	1804.55	2170.75	2548.35	2381.31	4259.05	3545.87	4253.87	3847.3
1741	ZNF700	816.025	1836.87	1440.29	1571.32	1294.95	1046.5	1454.19	1535.99	1502.52	1491.33
1742	ZNF700	1438.46	1123.04	1243.61	1246.52	1179.54	1069.6	2615.29	2956.78	2955.84	1907.22
1743	ZNF700	2583.5	5273.11	6560.25	6008.12	6517.45	4813.6	4757.91	5748.62	4282.3	4666.63
1744	ZNF700	1039.13	1494.8	1804.55	1933.74	1706.98	1474.18	2763.7	1584.86	2437.5	1885.69
1745	ZNF703	3398.66	2981.86	1816.02	2856.71	3344.71	3094.91	2989.44	2900.93	2367.51	3091.44
1746	ZNF703	2990.64	2873.42	3333.04	2489.28	2911.91	2304.86	3101.68	3024.86	2416.72	2277.78
1747	ZNF703	3382.16	3687.95	2686.54	3701.94	3552.46	3761.52	2897.15	3148.78	3438.09	3026.85
1748	ZNF703	7235.71	9576.79	8609.11	8410.87	7680.83	7870.28	8748.82	8066.57	8096.56	7769.4
1749	ZNF706	1411.55	648.005	396.014	721.075	677.483	807.576	1334.46	966.103	1600.94	1570.65
1750	ZNF706	4647.87	5895.3	5311.35	6280.25	5333.3	3994.08	8791.22	7565.63	8094.37	7881.59
1751	ZNF706	607.678	1185	649.145	927.993	583.997	1300.56	1936.84	2738.6	1979.31	2110.07
1752	ZNF706	2052.22	2450.03	2061.21	2419.05	2834.58	1744.97	3797.6	1878.1	3186.57	3588.93
1753	ZNF721	3729.41	3889.32	1849.54	4153.39	3007.7	2668.03	3979.68	4225.72	4131.39	4112.48
1754	ZNF721	1993.18	2301.58	1835.42	2298.66	2472.18	1557.01	3294.99	2866.02	2879.29	2785.47
1755	ZNF721	1739.7	3014.13	3421.24	3161.44	3366.64	1975.93	3432.18	2994.31	3901.75	4381.05
1756	ZNF721	1671.11	1079.15	891.693	1088.51	1292.64	989.161	1203.51	1910.39	1795.59	1618.25
1757	ZNF750	5482.12	4969.76	4079.21	4895.79	7004.5	5145.71	9036.91	7230.5	7619.78	12834.9
1758	ZNF750	1360.33	1701.34	1428.83	1582.6	1926.27	1501.26	1553.96	1506.32	1366.92	2208.66
1759	ZNF750	1654.62	1280.52	974.6	1292.92	1802.77	2021.33	1040.13	1308.21	1160.24	1362.14
1760	ZNF750	2316.99	3509.81	2683.02	3589.07	5490.26	2284.95	2527.99	2631.26	2545.76	4623.56
1761	ZNF76	1250.95	1529.65	1322.99	1936.24	1706.98	1154.82	1963.03	1892.06	2353.3	2456.83
1762	ZNF76	1594.72	964.262	1292.12	848.988	1084.9	1354.72	344.216	770.614	331.342	674.27
1763	ZNF76	2211.08	1705.21	1756.93	1587.62	2256.35	1939.3	1293.3	1461.81	1383.33	1417.67
1764	ZNF76	3514.98	3638.9	3556.19	3773.42	3999.11	3059.87	3290	2405.22	3444.65	3833.7
1765	ZNF761	1954.99	1006.86	619.158	973.138	1154.14	2854.39	1734.8	2683.62	1939.94	1585.38
1766	ZNF761	2620.83	2412.59	2183.81	2118.08	1867.41	2617.85	3306.22	3683.76	3685.23	2946.39
1767	ZNF761	1499.23	2280.93	2083.26	2134.38	1970.12	896.776	1358.16	1373.66	1263.04	1288.48
1768	ZNF761	1126.81	1092.06	1454.4	905.42	870.225	1216.14	2488.08	2913.15	2662.77	2217.72
1769	ZNF768	4982.96	10033.7	8998.07	10177.8	10509.6	6812.63	7996.78	7408.54	9351.94	8737.18
1770	ZNF768	1757.93	2678.51	2611.58	2916.91	2028.99	2369.37	2646.47	2274.31	2927.4	2609.82
1771	ZNF768	1814.35	2632.04	2511.91	2637.25	1794.69	2102.56	1936.84	1889.44	1691.7	1550.25
1772	ZNF768	816.025	759.018	652.673	712.297	948.706	1228.09	885.483	703.414	1298.03	826.122
1773	ZNF770	1303.04	1964.67	1498.5	1966.34	1600.8	1602.41	1770.97	1157.23	2035.08	1628.45
1774	ZNF770	2866.5	2604.93	3459.17	2263.55	2651.07	2073.1	4017.1	2717.66	3728.97	3057.44
1775	ZNF770	2108.64	2105.37	2298.47	3181.51	3752.12	1740.99	2373.34	1921.73	2666.05	2402.44
1776	ZNF770	1296.96	1764.59	1604.34	1829.65	2119.01	876.865	1467.91	1444.36	1743.1	1188.75
1777	ZNF787	5027.23	3051.56	3136.36	3153.92	3756.74	4290.35	4361.31	2527.4	3225.94	3639.92
1778	ZNF787	2982.83	2240.91	1577.88	2012.74	2137.47	3522.59	3117.9	2641.73	2800.55	2081.74
1779	ZNF787	2763.2	3175.48	3007.59	3190.29	3008.85	2831.29	2557.92	1937.44	2028.51	2430.77
1780	ZNF787	4856.22	9012.69	8635.57	7712.37	9558.62	4926.69	6926.72	5476.33	5358.34	5663.87
1781	ZNF789	903.704	1163.05	1255.96	1043.36	1228.01	1409.67	1012.69	875.34	1189.77	892.982
1782	ZNF789	1512.25	2590.73	2468.69	2622.21	2783.8	1231.27	1389.33	1828.35	1861.2	1475.46
1783	ZNF789	884.606	1684.55	1369.73	1598.91	1398.82	1654.18	1179.81	839.559	1561.57	1091.3
1784	ZNF789	1747.51	2120.86	2273.77	2133.13	2260.97	1713.91	1403.05	1038.54	1042.14	1236.35
1785	ZNF799	2535.75	3036.07	2712.12	3190.29	2585.28	3021.64	4302.7	3147.91	3721.31	3996.89
1786	ZNF799	5468.23	4799.37	4333.22	4440.57	3652.87	4205.13	6859.37	5314.88	5843.87	5848.58
1787	ZNF799	3297.09	2115.7	2086.79	2340.05	2649.91	1689.22	2102.71	1868.5	1998.99	1886.82
1788	ZNF799	1669.38	1882.05	2376.97	1893.61	1682.74	1671.7	2976.97	2812.78	2973.33	2634.75
1789	ZNF823	1260.5	1950.47	1989.77	2051.62	1616.96	1247.2	1645	1844.93	1710.29	1918.55
1790	ZNF823	2149.44	1385.08	967.544	966.868	719.032	2919.7	1602.6	2111.99	1828.4	1646.58
1791	ZNF823	1335.16	593.789	928.736	812.62	986.793	886.422	1446.7	1618.03	1218.2	929.246
1792	ZNF823	3184.23	1745.22	1577.88	1968.85	1582.33	4130.26	3141.59	2837.22	3129.71	1809.76
1793	ZNF83	1682.4	4730.95	5035.29	4015.45	5147.48	3168.18	3768.91	4765.94	3926.9	3960.63
1794	ZNF83	1360.33	3436.23	5045.87	3513.83	4241.48	1507.63	2971.98	4073.87	3223.75	3212.7
1795	ZNF83	1171.08	2571.37	3167.23	2393.97	2316.37	1789.57	2900.89	2674.02	2292.06	2630.22
1796	ZNF83	1314.32	956.517	1885.7	1162.5	664.787	1576.92	1532.76	1397.23	1630.47	1511.72
1797	ZNF841	2062.63	4489.56	4804.2	4355.29	4463.08	1764.08	3473.34	3068.49	3254.37	3520.93
1798	ZNF841	872.452	815.815	904.041	1024.55	888.691	896.776	1602.6	2310.1	1701.55	1469.79
1799	ZNF841	2955.05	3312.31	3120.48	3329.49	3303.16	2072.3	4845.21	4002.3	4620.2	3758.91
1800	ZNF841	1329.08	1906.58	1599.93	1672.89	2023.21	1654.97	2172.55	2403.48	1930.1	1934.42
1801	ZNF850	2439.39	844.214	1425.3	1265.33	1571.94	2179.02	1474.14	1235.77	742.513	880.517
1802	ZNF850	3580.09	5255.04	4101.26	5552.91	5213.27	2802.62	4974.92	4130.59	5509.25	5454.22
1803	ZNF850	2829.18	3823.49	5485.1	4068.12	6213.91	2986.6	4942.49	4575.68	3979.39	4047.88
1804	ZNF850	2129.48	3282.62	3634.68	3995.38	3136.96	5010.32	3106.67	2720.27	2953.65	3040.45
1805	ZNF90	2073.92	2744.34	2665.38	3049.83	2999.62	1357.11	2161.33	2202.75	2510.77	2635.88
1806	ZNF90	1648.54	760.309	793.792	795.064	877.15	1131.72	1209.74	802.904	1148.22	685.602
1807	ZNF90	620.7	1453.49	1541.72	1730.58	1595.03	1105.44	1964.27	1960.13	2169.58	1917.42
1808	ZNF90	2659.03	2071.81	2756.22	1958.82	2992.7	2421.93	2014.16	1570.03	1888.54	1500.39
1809	ZNF91	433.188	1866.56	2084.14	1847.21	2707.62	601.302	1553.96	1280.28	1455.5	1212.55
1810	ZNF91	2674.65	330.457	823.78	371.197	534.369	2277.78	1279.58	1412.06	1382.23	1002.91
1811	ZNF91	584.239	1826.55	2275.54	1815.86	2346.38	1322.86	1611.33	1107.48	1408.48	1286.21
1812	ZNF91	1565.2	1745.22	1865.41	1971.36	1797	1394.54	1409.29	2489.88	1647.96	1510.59
1813	ZNF93	2401.2	2011.14	1502.03	2262.3	2258.66	1099.86	2242.39	1405.08	1679.68	1893.62
1814	ZNF93	1850.81	1932.4	2304.64	1978.88	1837.4	2333.53	3737.73	4148.92	3605.4	3401.95
1815	ZNF93	2845.67	2493.92	2847.95	3166.46	4576.18	3061.46	1628.79	2053.52	1366.92	1577.45
1816	ZNF93	1393.32	2240.91	2477.51	2289.88	1770.46	1999.83	2642.73	2916.64	3820.82	3211.56
1817	ZSCAN18	1744.9	2039.54	1733.11	1976.37	1805.08	1766.47	2338.42	2321.44	2459.37	2055.67
1818	ZSCAN18	4600.12	8007.12	9702.78	7958.16	7227.25	8004.08	5909.04	6444.18	5472.07	5251.37
1819	ZSCAN18	2759.73	2199.6	1565.53	2064.16	1971.28	2631.39	3758.94	3549.36	3823.01	4395.79
1820	ZSCAN18	2786.64	3720.22	2857.65	4283.81	4158.38	3123.58	3914.83	3687.25	4125.92	3687.52
1821	ZSCAN21	1927.21	1502.55	2145.88	1591.38	1599.64	2257.87	3131.62	2772.64	2776.49	2187.13
1822	ZSCAN21	2598.26	3875.12	4648.09	4327.71	4394.98	3521	3121.64	3359.98	3284.99	3273.89
1823	ZSCAN21	3612.21	3761.53	2683.9	3491.26	3767.13	3352.95	2455.66	3186.31	3031.29	2957.72
1824	ZSCAN21	1217.09	1182.42	1151	1400.77	1691.98	2080.26	2678.9	2922.75	3231.41	2666.48
1825	ZXDC	1074.72	3398.8	3654.09	3192.8	3559.38	1322.07	1008.95	1554.32	949.192	974.575
1826	ZXDC	1191.05	2313.2	2137.06	1938.75	1629.65	1694.79	2110.19	2126.82	2522.79	2669.88
1827	ZXDC	1460.16	2062.77	2451.05	1906.15	1600.8	1635.06	2274.82	2885.22	3213.91	2257.39
1828	ZXDC	2975.02	2740.47	2956.43	2862.98	3726.73	2578.03	2776.18	2483.77	2832.27	4527.24
1829	ZZZ3	991.383	1284.39	1525.84	1454.69	1221.08	1412.06	1758.49	1340.5	1439.1	1535.52
1830	ZZZ3	1443.67	144.575	95.255	91.5452	107.335	2022.92	334.239	338.616	338.997	322.97
1831	ZZZ3	3225.03	1439.29	1585.82	1953.8	1496.92	3193.67	747.048	681.596	1027.93	643.673
1832	ZZZ3	2634.72	1547.72	1495.86	1338.06	1809.7	1588.07	1176.07	1491.48	921.853	1209.15
1833	non-targeting sgRNA	3113.92	8222.69	8269.55	9160.79	7373.83	3403.13	6749.62	5372.48	6648.72	6232.75
1834	non-targeting sgRNA	2375.15	4130.71	4680.73	3906.35	3724.42	1904.25	3601.79	2707.18	3742.09	4736.89
1835	non-targeting sgRNA	1382.03	2927.64	2481.92	2868	3169.28	1882.75	1793.41	2841.58	2190.36	2450.04
1836	non-targeting sgRNA	2473.25	4875.53	3835.78	4997.37	5506.42	1510.82	3761.43	3253.51	2865.07	3525.47
1837	non-targeting sgRNA	3455.95	5367.34	5244.32	5504	4508.09	3033.59	7364.47	6514.87	6963.65	7555.22
1838	non-targeting sgRNA	2889.94	3742.16	2892.05	3867.47	4113.37	2601.13	4716.75	4283.32	4427.74	4762.95
1839	non-targeting sgRNA	2074.79	6259.31	6300.06	6339.19	6845.23	3930.36	5456.32	6526.22	5582.52	5585.67
1840	non-targeting sgRNA	2058.29	1876.89	1793.09	1879.81	1412.67	1203.4	2793.64	2755.18	3135.18	3582.13
1841	non-targeting sgRNA	1145.91	1376.04	2119.42	1566.3	1545.4	791.647	2561.66	1928.72	2112.72	2264.19
1842	non-targeting sgRNA	2307.44	4399.2	4248.55	4157.16	3964.49	2234.77	4545.89	3490.89	4605.99	4757.28
1843	non-targeting sgRNA	2393.38	1885.93	2862.06	1872.29	1515.39	1780.01	3583.09	3750.96	3406.37	2311.78
1844	non-targeting sgRNA	1285.67	2983.15	3423.89	3482.48	3514.37	1314.9	3619.25	3757.07	3547.44	3163.97
1845	non-targeting sgRNA	2482.8	5736.52	4944.44	6262.7	6083.49	3482.77	6623.66	5671.82	6539.36	6988.61
1846	non-targeting sgRNA	3199.86	5659.07	5264.6	5190.49	4520.78	2902.18	5725.71	5988.62	6278.01	5863.31
1847	non-targeting sgRNA	937.56	2398.39	2077.09	3091.22	1717.37	1225.7	2271.08	2702.82	1879.79	2207.52
1848	non-targeting sgRNA	1734.49	1743.93	1591.11	1494.82	1358.43	1966.38	6243.28	5170.88	5636.1	4910.27
1849	non-targeting sgRNA	1766.61	2496.5	1965.08	2856.71	3426.65	1294.19	2481.85	2759.55	2387.2	2820.6
1850	non-targeting sgRNA	6391.04	11413.7	10451.6	12451.4	12283.6	4834.31	7959.37	7921.7	7882.23	8099.17
1851	non-targeting sgRNA	1615.56	2098.92	2447.52	2323.74	1905.49	860.14	2651.46	3293.65	2924.12	2369.58
1852	non-targeting sgRNA	2494.95	6844.07	6785.16	6184.94	5762.64	2453.79	5285.46	5475.46	5318.97	4705.16
1853	non-targeting sgRNA	3139.09	5953.38	5475.4	6479.65	6185.06	2393.26	4604.51	3968.27	5261.02	4838.88
1854	non-targeting sgRNA	7042.99	12638.7	12253.5	11325.3	14575.7	5651.44	11031.1	10093	10850.1	10542.4
1855	non-targeting sgRNA	3297.96	3357.49	4641.92	3290.61	5044.76	2645.73	3296.24	3486.53	3176.73	3880.17
1856	non-targeting sgRNA	2651.21	7109.98	6263.9	6563.67	7565.41	2363	4085.69	4630.66	3854.72	3242.16
1857	non-targeting sgRNA	628.513	2025.34	2315.23	1833.41	2585.28	1134.91	875.505	1055.99	1656.71	1134.36
1858	non-targeting sgRNA	2005.34	2956.04	3740.52	3121.32	3104.65	2202.12	4447.37	4880.26	5039.03	4964.66
1859	non-targeting sgRNA	1844.74	4962.01	4894.17	5187.98	5246.74	2770.77	5216.86	6131.75	6083.36	5132.38
1860	non-targeting sgRNA	1817.83	2340.3	2504.85	2688.67	1970.12	2239.55	4153.04	3394.89	4479.13	4725.55
1861	non-targeting sgRNA	1784.84	4515.38	3315.4	4710.19	4955.89	2038.05	2731.28	1909.52	2860.7	2446.64
1862	non-targeting sgRNA	2295.29	3885.45	2989.07	4216.1	4750.46	1498.87	3216.42	3002.16	3689.6	3111.84
1863	non-targeting sgRNA	3380.43	5333.78	5164.06	5583	5044.76	2742.89	5380.24	4311.25	4686.91	5309.17
1864	non-targeting sgRNA	3248.47	6727.89	6598.17	7487.9	6891.39	3059.07	5161.99	5533.06	5481.91	4692.69
1865	non-targeting sgRNA	1877.73	2486.17	2345.21	2722.53	2140.94	1178.71	3575.6	3154.89	4066.87	3807.64
1866	non-targeting sgRNA	1719.73	4688.35	4654.27	4888.26	4925.89	3220.75	5013.58	3969.14	4745.96	5135.78
1867	non-targeting sgRNA	3084.4	6911.19	6971.26	6643.92	8347.92	4651.92	6083.64	6625.71	5220.55	6374.4
1868	non-targeting sgRNA	5317.18	4348.86	4873	4994.86	4315.34	4299.9	3975.94	3681.14	3704.91	3862.04
1869	non-targeting sgRNA	1716.26	4590.25	5418.07	4450.6	4995.14	2596.35	5092.15	6633.56	5510.34	5109.72
1870	non-targeting sgRNA	2068.71	4836.8	4438.18	4917.11	5099.01	2001.42	3715.29	3880.12	3757.4	3501.67
1871	non-targeting sgRNA	2461.96	5528.7	5511.56	5485.19	4879.72	2188.58	4217.89	4830.52	3899.56	4439.98
1872	non-targeting sgRNA	3599.19	7836.73	6220.68	8542.55	7971.67	3695.42	6540.1	8081.41	7958.78	8026.64
1873	non-targeting sgRNA	3823.16	4991.7	5821.14	4695.14	4228.78	3348.97	5082.17	5954.58	5929.17	6426.53
1874	non-targeting sgRNA	808.212	1612.27	2040.93	1739.36	1918.19	1065.62	952.829	1081.3	799.377	834.055
1875	non-targeting sgRNA	3054.02	5035.59	4298.82	5076.37	6121.58	1725.06	3351.12	3028.35	2936.15	2674.41
1876	non-targeting sgRNA	2541.83	3481.41	3850.77	3964.03	4655.82	2103.36	4809.04	4287.68	4952.64	4173.67
1877	non-targeting sgRNA	1482.73	1688.43	1694.3	1542.47	1342.27	1686.03	2133.89	1686.97	1763.88	1857.36
1878	non-targeting sgRNA	2882.13	5282.14	5151.71	5102.7	4696.21	2782.71	5801.78	5259.02	5205.24	5541.48
1879	non-targeting sgRNA	3655.62	6934.43	8555.31	7487.9	7551.57	2515.91	7650.07	7185.99	7030.36	7139.33
1880	non-targeting sgRNA	3046.2	4195.25	5072.33	4747.81	4764.31	2621.04	5305.41	5821.93	5621.88	6199.88
1881	non-targeting sgRNA	2431.58	3592.43	3173.4	3986.61	3066.56	2379.72	4850.2	4938.73	5093.7	4715.35
1882	non-targeting sgRNA	1162.4	3556.28	3528.85	3691.91	3233.91	929.429	2420.74	2727.26	2272.37	2499.9

## Sheet: Mouse placenta_mapping summary
Label	Reads	Mapped	Percentage	Total sgRNAs	Zerocounts	GiniIndex	NegSelQC	NegSelQCPval	NegSelQCPvalPermutation	NegSelQCPvalPermutationFDR	NegSelQCGene
CT27-Day1	6604809	5764752	0.8728	1668	0	0.03731	0	1	1	1	0
CT27-Day20	5734391	4784926	0.8344	1668	0	0.06587	0	1	1	1	0
CT27-EVT	5738626	4761849	0.8298	1668	1	0.06777	0	1	1	1	0
CT27-ST(>40um)	4517643	3769774	0.8345	1668	1	0.06523	0	1	1	1	0
CT27-ST(<40um)	5898069	4913607	0.8331	1668	1	0.06738	0	1	1	1	0
B31-Day1	7487153	6532867	0.8725	1668	0	0.03617	0	1	1	1	0
B31-Day20	6321228	5214931	0.825	1668	0	0.06171	0	1	1	1	0
B31-EVT	6457188	5307340	0.8219	1668	0	0.06317	0	1	1	1	0
B31-ST(>40um)	8191969	6731454	0.8217	1668	0	0.05691	0	1	1	1	0
B31-ST(<40um)	6474786	5347527	0.8259	1668	0	0.06083	0	1	1	1	0

## Sheet: Mouse placenta_count data
sgRNA#	Gene	CT27-Day0	CT27-Day20	CT27-EVT	CT27-ST(>40um)	CT27-ST(<40um)	B31-Day0	B31-Day20	B31-EVT	B31-ST(>40um)	B31-ST(<40um)
1	ABCA1	3110.49	6514.26	7908.57	5206.79	5253.19	3088.83	5187.68	5900.95	4209.29	5383.28
2	ABCA1	3053.59	4158.89	4115.95	3938.86	4932.06	3221.09	3648.81	4652.37	4025.84	3952.89
3	ABCA1	4803.91	3459.07	2930.4	4146.96	3463.4	4913.9	6150.47	4841.25	4644.2	5748.94
4	ABCA1	4763.27	6088.13	6446.2	5942.74	5189.62	4842.12	6661.43	7709.21	7223.13	7390.52
5	ABCB7	1515.5	1296.18	1244.54	942.679	953.531	1403.28	797.488	1285.37	701.675	1039.31
6	ABCB7	3867.34	462.841	532.079	374.867	197.282	3920.31	933.742	481.142	525.874	249.316
7	ABCB7	788.46	189.142	288.162	212.241	281.675	873.421	665.241	593.475	572.5	642.356
8	ABCB7	6008.73	1757.9	1705.15	1568.38	1109.16	6355.89	3534.59	2852.06	2744.79	3132.59
9	ADA	3141.19	3084.12	3305.92	2527.59	3404.21	2668.65	2997.59	2987.26	3016.13	2952.69
10	ADA	3982.94	4888.75	5417.22	4786.44	3697.95	4018.7	2732.1	3994.28	3737.68	3498.25
11	ADA	2529.75	3563.65	3265.08	3590.17	3696.85	2324.28	3222.01	3409.75	3003.9	3032.86
12	ADA	5211.24	3713.85	3604.29	4898.07	4583.52	5418.76	5279.85	6685.29	5629.45	6401.07
13	ADAM17	1642.85	1593.24	2160.08	1667.6	1633.06	1680.71	1295.42	989.125	891.234	1217.25
14	ADAM17	2220.87	3233.21	3685.98	3353.13	2827.71	2468.64	2332.35	3383.9	1780.18	2860.78
15	ADAM17	2005.92	3571.44	4595.84	3820.33	4043.19	1838.78	3154.89	3771.6	3970.81	2878.38
16	ADAM17	2446.66	3269.92	4055.82	3324.18	2915.39	2362.19	2637.92	2451.44	2554.46	2769.86
17	ADAMTS1	2551.43	3540.29	3007.55	4375.74	3604.79	2434.77	3215	3360.04	3092.57	3168.76
18	ADAMTS1	3007.53	2347.58	2140.79	2808.74	1692.24	2628.33	2191.09	1829.14	2581.98	2605.6
19	ADAMTS1	1825.29	1163.78	1367.07	1423.67	1456.6	1825.88	1767.3	3114.5	2264.77	2319.13
20	ADAMTS1	3178.22	3226.53	3356.97	4138.69	3406.41	3131.57	3529.58	2897.79	2883.14	4051.63
21	ADAMTS3	1762.97	1039.17	1379.55	1412.64	1397.42	1879.11	2446.56	2065.73	2686.7	2603.64
22	ADAMTS3	1437.83	1233.87	1179.88	1232.1	1051.08	1405.7	2568.79	2701.95	2800.59	3048.5
23	ADAMTS3	2342.8	2950.61	3038.18	3049.93	3099.52	2110.57	1486.77	2162.16	1711.38	2064.93
24	ADAMTS3	2092.62	2548.96	1879.86	2406.31	2256.69	1929.91	2720.07	2521.03	1787.05	2431.57
25	ADAMTS6	1287.91	1939.26	2162.35	1514.63	2268.75	1329.89	2108.93	1065.67	1569.98	2348.46
26	ADAMTS6	1654.59	1665.56	2180.5	1598.7	1889.53	1631.52	858.602	758.495	938.624	812.478
27	ADAMTS6	2835.02	2897.2	3042.72	2880.41	2871.55	2669.46	2837.29	3496.23	3871.44	4373.3
28	ADAMTS6	1793.68	2217.41	2312.1	2743.97	2541.65	2058.14	893.667	1867.91	1585.27	1930.98
29	ADAR	2344.61	2468.85	1811.79	2471.09	2384.92	2381.54	3191.95	3191.05	2967.98	2930.2
30	ADAR	2132.36	2616.83	2276.93	3032.01	2313.68	2304.12	2497.66	2050.82	1942.98	2612.44
31	ADAR	1985.15	2822.66	2999.61	3503.35	3154.32	2011.37	2906.42	3155.26	3133.84	3422.97
32	ADAR	4735.27	4370.28	3527.15	4645.86	4071.69	4453.4	4152.75	3920.71	4110.68	4097.59
33	ADCY9	5872.35	7336.47	7569.36	7194.13	7198.61	5855.07	8452.77	10242.2	9399.24	8467.96
34	ADCY9	1642.85	1886.97	1773.22	2114.14	2001.32	1576.67	2030.79	2590.61	3199.58	2601.69
35	ADCY9	2936.18	4735.22	4307.68	4964.23	3702.33	3067.86	5683.6	4949.6	4249.03	4859.22
36	ADCY9	5190.47	6914.79	7024.8	6339.66	5608.3	5423.6	7561.11	7116.73	6089.59	6691.45
37	ADM	6950.73	6900.33	7274.39	9075.35	8499.58	7322.87	6615.34	6869.2	6237.88	8328.14
38	ADM	4251.18	4212.29	5673.61	4548.01	3453.54	4641.31	6351.85	7181.35	6663.62	6090.16
39	ADM	6361.87	6780.17	8011.81	7821.21	7485.77	6685.74	6934.94	6602.78	8485.84	7090.36
40	ADM	4242.15	3914.12	4426.8	4735.45	3655.2	4354.2	4614.61	4692.13	4700.76	4006.66
41	AFF4	3345.31	3781.72	5694.03	4006.39	3423.94	3448.52	4869.08	3554.89	5209.82	4297.04
42	AFF4	1829.8	2271.92	1978.56	2750.86	1825.96	1863.78	1838.43	1675.05	1745.78	1338.49
43	AFF4	1439.64	1364.04	1300.13	1182.48	1069.71	1497.64	674.258	977.196	788.047	704.93
44	AFF4	2786.25	2487.77	2381.31	2323.62	2421.09	2959.79	3784.06	3900.83	4145.08	3818.94
45	AGO2	2620.07	3532.5	3452.27	3147.78	3076.51	3220.29	2404.49	2222.8	2651.54	2448.19
46	AGO2	3593.68	2755.9	2899.77	3500.59	3233.24	3895.31	3246.06	2951.47	2611.79	3389.72
47	AGO2	2914.5	3520.26	2009.19	2799.1	2451.78	2678.33	1724.22	2680.08	1793.93	2257.53
48	AGO2	5350.33	4039.84	3468.15	4145.58	4216.36	5605.86	2767.16	2882.88	3539.71	3547.14
49	AKT1	4962.87	5237	4721.77	4510.8	3872.21	5252.62	3433.41	4715	5519.39	4907.13
50	AKT1	3693.03	2909.44	3114.19	3386.2	3051.3	3542.88	4019.5	4070.82	4506.62	3758.32
51	AKT1	3230.61	2253.01	2770.44	2972.75	2934.03	3718.69	4657.69	4245.78	3972.34	4072.17
52	AKT1	2415.96	1317.32	965.456	1496.71	1538.8	2567.84	1502.8	1624.35	1768.71	1771.61
53	ALKBH1	2571.3	4514.92	4651.43	4185.55	4265.68	2542.03	3821.13	3781.54	3230.92	2955.62
54	ALKBH1	2193.78	2662.45	2062.51	2613.04	3977.43	2264.6	2545.75	2874.92	2451.28	2724.88
55	ALKBH1	2523.43	3015.14	2830.57	2968.61	2710.44	2408.16	1866.48	1407.64	2359.55	1912.4
56	ALKBH1	1153.34	514.02	602.417	460.314	542.526	1025.85	363.678	652.127	441.795	1088.19
57	AMOT	5412.65	5761.03	6124.01	5741.52	5271.82	5614.73	8518.89	8034.28	8213.73	8319.34
58	AMOT	2760.06	2583.45	2322.31	2498.65	2509.87	2917.86	2653.95	2358.99	2247.19	1991.6
59	AMOT	2284.09	2853.81	2695.56	2774.29	2517.54	2450.1	2735.1	2262.56	2213.56	2550.85
60	AMOT	5941.9	8028.51	7344.73	7467.01	7856.22	5465.54	7649.27	6968.61	6344.89	6238.77
61	ANAPC15	2434.02	738.765	898.521	795.213	921.747	2568.65	2199.1	862.875	1988.84	1552.61
62	ANAPC15	1692.52	560.749	398.208	565.056	966.683	1887.17	2060.84	798.259	2031.65	1080.37
63	ANAPC15	5217.56	3391.2	2907.71	4350.93	4270.06	5319.56	4916.17	3364.02	4875.8	5634.55
64	ANAPC15	2966.88	6036.96	4560.67	6145.33	4722.72	2945.28	3725.95	2673.12	2227.32	2776.7
65	APELA	343.201	1107.03	915.538	1047.42	615.959	380.66	756.411	582.54	799.512	1078.42
66	APELA	1287.91	1335.12	1579.22	1565.62	891.058	1126.66	1260.35	2527.99	1605.14	2274.16
67	APELA	1846.06	1625.51	1462.37	1580.78	2224.91	1788.78	1865.48	1469.27	1930.75	2387.57
68	APELA	3243.25	2212.96	1542.91	2367.72	2176.68	3029.96	4374.16	6146.49	3595.51	3979.28
69	ARAP3	5358.46	11633.3	10614.3	10368.1	10257.6	5033.26	9040.87	10224.3	10107	8588.21
70	ARAP3	5008.03	5205.84	6386.08	5875.21	5132.63	4846.96	7220.47	6064.98	5676.08	5110.5
71	ARAP3	1800	5002.24	4030.86	3231.85	4783	1712.16	2922.45	3358.06	3331.81	3466.96
72	ARAP3	8943.1	6912.57	6257.88	6438.88	5921.76	7372.87	6191.55	6029.19	6633.05	8284.15
73	ARHGAP28	1155.14	571.875	704.522	966.108	777.073	1191.98	1387.59	706.802	1226.78	668.754
74	ARHGAP28	2539.69	2731.43	3086.96	3012.71	2513.16	2713.82	2112.94	3129.41	1524.88	1264.18
75	ARHGAP28	2425.89	1765.69	2030.75	1860.55	2113.11	2404.93	1317.46	1759.55	1422.46	1884.05
76	ARHGAP28	974.511	1463.07	915.538	956.461	877.906	908.1	954.781	860.887	888.941	784.124
77	ARHGEF7	1429.7	697.599	904.193	627.075	437.309	1566.19	923.723	670.021	1008.94	729.372
78	ARHGEF7	1282.49	1061.42	823.644	1102.55	780.361	1292.79	719.342	229.636	853.781	461.48
79	ARHGEF7	1369.19	151.313	395.939	224.644	213.722	1397.64	673.256	591.487	914.165	819.322
80	ARHGEF7	1844.26	2300.85	2225.88	2021.8	2520.83	1958.95	3341.23	3340.16	3652.84	2908.69
81	ARID1A	1456.8	1098.13	1434	1604.21	884.482	1408.93	1364.55	1342.03	1404.11	854.519
82	ARID1A	5458.71	5959.07	4860.18	6812.37	5258.67	4877.61	4078.61	3546.93	4474.52	3266.53
83	ARID1A	6099.05	3409	4056.96	3780.36	3385.58	6359.12	2706.05	2973.34	4852.87	2671.11
84	ARID1A	7321.03	4472.64	4255.49	4476.35	3473.26	7156.73	7044.14	5853.24	7531.92	7254.62
85	ASB4	1949.02	2288.61	2830.57	2341.54	2187.64	1971.85	2850.32	3207.95	3204.93	2936.07
86	ASB4	2034.82	2740.33	2830.57	2528.97	2633.72	2087.98	1548.89	2283.44	2308.34	1961.29
87	ASB4	2123.33	2301.96	2051.17	2626.82	2617.28	2267.83	3099.78	4535.06	3976.16	2526.41
88	ASB4	3231.51	3723.86	2857.79	3562.61	3441.48	3280.77	5076.47	5574.89	5388.68	6737.41
89	ATAD3A	2772.71	2917.23	2348.41	2987.91	2154.76	2892.85	2964.53	2420.62	2279.3	2282.96
90	ATAD3A	9342.3	8515.82	9082.77	7493.2	8130.22	10008.5	8976.75	9366.37	10037.5	9125.95
91	ATAD3A	4140.09	3748.34	3455.67	4005.01	3856.87	4451.79	4572.53	4279.58	5624.87	5252.26
92	ATAD3A	7196.39	4079.9	4743.33	4742.34	4089.22	6818.01	2890.39	1643.24	3019.19	3023.08
93	ATP11A	3982.94	4744.12	5416.08	4703.75	4811.49	4088.87	5771.77	5269.7	5553.78	5905.37
94	ATP11A	1967.99	1566.54	2418.74	1714.46	1402.9	1921.04	3034.66	3195.02	3549.65	3360.39
95	ATP11A	5727.85	7092.81	7325.44	7352.62	6114.65	5655.06	8383.64	5525.18	6772.16	6845.93
96	ATP11A	1218.36	2278.6	2542.41	2271.25	2656.73	1087.14	1609	1477.23	1559.28	1555.54
97	ATR	5529.15	3206.51	2549.21	2596.5	3551.08	5351.82	2496.66	1728.73	2719.56	2453.08
98	ATR	2466.53	1585.45	1550.86	2159.62	1888.43	2675.91	2473.61	1345.01	1553.16	1229.96
99	ATR	1097.34	743.215	695.446	519.576	822.009	941.972	549.024	834.046	808.684	404.772
100	ATR	2975.01	1652.21	876.965	1285.85	2399.17	2923.5	484.905	797.265	969.198	872.118
101	ATRX	1650.98	725.414	690.908	877.904	954.627	1771.84	784.463	1195.9	657.343	572.939
102	ATRX	1649.17	1063.64	1021.05	865.501	1274.66	1516.19	402.751	955.326	651.992	290.38
103	ATRX	2246.16	3621.51	4121.62	3077.49	3718.77	2401.71	3692.89	3283.5	3130.02	4643.15
104	ATRX	2958.76	2765.92	2508.37	2825.28	2425.48	2838.01	2234.17	1224.73	2556.76	2082.52
105	AURKB	2970.5	815.534	465.143	833.802	492.11	2813.82	944.763	593.475	716.962	615.958
106	AURKB	1930.96	1434.14	1060.75	1386.46	857.082	2538	215.402	291.27	304.212	439.97
107	AURKB	4094.93	657.545	1061.89	913.737	444.981	3986.45	886.654	1219.76	849.959	812.478
108	AURKB	3713.8	1082.56	1202.57	946.814	685.008	3896.93	928.733	1293.32	840.787	570.006
109	BAIAP2	1923.73	1720.08	2203.19	1911.54	1763.48	2083.95	2337.36	2344.08	2186.81	2683.82
110	BAIAP2	4464.33	4427.03	3887.92	3387.58	3430.52	4925.19	5007.34	5862.18	4824.59	5185.78
111	BAIAP2	3112.29	5904.56	7565.95	4563.17	7497.82	3250.13	3974.41	4698.1	4099.98	4648.04
112	BAIAP2	12109.6	11233.9	13218	10409.4	12394.8	11829.5	8377.63	6974.58	6744.64	8155.09
113	BAP1	2316.61	756.566	1041.47	853.097	683.912	2042.82	689.286	703.82	742.95	810.522
114	BAP1	4194.28	1754.57	1938.85	1859.17	1485.1	4164.68	3238.04	2508.1	3129.26	3205.91
115	BAP1	2037.53	282.6	71.4732	369.354	287.155	2061.37	876.635	1430.5	895.82	1850.81
116	BAP1	2717.61	349.356	428.839	379.001	396.757	2725.11	2053.83	1677.04	1239.78	1611.27
117	BBS1	3746.31	5300.42	5225.49	5023.49	3696.85	3355.78	4672.72	4937.67	5393.27	5079.21
118	BBS1	2501.76	2913.89	2357.48	2596.5	2640.29	2353.32	4237.91	3973.4	4371.33	4363.52
119	BBS1	3317.31	6403	6904.54	6546.38	6138.77	3605.79	3239.04	2961.41	3336.4	2245.8
120	BBS1	1045.86	1547.62	1534.97	1116.33	1572.78	1172.63	737.376	1053.74	1105.25	1314.04
121	BCAS3	2117.91	2970.64	2042.09	3326.94	2723.59	2252.51	2214.13	2287.41	2445.16	2842.21
122	BCAS3	2047.47	3015.14	3304.79	3094.03	3292.42	2075.08	2829.28	2475.3	2608.73	2394.41
123	BCAS3	4054.29	4093.25	3623.58	3490.94	3115.96	4236.46	2015.76	2112.45	2666.06	1848.85
124	BCAS3	3121.33	3687.15	2879.35	3107.81	3234.33	3573.53	4684.74	5417.82	5074.53	4830.87
125	BCL9L	4532.06	1000.23	1136.76	854.475	1126.7	4717.12	1145.14	885.739	778.11	706.885
126	BCL9L	1659.11	1448.6	1775.49	1338.22	951.339	1879.11	864.613	471.201	668.044	533.83
127	BCL9L	5357.55	2683.59	1950.2	2555.16	2264.36	5116.33	3071.73	2741.72	2605.68	2220.38
128	BCL9L	2908.18	1878.06	1629.14	2152.73	1747.04	2900.92	2959.52	1874.86	2840.33	2380.73
129	BIRC5	2704.06	754.341	871.293	807.617	748.577	2941.24	743.387	746.566	783.461	929.803
130	BIRC5	3973.91	1764.58	1668.84	1634.53	1998.03	4290.49	740.381	1506.06	851.488	822.255
131	BIRC5	1253.59	259.235	176.981	228.779	219.202	1255.69	677.263	841.005	660.4	548.496
132	BIRC5	3489.82	329.329	373.249	525.089	533.758	3406.58	1149.14	964.273	1303.98	984.555
133	BIRC6	4301.76	3292.18	2314.37	2925.89	1554.15	4278.39	2755.14	3371.97	3298.18	2489.25
134	BIRC6	1711.49	848.912	1055.08	909.603	670.76	1921.04	890.662	1061.69	1407.17	1199.65
135	BIRC6	1664.53	1881.4	1680.19	1674.5	1296.58	1758.13	366.684	525.877	483.07	531.875
136	BIRC6	2418.67	569.65	471.95	770.406	498.686	2143.63	2420.52	1578.62	1929.22	1867.43
137	BLOC1S2	1694.33	2131.74	2630.9	2087.95	1654.98	1854.1	1991.72	1981.23	1946.8	2151.94
138	BLOC1S2	853.487	886.74	1348.92	1292.74	738.712	840.355	1147.14	1527.93	1199.27	993.354
139	BLOC1S2	3047.27	2712.51	2137.39	2443.52	2643.58	3036.41	1808.37	1800.31	1596.73	1425.5
140	BLOC1S2	9027.1	7477.77	8117.32	8269.12	6316.32	8985.03	12055.5	10730.3	9412.99	10945.5
141	BMP5	2798.9	3121.95	2685.35	2910.73	1918.02	2988.02	3975.42	4785.58	3364.68	3470.87
142	BMP5	1585.95	2915.01	3564.59	2424.23	2608.51	1569.42	1419.65	1715.81	1531.76	1639.62
143	BMP5	2346.41	2407.66	2827.16	2938.29	2903.34	2570.26	2976.55	2657.22	3176.65	2214.52
144	BMP5	1625.69	2556.75	2573.04	2138.94	2371.77	1457.31	2269.23	2135.32	2888.49	2868.6
145	BRAF	1517.31	1527.6	1667.71	924.763	1420.43	1580.71	2177.06	1692.95	2019.42	1433.32
146	BRAF	1744	2118.39	2763.63	1845.39	2056.12	1666.19	1770.3	1936.5	2280.06	1568.25
147	BRAF	2090.82	1424.13	1057.35	1634.53	623.631	2242.02	1638.06	1633.3	1391.88	1507.63
148	BRAF	2474.66	2066.09	1728.97	1448.47	1751.43	2435.58	1200.24	733.643	1226.78	1176.19
149	BRCA1	1516.41	475.079	435.646	427.238	565.542	1643.61	1431.67	1116.37	1533.29	813.456
150	BRCA1	2703.16	951.271	1199.16	682.202	1635.25	2975.12	1373.56	1263.5	1107.55	1166.41
151	BRCA1	1512.8	351.581	513.927	522.332	103.025	1483.93	1762.29	1482.2	1513.42	1555.54
152	BRCA1	1919.22	422.787	631.914	591.242	430.733	1962.98	390.729	172.973	270.581	310.912
153	C3	3427.5	3306.64	2967.84	3692.16	3741.79	3491.27	3971.41	2323.2	3782.78	3083.7
154	C3	2578.53	6930.37	5274.27	4527.34	5618.16	2428.32	3934.34	5415.83	3228.62	3920.62
155	C3	2392.47	2622.39	2603.67	2899.7	2692.9	2433.16	3261.08	2667.16	2192.93	3661.53
156	C3	1903.86	2543.4	2923.6	2362.21	2764.14	1955.72	2550.76	2297.36	3100.98	2555.74
157	CACNA1S	2247.97	2735.88	2850.99	2331.89	2099.96	2308.15	1408.63	2675.11	1867.31	2099.15
158	CACNA1S	4029.91	5669.8	5237.97	4451.54	4549.55	4490.5	3568.66	4015.15	3518.31	4438.81
159	CACNA1S	7678.68	6461.97	5749.62	6343.79	5242.23	7927.73	5460.19	5953.64	6887.58	7583.13
160	CACNA1S	1576.92	3138.64	3471.56	2480.73	3714.39	1498.45	1413.64	1742.65	1427.81	1619.09
161	CALCRL	1206.62	2481.09	2780.65	2207.85	2607.41	1325.05	1919.58	2339.11	2305.29	1977.91
162	CALCRL	1535.37	614.154	950.707	1363.03	865.85	1570.22	1505.81	1537.87	1634.18	1263.2
163	CALCRL	1892.12	1713.4	2397.19	1684.14	2131.74	1699.26	1417.64	1826.15	1759.54	1295.47
164	CALCRL	2671.55	2207.39	1578.08	1952.89	1822.67	2497.68	3284.13	3204.96	2730.27	4358.64
165	CAMSAP3	2443.95	3477.98	3606.56	2466.95	2539.46	2262.18	4017.5	4357.12	3481.62	4313.66
166	CAMSAP3	2735.68	3179.8	3344.49	3167.07	2843.06	2667.85	5341.97	5904.93	4142.02	4679.33
167	CAMSAP3	2338.28	1782.38	1471.44	1845.39	1549.76	2333.16	2792.21	4303.44	2958.81	2888.16
168	CAMSAP3	2653.49	1820.21	2291.68	2519.32	1966.25	2763.82	3085.76	2446.47	2501.72	2514.67
169	CAND1	2313	2501.12	1562.2	2195.45	3111.58	2116.21	1120.09	1112.39	1015.06	1801.92
170	CAND1	1565.18	1921.46	994.953	1806.8	2099.96	1835.56	862.609	1450.39	1379.66	1508.61
171	CAND1	4020.87	5988	4920.31	5442.46	6055.47	4205.81	4315.05	3079.71	3384.55	4502.36
172	CAND1	1820.77	3656	3225.37	2562.05	4043.19	1824.26	2280.25	1394.72	2354.97	2909.67
173	CAPN2	2650.78	3582.56	2511.77	3417.9	2942.79	2505.74	2826.27	3148.3	2796	3534.43
174	CAPN2	2858.51	4269.04	4330.37	3484.05	3847	2849.3	2998.59	2244.67	2870.14	2164.65
175	CAPN2	1837.03	3086.35	3879.98	3211.17	2493.43	1721.84	2078.88	2358	2330.51	2328.91
176	CAPN2	3296.54	3271.04	4132.97	3289.73	3583.96	3190.45	3315.18	3810.37	3364.68	3139.43
177	CBS	1501.96	1513.13	1774.35	1363.03	1702.11	1696.84	1046.95	1399.69	1548.58	1344.35
178	CBS	4855.39	8094.15	6653.82	6068.15	7481.38	4971.16	4204.84	4169.24	4262.03	4430.01
179	CBS	1972.5	3430.14	4751.27	3711.45	2653.45	2067.02	4227.89	5143.45	3996.03	4512.14
180	CBS	2023.08	3344.47	2656.99	2566.18	2738.94	2087.18	2616.88	3379.93	2683.64	2594.85
181	CCDC134	4384.85	3177.58	2765.9	3750.04	3796.59	4404.2	2865.35	3425.65	2335.86	3645.88
182	CCDC134	2624.59	3933.03	4466.51	3052.68	3188.3	2454.13	1943.63	1846.04	2306.81	2388.55
183	CCDC134	1985.15	1801.3	2386.98	1864.69	2101.06	2033.14	1247.33	1422.55	1167.93	1174.23
184	CCDC134	4824.69	4065.43	3950.31	4350.93	3990.58	4786.48	2421.52	3496.23	2711.16	2982.02
185	CCDC25	1185.85	540.722	578.593	1030.88	900.922	1104.08	1405.62	634.233	1501.19	911.227
186	CCDC25	970.898	1755.68	1868.51	1241.75	1805.13	1163.76	976.822	963.279	1719.79	948.38
187	CCDC25	1984.25	1780.16	2237.23	1358.89	1572.78	2109.76	1336.49	1934.51	1811.51	2018
188	CCDC25	2284.09	2288.61	1926.37	2715.03	1547.57	2175.08	3894.27	2934.57	2977.92	3922.58
189	CCDC8	2872.96	3963.07	3653.08	3723.86	3671.64	3413.84	4639.66	4951.59	3506.85	4576.67
190	CCDC8	2855.8	3635.97	3755.18	3191.88	3319.82	2884.79	4332.08	2946.5	3566.47	2773.77
191	CCDC8	4616.06	7689.16	8490.57	6739.33	5850.51	4439.69	6081.35	4963.52	6160.68	3944.09
192	CCDC8	2475.57	3398.99	3544.16	3180.85	3282.56	2448.48	3184.94	3287.47	3816.41	3994.93
193	CCM2	1942.7	2600.14	1873.05	2486.25	2377.25	2143.63	1774.31	2044.85	1986.55	1671.89
194	CCM2	2068.24	2074.99	2660.39	2316.73	2439.72	2143.63	2355.39	3162.22	3164.42	2457.97
195	CCM2	3654.19	5495.12	5509.11	5103.42	4866.3	3758.21	3004.61	2565.76	3919.6	3862.94
196	CCM2	1965.28	1470.85	1907.09	1786.13	1725.12	1915.4	3596.71	3415.71	3327.22	2646.66
197	CCNC	1074.76	363.819	521.868	340.412	330.996	1254.08	483.903	408.573	327.907	307.979
198	CCNC	2387.96	1880.29	1850.36	1941.86	1545.38	2400.9	1509.82	2984.28	1851.26	1405.95
199	CCNC	1425.19	53.4047	55.5903	113.011	191.802	1491.19	620.157	721.714	374.532	611.069
200	CCNC	1742.2	156.876	167.905	82.6912	86.585	1701.68	463.865	673.997	392.877	692.219
201	CDH1	2456.6	2375.4	2942.88	2658.52	2879.22	2569.45	3760.01	4129.47	3672.71	3457.19
202	CDH1	2353.64	4052.08	3938.97	3071.98	2929.64	2452.51	3159.9	3914.75	3156.01	2416.9
203	CDH1	2598.39	4072.11	5056.45	3242.87	3620.13	2736.4	2395.47	2717.86	2808.99	2227.23
204	CDH1	2667.94	2403.21	2474.34	2352.56	2014.47	2621.07	2502.67	3562.84	3611.56	3098.37
205	CDH5	2695.03	4368.06	4705.89	3694.92	4746.83	3103.35	2428.53	2964.39	2687.46	3490.43
206	CDH5	2508.98	4045.41	4317.89	4135.94	4072.78	2786.4	2538.74	3125.44	2439.81	3657.62
207	CDH5	1426.09	1218.29	1690.4	693.228	1140.95	1383.92	1073	1006.02	1007.42	1428.44
208	CDH5	5182.34	9252.36	7818.94	7121.09	9971.52	5450.21	8039	8352.39	7149.75	8612.66
209	CDK12	2125.14	1441.93	1630.27	1313.41	2581.11	2022.66	768.434	887.728	768.174	797.812
210	CDK12	2872.96	554.074	581.996	580.216	462.517	2668.65	398.744	561.664	246.121	495.699
211	CDK12	8311.79	2078.33	1977.43	1645.55	1950.9	8733.4	2136.99	1630.32	2333.57	1857.65
212	CDK12	1940.89	605.253	491.237	683.58	332.092	1696.84	143.267	180.925	359.245	562.184
213	CDK7	1137.98	497.331	390.267	436.885	272.907	1394.41	349.652	423.485	311.856	466.368
214	CDK7	2549.62	469.516	191.73	479.609	379.22	2961.41	1072	1010	1012.77	884.828
215	CDK7	727.948	738.765	764.65	786.944	691.584	679.865	963.798	695.867	431.094	854.519
216	CDK7	2229	378.283	152.022	391.405	526.086	2392.03	609.136	287.294	363.832	634.534
217	CDKN1C	5986.15	33390.2	33347.4	23087.4	30835.2	5982.49	30683.2	27933.1	22609.5	28760.3
218	CDKN1C	4014.55	11436.4	17479.2	10319.9	12215.1	4049.35	7647.27	9088.02	6523.74	8839.49
219	CDKN1C	2424.99	18539.2	24631	14582.6	21313.1	2316.22	17989.6	17498.1	13284.4	17070.8
220	CDKN1C	6682.49	43380.2	59343.2	35456.6	42134	6976.08	34699.7	37031.1	32130.3	37007.3
221	CDX2	1333.97	2296.4	1446.48	1795.78	1486.19	1436.35	1564.92	1930.53	1444.63	1891.87
222	CDX2	4418.26	6842.48	6193.21	6079.18	7021.06	4363.88	6813.71	6415.89	5809.84	5829.11
223	CDX2	3019.27	2624.62	2492.49	2975.5	3471.07	3102.54	3222.01	3092.63	2749.37	3485.54
224	CDX2	4140.99	1819.1	2089.74	1936.35	2314.78	3742.08	4359.13	4164.27	3873.74	4054.57
225	CELF1	2047.47	1299.51	1767.54	1579.4	1411.66	2217.83	648.209	1399.69	1034.17	1278.85
226	CELF1	2696.84	1222.74	1053.95	1186.62	1085.05	2471.87	1484.77	1509.04	1151.88	1547.72
227	CELF1	3839.34	4559.43	4410.92	4075.3	5149.07	4115.48	3496.52	3470.39	4145.08	3788.63
228	CELF1	3426.59	1125.95	1519.09	1707.57	2105.44	3395.29	1599.98	1766.51	1873.43	1339.46
229	CFAP53	2956.05	5135.75	5155.15	4575.58	4788.48	2729.95	5310.91	5165.32	5199.12	5197.51
230	CFAP53	2180.23	3651.55	3713.2	4152.47	4030.04	2202.51	3017.63	3558.86	3402.13	2677.95
231	CFAP53	1860.51	2091.68	3003.01	2439.39	2824.42	1950.88	2426.53	1983.22	2190.63	2221.36
232	CFAP53	1740.39	1726.75	1939.99	1314.79	996.275	1737.97	2522.71	3131.4	2459.68	2590.93
233	CHM	3203.51	4237.88	5045.1	3871.32	4095.8	3043.67	5083.48	3981.35	4880.39	4455.43
234	CHM	2900.95	2463.29	2317.77	2946.56	2520.83	2723.49	4324.07	3662.25	3862.27	5063.57
235	CHM	1929.15	2090.57	2473.2	2125.16	2793.74	1732.33	2205.11	2516.06	2545.29	1703.17
236	CHM	1538.08	2020.48	2469.8	1917.06	1820.48	1565.38	2244.19	2160.17	2283.88	2008.22
237	CHRND	2629.1	3062.98	2307.56	2821.15	1994.74	2885.6	2140.99	1766.51	2526.18	2018
238	CHRND	1971.6	1662.22	1578.08	1805.42	1752.52	1973.46	2608.87	2263.56	2588.1	2076.66
239	CHRND	2351.83	1990.44	1794.77	2293.3	2280.8	2221.86	1554.9	2116.43	2076.74	2813.85
240	CHRND	6565.08	7566.78	8537.08	7505.6	7690.72	6372.02	7742.44	5579.86	8041.75	6740.34
241	CHTOP	2210.94	1696.71	2237.23	2272.63	1574.97	2467.84	784.463	1381.79	965.376	704.93
242	CHTOP	4351.43	3806.2	4472.18	4087.7	4548.45	4010.64	3718.94	5858.21	4157.31	3395.59
243	CHTOP	3590.97	3285.5	3282.1	2958.97	3062.26	3635.63	3026.65	3637.4	3104.03	3291.95
244	CHTOP	6231.81	3473.53	3072.21	3419.28	2433.15	6328.47	3395.33	3898.84	3335.63	3581.36
245	CHUK	2467.44	2546.74	3487.44	2994.8	4183.48	2546.87	2744.12	5168.3	3488.5	3596.02
246	CHUK	1421.58	2552.3	3749.51	2885.92	4031.13	1530.7	1399.61	1896.73	1735.84	2483.39
247	CHUK	1372.81	2397.65	1565.6	2006.64	2766.34	1334.73	2340.37	3620.5	2247.96	3117.92
248	CHUK	1071.15	2323.1	3772.2	2296.06	2500	1041.17	1950.64	3646.34	1741.96	2627.11
249	CIR1	736.076	174.678	512.792	137.819	244.411	862.937	156.292	216.713	247.65	126.125
250	CIR1	1058.51	556.299	583.131	853.097	628.015	1062.14	381.712	366.821	626.004	974.778
251	CIR1	3038.23	1483.09	1666.57	2415.96	1527.84	2980.76	1896.54	2010.06	2517.01	2068.84
252	CIR1	3061.72	2639.08	1941.12	2425.61	2262.17	3028.34	1681.14	1564.71	1362.84	1923.16
253	CITED1	1434.22	1497.56	2093.14	1593.18	1748.14	1474.25	3062.71	2095.55	2526.95	2203.76
254	CITED1	3194.48	4952.17	4737.65	4408.82	3950.03	3309	3378.3	2601.55	3126.2	3166.81
255	CITED1	4538.39	7492.23	5343.48	5529.28	6399.62	4708.25	3924.32	3658.27	3918.83	3796.45
256	CITED1	1587.76	2189.59	2622.95	1996.99	2257.79	1568.61	2977.55	1732.71	2242.61	2525.43
257	CNOT4	2749.22	3693.82	2071.59	2562.05	4049.77	2560.58	3925.32	1960.36	3345.57	3836.54
258	CNOT4	834.521	2658	1150.38	2054.88	1711.97	1111.33	1682.14	966.261	1594.44	1675.8
259	CNOT4	1040.44	2501.12	1939.99	2039.72	2308.2	1003.26	2814.25	1844.05	2600.33	3050.46
260	CNOT4	1577.82	5090.13	2900.91	3597.07	4722.72	1570.22	4353.12	1939.48	3688	2838.3
261	COL27A1	2207.33	3241	2633.16	2872.14	2860.59	2248.47	2581.82	2382.85	3821	3355.5
262	COL27A1	3972.1	2399.87	2742.08	2557.91	2663.31	4295.33	2452.58	2603.54	2336.62	2495.12
263	COL27A1	5445.16	8810.66	9443.54	8056.87	7958.15	5503.44	9633.97	9888.27	7793.33	7265.37
264	COL27A1	1778.32	1998.23	1776.62	2225.77	2510.96	1863.78	2520.7	2308.29	3148.37	2976.15
265	COLGALT1	7151.23	4028.72	4590.17	5325.31	4011.41	6858.33	8433.73	8537.29	7447.08	8211.79
266	COLGALT1	8900.65	12166.3	12455.6	11161.9	11193.6	8650.34	13503.2	10787.9	13415.9	12451.2
267	COLGALT1	3021.07	2926.13	3565.72	3339.34	3793.3	3299.32	6719.54	4983.4	5566.01	5413.59
268	COLGALT1	1374.61	1486.43	1731.24	1620.75	1465.37	1646.84	2512.69	2776.51	2650.01	2428.63
269	COMMD1	6056.6	8530.29	8909.2	7569	6795.28	5986.52	6004.2	7463.67	6639.93	6580.97
270	COMMD1	3316.41	3563.65	3136.88	3612.23	3269.41	3732.4	2612.87	3109.53	2581.98	2942.91
271	COMMD1	1916.51	2720.3	2989.4	2702.62	2924.16	1700.87	2804.23	1671.07	1859.67	1946.62
272	COMMD1	3842.95	2949.5	2259.92	2646.12	2562.48	3735.63	3348.25	3597.63	2500.2	3576.47
273	COMMD10	1692.52	1616.6	2053.44	2132.05	1482.9	1575.87	733.368	580.552	548.805	634.534
274	COMMD10	3651.48	2652.43	2778.38	2715.03	2531.79	4162.26	4601.58	4302.45	4377.44	5821.29
275	COMMD10	1803.61	882.29	1170.8	1095.66	885.578	1904.91	1445.7	1144.2	1586.79	1077.44
276	COMMD10	2072.76	2544.51	2684.22	2997.55	3101.72	2070.24	2949.5	2938.55	3245.44	2899.89
277	COMT	5999.7	7830.46	8406.61	7290.6	9107.86	5906.68	6337.82	5641.49	6649.1	5363.72
278	COMT	4255.7	4306.87	4416.59	3841	4526.53	4187.26	4228.89	4728.91	4203.17	3990.04
279	COMT	3455.5	2498.89	1932.05	2154.1	2456.16	3558.2	2266.23	1964.33	2463.51	2656.44
280	COMT	3545.81	3732.77	3211.76	3602.58	3227.76	3353.36	3637.79	4127.49	4213.87	3948
281	COPS2	3889.01	1874.73	1238.87	1644.18	2087.9	3975.15	1007.88	1108.42	1575.33	1620.07
282	COPS2	1698.85	1095.91	1076.64	1026.75	1651.69	1740.39	433.809	762.471	464.726	562.184
283	COPS2	2093.53	1311.75	2064.78	1059.82	2177.78	2077.5	860.606	396.644	990.6	536.763
284	COPS2	777.622	245.884	38.5729	152.979	104.121	844.388	1348.52	1179.99	928.688	1768.68
285	COX7C	3696.64	1507.57	1520.22	1612.48	2353.14	3678.37	656.224	1351.97	1234.43	961.09
286	COX7C	2526.14	1972.64	1210.51	1374.05	1759.1	2532.36	1042.95	432.432	862.189	541.652
287	COX7C	2109.78	1035.83	875.831	1216.94	788.033	1852.49	1915.57	924.509	1322.33	1315.02
288	COX7C	5754.94	932.357	1067.56	818.642	326.612	6248.63	1726.22	1168.06	1973.56	1602.47
289	CR1L	1751.23	2087.23	2499.29	2969.99	2258.88	1671.03	2988.58	2262.56	3110.15	2652.53
290	CR1L	3255.9	3981.99	3925.36	3801.04	4468.44	3399.33	4394.2	4077.78	4969.82	2919.45
291	CR1L	5493.03	8837.36	8171.77	8751.48	8082	5578.44	7942.82	6776.75	8326.85	7434.51
292	CR1L	1570.6	2505.57	2832.84	2300.19	2921.97	1846.85	3759.01	2899.78	2608.73	2429.61
293	CRB2	5770.3	6548.75	6904.54	6190.81	5408.82	5608.28	6643.39	6840.37	5845	6273.97
294	CRB2	1705.17	1932.58	1531.57	1940.49	2102.15	1658.13	923.723	1073.62	1255.83	959.135
295	CRB2	3687.61	2370.95	2356.35	2513.81	2763.05	3596.11	3600.72	3665.23	4676.31	3510.96
296	CRB2	3929.65	3361.16	2649.05	3306.27	2875.94	3944.51	3032.66	3322.27	3804.18	3405.37
297	CRKL	4795.79	787.719	783.937	605.024	439.501	4706.63	1026.92	1102.45	1486.66	1387.37
298	CRKL	2318.41	429.463	717.001	509.929	648.839	2431.55	1059.98	920.533	1326.91	1675.8
299	CRKL	6194.78	1508.68	720.405	1263.8	1189.17	6012.33	3027.65	3447.52	3265.31	3163.87
300	CRKL	2496.34	310.415	452.664	584.351	320.036	2901.73	570.064	537.806	602.309	329.489
301	CRLS1	5959.96	7140.65	6525.62	6332.76	7221.63	6340.57	5096.51	5107.66	5155.55	5187.73
302	CRLS1	6136.08	4932.15	4087.59	5541.69	5327.72	5733.29	7624.22	5359.17	6344.12	7097.2
303	CRLS1	1477.57	468.404	82.8182	312.848	207.146	1565.38	701.308	914.568	780.403	1162.5
304	CRLS1	1129.85	492.881	734.019	483.743	493.206	1285.53	241.45	492.077	385.233	266.915
305	CSDE1	1056.7	1548.74	1064.16	1516	943.667	1242.79	1816.39	1361.91	1677.75	1133.17
306	CSDE1	1732.26	551.848	574.055	771.784	777.073	1772.65	711.327	971.232	751.358	944.469
307	CSDE1	3088.81	2691.37	2557.15	2732.94	3711.1	3141.25	4579.54	3315.31	2711.92	3662.51
308	CSDE1	1690.72	1337.34	1049.41	1296.87	986.411	1961.37	887.656	829.076	940.917	969.889
309	CSF2	5228.4	5483.99	4730.85	5676.75	5929.43	5298.59	7029.11	5989.43	7122.23	8137.49
310	CSF2	4584.45	6189.38	5947.03	4516.32	4918.9	4496.14	7958.85	7486.54	6818.78	7545
311	CSF2	4653.09	3594.8	3617.91	4381.25	3722.06	4520.34	3105.79	3728.85	3830.93	3550.07
312	CSF2	10182.2	12008.3	13437	13164.4	13623.4	9443.92	9052.89	10557.3	11807.7	10104.6
313	CSNK2B	1584.14	1002.45	640.99	1072.23	724.464	1855.72	593.106	1134.26	585.494	912.204
314	CSNK2B	2789.87	677.572	676.159	622.94	1183.69	2694.46	351.656	255.483	423.451	248.339
315	CSNK2B	1496.54	1603.25	1377.28	1514.63	1896.1	1522.64	1651.08	1650.2	1374.3	685.375
316	CSNK2B	3100.55	203.605	175.847	275.637	142.482	2926.73	319.596	799.253	969.963	1064.73
317	CUL3	1950.83	572.988	569.517	859.988	427.445	1930.72	715.335	809.194	1253.54	747.949
318	CUL3	2174.81	141.3	626.242	344.546	333.188	2397.67	408.763	293.258	407.4	874.074
319	CUL3	684.596	545.173	720.405	797.97	693.776	857.291	146.273	335.01	220.133	566.095
320	CUL3	833.618	332.667	152.022	391.405	333.188	862.13	20.0374	54.6753	174.272	50.841
321	CUL4B	1815.35	1517.58	1046.01	1456.74	1681.28	1958.95	1356.53	1656.16	2324.39	1052.99
322	CUL4B	2334.67	3333.34	3758.58	3271.81	4126.49	2173.47	2979.56	3703.01	3091.04	2061.01
323	CUL4B	1674.46	1243.88	1025.58	1219.69	1402.9	1743.62	871.626	1205.84	791.104	698.086
324	CUL4B	1976.12	2081.67	2136.26	2235.42	2363	2092.82	2149.01	2459.39	3191.17	2337.71
325	CUL7	2302.16	3370.06	2596.86	2694.35	2524.12	2217.83	3095.78	3330.22	2738.67	2897.94
326	CUL7	3917.91	3050.74	3177.72	3471.65	2981.15	4207.42	2590.83	3825.28	3146.07	2772.79
327	CUL7	2053.79	3024.04	4709.29	3169.83	3531.35	2191.21	3195.96	3577.75	2296.11	4259.89
328	CUL7	2675.16	3905.22	4070.57	3200.15	3098.43	2482.35	4030.52	3898.84	2830.4	4315.62
329	CXADR	3124.03	4282.39	4572.02	3931.96	4552.84	3533.2	3397.34	3521.09	3673.48	2468.72
330	CXADR	2348.22	1750.12	1905.95	2294.68	1638.54	2159.76	1908.56	1106.43	1443.86	1501.76
331	CXADR	1987.86	2587.9	2604.8	2251.96	2446.3	1922.66	1897.54	1205.84	1606.67	1992.58
332	CXADR	3456.4	4421.46	4299.74	4763.01	3790.01	3830.79	3756.01	4667.28	3340.98	3369.19
333	DAP3	2851.28	2140.64	2708.04	1922.57	2559.19	2912.21	1536.87	1303.26	1905.53	1184.01
334	DAP3	1716.01	369.382	392.536	399.674	853.794	1721.84	513.959	307.176	869.068	555.34
335	DAP3	2527.05	532.934	765.785	476.852	889.962	2612.2	757.413	761.477	685.624	751.86
336	DAP3	1678.98	661.996	735.153	268.746	535.95	1583.93	546.019	730.66	510.587	639.423
337	DAXX	4152.74	2458.84	2130.58	2380.13	1678	4433.24	3084.75	2783.47	3411.3	3226.45
338	DAXX	1333.97	1283.94	1232.06	1564.24	2114.21	1422.64	1642.06	1351.97	1176.34	1208.45
339	DAXX	2376.22	876.727	642.125	1105.31	500.878	2161.37	1509.82	2103.51	1650.24	1734.46
340	DAXX	3075.26	1478.64	1738.05	1794.4	1444.54	3227.55	966.804	1213.79	1405.64	1435.28
341	DDX11	2322.93	1008.01	1382.95	1221.07	906.402	2788.82	893.667	655.109	1101.43	1218.23
342	DDX11	5110.09	798.845	873.562	882.039	909.69	5337.3	1016.9	820.129	845.373	447.792
343	DDX11	3968.49	4857.6	5110.9	5640.91	4850.95	3500.14	5534.32	4739.85	5529.32	4632.39
344	DDX11	3197.19	1533.16	1941.12	1704.82	1815	2326.7	2715.07	2661.19	3257.67	2429.61
345	DDX39A	3133.07	2350.92	3091.5	2312.6	2312.59	3398.52	2993.58	2577.69	2410.77	3971.46
346	DDX39A	2263.32	1002.45	1482.79	1717.22	1125.6	2219.44	2243.18	3359.05	2455.86	2463.83
347	DDX39A	4342.4	2967.3	3470.42	3149.15	2770.72	4383.24	4224.88	3971.41	3229.39	3799.39
348	DDX39A	2774.51	5018.93	6557.39	4051.87	7069.28	2727.53	3188.95	3598.63	3385.31	3306.62
349	DDX3X	1462.22	304.852	344.887	245.317	328.804	1326.66	111.207	100.404	288.925	22.4874
350	DDX3X	2360.86	1697.82	1350.05	1061.2	1166.16	2028.3	1820.4	1912.64	1902.47	1522.3
351	DDX3X	1908.38	224.745	146.35	272.881	51.5126	1700.87	512.957	454.302	542.69	559.251
352	DDX3X	3713.8	829.998	836.123	705.631	803.377	4010.64	311.581	755.513	298.097	370.552
353	DDX42	3667.74	787.719	869.024	1378.19	1231.92	3792.89	1619.02	1616.4	2631.66	2429.61
354	DDX42	1668.14	455.052	267.741	337.656	439.501	1837.17	116.217	13.9173	13.7583	4.88856
355	DDX42	1985.15	219.182	70.3387	245.317	131.521	1905.72	1297.42	1037.84	1423.22	1588.78
356	DDX42	1008.83	939.032	1131.09	1113.57	1051.08	916.971	378.707	498.042	384.469	227.807
357	DENND4C	2846.76	1740.1	1532.7	1543.57	1905.97	2863.82	2630.91	2505.12	2073.69	2776.7
358	DENND4C	5828.1	6296.19	4701.35	5782.87	5206.06	5438.12	5635.51	7647.58	6917.38	6812.69
359	DENND4C	1485.7	1189.37	1346.65	1380.94	1163.97	1578.29	1198.24	1411.62	1258.12	1169.34
360	DENND4C	1855.09	2060.53	1795.91	1952.89	1743.76	2012.18	2518.7	1689.96	2065.28	1416.7
361	DENR	2111.59	1203.83	915.538	1296.87	1014.91	2218.63	1813.38	1818.2	1449.98	1423.55
362	DENR	2095.33	890.078	385.729	795.213	688.296	2038.79	1219.27	1383.78	603.838	659.955
363	DENR	1213.85	880.065	617.166	598.133	509.646	1276.66	851.589	919.539	1245.13	768.481
364	DENR	1827.1	544.06	432.243	574.704	427.445	1675.07	669.249	659.085	719.255	1073.53
365	DHCR7	2201	2345.36	2712.58	2883.16	2706.05	2306.54	1339.5	1239.64	2088.21	1860.58
366	DHCR7	6149.63	6583.24	6120.6	6236.29	5672.96	6294.6	6543.21	5683.25	6564.25	7994.74
367	DHCR7	4975.52	4820.89	3860.69	4736.82	5051.52	4815.51	3465.47	4063.86	2909.89	3791.56
368	DHCR7	3619.87	2892.75	2760.23	3382.07	3566.42	4129.19	3539.6	2916.68	2699.69	4342.01
369	DHODH	3618.06	360.482	576.324	712.522	313.46	3688.85	313.585	285.305	350.073	168.166
370	DHODH	2109.78	318.203	291.565	377.623	150.154	2331.54	1004.87	1034.85	638.234	791.946
371	DHODH	2311.19	224.745	240.513	392.783	181.938	2342.83	567.058	335.01	580.907	445.836
372	DHODH	1553.44	379.396	186.057	369.354	279.483	1704.91	975.82	1065.67	759.001	890.695
373	DHX35	3820.37	1648.87	1595.1	1844.01	2341.08	3990.48	2446.56	1999.13	2287.71	2576.27
374	DHX35	1803.61	1429.69	1607.58	1167.32	2312.59	1901.69	1249.33	1758.56	831.615	1453.86
375	DHX35	2230.81	1581	1389.76	1565.62	3223.37	2244.44	1636.05	1028.89	1298.63	1409.86
376	DHX35	1795.48	2390.97	1587.16	1487.06	2832.1	1733.13	702.31	589.499	665.751	673.643
377	DHX9	2078.17	710.95	584.265	679.446	723.368	2183.96	1225.29	1356.94	797.219	769.459
378	DHX9	2416.86	1094.8	815.702	744.22	893.25	2285.57	352.658	676.979	411.986	757.726
379	DHX9	2016.76	401.648	1100.46	910.981	987.507	2020.24	737.376	614.351	658.871	535.786
380	DHX9	1184.95	771.03	370.98	571.947	965.587	1318.6	344.643	970.237	463.962	477.123
381	DLC1	3812.24	6217.2	5530.67	5915.17	5971.08	3875.15	4098.65	3746.75	4266.61	4050.66
382	DLC1	2866.63	6347.37	4340.58	5532.04	6399.62	3016.25	7261.55	7709.21	6668.97	8311.52
383	DLC1	4998.09	9174.48	6741.17	8893.43	9365.43	4572.76	7843.63	8427.94	8057.03	8211.79
384	DLC1	4262.92	6785.73	6965.8	6041.97	8445.87	4477.59	6269.7	4117.54	5000.39	6071.59
385	DLK1	4165.38	6931.48	7644.23	6415.46	7227.11	4354.2	6322.8	6364.2	7205.55	5894.62
386	DLK1	4734.37	9648.45	9952.93	7803.29	9825.75	4345.33	8066.05	7511.39	9062.16	9895.41
387	DLK1	3319.12	4682.92	4238.48	4716.15	4332.54	3216.25	4974.28	4724.94	4903.32	6740.34
388	DLK1	6229.1	5963.52	6900	5949.63	6379.89	6105.88	7118.28	5214.03	5466.64	7085.47
389	DLL4	3602.71	2754.79	2611.61	3372.42	2575.63	3719.5	3410.36	1997.14	2530.77	2486.32
390	DLL4	2844.96	2900.54	2394.92	2483.49	2470.41	3078.35	2796.22	3741.78	3397.54	3282.18
391	DLL4	2395.18	2573.44	2362.02	2010.77	2298.34	2129.12	1820.4	1843.05	1451.5	2009.2
392	DLL4	9167.09	11631.1	9310.81	10107.6	9091.42	9285.85	12448.2	12051.4	12341.2	12637.9
393	DNAJB6	1147.92	641.969	879.234	741.464	731.04	1089.56	1025.91	1288.35	1069.33	1283.73
394	DNAJB6	2805.22	2326.44	3231.04	3284.22	2841.96	2732.36	903.686	2188	1529.47	1649.4
395	DNAJB6	1264.43	1445.26	1641.62	1493.95	1919.12	1245.21	1662.1	1283.38	1559.28	1623.98
396	DNAJB6	3397.69	1646.64	2554.88	2097.6	1827.05	3663.05	2430.53	2718.85	3152.19	2212.56
397	DNAJC8	2975.92	951.271	640.99	1161.81	863.658	2913.02	495.925	775.395	1271.88	849.631
398	DNAJC8	1922.83	452.827	356.232	285.284	147.962	2021.85	229.428	393.662	705.497	219.985
399	DNAJC8	10315.9	1602.14	2136.26	1630.39	2013.37	10454.4	696.299	1005.03	697.089	1167.39
400	DNAJC8	4156.35	643.081	639.856	1171.46	784.745	4172.74	1145.14	1376.82	1559.28	1497.85
401	DNM1L	1604.92	238.096	476.488	345.925	509.646	1542	139.26	300.217	221.662	98.7488
402	DNM1L	2060.11	308.19	306.314	453.423	259.755	1942.82	220.411	40.7579	327.907	198.475
403	DNM1L	2209.13	386.071	579.727	347.303	360.588	2113.79	433.809	596.457	398.992	386.196
404	DNM1L	1782.84	610.816	525.272	505.794	284.963	2069.44	676.262	676.979	1072.39	1170.32
405	DNMT3B	1892.12	1414.11	1843.56	1509.11	2298.34	1878.3	1971.68	2216.83	1987.32	1792.14
406	DNMT3B	3342.6	2462.18	2765.9	2748.1	3156.52	3388.04	2172.05	2431.56	2400.83	2355.31
407	DNMT3B	5313.3	6369.62	6037.79	6710.39	6777.74	5135.68	6344.84	5325.37	6934.96	6464.63
408	DNMT3B	4512.19	3698.27	3961.66	4539.74	5013.16	4561.47	5588.43	6567.99	5282.44	7757.16
409	DNMT3L	3529.55	4679.59	5273.14	5181.98	5077.83	3990.48	6279.72	7928.91	6305.14	6387.39
410	DNMT3L	1128.95	2367.61	2465.26	2330.51	2069.27	1012.94	2247.19	1591.55	2225.79	3593.09
411	DNMT3L	3215.25	6846.93	6718.48	5811.81	4841.09	3265.45	4341.1	3416.71	4313.24	3598.95
412	DNMT3L	5645.66	8920.81	8788.94	8602.64	9806.02	6072.82	7122.29	8427.94	7370.65	8503.15
413	DPH3	2121.53	450.602	271.144	599.511	592.943	2012.18	901.682	562.658	926.395	625.735
414	DPH3	1457.7	332.667	466.278	271.503	375.932	1545.22	201.376	131.221	150.577	400.862
415	DPH3	1122.63	99.0212	5.67248	118.524	109.601	1412.15	467.873	403.603	458.611	396.951
416	DPH3	2052.89	194.705	99.8356	169.517	402.237	2072.66	293.548	463.249	428.037	420.416
417	DPM1	3929.65	3580.34	4139.78	3269.06	5075.63	3979.19	2254.21	2477.29	3203.4	3942.13
418	DPM1	2518.01	2646.87	2955.36	2440.77	2418.9	2676.72	1666.11	2667.16	1848.2	2492.19
419	DPM1	2387.96	2016.03	2325.72	1813.69	2666.6	2584.78	1861.47	2401.74	1934.57	2335.75
420	DPM1	3580.13	2959.51	4155.66	3401.36	3884.27	3895.31	2658.96	3288.47	2574.34	3311.51
421	DSP	4913.2	4822	6854.62	6025.43	5605.01	4948.58	5393.06	5654.42	5003.45	5459.54
422	DSP	4785.85	5959.07	6708.27	6681.45	8222.29	4830.03	4525.44	6162.4	4366.74	4612.84
423	DSP	1566.98	1765.69	1277.44	1824.72	1976.11	1546.83	1560.91	1697.92	2552.94	1563.36
424	DSP	3955.85	8358.95	8625.57	9045.03	9330.35	3915.48	7208.45	6826.46	5707.42	6287.66
425	DUSP9	8004.72	12170.7	11428.9	11196.4	12235.9	7669.65	12282.9	13057.4	11812.3	11751.1
426	DUSP9	3862.82	5767.71	4846.57	5297.75	5224.69	3955.8	6115.41	4873.06	6641.45	4886.6
427	DUSP9	5484	5830.01	6315.74	6420.97	7221.63	5973.62	9141.05	9597	9206.62	9624.59
428	DUSP9	9873.36	10383.9	10326.2	9549.45	9073.89	9651.18	7255.54	8032.29	6901.33	8094.47
429	EBF2	4778.63	5381.64	5148.34	4560.42	6001.76	4967.94	5174.65	6360.22	5675.31	5256.17
430	EBF2	2078.17	2770.37	2526.52	3029.25	2864.98	1878.3	3392.33	2922.64	2676	2475.56
431	EBF2	1846.96	1042.5	1740.32	1787.51	1270.28	1946.85	3088.76	2888.84	2568.22	2857.85
432	EBF2	2970.5	5185.82	5379.78	4353.69	4218.55	2427.51	3975.42	3713.94	3076.52	3855.11
433	EGFR	3704.77	168.002	198.537	305.957	284.963	3591.27	787.469	831.064	750.594	1292.53
434	EGFR	1740.39	576.326	356.232	279.772	330.996	1636.35	458.856	754.519	422.687	482.012
435	EGFR	3296.54	734.315	1379.55	982.647	774.881	3052.54	1000.87	1674.06	938.624	1222.14
436	EGFR	2107.08	446.152	545.692	587.107	609.383	2323.48	1149.14	1133.27	1514.18	1214.32
437	EGLN1	4494.13	6444.17	6696.93	5348.74	7406.85	4629.21	7425.85	8908.09	6190.49	8178.55
438	EGLN1	7470.95	9145.55	9947.26	8379.37	10282.8	7573.68	7509.01	8875.29	8014.99	7081.56
439	EGLN1	9858.01	12369.9	14168.7	13260.9	14582.4	9518.11	10246.1	11155.7	10386.8	10874.1
440	EGLN1	3802.31	6722.32	4696.81	4685.83	6853.37	3932.41	4665.7	7586.94	4949.94	6036.39
441	EHMT2	4837.33	1119.27	857.679	1131.49	997.371	4799.38	2438.55	1800.31	1964.38	2047.33
442	EHMT2	3156.55	208.056	76.0112	190.19	253.179	3449.33	788.471	1010	533.518	1084.28
443	EHMT2	4859.91	1197.16	1357.99	1095.66	1348.1	4103.39	1858.47	1983.22	1798.52	2012.13
444	EHMT2	6541.6	3069.66	3039.31	3060.95	4084.84	7148.67	5691.62	5947.67	4982.81	6359.03
445	EIF3H	1357.45	897.866	1397.7	780.053	661.992	1355.7	791.477	911.586	1175.57	1023.66
446	EIF3H	1058.51	462.841	389.132	835.181	578.695	1209.72	759.417	713.761	793.397	773.369
447	EIF3H	1551.63	1250.56	645.528	871.013	1022.58	1893.62	983.835	444.361	1033.4	1491.01
448	EIF3H	1655.49	561.862	159.964	439.641	234.547	1696.84	871.626	692.885	724.606	653.111
449	ELAVL1	1408.03	3770.59	4177.21	2805.99	4233.9	1360.54	1565.92	1323.14	1132.01	1847.87
450	ELAVL1	6877.57	21151.6	17651.6	16185.4	21675.8	7083.34	9930.53	7769.85	7958.43	9181.68
451	ELAVL1	1660.01	5824.45	5948.16	4308.21	6927.9	1746.04	4795.95	3811.36	5235.05	5329.5
452	ELAVL1	4680.18	16458.7	14935.6	14546.8	19155	4646.96	8950.7	6737.98	8105.19	8221.57
453	EMG1	1594.98	176.903	170.174	113.011	188.514	1799.26	645.204	187.884	659.636	418.46
454	EMG1	3947.72	761.017	761.247	599.511	859.274	4041.29	783.462	810.188	1046.4	910.249
455	EMG1	3345.31	2850.48	2512.91	2873.52	2468.22	3477.55	1097.05	1908.66	1413.29	1062.77
456	EMG1	3190.87	596.352	527.541	738.708	580.887	3218.67	878.639	1434.48	977.606	1289.6
457	ENG	1077.47	3299.96	3527.15	3398.61	3901.8	3084.8	11179.9	9597.99	12738.7	8352.59
458	ENG	3369.69	2534.5	3037.05	2859.74	2395.88	3582.4	5541.34	3640.38	4340.75	5034.23
459	ENG	3368.79	6499.8	9273.37	6802.73	7060.51	3140.44	3659.83	2870.95	3480.09	4217.85
460	ENG	7616.36	10037.9	10022.1	8661.9	8339.56	7889.02	8070.06	9224.21	8375.77	8536.4
461	ENPP2	2364.48	2171.79	2270.13	2319.49	2084.62	2351.7	4304.03	4472.44	4103.81	3542.25
462	ENPP2	2172.1	1982.65	2114.7	2086.57	1870.89	2313.8	3148.87	2848.08	3034.48	3454.25
463	ENPP2	4231.31	4615.06	4340.58	5147.52	3617.94	4213.07	3366.28	3599.62	4693.89	4560.04
464	ENPP2	3450.98	5082.35	4362.14	4538.37	4545.16	3317.06	2203.11	3928.67	3020.72	2864.69
465	EOMES	2334.67	3719.41	3110.79	3222.2	2738.94	2140.41	2697.03	2937.55	2494.08	2320.11
466	EOMES	3977.52	7345.37	7857.52	6374.11	7475.9	4117.9	6686.47	6536.18	6253.16	5681.48
467	EOMES	2416.86	1705.61	1769.81	1593.18	1834.72	2212.18	3192.96	4407.82	2570.52	2548.89
468	EOMES	2308.48	4131.08	3954.85	4290.29	3971.95	2273.48	1046.95	1377.82	1216.85	1325.78
469	EPCAM	1575.11	912.33	546.827	596.754	1098.2	1708.13	1929.6	1226.71	1062.45	1574.11
470	EPCAM	1521.83	2053.86	2497.03	1827.47	1555.24	1594.42	1407.63	1320.16	1359.02	1769.66
471	EPCAM	3325.44	3361.16	2880.48	3331.08	3080.89	3575.14	2641.93	2517.05	2423.76	2549.87
472	EPCAM	2450.28	3216.52	2892.96	2822.52	2698.38	2545.26	3454.44	2868.96	3496.15	2677.95
473	EPO	3861.92	4195.61	4531.18	4474.97	4762.17	3517.07	5002.33	6245.9	5162.43	4872.91
474	EPO	2581.23	3072.99	3911.74	2902.46	2996.5	2558.16	2595.84	2283.44	2256.37	3129.65
475	EPO	4558.25	5028.94	4830.68	4401.93	3776.86	4555.02	4656.69	4746.81	3087.22	4627.51
476	EPO	7152.13	10007.8	8053.79	9430.93	10777.1	7308.35	10221.1	10165.6	8747.24	9820.13
477	EPOR	5224.79	6246.12	4693.41	4699.61	4662.44	5308.27	6269.7	5268.71	4800.13	4586.44
478	EPOR	6388.06	7946.17	8188.79	7127.98	6992.56	6173.63	8666.17	8659.57	8711.32	8007.45
479	EPOR	5534.57	5956.85	5791.6	5844.89	6296.59	5657.48	5850.92	5437.7	5244.98	4308.77
480	EPOR	4864.43	4566.1	5410.41	4915.99	5083.31	5168.75	4854.06	4198.07	3641.37	4016.44
481	ERG	2507.18	1418.56	1058.48	1758.57	863.658	2438.8	3761.02	4291.51	3459.46	3539.31
482	ERG	3768.89	5785.51	5630.5	5504.47	6323.99	3890.47	6406.95	5263.74	5860.29	5402.83
483	ERG	1609.43	1449.71	1641.62	1799.91	1616.62	1833.94	2066.86	2002.11	2601.09	1753.04
484	ERG	5756.75	6465.31	7786.04	6041.97	6300.98	5851.03	6099.38	6250.87	6684.26	5539.71
485	ERN1	3569.29	4932.15	6040.06	4984.9	4575.85	3761.44	3332.22	3068.77	2826.57	2587.02
486	ERN1	3658.71	3200.94	2996.2	3344.86	3026.09	4025.16	5432.13	5044.04	5457.47	4781.98
487	ERN1	2890.12	5862.28	6281.7	4509.42	5695.98	2657.36	3303.16	1915.62	2450.51	1592.69
488	ERN1	1994.18	2141.75	2659.26	2216.12	2577.82	1908.95	1973.68	2101.52	2443.63	2153.9
489	ESRRB	3423.88	4588.35	4308.81	4543.88	5545.82	3664.66	5224.75	5928.79	5435.31	5784.14
490	ESRRB	5847.97	5617.51	7111.02	6066.77	6339.34	5432.47	6208.58	6961.65	6375.46	6082.34
491	ESRRB	5400	7389.87	7230.14	5662.97	5906.41	5417.15	7973.88	6343.33	6854.71	8113.05
492	ESRRB	4454.39	5692.05	4996.32	4651.38	4929.86	4820.35	5863.94	6101.76	5175.43	6523.29
493	ESX1	3379.63	4123.29	3937.83	3557.1	3968.66	3821.12	4509.41	4210.99	5825.89	4768.3
494	ESX1	2896.44	3042.95	3039.31	3422.04	3022.8	2843.66	3513.55	3630.44	3934.88	3432.74
495	ESX1	5934.67	6046.97	7094	6696.61	7850.74	5836.52	5244.78	5877.09	5637.1	5589.57
496	ESX1	3044.56	4314.65	4747.86	3993.98	4311.71	2974.31	3531.59	3339.17	4132.85	5661.92
497	ETV2	4312.6	3943.05	4515.29	3952.64	3710	4330.81	3064.72	2793.41	3045.94	3154.1
498	ETV2	2509.89	3430.14	4798.92	3393.09	3998.25	2540.42	2203.11	1763.53	2396.24	2078.61
499	ETV2	3743.6	6137.09	7371.95	5832.48	5667.48	3727.56	4680.73	5661.38	5163.96	6387.39
500	ETV2	6816.16	6345.14	7896.09	7246.5	6551.96	6591.39	7151.34	6378.12	5859.52	7072.76
501	EXOC3L2	5968.99	6862.5	6813.78	6988.78	5584.18	6026.85	7009.08	6344.32	7004.52	6069.63
502	EXOC3L2	4971	6836.91	6121.74	5395.6	5857.09	5025.2	4729.82	6502.38	5512.51	5716.68
503	EXOC3L2	6435.02	7843.81	7155.26	7438.07	8368.06	6694.62	7915.77	6081.88	8209.14	7350.43
504	EXOC3L2	6044.86	5854.49	5899.38	5066.21	5129.34	5912.33	6416.97	4068.83	6399.15	5841.82
505	FAF2	2603.81	2749.23	4208.98	3976.07	4583.52	2632.36	1325.47	2103.51	2163.12	1795.08
506	FAF2	2067.34	2002.68	1429.46	1788.89	2033.1	2054.92	1043.95	1302.27	1098.37	1726.64
507	FAF2	2606.52	643.081	718.136	751.111	939.283	2992.05	846.579	749.548	1195.45	1111.66
508	FAF2	1886.7	1688.92	1748.26	1743.41	1694.44	1912.98	1355.53	1471.26	1049.46	1255.38
509	FAH	2129.65	2981.76	3355.84	3084.38	2999.79	2087.18	2495.66	2661.19	2933.58	2669.15
510	FAH	2105.27	4208.96	3119.86	3843.76	3629.99	2154.12	2725.08	2353.02	2551.41	3012.33
511	FAH	4562.77	5090.13	4140.91	4710.64	3852.48	4546.14	4105.66	4065.85	4149.67	3981.24
512	FAH	4914.1	4734.1	5302.63	5115.83	6128.9	5051	3524.58	3513.13	4674.01	3856.09
513	FBXL12	5770.3	3108.6	2573.04	3778.99	3181.72	5922.81	3367.28	3719.91	3428.88	3160.94
514	FBXL12	3503.36	1846.91	2663.8	2701.24	2141.61	3529.17	2225.15	1242.62	2231.91	2176.38
515	FBXL12	2518.01	985.762	661.411	1477.42	1611.14	2665.43	1592.97	1604.47	1737.37	1952.49
516	FBXL12	2807.03	3635.97	4206.71	4462.57	4028.94	3107.38	3088.76	2383.84	2697.4	2950.73
517	FBXL5	2812.44	548.511	651.201	678.067	728.848	2947.7	898.677	1359.92	593.901	722.528
518	FBXL5	3036.43	3207.62	3098.31	2683.33	2833.19	2817.85	2975.55	2875.92	3752.2	3102.28
519	FBXL5	830.908	224.745	201.94	282.528	173.17	889.551	366.684	165.02	145.227	75.2837
520	FBXL5	3252.28	1592.13	1485.05	2027.31	1928.98	3108.19	936.748	1158.12	1183.22	928.825
521	FBXO5	3431.11	1197.16	627.376	894.443	847.218	3330.77	822.535	822.117	1281.82	824.21
522	FBXO5	2919.02	1052.52	1041.47	1531.16	1391.94	3051.73	2217.14	1626.34	2052.28	1296.44
523	FBXO5	2070.95	364.932	343.752	587.107	477.861	1863.78	377.705	564.646	971.491	440.948
524	FBXO5	633.116	376.058	321.062	563.678	838.45	778.256	604.127	303.199	671.865	381.307
525	FBXW8	5382.84	7120.63	6342.97	5682.26	5236.75	5622.8	5296.88	4172.22	4714.52	4516.05
526	FBXW8	3091.52	3679.36	3596.35	3792.77	3629.99	3116.25	4427.26	5380.05	3016.13	4132.78
527	FBXW8	2528.85	1990.44	1998.98	2497.27	1908.16	2477.52	3188.95	3616.52	4868.92	3455.23
528	FBXW8	2031.21	2175.13	1793.64	2165.13	2059.41	1969.43	3615.75	3508.16	2679.05	3441.54
529	FEN1	1685.3	525.146	611.493	429.994	642.263	1871.04	588.097	741.595	784.225	1065.71
530	FEN1	1753.94	275.924	83.9527	307.335	221.395	1878.3	223.417	356.88	294.275	263.982
531	FEN1	2192.88	304.852	241.648	334.899	321.132	2097.66	149.278	353.898	74.9065	168.166
532	FEN1	1979.73	170.227	251.858	101.986	77.8169	1873.46	302.564	220.689	393.641	198.475
533	FGFR1OP2	866.132	1564.31	1186.68	1471.9	1591.41	861.324	1921.58	1191.92	1928.46	1704.15
534	FGFR1OP2	4029	3884.08	3885.65	4057.38	4384.05	4362.27	4433.27	5733.94	4239.86	5190.67
535	FGFR1OP2	1848.77	1143.75	918.942	1256.91	1923.5	1686.36	1126.1	1737.68	1883.36	1333.6
536	FGFR1OP2	1759.36	1872.5	1756.2	1593.18	2139.42	1573.45	1346.51	1351.97	1773.3	1711.97
537	FGFR2	1602.21	1434.14	1109.54	1153.54	1589.22	1575.06	1941.62	1994.16	1777.88	1951.51
538	FGFR2	2491.82	2277.49	1706.28	1961.16	2021.05	2547.68	3535.6	2717.86	3318.82	3085.66
539	FGFR2	2201	2407.66	2440.3	2850.09	2463.84	2341.22	2767.16	2172.1	1598.26	2427.66
540	FGFR2	5833.52	12323.1	9754.39	10209.6	12908.8	5545.38	7756.47	7045.16	7640.46	6533.07
541	FGFRL1	5820.87	5988	7680.54	6841.31	7699.49	5579.25	6425.99	8575.07	6651.39	6372.72
542	FGFRL1	5107.38	5471.76	4879.47	5483.8	5332.1	5047.78	6575.27	5680.26	6974.71	5777.29
543	FGFRL1	9085.8	11875.9	9650.02	10115.9	10173.2	9793.12	11689.8	12724.4	10464	10915.2
544	FGFRL1	4844.56	10512.9	9975.62	9277.95	10439.5	5237.3	4303.03	5305.49	4757.33	3702.59
545	FGG	1958.05	2824.89	2439.17	2527.59	2657.83	1792.01	2247.19	2126.37	2580.45	2861.76
546	FGG	994.381	963.51	957.514	1021.24	629.111	963.747	1590.97	2219.82	1852.79	2061.01
547	FGG	1992.37	3714.96	3588.41	3690.78	3072.12	2153.31	3077.74	3281.51	3116.26	3436.65
548	FGG	2359.96	3017.37	3376.26	3238.74	3545.6	2488	4570.53	5774.7	5655.44	6609.33
549	FHOD3	4289.11	4572.78	4600.38	4206.22	3157.61	4546.95	7292.61	8413.03	7325.55	7122.62
550	FHOD3	2267.84	3563.65	3749.51	3398.61	4500.23	2330.74	3735.97	2897.79	3289.01	3109.12
551	FHOD3	1172.3	2067.21	2233.82	1824.72	2198.6	1201.66	1975.69	1377.82	2178.4	1628.87
552	FHOD3	3040.04	3217.63	3984.35	3030.63	3256.25	3350.94	3855.19	3988.31	3491.56	3677.17
553	FN1	1830.71	3482.43	3147.09	3029.25	4010.31	1835.56	1465.73	1728.73	1771	1499.81
554	FN1	5042.35	8193.17	5875.55	6888.17	7487.96	5058.26	10249.1	8674.48	9266.24	9894.44
555	FN1	3365.18	3434.59	3528.28	3823.09	3948.93	3259	3728.96	4134.44	3896.67	3415.14
556	FN1	2336.48	2774.82	2650.18	2746.72	2738.94	2463.81	2543.75	2857.03	2825.81	2463.83
557	FOCAD	3501.56	4593.92	6413.3	4548.01	3690.27	3592.08	2651.95	3193.04	2864.79	2763.01
558	FOCAD	2802.51	3831.79	4663.91	3182.23	3159.8	2989.63	2984.57	3424.66	2809.76	3531.49
559	FOCAD	3004.82	2451.05	2402.86	2511.05	1876.37	3078.35	2302.3	2403.72	1746.54	2381.7
560	FOCAD	2089.01	1376.28	2862.33	1684.14	1608.95	1738.78	847.581	1615.41	840.787	1873.29
561	FOXD3	4016.36	3182.03	2951.96	3187.74	3404.21	4100.16	1976.69	1933.52	2599.56	3378.97
562	FOXD3	5907.58	7363.17	5667.94	7337.46	6288.92	5322.79	5458.18	4103.63	4066.35	4075.1
563	FOXD3	4303.56	3954.17	5446.71	4604.52	4386.24	4541.31	3062.71	3396.83	3490.03	4100.52
564	FOXD3	5586.96	5752.13	6373.6	5560.98	6760.21	5725.22	5830.88	6005.33	4729.81	5347.1
565	FRS2	2434.92	2535.61	2210	2072.79	1631.96	2311.38	2539.74	3982.35	2984.03	3511.94
566	FRS2	655.695	793.282	946.169	866.879	1375.5	657.284	649.211	856.911	1027.29	767.503
567	FRS2	2583.04	3420.13	3498.78	4173.15	3830.56	2595.26	4694.76	4292.51	3581.75	3245.02
568	FRS2	1490.22	1657.77	1795.91	1968.05	2059.41	1625.06	1856.46	2266.54	2181.46	1889.92
569	FRYL	1343	1296.18	1247.95	1516	1034.64	1200.85	2278.25	2063.74	2004.13	1600.51
570	FRYL	1782.84	1565.43	1128.82	1471.9	1624.29	1877.49	1286.4	1001.05	1612.02	1836.14
571	FRYL	2265.13	1605.48	2461.86	1980.45	2046.26	1783.13	1517.83	1332.09	1650.24	1795.08
572	FRYL	4602.51	6204.96	6616.38	5551.33	6000.67	4297.75	4830.01	6133.57	5272.5	5900.49
573	FUBP1	1641.95	1627.73	831.585	2032.82	2060.5	1637.97	836.561	1107.42	1200.03	1060.82
574	FUBP1	2440.34	884.515	1144.71	981.268	1773.35	2400.09	2051.83	966.261	1994.19	1686.55
575	FUBP1	1636.53	1329.55	1123.15	934.41	980.931	1618.61	575.073	490.089	568.678	482.012
576	FUBP1	2876.57	1639.97	1682.46	1680.01	1233.01	2742.04	1463.73	1224.73	1412.52	1228.01
577	FZD5	7133.17	9419.25	8169.5	8845.2	10502	7215.6	8232.36	7805.64	8144.93	8674.25
578	FZD5	4248.47	6137.09	6450.74	5651.94	7518.65	4575.98	7646.26	7352.33	4914.78	8291.97
579	FZD5	2404.22	3414.56	2428.96	2943.81	3478.74	2543.65	1480.76	2319.23	1532.53	2110.88
580	FZD5	5551.73	6868.07	6913.62	6372.73	7993.22	6122.82	7533.05	7983.58	7304.15	8272.41
581	FZR1	4857.2	11902.6	7301.61	8276.01	6613.34	5001.81	10702	6732.02	8139.58	6747.18
582	FZR1	5380.13	10917.9	6816.05	9017.47	6789.8	5538.12	16488.8	9588.05	13287.5	9143.55
583	FZR1	8552.03	17241.9	12493.1	13584.8	12189.9	9264.88	18578.7	8350.4	14664.1	11369.8
584	FZR1	3883.59	6644.43	5411.54	6499.52	6772.26	5279.24	6845.77	5885.05	5633.27	6436.27
585	GAB1	3343.5	3328.89	4079.65	4009.14	4328.15	3386.42	2991.58	3067.78	2650.01	3066.1
586	GAB1	1587.76	2060.53	2093.14	2195.45	2289.57	1726.68	1517.83	1932.52	2020.95	2331.84
587	GAB1	2330.16	1988.21	3096.04	2002.5	2422.19	2163.79	1847.45	1242.62	2194.45	1457.77
588	GAB1	1730.46	1733.43	2316.64	1641.42	1882.95	1658.13	1277.38	1056.72	1109.84	1367.82
589	GAB3	2510.79	3712.74	3024.57	3286.97	4830.13	2389.61	4051.56	3703.01	3646.72	5525.05
590	GAB3	1312.29	1631.07	1843.56	2017.66	1742.66	1338.76	860.606	1348.99	1051.75	1162.5
591	GAB3	3417.56	4198.94	5249.31	4102.86	6033.55	3725.15	3899.27	4290.52	4675.54	3918.67
592	GAB3	4627.8	6810.21	6093.38	6134.31	6873.09	4663.08	5023.37	4127.49	4302.54	3760.28
593	GGNBP2	1759.36	1982.65	1977.43	2199.58	1687.86	1690.39	1455.72	1217.77	1286.4	1208.45
594	GGNBP2	1042.25	882.29	1403.37	1456.74	1382.07	1109.72	1213.26	1389.75	1344.5	1435.28
595	GGNBP2	3360.66	4163.34	4533.45	3911.29	3803.16	3142.86	2260.22	1941.47	2801.35	2427.66
596	GGNBP2	1737.68	1879.18	2304.16	1968.05	2700.57	1995.24	1712.19	551.723	1455.33	1653.31
597	GHR	1358.35	2303.08	3040.45	1732.38	1686.76	1276.66	2176.06	2727.8	2216.62	2954.64
598	GHR	1557.05	3157.55	2539	2723.3	3118.16	1581.51	2088.9	2608.51	2689.75	2662.31
599	GHR	3824.89	4074.33	4420	4115.26	3648.63	3927.57	3601.72	4096.67	3227.86	4007.64
600	GHR	2203.71	2342.02	2367.69	2505.54	2228.19	2139.6	3075.74	4114.56	3276.01	3056.32
601	GJB2	2956.05	3663.78	3898.13	2748.1	3478.74	2695.27	2706.05	4120.53	3360.86	2482.41
602	GJB2	6842.35	9224.55	7847.31	8229.15	8792.21	6760.75	5836.89	6522.26	5457.47	5410.65
603	GJB2	4025.39	5635.31	6289.64	5213.68	5770.51	3904.18	2949.5	3177.13	3394.49	2595.82
604	GJB2	3708.38	4650.66	3836.86	3949.88	4226.22	3712.24	3112.81	1900.71	2912.95	2870.56
605	GJB3	5445.16	5252.57	3450	5110.31	4491.46	5731.67	5814.85	6003.34	6523.74	8004.52
606	GJB3	4578.12	5116.84	4514.16	4400.55	5230.17	4779.22	4345.11	4899.9	4456.94	4341.04
607	GJB3	1352.03	1078.11	786.206	1099.79	1078.48	1284.73	1014.89	997.078	1368.95	1063.75
608	GJB3	6616.56	5123.51	4319.03	5402.49	5204.96	6405.89	5406.09	3116.49	4820.77	4660.75
609	GJB5	7329.15	10688.7	12702.9	10405.3	11237.4	7840.63	10251.1	10115.9	11454.6	10058.7
610	GJB5	4078.68	2518.92	2958.76	2340.16	3616.84	3971.12	3506.54	3539.97	4151.2	4065.32
611	GJB5	2005.02	1565.43	1950.2	1929.46	1376.59	2261.38	2580.81	2847.09	2955.75	3550.07
612	GJB5	2098.04	1484.21	2131.72	1558.73	1545.38	1846.04	1707.18	1321.15	1515.71	1490.03
613	GJC1	2499.05	2767.03	3572.53	2997.55	3290.23	2301.7	1951.64	1079.59	1752.66	2164.65
614	GJC1	4768.69	6711.19	7521.71	6505.04	7018.86	4994.55	7065.18	6740.96	6572.66	6926.1
615	GJC1	2683.29	2729.2	2899.77	3081.62	3122.54	2950.11	4383.18	6418.88	4930.07	7151.96
616	GJC1	3385.05	4986.66	4196.5	4745.09	3459.02	3480.78	5803.83	6889.08	5544.61	4746.79
617	GNE	3081.59	3531.39	3932.16	3415.14	4936.44	3099.31	3892.26	3864.05	2811.29	3822.85
618	GNE	1969.79	3361.16	3816.44	2637.85	3026.09	1819.43	1222.28	2165.14	964.612	1103.84
619	GNE	4180.73	6751.24	6074.09	6656.64	6507.03	4169.52	3162.9	5035.09	4344.58	3668.37
620	GNE	4479.68	5422.8	5751.89	4388.14	5540.34	4419.53	6693.49	6106.73	4990.45	6709.05
621	GNPNAT1	2764.58	1807.97	1466.9	1498.09	2114.21	2888.82	1006.88	1853.99	1087.67	1631.8
622	GNPNAT1	4504.97	1667.78	1863.98	1925.33	2379.44	4666.31	3605.73	3373.96	3146.07	3976.35
623	GNPNAT1	1494.73	1503.12	1612.12	1369.92	1999.13	1749.26	1090.03	1005.03	999.772	950.335
624	GNPNAT1	2099.85	2890.53	4035.4	4134.56	3209.12	2136.37	8018.96	7936.86	7305.68	6618.13
625	GNPTAB	1848.77	2314.2	2219.07	2450.41	2339.99	1945.24	1745.26	2378.87	1745.78	1659.18
626	GNPTAB	1857.8	1724.53	1123.15	1547.7	1508.11	2350.09	1382.58	1327.12	1508.83	1595.62
627	GNPTAB	1539.89	1638.86	1702.88	1790.26	1492.77	1425.06	2029.79	1915.62	1646.41	2079.59
628	GNPTAB	1869.54	3472.42	4415.46	3027.87	4126.49	1861.36	3272.1	4154.33	3712.46	4649.02
629	GPATCH1	4837.33	3659.33	3839.13	4789.2	4332.54	4921.16	4148.74	4285.55	3696.41	3283.15
630	GPATCH1	5443.35	4867.62	3588.41	3905.78	3849.2	5388.92	3423.39	2614.47	2255.6	2896.96
631	GPATCH1	968.189	1647.76	1375.01	1284.47	1177.12	1050.04	1107.07	1090.52	1129.71	1439.19
632	GPATCH1	2217.26	313.753	520.734	472.718	367.164	2365.41	1537.87	1484.18	1008.94	1608.33
633	GPC3	5282.59	9768.61	10647.2	8780.42	9313.91	5354.24	10007.7	11078.2	9646.89	7556.73
634	GPC3	2428.6	4597.25	4326.97	4640.35	3384.49	2349.29	3354.26	3684.12	3069.64	3418.08
635	GPC3	3168.29	4226.76	3600.89	4250.33	3665.07	3261.42	4127.7	3514.13	3334.87	3552.02
636	GPC3	1555.24	2000.45	1632.54	1648.31	1279.05	1516.99	3244.05	3200.99	2776.89	3374.08
637	GRB10	3030.11	9660.69	10902.5	9291.73	9998.92	3224.32	6245.65	6109.71	5082.18	6098.96
638	GRB10	3683.99	7781.51	6691.26	7152.78	6617.72	3862.25	6613.34	7405.02	7210.9	7658.41
639	GRB10	2380.73	4475.98	6224.98	4764.39	6680.2	2264.6	3492.52	3949.54	3729.27	3971.46
640	GRB10	6238.13	12859.4	11971.2	12008.1	13653	5955.07	11321.1	13234.4	11233.7	11598.6
641	GRB2	923.031	26.7023	28.3624	33.0765	61.3767	1054.07	183.342	6.95867	123.825	218.03
642	GRB2	1622.98	188.029	274.548	205.35	121.657	1860.56	883.649	867.846	1096.08	739.15
643	GRB2	3557.55	1275.04	1576.95	1474.66	934.899	3701.76	531.992	1367.88	1245.89	919.048
644	GRB2	4031.71	1622.17	2491.35	1635.91	1926.79	3858.21	793.48	583.534	590.844	543.607
645	GTPBP3	3035.53	2066.09	2459.59	2305.71	1957.48	3209	2548.75	2137.31	2339.68	2322.06
646	GTPBP3	3523.23	843.349	802.089	1007.45	1045.6	3427.55	2679	1285.37	1901.71	2981.04
647	GTPBP3	2002.31	1122.61	1038.06	599.511	579.791	2296.86	394.736	810.188	588.551	847.675
648	GTPBP3	6335.68	1503.12	1497.53	2240.93	2428.76	6279.28	1763.29	1421.56	2309.87	1502.74
649	HCST	5455.09	3608.15	4724.04	5115.83	5553.5	5446.18	4607.6	4322.33	4116.04	3155.07
650	HCST	7429.4	7741.45	7908.57	6691.09	9265.69	7545.46	8876.56	9980.72	9010.18	8896.19
651	HCST	4807.53	6105.94	5087.08	5206.79	3870.02	4824.38	6099.38	7028.26	5828.18	5812.49
652	HCST	2369.9	2612.38	1782.29	2313.97	2303.82	2331.54	2094.91	2883.87	2004.13	2345.53
653	HGF	1827.1	3071.88	2449.38	2650.25	2352.04	1787.97	2847.31	2605.52	2450.51	2867.63
654	HGF	2879.28	4379.18	5141.53	4594.87	4797.25	3008.99	3979.42	5216.02	5193.01	4299.97
655	HGF	1193.98	1583.23	1294.46	1656.58	1480.71	1162.95	1996.73	1632.31	1351.37	1416.7
656	HGF	2846.76	3506.91	4256.63	3562.61	3473.26	2813.01	2156.02	2885.86	2724.91	2649.6
657	HMGCL	2615.56	3486.88	2727.33	3066.46	3490.8	2803.34	2935.48	3387.88	3636.79	3017.22
658	HMGCL	3768.89	5096.81	5222.08	4885.67	5441.7	3620.3	2918.44	3065.79	4093.87	3726.06
659	HMGCL	3793.28	4872.07	5371.84	4808.49	4744.64	4174.36	3832.15	3747.74	4570.06	4049.68
660	HMGCL	2014.95	4274.6	4223.73	3329.7	4005.93	2288.8	3124.83	3023.05	2405.42	3553
661	HMOX1	5792.88	4874.29	5071.2	4623.81	4187.86	5976.85	4845.04	5143.45	5111.22	4659.77
662	HMOX1	6586.76	9619.52	8420.23	8921	10020.8	6794.62	9858.39	10554.3	8377.3	8902.06
663	HMOX1	1893.03	2491.11	1877.59	2874.9	2406.84	2149.28	3182.94	3336.19	3149.89	3603.84
664	HMOX1	3366.99	3146.43	4233.94	3909.91	3113.77	3820.31	4241.91	4969.48	4582.29	4812.29
665	HOXA13	6618.37	6227.21	6887.52	6055.75	5773.79	6350.25	5670.58	5211.05	6860.82	6231.93
666	HOXA13	8194.38	10243.7	13357.6	12387.1	9658.06	7940.63	7433.87	7585.94	7690.91	8422
667	HOXA13	2485.5	1992.66	2118.1	3011.34	2478.08	2470.26	4624.63	4979.43	3957.05	4589.38
668	HOXA13	1706.97	1759.02	1662.04	1987.34	1674.71	1650.06	1786.33	2153.21	1981.2	2064.93
669	HS6ST1	2142.3	1671.12	1470.31	1117.71	1480.71	6797.85	1150.15	1451.38	1928.46	1218.23
670	HS6ST1	7089.82	5777.72	4012.71	4845.7	4687.65	7397.06	3189.95	3749.73	3041.36	3063.17
671	HS6ST1	2612.85	6097.04	6622.05	5973.06	4537.49	2281.54	4162.77	4172.22	4434.77	4868.02
672	HS6ST1	2994.88	2062.76	1733.51	1929.46	1797.46	3110.61	1124.1	1226.71	1437.75	1458.74
673	HSD17B2	3660.51	3135.3	3327.48	3371.04	3312.15	3707.4	5263.82	5591.79	5055.42	4269.66
674	HSD17B2	2574.01	3540.29	2246.3	3490.94	3678.22	2901.73	4664.7	4058.89	4760.38	4329.3
675	HSD17B2	2045.66	1678.91	1125.42	2285.03	1836.92	1663.77	2357.4	2706.92	2504.78	2646.66
676	HSD17B2	3227.9	3254.35	2585.52	3876.84	3964.28	2946.89	2295.28	3184.09	2755.49	1895.78
677	HSP90AB1	4158.15	5115.72	4441.55	4724.42	6572.79	4465.5	6782.65	8122.76	5827.42	8983.21
678	HSP90AB1	1770.2	1687.81	1564.47	1688.28	1490.58	1947.66	1745.26	1573.65	1318.51	2245.8
679	HSP90AB1	2500.85	2521.15	2709.18	3032.01	3790.01	2507.36	2578.81	4041	2270.89	4359.61
680	HSP90AB1	4471.55	6289.51	6067.28	5607.84	6667.04	4750.99	3819.12	4385.95	4396.55	5167.2
681	HUS1	2175.72	637.518	1162.86	985.403	626.919	2083.95	882.647	366.821	515.938	667.777
682	HUS1	823.683	449.489	486.699	431.372	705.832	703.253	284.531	865.857	508.294	551.429
683	HUS1	1585.95	475.079	431.108	635.344	609.383	1491.99	1136.12	771.418	890.47	603.248
684	HUS1	4579.03	1707.84	1161.72	1551.84	1292.2	4584.86	1675.13	1674.06	1398	2161.72
685	IGF2	7870.15	9998.92	9210.97	9643.17	10458.2	7989.83	9472.67	9795.82	10691.8	9352.78
686	IGF2	1012.44	926.794	1469.17	1510.49	989.699	1186.34	1087.03	647.156	1202.33	1144.9
687	IGF2	11089.9	16408.6	13581	15756.8	15644.5	10843.2	18095.8	18307.3	16036.9	16997.5
688	IGF2	2500.85	3595.92	3181.13	3688.03	2831	2492.03	3219.01	2282.44	3592.45	4041.86
689	IGF2BP1	4709.08	4959.96	4577.69	4457.05	3775.76	4686.47	3784.06	3699.03	4297.95	3833.6
690	IGF2BP1	3148.42	1970.41	2427.82	2679.19	1705.4	3071.89	1852.46	1459.33	1716.73	1476.34
691	IGF2BP1	1729.55	2725.86	2491.35	2541.37	1855.55	1655.71	1872.49	1467.29	1342.97	2058.08
692	IGF2BP1	1624.79	1817.98	4129.56	2628.2	2588.78	1813.78	1523.84	2372.91	1579.15	1360
693	IGF2R	1215.66	896.754	1160.59	981.268	1453.31	1181.5	1332.49	648.15	1408.7	1942.71
694	IGF2R	2141.4	3686.04	2862.33	2841.82	2966.91	2150.89	4080.61	3811.36	4022.02	2809.94
695	IGF2R	2450.28	2340.91	3418.24	3025.12	2998.69	2333.16	4407.22	4523.14	3443.41	4379.17
696	IGF2R	3051.78	4557.2	3807.37	3960.91	4835.61	3134.8	4860.07	3230.81	4014.38	4260.86
697	IL10	4099.45	8763.93	7335.65	7035.64	9466.26	4043.71	6368.88	8033.29	7544.92	6409.87
698	IL10	4877.97	4906.56	5226.62	5017.97	3682.6	5014.71	5541.34	5126.55	5822.83	4733.1
699	IL10	3549.42	4883.19	4750.13	5410.76	5972.17	3772.73	6136.45	6264.79	6743.88	7698.5
700	IL10	1631.11	1746.78	1490.73	1827.47	1706.49	1656.52	2188.08	1576.64	2300.7	2644.71
701	IL5	2138.69	2988.44	3497.65	3172.58	3514.91	2059.76	2733.1	2339.11	2474.97	2178.34
702	IL5	1928.25	3710.51	3411.43	3085.76	3954.41	1904.11	2587.83	2957.43	2936.64	3026.02
703	IL5	3022.88	3700.5	5036.03	3770.72	4035.52	2748.49	1847.45	2640.32	1976.61	1888.94
704	IL5	2315.71	3659.33	3332.01	3373.8	4055.25	2483.16	1230.3	1195.9	1383.48	1277.87
705	INF2	6210.14	6097.04	5599.87	5700.18	6705.4	6012.33	7782.52	8619.8	9173.75	9133.78
706	INF2	4143.7	3455.73	4741.06	4571.44	3549.98	4353.4	4432.27	3547.93	4959.12	4059.46
707	INF2	5276.27	5494.01	4756.94	5544.44	5127.15	5448.6	5828.87	4588.75	5822.07	6162.51
708	INF2	5007.13	6357.38	6417.84	5177.84	4718.33	4973.58	5795.81	5847.27	5836.59	5596.42
709	ITGA4	1139.79	1176.02	2094.28	1134.25	1519.07	1134.72	1494.79	1461.32	1156.46	1219.21
710	ITGA4	1462.22	2307.53	3800.56	2112.76	2939.51	1537.96	1332.49	1553.77	1793.93	1452.88
711	ITGA4	6016.86	7867.18	8567.71	9484.68	8702.34	6372.02	7727.42	8636.7	6909.74	8083.71
712	ITGA4	1813.55	2422.13	3631.52	2349.81	3208.03	2177.5	1611.01	1915.62	1509.6	1215.29
713	ITGAV	1445.96	2236.32	2444.84	1948.75	2258.88	1500.06	1446.7	1299.28	1832.15	1775.52
714	ITGAV	4760.56	8856.28	7512.63	7945.24	7449.6	4983.26	6435.01	6931.83	6373.17	6329.7
715	ITGAV	1212.95	1489.77	1330.76	1079.12	1843.49	1158.11	1149.14	905.621	779.639	965.001
716	ITGAV	4898.75	4015.37	4705.89	4284.78	4666.82	5095.36	4968.27	3845.16	4168.78	3647.84
717	ITGB1	2564.07	939.032	594.476	1207.29	749.673	2435.58	861.607	826.094	1099.14	1038.33
718	ITGB1	2022.18	236.983	155.426	121.28	166.594	2223.47	215.402	279.341	412.75	363.709
719	ITGB1	3512.39	1204.94	1099.33	1485.68	1247.26	3222.71	2418.51	1529.91	1818.39	2588.98
720	ITGB1	2008.63	244.772	554.768	110.255	169.882	1984.75	199.372	445.355	128.411	260.071
721	ITGB3	1272.55	2028.27	1975.16	1638.66	1628.67	1336.34	1638.06	1716.8	1185.51	1595.62
722	ITGB3	4663.02	5873.4	6303.26	6317.6	7086.82	4838.9	3801.09	4314.38	3051.29	3714.32
723	ITGB3	3968.49	5965.75	5660	5726.36	6485.11	3993.7	6919.91	6655.47	6418.26	5418.47
724	ITGB3	3766.18	4746.34	3946.91	4051.87	3965.37	3858.21	4438.28	4337.24	4418.72	4460.32
725	ITGB7	3534.97	4580.56	4745.6	4906.34	4164.85	3692.08	3913.3	3138.36	3047.47	3058.28
726	ITGB7	5026.09	5587.47	4017.25	4645.86	6233.02	5087.29	5938.08	7073.99	6151.5	6232.91
727	ITGB7	3542.2	3508.02	3037.05	3722.48	3887.56	3474.33	2873.36	2410.68	2667.59	2530.32
728	ITGB7	4244.86	5053.42	5671.34	5289.48	5211.54	4383.24	4676.72	5762.77	5351.99	6289.62
729	ITGB8	754.14	1876.95	1939.99	2250.58	1660.46	865.356	2451.57	2415.65	1662.47	1952.49
730	ITGB8	3044.56	3960.85	3805.1	4113.88	4077.17	2904.95	4869.08	5010.24	4567.77	4807.41
731	ITGB8	1595.89	1433.03	1690.4	1863.31	1669.23	1616.19	2672.99	2808.32	3429.65	2270.25
732	ITGB8	1976.12	2742.55	2593.46	1637.28	2052.83	2457.35	3211.99	2471.32	3185.82	2581.16
733	JUP	3993.78	3472.42	2925.86	3350.37	4005.93	3961.44	3589.7	3124.44	2370.26	2768.88
734	JUP	2538.79	3862.94	3032.51	3579.15	3843.72	2614.62	4006.47	3430.62	4025.08	4543.42
735	JUP	3736.38	4040.95	3919.68	3602.58	3742.88	3863.05	6896.87	6034.16	5820.54	6508.62
736	JUP	1681.69	1301.74	1809.52	1848.15	1844.59	1612.97	1887.52	1665.11	546.512	1844.94
737	KDM6A	4178.93	2074.99	2076.13	2196.83	3272.69	4422.75	2008.75	1536.87	2309.87	2152.92
738	KDM6A	2014.05	1127.06	1118.61	1320.3	1150.81	1875.88	2881.38	2470.33	2549.11	2996.68
739	KDM6A	3188.16	2290.84	2578.71	3044.41	2695.09	3298.52	1837.43	1623.36	1498.13	1499.81
740	KDM6A	2293.13	1676.68	1696.07	1518.76	1696.63	2312.19	2602.86	3164.21	2750.14	3220.58
741	KDR	2639.94	2329.78	2003.52	1914.3	2083.52	2381.54	2533.73	2863	2193.69	2247.76
742	KDR	2490.92	2665.78	1951.33	2431.12	2665.5	2147.66	3385.32	4156.31	3511.43	3394.61
743	KDR	2536.08	2406.55	2278.07	2892.81	3008.55	2353.32	2250.2	2687.04	2061.46	2423.75
744	KDR	4389.36	4283.5	3744.97	5438.32	5771.6	4398.56	2293.28	2779.49	3155.24	3262.62
745	KLB	2748.32	3569.21	3914.01	3900.27	3714.39	2666.23	3041.67	2244.67	2799.82	2682.84
746	KLB	3255.9	3875.18	4319.03	3087.14	2900.05	3129.15	3730.96	3030	3305.06	2651.55
747	KLB	5701.66	5646.43	6164.85	5726.36	6001.76	5628.45	4144.73	4727.92	4018.96	5220
748	KLB	3837.53	4706.29	5689.5	4171.77	3997.16	3821.12	4047.55	5423.79	5110.46	4640.22
749	KRT8	2779.03	2235.21	1751.66	2743.97	2418.9	2542.03	3730.96	2764.58	2366.43	3285.11
750	KRT8	3311.89	1874.73	1159.45	1841.26	1322.89	3156.57	1507.81	1682.01	1676.22	1608.33
751	KRT8	4053.39	5769.93	5046.24	5259.16	6830.35	4084.84	4638.65	4455.54	3996.8	4893.44
752	KRT8	3576.52	2878.29	3456.81	2661.28	5070.15	3840.47	3420.38	3292.45	3102.5	2971.26
753	L3MBTL2	2186.55	720.963	1188.95	828.29	380.316	2391.22	1462.73	1523.95	2315.22	1636.69
754	L3MBTL2	2417.76	1721.19	1620.06	2115.52	1567.3	2418.64	1584.96	1811.24	2425.29	2502.94
755	L3MBTL2	2406.92	445.039	428.839	345.925	442.789	2545.26	1285.4	1180.99	942.446	1535.01
756	L3MBTL2	5511.99	1132.62	701.118	1164.57	1455.5	5824.42	2746.12	1605.46	2957.28	2655.46
757	LAMA1	2697.74	4241.22	4471.05	4217.25	5126.05	2812.21	4100.65	3358.06	3950.17	3959.73
758	LAMA1	2033.02	3396.76	3017.76	3318.67	3071.03	2071.05	1594.98	2060.76	2441.34	1625.93
759	LAMA1	2997.59	4734.1	4950.94	5811.81	5112.9	3006.57	2687.01	3142.34	2806.7	3413.19
760	LAMA1	2043.85	4019.82	4038.8	3048.55	3485.32	2054.92	2938.48	3264.61	2568.99	2394.41
761	LAMA5	4171.7	5208.07	6072.96	5005.57	4519.96	4178.39	5603.45	4825.34	5892.39	4812.29
762	LAMA5	4168.99	5933.48	4996.32	5027.62	3999.35	4024.35	4825	4730.9	3610.03	3270.44
763	LAMA5	5616.76	9629.53	8923.94	10262	7678.66	5709.9	14168.4	14243.4	13293.6	12190.1
764	LAMA5	4179.83	7244.12	5765.51	5890.37	6190.28	4687.28	5115.54	5012.23	5099.76	4736.03
765	LDOC1	2938.89	3902.99	3090.37	3568.12	3251.87	3004.96	3516.56	3899.84	3272.95	2912.6
766	LDOC1	3834.82	4129.96	2891.83	4020.17	4456.39	3894.51	4337.09	4336.25	4229.16	3573.53
767	LDOC1	5827.2	9356.95	11599.1	10934.5	9904.66	5664.74	9169.11	8101.88	8266.47	7437.45
768	LDOC1	2769.09	3009.58	3983.21	3460.62	3187.2	2749.3	4481.36	4209	3444.93	3753.43
769	LEPR	2392.47	4222.31	3580.47	3289.73	3403.12	2311.38	3210.99	4157.31	3677.3	3777.88
770	LEPR	2361.77	2894.98	3594.08	2319.49	2495.62	2418.64	3709.92	4288.53	3953.23	4711.59
771	LEPR	1641.04	2525.6	3043.85	2318.11	2558.09	1672.65	1947.63	3109.53	2430.64	2125.54
772	LEPR	1078.37	1443.04	1503.21	1500.84	2004.61	1060.53	2249.2	1811.24	2389.36	2436.46
773	LIFR	2298.55	3174.24	3996.83	3530.91	2708.25	2135.57	3753	4872.06	4126.74	4315.62
774	LIFR	1596.79	2129.51	2524.25	1896.38	2513.16	1604.9	1850.45	1138.24	1579.15	1516.43
775	LIFR	2100.75	2602.37	2284.87	2444.9	2059.41	2204.12	2322.33	2254.61	2166.94	1455.81
776	LIFR	1194.88	1582.11	1664.31	1404.37	1611.14	1166.98	2649.94	2768.56	2460.45	2110.88
777	LLGL2	1286.1	2503.34	3079.02	2166.51	1573.87	1380.7	756.411	1177.01	1172.52	853.542
778	LLGL2	4467.94	5258.14	5286.75	4570.06	5758.45	4196.94	4550.49	3227.83	3779.72	3632.2
779	LLGL2	5626.69	5067.88	5927.74	5272.94	5294.84	6067.17	8153.21	6895.05	7455.49	6917.31
780	LLGL2	4005.52	5241.45	4306.55	5188.87	4316.1	3892.09	6593.3	4672.25	5890.86	6148.82
781	LONP1	4383.04	1553.19	1355.72	1463.63	1290.01	4736.47	1218.27	1235.66	1449.21	1297.42
782	LONP1	4334.27	891.191	821.375	1091.52	637.879	4212.26	1664.1	2210.87	1768.71	2986.91
783	LONP1	1981.54	2494.44	2676.28	2520.7	2797.02	2012.18	3814.12	3101.58	2967.98	2935.09
784	LONP1	4678.38	566.312	888.31	580.216	647.743	4421.14	2407.49	1769.49	1905.53	2487.3
785	LOX	3245.06	2788.17	2760.23	2954.83	2893.47	3297.71	3120.82	2473.31	3860.74	3628.29
786	LOX	5396.39	6273.94	7581.84	5454.86	5294.84	5543.76	3859.2	4339.23	4630.44	3453.28
787	LOX	1067.54	1138.19	871.293	844.828	917.362	1066.98	1572.93	1849.02	1936.87	1539.89
788	LOX	1137.98	1282.83	1295.59	1478.79	1225.34	1180.69	807.506	1033.86	1012	612.047
789	LPAR3	1371	1806.86	2590.05	1919.81	2805.79	1369.41	2086.89	1998.13	2162.35	1488.08
790	LPAR3	1200.3	1614.38	2143.06	1347.87	2082.42	1302.47	1598.98	2429.57	1777.12	2067.86
791	LPAR3	2656.2	2674.68	2305.3	2615.8	2563.57	2432.35	2675.99	2905.74	2492.55	1876.23
792	LPAR3	2217.26	3936.37	3256	3761.07	4370.9	2376.71	4160.76	3332.21	3739.21	3024.06
793	LY6E	8124.84	10333.8	11868	10680.9	8968.67	8427.75	13873.9	12617.1	12815.1	9552.24
794	LY6E	2823.28	3049.63	3312.73	2606.15	3007.46	2800.11	1911.57	4174.21	2897.66	2727.81
795	LY6E	4414.65	4335.79	5259.52	4987.65	3467.78	4592.92	3490.51	4417.76	5631.74	5010.77
796	LY6E	3726.44	3470.19	3108.52	4357.82	2426.57	3561.43	4274.98	3774.58	3869.91	3601.89
797	MAB21L2	2822.38	3368.95	3638.33	3901.64	3075.41	2802.53	5274.84	6245.9	5606.52	4853.36
798	MAB21L2	4994.48	7253.02	7668.06	6375.49	7934.03	5208.27	5166.64	5098.72	5227.4	4031.1
799	MAB21L2	6402.51	11488.7	8793.48	11120.6	9241.58	6505.9	8327.54	8695.36	7637.4	8576.48
800	MAB21L2	4033.52	5654.22	5102.96	5784.25	6359.06	4319.52	5354.99	5203.1	5039.37	5369.59
801	MAF	3039.14	3186.48	3153.9	3150.53	3981.81	2927.53	3704.91	4062.87	4677.83	4543.42
802	MAF	5372	6454.18	5787.06	5791.14	6798.57	5322.79	4741.85	4521.15	4946.89	5599.35
803	MAF	2491.82	1303.96	2019.4	1918.43	2183.26	2296.06	3311.18	2613.48	3178.18	3221.56
804	MAF	5781.14	8031.84	8906.93	7963.16	6345.91	6046.2	5971.14	6423.85	5763.21	5426.3
805	MAP2K1	3870.05	4290.18	4291.8	4432.25	4171.42	3728.37	3724.95	2874.92	2616.38	2899.89
806	MAP2K1	2354.54	1903.65	1758.47	1864.69	2090.1	2494.45	2756.14	3198.01	2066.04	2211.58
807	MAP2K1	5339.49	3782.83	4227.13	4509.42	3591.63	4941.32	4343.1	3550.91	5073.77	3657.62
808	MAP2K1	5393.68	7928.37	7658.98	6899.2	7463.85	5518.76	6027.24	5875.11	5513.27	5253.24
809	MAP3K3	810.136	897.866	898.521	1135.63	767.209	691.156	725.353	628.269	818.621	1356.09
810	MAP3K3	1458.61	863.376	916.673	715.278	1298.77	1307.31	1723.21	1008.01	1173.28	1344.35
811	MAP3K3	3972.1	6720.09	7388.97	6263.85	6097.12	3948.54	6513.15	3849.14	4605.22	3982.22
812	MAP3K3	2457.5	5099.04	4882.87	4441.89	4537.49	2482.35	4131.71	2460.39	3000.85	3428.83
813	MAPK1	6072.86	4028.72	3612.23	4301.32	4435.56	6152.66	7519.03	6346.31	7146.69	6525.24
814	MAPK1	2527.05	1465.29	1873.05	1638.66	1218.77	2617.84	2428.53	2950.48	3020.72	2707.28
815	MAPK1	2570.4	2553.41	2030.75	2239.55	2387.12	2617.84	828.546	1753.58	1621.95	1936.85
816	MAPK1	2247.07	2156.21	2968.98	1747.54	2741.13	2271.86	2147.01	2863.99	2231.14	2230.16
817	MAPK14	2437.63	5433.93	9381.15	4218.63	16464.3	2402.51	3716.93	5110.65	2330.51	7553.8
818	MAPK14	2906.37	10635.3	13991.7	5238.48	25759.6	2983.18	6621.35	7372.21	3071.17	13385.8
819	MAPK14	2909.08	7696.95	11056.8	4882.91	20727.8	2973.5	3642.8	4258.71	3200.34	10129.1
820	MAPK14	2052.89	5502.91	7265.31	3875.46	15385.8	2195.25	4685.74	7258.89	2364.14	10451.7
821	MAPK7	4379.43	4304.64	5055.31	5228.84	4274.45	4476.79	3051.69	4890.95	3178.94	3806.23
822	MAPK7	2626.39	3785.06	4128.43	3650.81	3402.02	2619.46	3337.23	3383.9	2746.32	3305.64
823	MAPK7	6115.3	6299.53	6623.19	5311.53	5485.54	5934.91	4499.39	5301.51	5228.17	5559.26
824	MAPK7	1647.37	2922.79	2765.9	2294.68	2504.39	1742	1177.2	1597.51	1540.93	1547.72
825	MDFI	6265.23	9633.98	8795.75	8033.45	9253.63	6501.87	8965.73	9135.74	9370.95	10243.5
826	MDFI	2165.78	2576.78	2982.59	3066.46	2859.5	2277.51	1447.7	1270.45	1466.03	1464.61
827	MDFI	6422.38	12555.7	13067.1	11817.9	13588.4	5908.29	8681.2	7909.03	7691.67	7646.68
828	MDFI	5555.34	7615.73	7294.81	7225.83	9091.42	5675.22	8773.37	9514.49	7632.05	9535.62
829	MECOM	2451.18	2454.39	2551.48	2655.76	2782.78	2354.93	3048.69	2861.01	3143.78	2214.52
830	MECOM	1602.21	1355.14	1343.24	1842.63	1403.99	1718.62	1328.48	1583.59	1711.38	1819.52
831	MECOM	2337.38	3330.01	3361.51	4129.04	2491.24	2374.29	4247.92	3111.52	3278.31	4026.21
832	MECOM	1025.09	2198.49	2280.34	2178.91	1956.38	1250.86	1037.94	1114.38	1194.68	1264.18
833	MECP2	2596.59	1627.73	2123.78	2086.57	2233.67	2198.47	1606	1534.88	1694.57	1741.3
834	MECP2	1661.82	1352.92	1749.39	1401.62	1261.51	1527.48	2151.01	1862.94	2023.24	1261.25
835	MECP2	4722.63	6712.3	5354.82	6429.24	6101.5	4405.01	5138.59	3586.7	4709.94	5309.95
836	MECP2	2650.78	2749.23	2594.59	2043.85	1494.96	2608.97	1909.56	1830.13	1549.34	2241.89
837	MECR	2891.92	863.376	934.825	989.537	1009.43	2717.04	312.583	299.223	655.05	321.667
838	MECR	3583.74	1308.41	1339.84	1329.95	1619.91	3833.21	1299.42	1295.31	1653.29	1144.9
839	MECR	1696.14	103.472	183.788	202.593	90.969	1767.81	474.886	528.859	226.248	324.6
840	MECR	5321.43	1065.87	1019.91	821.399	711.312	5287.3	1424.66	1019.94	1571.51	1442.12
841	MED1	776.719	634.181	985.877	695.984	1411.66	831.484	1519.84	759.489	966.141	1244.63
842	MED1	1975.21	1888.08	2148.73	1655.2	2062.7	1831.52	1880.51	2134.32	1972.79	2214.52
843	MED1	3968.49	1602.14	2445.97	2034.2	2176.68	3963.86	3498.53	2707.92	3087.98	2459.92
844	MED1	5582.44	5686.49	5907.32	5569.25	5849.42	5974.43	4960.25	3968.43	5404.73	2840.25
845	MED16	2074.56	2277.49	2561.69	2285.03	2298.34	2281.54	1569.93	1726.74	1378.13	1859.61
846	MED16	4258.41	1853.59	1871.92	1751.67	2450.68	4004.99	3430.4	4923.76	4258.2	3962.66
847	MED16	4961.97	2286.39	2063.65	3005.82	2779.49	4581.63	2898.41	4023.11	3673.48	3448.39
848	MED16	4418.26	4627.29	3768.79	4386.77	5464.72	5001.81	1539.87	2485.24	2322.1	1877.21
849	MED23	1224.69	1382.96	1453.29	884.795	1214.38	1379.89	1897.54	2026.96	1936.1	1439.19
850	MED23	3119.52	3321.1	4244.15	3741.77	3924.82	2933.18	3512.55	4702.07	3583.28	3755.39
851	MED23	2276.87	3148.65	3591.81	3875.46	3388.87	2427.51	3656.82	3908.78	2775.36	4072.17
852	MED23	2406.92	3940.82	3923.09	3439.95	4170.33	2429.93	2205.11	2826.21	2765.43	3180.49
853	MED24	3091.52	2774.82	3307.06	3081.62	3388.87	2905.76	2612.87	3310.34	2390.89	4314.64
854	MED24	5092.93	4941.05	5200.53	4339.91	6333.86	5059.87	6279.72	8938.91	5845	7241.91
855	MED24	2899.15	3551.41	3414.83	4360.58	5566.65	2911.4	3551.63	4638.45	2766.95	3769.08
856	MED24	1104.57	1631.07	2408.53	1604.21	2251.21	1164.56	1050.96	1400.68	802.57	1611.27
857	MEOX2	3645.16	3372.28	4001.37	3654.95	2765.24	3534.82	4433.27	5757.8	4484.45	4273.57
858	MEOX2	2541.5	3180.92	3488.57	3672.87	3326.4	2339.61	4227.89	4028.08	3597.04	4002.75
859	MEOX2	2671.55	2736.99	2700.1	2511.05	2298.34	2725.11	5248.79	4916.8	5549.19	4920.82
860	MEOX2	4215.05	4417.01	5319.65	4807.11	4291.98	4242.91	5386.05	6156.44	5735.7	5342.21
861	MEST	2729.35	4395.87	4345.12	4561.8	4218.55	2917.86	3091.77	3466.41	3128.49	3118.9
862	MEST	2480.98	3015.14	2888.43	2511.05	3181.72	2058.95	2507.68	2755.63	2388.6	2857.85
863	MEST	2085.4	2819.32	2543.54	2606.15	2798.12	1882.33	1975.69	1321.15	1540.17	1795.08
864	MEST	2203.71	1891.42	2472.07	2426.99	1825.96	1985.56	2368.42	2189	2312.16	2761.06
865	MET	1415.25	1184.92	1448.75	1204.53	1391.94	1551.67	2064.85	1673.06	1380.42	1331.64
866	MET	3945.01	5927.92	5302.63	4541.12	4981.38	3926.77	5902.01	4674.24	5400.15	5272.8
867	MET	2208.23	3172.02	3160.71	3037.52	2948.27	2225.09	2859.33	3855.1	3143.02	3805.25
868	MET	5316.91	6725.65	7502.42	7060.45	6715.27	5146.17	10149.9	9379.29	9724.85	7669.17
869	MFN2	2978.63	656.433	212.151	525.089	287.155	2711.4	349.652	327.058	425.744	501.566
870	MFN2	3305.57	838.899	709.06	1261.04	1005.04	3891.28	665.241	181.92	1125.13	461.48
871	MFN2	2066.43	1135.96	746.498	1179.73	728.848	2425.09	1292.41	1529.91	1985.79	2354.33
872	MFN2	2883.79	1483.09	1440.81	777.297	1465.37	2998.5	626.168	545.759	321.792	386.196
873	MGA	2794.38	1092.57	917.807	1116.33	1016	2984.79	1877.5	2052.81	2254.07	2182.25
874	MGA	1995.08	1180.47	1646.15	1415.4	2142.7	2067.02	1034.93	1356.94	1232.14	1751.08
875	MGA	2879.28	1943.71	1682.46	2498.65	2486.85	2979.95	737.376	929.48	657.343	1201.61
876	MGA	2331.06	1279.49	2450.51	1999.75	1436.87	2567.84	1165.17	1237.65	1210.73	1249.51
877	MLLT10	1841.55	1911.44	2264.45	1769.59	1966.25	2189.6	2671.98	4267.65	2393.95	2747.37
878	MLLT10	3214.35	4101.04	3009.82	4050.49	3187.2	3672.72	4249.93	4006.21	3649.02	4304.86
879	MLLT10	4714.5	5977.99	6108.13	6154.98	5378.13	4725.18	7051.15	6488.46	6201.19	6609.33
880	MLLT10	918.515	959.059	855.41	985.403	930.515	1034.72	1312.45	1205.84	1497.37	1265.16
881	MLST8	4718.11	2462.18	2942.88	2841.82	3523.68	4488.08	2667.98	2561.78	2422.23	2346.51
882	MLST8	1365.58	531.822	806.626	627.075	734.328	1504.09	851.589	855.916	852.252	947.402
883	MLST8	6905.57	4641.76	5884.63	5698.8	6397.42	6783.33	3332.22	4920.77	3858.45	3514.87
884	MLST8	5101.05	2979.54	2832.84	3446.84	3165.28	5318.76	2650.95	3201.98	3124.67	2999.62
885	MPI	4223.18	1804.63	2818.09	1827.47	3309.96	4296.14	1526.85	2613.48	1090.73	2979.09
886	MPI	4669.34	1269.47	1808.39	1112.2	2319.16	4469.53	1576.94	2107.48	1767.18	2390.5
887	MPI	3824.89	1730.09	1546.32	1590.43	1458.79	3823.54	1178.2	1632.31	1809.22	2368.99
888	MPI	3672.25	1228.31	1784.56	1214.18	1226.44	3619.5	1229.29	2463.37	1171.75	1946.62
889	MTHFD2	4244.86	2930.58	2784.05	3484.05	2924.16	4421.95	3613.74	3110.53	3068.87	2724.88
890	MTHFD2	2470.15	3694.94	3118.73	3322.81	2997.59	2551.71	3280.12	2938.55	2989.38	3370.17
891	MTHFD2	2400.6	2959.51	2978.05	2829.42	3188.3	2676.72	3135.85	4694.12	2920.59	3531.49
892	MTHFD2	5174.21	8577.02	9925.7	7315.41	9298.57	5624.41	8492.84	9108.9	7970.66	8192.24
893	MTOR	2586.65	1043.62	1070.96	1105.31	869.138	2568.65	1124.1	966.261	872.126	979.666
894	MTOR	3234.22	3363.38	3784.68	3834.11	2589.88	3175.93	1850.45	2172.1	1973.56	2438.41
895	MTOR	3138.49	625.28	491.237	657.395	499.782	3300.94	1316.46	1371.85	1109.84	1155.65
896	MTOR	3287.51	1569.88	1507.74	1521.52	1470.85	3303.35	1161.17	1623.36	1155.7	1692.42
897	MYH10	1309.58	1172.68	747.633	1587.67	1553.05	1228.27	1401.61	2007.08	1244.36	1479.28
898	MYH10	2613.75	3986.44	3514.67	3499.21	3391.06	2605.75	2260.22	2620.44	2847.98	2791.37
899	MYH10	2847.67	2487.77	3512.4	4319.23	2761.95	2825.11	3466.47	4741.84	3545.06	3601.89
900	MYH10	2534.27	3277.71	2424.42	2852.84	2596.45	2613.81	2849.32	2360.98	3451.05	3019.17
901	MYH9	1864.12	1213.84	1156.05	866.879	667.472	1732.33	737.376	1637.28	1406.41	1021.71
902	MYH9	1995.99	1095.91	1173.07	1132.87	1326.18	2085.57	1059.98	1635.29	1437.75	1244.63
903	MYH9	2497.24	1293.95	1299	1127.36	779.265	2871.08	1244.32	960.296	1113.66	945.447
904	MYH9	4535.68	2753.68	2875.95	3933.34	2611.8	4826.8	3769.03	4262.68	2825.04	3851.2
905	MYO18A	3735.48	1922.57	1885.53	2056.25	2206.27	3596.11	887.656	860.887	1264.24	1750.1
906	MYO18A	1834.32	4036.5	3927.62	3386.2	4576.95	2143.63	2965.53	2882.88	3120.85	3225.47
907	MYO18A	3099.65	1810.2	2503.83	2720.54	1720.74	3110.61	2881.38	2888.84	2974.09	3393.64
908	MYO18A	1416.16	2360.93	1884.4	2268.49	2016.66	1683.94	1729.23	1715.81	1434.69	1406.93
909	N6AMT1	6044.86	2500.01	2462.99	2931.4	2626.05	5983.3	2669.98	2698.97	1632.66	2845.14
910	N6AMT1	5535.48	430.575	445.857	777.297	687.2	5234.88	1079.01	1329.11	1601.32	755.771
911	N6AMT1	2057.4	401.648	855.41	486.5	537.046	2151.7	918.714	723.702	1247.42	905.36
912	N6AMT1	1482.99	1041.39	1380.68	920.628	1399.61	1312.95	384.718	332.028	455.554	491.789
913	NADK2	1998.7	1032.49	623.973	1044.66	793.513	2222.67	1049.96	377.756	957.733	596.404
914	NADK2	5065.83	1046.95	862.217	1477.42	1087.24	5087.29	1060.98	1772.47	1547.81	1360
915	NADK2	1818.97	868.939	1174.2	1128.73	1028.06	1962.98	836.561	734.637	843.08	837.898
916	NADK2	1865.03	946.821	721.539	585.729	540.334	2129.92	1208.25	1273.44	1636.48	1682.64
917	NCOA6	4350.53	2503.34	2911.12	2998.93	2805.79	4061.45	1300.43	1008.01	1309.33	1216.27
918	NCOA6	1785.55	955.721	956.38	825.533	807.761	1823.46	553.032	485.119	625.24	724.484
919	NCOA6	2667.04	2073.88	2354.08	1816.45	2766.34	2536.39	2459.59	2680.08	2821.22	2595.82
920	NCOA6	1760.26	1344.02	1946.79	1101.17	722.272	1946.85	1131.11	785.336	2034.7	1067.66
921	NCOR2	2493.63	1522.03	1694.94	2210.61	1470.85	2542.03	1369.56	1461.32	1442.33	1413.77
922	NCOR2	2778.12	2211.84	4028.59	2589.61	3153.23	2942.86	2835.29	4211.98	2854.09	2721.95
923	NCOR2	5669.14	3519.15	3172.05	4254.46	4234.99	5645.38	4015.49	5271.69	4510.44	3566.69
924	NCOR2	5306.98	3613.72	3392.14	4647.24	4033.33	5336.5	3698.9	3098.6	2696.63	2127.5
925	NDUFB8	1520.02	209.168	88.4907	157.113	78.9129	1388.76	398.744	88.4745	305.741	538.719
926	NDUFB8	2674.26	1418.56	1370.47	1685.52	1113.55	2875.92	1131.11	1448.4	1020.41	906.338
927	NDUFB8	1834.32	472.854	384.594	563.678	371.548	1809.75	107.2	88.4745	369.946	345.132
928	NDUFB8	7597.39	871.164	1294.46	924.763	1342.62	6445.41	881.645	1168.06	916.458	695.153
929	NEK9	2391.57	2204.06	1909.36	2967.23	2907.72	2772.69	3458.45	3466.41	3885.97	2941.93
930	NEK9	2365.38	1958.17	1935.45	2428.36	1691.15	2193.63	2350.38	2551.84	2349.62	1486.12
931	NEK9	3661.42	1781.27	2222.48	2211.99	1807.32	3458.2	3557.64	1778.44	3324.17	2434.5
932	NEK9	2059.21	1080.33	1073.23	1001.94	1176.02	2167.83	1365.55	1688.97	2484.91	1288.62
933	NF2	4577.22	10479.6	14632.7	10001.5	13802.1	4641.31	9311.37	14286.2	8138.82	13931.4
934	NF2	4760.56	12762.6	19159.4	10890.4	17940.6	4776.8	7659.29	12818.9	10775.8	13342.8
935	NF2	3945.01	10114.6	15636.8	9177.34	15148	3970.32	5913.03	9219.24	5970.35	9619.7
936	NF2	4266.53	6449.73	11202	6462.31	8484.23	3900.96	4705.78	7330.46	5053.13	7499.04
937	NHLRC2	2692.32	357.144	405.015	348.681	601.711	2932.37	197.368	223.672	309.563	374.463
938	NHLRC2	1707.88	155.764	85.0872	158.491	162.21	1775.88	426.796	307.176	480.777	354.909
939	NHLRC2	2678.78	683.135	411.822	595.376	335.38	2521.87	567.058	411.556	552.626	734.261
940	NHLRC2	5861.52	1188.25	1377.28	1087.39	1437.97	5682.48	661.234	559.676	806.391	572.939
941	NMNAT2	2590.27	3054.08	2788.59	3594.31	3242	2570.26	3287.13	2933.58	3474.74	2836.34
942	NMNAT2	5077.57	5758.81	6480.24	5642.29	5829.69	5024.39	5859.93	4987.38	5033.26	5704.94
943	NMNAT2	1308.68	1547.62	2119.24	1674.5	1185.89	1404.09	992.852	1545.82	1314.69	1647.44
944	NMNAT2	7152.13	6870.29	6726.43	6965.35	7642.5	7099.47	5127.57	5440.69	6617.76	5097.79
945	NOA1	3392.27	2702.5	2874.81	2235.42	2358.62	3375.94	1931.6	1228.7	1727.44	1597.58
946	NOA1	3581.94	364.932	361.904	332.143	110.697	3562.24	732.366	842.993	1231.37	882.873
947	NOA1	8544.81	1771.26	2237.23	1918.43	1698.82	8084.99	3135.85	3395.83	2241.84	2131.41
948	NOA1	1869.54	480.642	798.685	682.202	405.525	1689.58	407.761	149.114	724.606	254.205
949	NODAL	2312.09	600.803	642.125	620.184	586.367	2224.28	1161.17	1889.78	2283.12	2052.22
950	NODAL	4275.57	4372.51	3917.41	4189.69	4400.49	4477.59	7652.28	6216.08	7391.28	6747.18
951	NODAL	1391.77	942.37	1262.69	1223.83	1266.99	1498.45	1134.12	1312.21	1481.31	1097.97
952	NODAL	2946.11	3019.59	1726.7	2533.11	1912.54	2801.72	2754.14	4034.04	3897.43	2863.72
953	NOTCH1	4180.73	5200.28	4132.97	5132.36	6139.86	4264.68	4519.43	4544.01	4783.31	3699.66
954	NOTCH1	7704.87	7514.49	9154.25	7837.74	6930.09	7799.5	9063.91	7699.27	7948.5	9121.07
955	NOTCH1	3432.01	3481.32	3690.51	3274.57	3505.05	3238.03	4737.84	4449.57	4727.52	3398.52
956	NOTCH1	4798.5	7210.75	7607.93	5937.22	5773.79	5064.71	7255.54	6871.19	7896.52	6414.76
957	NOTCH2	3813.15	4221.2	5718.99	4622.44	6270.29	3939.67	4558.5	4671.26	4213.87	3843.38
958	NOTCH2	1065.73	1030.27	1269.5	1405.75	1045.6	1190.37	1999.73	1936.5	2080.57	1559.45
959	NOTCH2	2127.85	5096.81	4793.24	4623.81	4887.12	2534.78	2487.64	3668.21	3349.39	2652.53
960	NOTCH2	2045.66	3022.93	4540.25	2982.39	2981.15	2029.92	4319.06	3518.1	4140.49	4293.13
961	NPM1	1262.62	423.9	410.687	275.637	219.202	1156.5	265.495	673.003	534.282	420.416
962	NPM1	3110.49	1508.68	1481.65	2072.79	1638.54	2992.86	982.834	1119.35	1622.72	1457.77
963	NPM1	1289.71	767.692	629.645	741.464	802.281	1134.72	235.439	298.229	224.719	131.013
964	NPM1	2256.1	337.117	105.508	214.997	402.237	2368.64	427.798	1241.63	835.437	345.132
965	NRBP1	918.515	12.2386	0	0	0	980.683	148.277	138.179	241.535	255.183
966	NRBP1	2831.41	685.36	555.903	782.81	1059.84	3033.18	625.166	1045.79	1119.01	606.181
967	NRBP1	2742	3491.33	3649.67	4195.2	3581.77	2839.63	4127.7	3654.3	4528.02	3080.77
968	NRBP1	1064.83	129.061	298.372	107.499	231.259	1085.53	477.892	318.111	518.995	388.151
969	NRK	1594.08	2475.53	1874.19	2756.37	2418.9	1578.29	2884.38	2141.28	2044.64	2073.73
970	NRK	3299.25	7077.23	7640.83	7256.15	6852.27	3495.3	6556.23	7441.8	7622.12	7017.03
971	NRK	2265.13	3746.12	4223.73	4053.24	4230.61	2540.42	4265.96	4571.85	4790.96	5044.01
972	NRK	2092.62	4091.02	4256.63	3522.64	3741.79	1905.72	2265.23	1413.6	2735.62	2410.06
973	NSDHL	1487.51	162.439	281.355	202.593	122.753	1630.71	288.538	461.26	497.593	153.501
974	NSDHL	2995.79	522.921	417.494	288.041	199.474	3208.19	724.351	1120.35	1085.38	773.369
975	NSDHL	754.14	273.699	719.27	323.874	340.86	700.027	414.774	114.321	262.937	655.066
976	NSDHL	3142.1	1954.83	1852.63	2063.14	2083.52	3373.52	1042.95	1699.9	1679.28	1664.06
977	NUBPL	2044.76	245.884	173.578	348.681	132.618	2129.12	278.52	192.855	491.478	125.147
978	NUBPL	7556.75	2933.92	3220.83	3916.8	3199.26	7564	5401.08	4005.21	4382.03	4828.91
979	NUBPL	1509.18	766.58	561.575	871.013	523.894	1337.15	460.86	928.485	580.143	376.419
980	NUBPL	1754.84	757.679	1195.76	735.951	1071.9	1598.45	1228.29	1659.15	1624.25	1913.38
981	NUMB	2604.72	2398.76	2067.05	2460.06	2939.51	2662.2	3585.69	2477.29	3624.56	2922.38
982	NUMB	2163.97	2073.88	2394.92	2081.06	1895.01	2370.25	3474.48	4080.76	3827.87	3899.11
983	NUMB	2056.5	2928.36	2278.07	2315.35	2850.73	2169.44	5109.53	4015.15	4986.63	4025.24
984	NUMB	4944.81	3895.2	4452.9	4348.18	4369.8	5134.07	3629.77	3908.78	3460.99	4052.61
985	OLA1	1244.56	712.063	663.68	657.395	843.93	1345.21	1075.01	1130.29	1018.88	1100.9
986	OLA1	2639.04	1984.87	1705.15	1713.09	1967.34	2932.37	1738.24	2196.95	2172.29	1859.61
987	OLA1	1629.3	1618.83	2556.02	1797.15	2165.72	1867.81	1143.13	1158.12	1368.19	1399.1
988	OLA1	1446.86	1071.43	1299	1232.1	1519.07	1327.47	938.751	1055.73	1388.06	1853.74
989	PAK4	5954.54	7175.14	7309.56	5711.2	7144.91	5616.35	5000.33	6657.46	5428.43	4996.1
990	PAK4	5209.43	6055.87	6190.94	6296.93	6334.95	5717.96	10901.3	10926.1	9184.45	8449.38
991	PAK4	3863.72	3889.64	4084.18	5266.05	4409.26	3587.24	3723.95	5594.77	3790.42	4731.14
992	PAK4	1949.02	1698.94	1724.43	1305.14	1184.79	2047.66	1989.71	1879.84	2049.99	1974
993	PALB2	2126.94	2423.24	2406.27	2646.12	2144.9	2287.19	2754.14	2027.96	1789.35	2043.42
994	PALB2	2303.96	1015.8	1426.06	1652.44	1277.95	2527.52	2609.87	1711.83	1754.19	1875.25
995	PALB2	2898.24	2009.35	2548.08	2669.55	2033.1	3105.77	2320.33	1666.1	2077.51	2255.58
996	PALB2	3164.68	768.805	783.937	1046.04	626.919	3079.15	657.226	297.235	1097.61	593.471
997	PARVA	1997.79	2240.77	2191.85	2207.85	2875.94	1942.82	1633.05	846.97	1288.7	1263.2
998	PARVA	2238.03	962.397	928.018	1398.86	1373.3	2791.24	1525.85	1513.01	2014.83	1993.55
999	PARVA	3194.48	1728.98	1692.67	1376.81	1618.81	3259.8	1378.57	1287.35	1278	1184.99
1000	PARVA	3220.67	2681.36	2573.04	3575.01	2049.54	3497.72	2013.76	2770.54	2202.86	2104.03
1001	PAX6	2224.49	2932.81	2881.62	2833.55	2986.63	2236.38	2598.85	4067.84	3022.25	2731.72
1002	PAX6	1871.35	1619.94	1934.32	2283.65	2756.47	1961.37	2357.4	3299.4	2552.17	2151.94
1003	PAX6	2639.04	3819.55	4389.36	3388.96	4674.49	2368.64	4243.92	2714.88	2811.29	3982.22
1004	PAX6	1738.59	2614.6	2891.83	2297.44	1910.35	2013.79	1521.84	1888.78	1539.4	1901.65
1005	PAXIP1	2943.4	2990.66	2895.23	3111.94	3217.89	3188.83	1108.07	755.513	1050.98	810.522
1006	PAXIP1	2381.64	1111.49	977.935	1294.12	1316.31	2519.45	1381.58	620.316	1044.1	1099.92
1007	PAXIP1	695.434	338.23	397.074	512.685	618.151	787.934	531.992	548.741	394.406	595.426
1008	PAXIP1	6126.14	4995.56	4090.99	5055.19	5271.82	6280.89	6370.89	5160.35	7634.35	5836.93
1009	PBRM1	2346.41	4069.88	3882.24	3237.36	3951.13	2243.64	2824.27	3068.77	2020.95	2231.14
1010	PBRM1	1778.32	2857.15	2796.53	2969.99	3940.16	1929.11	2584.82	2531.96	2045.41	3129.65
1011	PBRM1	1394.48	1881.4	1759.6	1631.77	2531.79	1288.76	973.817	2100.52	1415.58	2092.3
1012	PBRM1	2842.25	2722.53	4005.9	3652.19	3702.33	2786.4	6297.75	6838.38	4760.38	6522.31
1013	PCGF6	6649.98	5097.92	4749	5441.08	4915.62	6245.4	4179.8	5128.54	4347.63	4266.73
1014	PCGF6	1922.83	1896.98	1554.26	1329.95	1237.4	1840.39	2272.24	2571.73	3761.38	3274.35
1015	PCGF6	5472.25	2275.26	3086.96	3038.9	2756.47	5439.73	1500.8	1235.66	1226.78	1673.84
1016	PCGF6	1259.91	76.7692	351.694	811.752	295.923	1334.73	544.015	576.576	431.859	379.352
1017	PDCD7	2560.46	1858.04	1376.14	1068.09	1463.18	2720.27	1727.22	1389.75	1391.12	2018.97
1018	PDCD7	6118.92	3690.49	3799.43	3641.17	4060.73	6475.25	4180.8	3823.29	3691.06	3586.24
1019	PDCD7	5003.51	2360.93	2728.46	2708.14	3105	5204.23	1815.39	2141.28	1801.58	2704.35
1020	PDCD7	3105.07	825.548	412.956	682.202	645.551	3062.22	589.099	389.686	340.137	875.051
1021	PDGFB	8212.45	12352.1	13186.2	13186.5	12257.8	7672.88	11690.8	11390.3	11135.1	11221.2
1022	PDGFB	4056.1	5641.98	5805.21	5793.89	6276.86	4348.56	5193.69	4121.52	3578.7	3786.67
1023	PDGFB	6279.68	7507.81	6884.12	7592.43	6895.01	6328.47	10664.9	10330.6	9460.38	10013.7
1024	PDGFB	7945.11	7972.88	8420.23	7906.65	7885.81	7893.05	12821.9	14875.6	12111.9	13425
1025	PDGFRA	2141.4	2500.01	2211.13	2008.02	1654.98	2450.1	2937.48	3189.06	3016.9	2975.17
1026	PDGFRA	1067.54	2062.76	1305.8	1307.9	1435.78	1139.56	806.505	730.66	861.425	575.872
1027	PDGFRA	5016.16	2978.42	3843.67	2945.18	3103.91	5026	2821.26	1949.42	2374.08	2881.31
1028	PDGFRA	2187.46	2503.34	3333.15	2455.93	2879.22	2058.14	2055.84	1438.46	2109.61	2484.36
1029	PDGFRB	2388.86	1744.55	2064.78	1804.05	1952	2474.29	2518.7	2494.19	2684.4	2569.42
1030	PDGFRB	3007.53	4125.51	4210.11	4243.43	4234.99	3009.79	4675.72	4419.75	3587.1	4092.7
1031	PDGFRB	2954.24	3135.3	2359.75	3191.88	2699.48	2839.63	6683.47	7081.94	5927.55	6009.99
1032	PDGFRB	1989.66	2545.62	2593.46	2560.67	2129.55	1979.92	2931.47	2737.74	2128.72	2148.03
1033	PDZRN3	3747.22	4575	3687.11	5230.22	3634.38	3700.95	5277.85	4961.53	4547.89	5056.72
1034	PDZRN3	1416.16	1631.07	1493	1412.64	1300.97	1207.31	2419.51	2485.24	2180.7	2516.63
1035	PDZRN3	2598.39	3218.75	2946.29	3266.3	2906.63	2613.01	1784.33	2391.79	1451.5	1951.51
1036	PDZRN3	2863.92	4403.66	3860.69	3376.56	3776.86	2854.95	2652.95	2780.49	2747.85	2913.58
1037	PEG10	6632.82	3788.4	4599.25	4694.1	4033.33	6410.73	6836.75	5533.14	5929.84	6434.32
1038	PEG10	2538.79	1952.61	2154.41	1604.21	1965.15	2497.68	1716.2	1765.51	1663.23	1934.89
1039	PEG10	2170.3	1335.12	1480.52	1627.64	1389.74	2402.51	1543.88	1125.32	1634.18	2172.47
1040	PEG10	4555.55	4217.86	4708.16	4417.09	4642.71	4257.42	4136.72	4983.4	4150.43	4177.76
1041	PGAP2	3599.1	2339.79	2185.04	1999.75	2126.26	3489.65	3041.67	2670.14	3004.67	4196.34
1042	PGAP2	3316.41	3968.64	3482.9	3433.06	4895.89	3124.32	4634.65	5766.75	5403.2	4289.22
1043	PGAP2	4476.07	5896.77	4972.49	5999.24	6708.69	4996.16	7110.26	7340.4	8232.07	6782.38
1044	PGAP2	5661.92	6559.88	6170.52	6115.01	5482.25	5210.69	5045.41	4020.12	4930.83	4342.99
1045	PGF	8222.38	8214.31	8194.46	8066.52	8542.32	7724.49	9748.19	8127.73	7811.68	9076.09
1046	PGF	3113.2	4666.23	4982.71	4778.17	3717.67	2951.73	3815.12	3209.94	3297.41	3451.32
1047	PGF	6894.73	10273.7	10898	10719.5	8921.54	7207.54	12967.2	11797.9	9685.87	11549.7
1048	PGF	4125.64	2765.92	3579.33	4027.06	3190.49	4451.79	5620.49	5993.4	6514.57	5252.26
1049	PGP	5721.53	2237.43	1589.43	3040.28	1914.73	5801.84	3656.82	4262.68	3513.73	2643.73
1050	PGP	3656	803.296	1810.66	953.705	1416.05	3578.37	1912.57	2466.35	1988.84	1664.06
1051	PGP	4877.97	2276.37	2831.7	2400.8	2101.06	4964.71	1434.68	1722.77	1749.6	1837.12
1052	PGP	5807.33	1738.99	2444.84	3270.44	2280.8	5659.09	3280.12	2319.23	2816.64	2946.82
1053	PHLDA2	5504.77	4715.19	4836.36	3897.51	5274.01	5576.02	5734.7	5112.63	5961.95	5789.03
1054	PHLDA2	4900.55	3887.42	4793.24	4056	4749.02	4755.02	8962.72	9990.66	7014.46	7325.99
1055	PHLDA2	3836.63	3183.14	2907.71	3427.55	2788.26	3323.52	2947.5	4340.22	4182.53	4051.63
1056	PHLDA2	7449.27	6324.01	4994.05	5570.63	4984.66	7710.78	8402.68	9020.42	8262.64	7628.1
1057	PIEZO1	5353.94	3697.16	3469.29	4246.19	3405.31	5314.72	4223.88	5466.53	4044.95	4409.48
1058	PIEZO1	2882.89	2258.57	1863.98	1922.57	1889.53	2559.78	1722.21	2998.19	2125.66	2497.07
1059	PIEZO1	2257.9	2229.65	2154.41	2793.58	2298.34	2214.6	3962.39	3493.25	3598.57	4395.79
1060	PIEZO1	3229.7	3091.91	2667.2	3204.28	3265.02	3115.44	6070.32	4541.03	4884.97	3724.1
1061	PIGF	1198.5	1928.13	1710.82	1921.19	1763.48	1187.14	1985.7	1498.1	1783.23	1830.28
1062	PIGF	1370.1	1767.92	2090.88	1802.67	2712.63	1475.06	3795.08	2982.29	3701.76	2962.46
1063	PIGF	1137.98	2022.7	2889.56	2387.02	2316.97	1250.05	964.8	1310.22	720.02	785.102
1064	PIGF	1744.91	2076.11	2563.96	2546.89	2131.74	1586.35	1118.09	1264.49	1228.31	880.918
1065	PIGL	1719.62	2138.41	2359.75	2366.35	1674.71	1911.36	2463.6	2946.5	2156.24	1756.95
1066	PIGL	2686	1781.27	1732.38	1524.27	2002.41	2445.26	1245.32	1153.15	911.107	1048.11
1067	PIGL	1031.41	998	1103.86	1324.44	1043.4	1016.17	786.467	949.361	560.27	572.939
1068	PIGL	2682.39	4440.38	3130.07	3284.22	3244.2	2767.85	3146.87	3078.71	3071.93	2324.02
1069	PITRM1	3137.58	971.298	963.187	723.548	910.786	3275.93	779.454	750.542	755.18	788.035
1070	PITRM1	3200.8	585.226	886.041	1210.05	1478.52	3353.36	935.746	605.404	819.385	714.707
1071	PITRM1	2817.86	4499.35	3844.81	4969.74	4275.54	2787.21	543.013	957.314	831.615	783.147
1072	PITRM1	1165.08	499.556	732.884	504.416	676.24	1206.5	588.097	548.741	601.545	389.129
1073	PKD1	2598.39	2982.87	4416.59	3088.51	2963.62	2460.58	2347.38	2345.07	2153.18	2731.72
1074	PKD1	4427.3	5638.65	4585.63	4666.54	4802.73	4525.98	4343.1	4550.97	3449.52	3684.02
1075	PKD1	4640.44	4064.32	4418.86	5165.44	4250.34	4457.43	5702.64	7046.15	6290.62	5272.8
1076	PKD1	5034.22	1336.23	1314.88	1499.47	1077.38	5409.08	1640.06	1395.71	1401.82	1598.56
1077	PKD2	2747.42	3619.28	3077.89	3445.46	3642.05	2592.84	2030.79	1777.44	2019.42	1892.85
1078	PKD2	1673.56	2777.04	1740.32	2256.09	2382.73	1742.81	2653.95	3101.58	2595.74	1668.95
1079	PKD2	3053.59	2191.82	2536.73	2305.71	2361.91	3169.48	5291.87	4395.89	4434.01	6191.84
1080	PKD2	2577.62	2466.63	2502.7	3019.61	2649.06	2470.26	3745.99	4198.07	3013.08	4131.81
1081	PLAC1	1986.05	4267.92	4727.44	3161.56	3346.13	1903.3	5120.55	4889.96	4239.86	4480.85
1082	PLAC1	1490.22	3185.37	2558.29	3106.43	3272.69	1398.44	1854.46	2241.69	2396.24	1810.72
1083	PLAC1	3165.58	9761.93	9153.11	7902.52	8265.03	3052.54	6623.36	5696.17	4891.09	6873.31
1084	PLAC1	3755.34	4228.98	5716.72	4632.08	4574.76	3663.85	4075.6	4519.16	3340.98	3298.8
1085	PLK2	1448.67	1468.63	1515.69	1673.12	1798.56	1204.89	2345.38	3157.25	2160.06	3390.7
1086	PLK2	1284.3	1972.64	2327.99	2289.17	2697.29	1478.28	1927.6	2783.47	1169.46	1707.08
1087	PLK2	5592.37	6271.71	5134.73	5315.66	4793.96	5765.55	4281.99	5007.26	5569.83	4206.11
1088	PLK2	2466.53	4557.2	4780.77	4344.04	3923.72	2527.52	4795.95	3802.42	4233.75	4367.44
1089	PMM2	531.962	702.049	771.457	432.75	951.339	470.986	565.054	416.526	547.276	951.313
1090	PMM2	3163.77	1493.11	2239.49	1681.39	2270.94	2811.4	2074.87	2113.45	2025.53	3236.22
1091	PMM2	1007.93	457.278	738.557	345.925	506.358	1419.41	466.871	751.536	476.191	520.142
1092	PMM2	7052.79	4328.01	5157.42	3168.45	6145.34	7338.19	5760.75	5958.61	4922.43	7276.13
1093	PNPLA6	1787.36	2042.73	2188.44	2162.37	1781.02	1989.59	1297.42	1425.53	1170.99	1362.93
1094	PNPLA6	3675.87	6983.78	6746.85	6427.86	6225.35	3822.73	6210.59	6017.26	6460.3	5619.88
1095	PNPLA6	3316.41	2524.48	3048.39	3558.48	2994.31	3950.15	2914.44	2658.21	2812.82	2715.1
1096	PNPLA6	2284.09	2575.66	2740.94	2191.32	2468.22	2085.57	3253.07	2284.43	2654.59	2167.59
1097	POLD1	4388.46	1099.25	1193.49	1405.75	675.144	4230	633.181	864.863	696.325	703.952
1098	POLD1	3749.02	855.588	552.499	835.181	762.825	4009.83	1494.79	1253.55	1526.41	1196.72
1099	POLD1	2214.55	672.009	528.675	831.046	466.901	2237.18	829.548	1601.49	840.023	1151.74
1100	POLD1	4954.74	1298.4	1756.2	1731	1007.24	4788.9	1642.06	1590.55	1791.64	1846.9
1101	PON3	3416.66	3451.28	3240.12	4021.55	3175.15	3050.93	5233.76	7501.45	6221.06	5671.7
1102	PON3	3670.45	4533.84	3539.63	3882.35	3864.54	3783.21	4799.95	5034.1	4450.06	4113.23
1103	PON3	3367.89	4295.74	4694.54	4678.94	4001.54	3551.75	3894.27	4542.02	4148.14	3632.2
1104	PON3	675.565	575.213	507.12	514.063	534.854	699.221	892.665	1517.98	826.264	856.475
1105	PORCN	3928.75	4383.64	4113.68	4366.09	3397.64	4123.55	4768.9	4970.48	4494.39	4422.19
1106	PORCN	1740.39	1469.74	1110.67	1289.98	1329.46	1498.45	1990.71	1974.27	1902.47	2280.02
1107	PORCN	8128.45	14809.8	10655.2	12349.9	13848.1	8357.58	10784.1	10083.1	11114.4	11034.4
1108	PORCN	7576.62	10677.6	10506.6	9703.81	9397.21	7789.82	7237.5	5270.7	6824.9	6276.9
1109	POU2F1	2054.69	953.496	1006.3	1127.36	2017.76	2095.24	1870.49	1008.01	1937.63	2065.9
1110	POU2F1	3448.27	6519.82	6074.09	4814	5099.75	3582.4	5744.72	4944.63	4478.34	6537.95
1111	POU2F1	3211.64	974.636	519.599	1247.26	754.057	3201.74	1872.49	1242.62	1341.44	1473.41
1112	POU2F1	3333.57	2199.61	1562.2	1725.49	1855.55	3548.53	1304.43	913.574	1085.38	1291.56
1113	PPP1R8	3292.93	291.501	424.301	436.885	326.612	3132.38	445.832	344.951	470.076	132.969
1114	PPP1R8	2520.72	1279.49	997.222	882.039	738.712	2832.37	1444.7	1976.26	1652.53	1518.39
1115	PPP1R8	1666.33	710.95	960.918	356.95	567.734	1555.71	140.262	86.4863	231.599	176.966
1116	PPP1R8	1996.89	1095.91	1481.65	1640.04	1048.88	2195.25	1295.42	1119.35	1015.06	1403.99
1117	PRDM1	1800.9	1952.61	1620.06	1777.86	1341.52	1737.16	2296.28	2166.13	2334.33	2115.77
1118	PRDM1	4281.89	4704.06	5332.13	5137.88	5277.3	4167.1	6179.53	5866.16	6668.97	6501.78
1119	PRDM1	1892.12	2986.21	2807.88	3656.33	2957.04	2067.82	3869.22	3478.34	3318.82	2631.02
1120	PRDM1	2454.79	2276.37	2368.83	2436.63	2455.07	2480.74	2186.08	3053.86	3085.69	3258.71
1121	PSPH	1850.58	728.752	698.849	719.413	926.131	1794.42	1730.23	1746.63	2057.64	1774.55
1122	PSPH	1839.74	1931.47	1610.98	2211.99	1539.9	2318.64	1623.03	1362.91	1541.7	1240.72
1123	PSPH	2342.8	2370.95	2887.29	2934.16	3262.83	2568.65	3319.19	3933.64	4009.79	3552.02
1124	PSPH	1787.36	3261.02	3256	3317.29	2760.86	1798.46	2037.8	1622.36	2051.52	2216.47
1125	PTBP1	3058.1	941.258	848.603	1309.28	1327.27	2942.86	1533.86	2654.24	1637.24	1872.32
1126	PTBP1	3528.65	2150.65	2220.21	1755.81	3380.1	3632.4	1342.5	1964.33	1183.22	1946.62
1127	PTBP1	2851.28	857.813	829.316	854.475	1463.18	2638.81	1947.63	3208.94	2114.96	2626.13
1128	PTBP1	5964.48	3558.09	4577.69	3945.75	4963.84	5418.76	4931.2	3843.17	3794.24	6210.42
1129	PTEN	3811.34	4860.94	6735.5	4621.06	7304.92	3642.08	7755.47	8124.74	5429.96	7498.07
1130	PTEN	4159.06	8673.81	9710.15	6897.82	11588.1	4514.69	6547.21	6191.23	4787.14	6088.21
1131	PTEN	1846.96	3106.37	2788.59	2404.93	3106.1	1954.91	2870.35	3402.79	2860.97	2595.82
1132	PTEN	2272.35	4958.85	5277.67	4716.15	5298.12	2472.68	3828.14	3191.05	2939.7	3070.01
1133	PTH1R	2124.24	2655.77	3653.08	2482.11	3039.24	2067.82	3781.05	2884.87	2782.24	3432.74
1134	PTH1R	6309.48	9835.36	8917.14	8311.84	8776.87	6323.63	8098.11	6432.79	7450.14	5950.35
1135	PTH1R	4712.7	5371.62	5421.76	5789.76	5200.58	4792.12	4818.99	4401.86	4808.54	4865.09
1136	PTH1R	3075.26	3874.07	3406.89	3730.75	3677.12	3079.15	3521.57	2922.64	3616.91	3883.47
1137	PTK2	1715.1	822.21	908.731	1037.77	1383.17	1673.45	1027.92	953.338	1242.07	1105.79
1138	PTK2	1813.55	529.597	740.826	578.838	329.9	1821.85	612.142	395.65	629.062	485.922
1139	PTK2	1576.92	413.886	147.484	299.066	249.891	1672.65	527.985	453.308	369.182	477.123
1140	PTK2	2217.26	1121.5	875.831	971.621	798.993	2600.1	818.527	1057.72	1103.72	463.435
1141	PTP4A2	1587.76	941.258	1184.41	1080.5	1116.84	1560.54	523.978	309.164	376.825	454.636
1142	PTP4A2	2610.14	2811.53	3315	2330.51	2382.73	2467.84	2910.43	3365.01	4348.4	3194.18
1143	PTP4A2	1346.61	389.409	342.618	490.634	552.39	1296.02	298.557	377.756	515.938	355.887
1144	PTP4A2	1874.96	1555.41	1600.77	1718.6	1389.74	1854.1	2430.53	1918.6	2128.72	1556.52
1145	PUS7	2258.81	1348.47	912.135	1365.78	900.922	2340.41	1550.89	2078.65	2407.71	1700.24
1146	PUS7	2183.84	1045.84	1052.81	1343.73	1042.31	2054.92	1699.17	1259.52	1642.59	714.707
1147	PUS7	1056.7	149.088	195.133	329.386	263.043	1008.1	296.553	374.774	425.744	596.404
1148	PUS7	3496.14	2977.31	3067.68	2548.27	2825.52	3376.74	1221.28	1891.76	1079.26	1313.07
1149	RAB21	1688.01	1993.78	1857.17	1810.94	1473.04	1617	2911.43	3848.14	3707.87	3150.18
1150	RAB21	567.185	653.095	736.288	518.198	574.311	612.121	579.08	507.983	737.6	500.588
1151	RAB21	2516.21	1483.09	1465.77	1382.32	1399.61	2867.05	3064.72	2917.67	2085.15	2220.38
1152	RAB21	1735.88	983.536	575.189	1451.23	966.683	1990.4	2085.89	2256.6	2067.57	2892.07
1153	RAD23B	2883.79	1497.56	975.666	1025.37	1511.4	2842.05	1210.26	1718.79	1878.01	1637.67
1154	RAD23B	2765.48	2078.33	1917.3	2145.84	2284.09	2796.88	4085.62	2976.32	3136.9	3148.23
1155	RAD23B	2893.73	1775.71	1845.82	1838.5	1618.81	2716.23	1355.53	1679.03	1661.7	2037.55
1156	RAD23B	4286.4	3473.53	2809.01	3434.44	3695.75	4101.77	2120.96	3073.74	2455.86	1939.78
1157	RAF1	1693.43	2601.25	2866.87	2121.03	2145.99	1746.04	2628.9	3271.57	2299.17	2827.54
1158	RAF1	2053.79	3496.89	3214.03	3317.29	4059.63	2316.22	3443.42	2675.11	2932.05	3759.3
1159	RAF1	1914.7	2107.26	2728.46	1653.82	2263.27	1834.75	1150.15	1505.06	1772.53	942.513
1160	RAF1	3393.18	4077.67	3235.58	3944.37	4332.54	3415.46	4098.65	3747.74	4414.13	3987.11
1161	RANBP1	4694.63	3066.32	2888.43	2965.86	3513.82	4805.83	2034.8	2681.08	2619.43	2028.75
1162	RANBP1	3027.4	3137.53	3636.06	3044.41	3928.11	2846.08	1659.1	2439.51	2838.04	2189.1
1163	RANBP1	2875.67	2378.73	2214.54	2546.89	2170.1	2975.12	2471.61	3450.51	1985.79	2227.23
1164	RANBP1	4898.75	6534.29	5224.35	4763.01	6550.87	4570.34	3558.64	2968.37	4194	3604.82
1165	RANGAP1	3525.94	1202.72	821.375	879.283	1157.39	3731.6	2052.83	1782.41	1357.49	1842.01
1166	RANGAP1	4341.5	848.912	783.937	709.766	349.628	4063.87	475.888	578.564	635.941	711.774
1167	RANGAP1	4355.95	1097.02	1427.2	1171.46	1173.83	4288.88	1950.64	1214.79	1807.69	1397.15
1168	RANGAP1	3706.57	2378.73	2220.21	1805.42	1928.98	3845.31	1549.89	1097.48	1209.2	1579.98
1169	RAPGEF2	3507.88	2561.2	2930.4	4271	2424.38	3466.26	4768.9	4242.8	4513.5	4295.08
1170	RAPGEF2	2161.26	1691.15	1529.3	1718.6	1291.1	2165.41	1817.39	1983.22	1822.21	1856.67
1171	RAPGEF2	2565.88	3024.04	2828.3	2436.63	2846.34	2773.5	2380.44	2774.52	2798.29	2797.23
1172	RAPGEF2	2706.77	3538.06	2908.85	4010.52	4970.42	2725.11	2761.15	2340.1	3308.12	2067.86
1173	RB1	1543.5	2720.3	4058.09	3466.14	3016.23	1661.36	3219.01	4312.39	3351.68	2691.64
1174	RB1	1231.01	2367.61	3805.1	2894.19	3723.15	1352.47	1877.5	2709.91	2030.88	2421.79
1175	RB1	3283.89	5915.68	7946.01	6160.49	7306.02	3148.51	6305.76	7262.86	7083.25	7554.77
1176	RB1	1908.38	2917.23	3139.15	2546.89	3431.62	1813.78	4141.73	5010.24	3773.61	4860.2
1177	RB1CC1	990.768	1285.05	1218.45	846.206	1551.95	1146.82	2207.12	1810.25	1811.51	1980.84
1178	RB1CC1	3057.2	6350.71	6413.3	4521.83	5506.37	3170.28	3111.81	1722.77	2426.82	2422.77
1179	RB1CC1	1217.46	1259.46	1443.08	1270.69	2453.97	1279.08	1484.77	1370.86	1248.95	1320.89
1180	RB1CC1	3356.15	4391.42	4943	4532.85	5391.29	3199.32	2943.49	3302.39	3290.54	4033.06
1181	RECQL4	2790.77	1396.31	1478.25	1345.11	1129.99	2641.23	994.856	795.277	1359.78	803.678
1182	RECQL4	5657.4	1018.03	1034.66	1695.17	1306.45	5045.36	2163.04	2202.92	3191.17	2076.66
1183	RECQL4	5541.8	2900.54	2771.57	3326.94	2667.69	5492.15	2847.31	2795.4	2831.16	2620.27
1184	RECQL4	2016.76	1362.93	1067.56	1248.64	1163.97	2171.05	2826.27	3304.37	2968.74	3555.94
1185	RGCC	10157.9	11961.5	10513.4	11914.4	11424.8	10216.5	11764.9	13835.8	11135.8	11233.9
1186	RGCC	4113.9	3436.81	4087.59	3439.95	3570.81	4222.75	3330.21	3033.98	3322.64	3458.16
1187	RGCC	5810.04	4992.23	5460.33	5232.97	6113.56	5848.61	5343.97	5282.62	5540.02	4879.76
1188	RGCC	5760.36	6858.05	5151.75	6983.27	7371.78	5827.65	4133.71	5198.13	4697.71	4270.64
1189	RGL1	2503.56	3424.58	2753.42	2877.65	1579.35	2717.85	2431.54	2125.38	2025.53	3085.66
1190	RGL1	4481.49	4355.82	4214.65	4315.1	6150.82	4542.92	3067.72	4137.43	3327.99	2419.83
1191	RGL1	1493.83	1490.88	1474.84	1313.41	1246.17	1808.13	2192.09	2282.44	2633.19	1970.09
1192	RGL1	2511.69	4068.77	3717.74	3613.6	3713.29	2704.94	4263.95	4449.57	3771.31	4102.48
1193	RICTOR	2733.87	1815.76	2120.37	2778.42	2512.06	2685.59	1967.67	2590.61	2402.36	3092.5
1194	RICTOR	4103.96	3516.92	4303.14	3296.62	3365.85	3969.51	2382.44	3276.54	2870.14	2765.94
1195	RICTOR	2595.69	2126.17	2813.55	3194.63	2936.22	2453.32	3416.37	5198.13	3556.53	3431.77
1196	RICTOR	1828.9	2623.51	2208.86	2060.39	2695.09	2011.37	1029.92	1074.62	1287.93	1444.08
1197	ROCK2	1867.74	1618.83	2031.88	1798.53	1808.42	2155.73	2272.24	1892.76	2576.63	2136.3
1198	ROCK2	2329.25	2229.65	1407.91	1859.17	1434.68	2359.77	4004.47	2937.55	4179.48	2972.24
1199	ROCK2	1921.02	560.749	437.915	593.998	515.126	1967.01	1355.53	1415.59	1422.46	1496.88
1200	ROCK2	774.009	601.915	358.501	746.977	491.014	904.067	205.383	270.394	345.487	388.151
1201	ROR2	2922.63	2617.94	3109.65	2738.46	2509.87	2876.72	1461.73	1600.49	2037.76	1822.45
1202	ROR2	5789.26	5603.04	5185.78	4978.01	5351.83	5694.58	6667.44	7725.12	5511.74	6249.53
1203	ROR2	7585.65	11375.2	10394.3	9794.77	9612.03	7451.9	5564.38	5873.12	6092.65	7000.41
1204	ROR2	1184.95	490.656	384.594	545.762	340.86	1062.14	1297.42	1820.19	1028.82	1134.14
1205	RPGRIP1L	1243.65	2064.98	2267.86	2046.61	2313.68	1270.21	1655.09	1604.47	1207.68	1475.37
1206	RPGRIP1L	2773.61	2362.04	2182.77	2326.38	2712.63	2949.31	2630.91	3442.55	2808.23	2550.85
1207	RPGRIP1L	1308.68	2526.71	2323.45	2268.49	2665.5	1328.28	1491.78	2270.51	1163.34	1598.56
1208	RPGRIP1L	6731.26	10007.8	9009.03	8605.39	11877.5	6547.03	7244.52	7369.23	7172.68	7171.51
1209	RPL38	4583.54	433.913	30.6314	312.848	267.427	4227.58	693.293	453.308	775.817	501.566
1210	RPL38	5093.83	678.685	526.406	939.923	915.17	4964.71	2240.18	3037.96	2058.4	1422.57
1211	RPL38	3134.87	1094.8	1065.29	964.73	715.696	3421.1	385.72	536.812	765.116	496.677
1212	RPL38	4308.08	1066.98	1364.8	1302.39	1166.16	4638.08	1042.95	1139.23	1229.84	1234.85
1213	RPTOR	2884.7	812.196	512.792	391.405	315.652	3060.6	601.121	899.657	887.413	581.738
1214	RPTOR	2863.92	1707.84	2203.19	1651.07	2389.31	3024.31	1351.52	1471.26	1403.35	1193.79
1215	RPTOR	2871.15	1013.58	892.848	813.13	846.122	3075.12	396.74	416.526	706.261	776.303
1216	RPTOR	5683.59	7123.96	6052.53	4382.63	8937.98	5579.25	3738.98	4513.19	3473.98	5334.39
1217	RSPO3	873.357	993.55	424.301	1044.66	839.546	934.714	796.486	494.066	643.584	812.478
1218	RSPO3	2744.71	4236.77	5137	3794.15	3745.07	2703.33	2582.82	3134.38	2583.51	3067.08
1219	RSPO3	2695.03	4642.87	3852.75	3905.78	4050.86	2659.78	2990.58	3757.68	3546.59	3193.2
1220	RSPO3	2339.19	3227.65	2624.09	3241.49	3248.58	2310.57	3250.06	3560.85	3675.77	3967.55
1221	RTEL1	7435.73	2438.81	2354.08	2054.88	1913.64	7214.8	4029.52	3682.13	4884.21	4281.4
1222	RTEL1	1806.32	344.905	246.186	203.972	507.454	2068.63	413.772	1007.02	526.638	566.095
1223	RTEL1	4239.44	1189.37	1472.58	1325.81	1041.21	4072.74	1855.46	2260.57	1546.28	1702.19
1224	RTEL1	3063.52	1143.75	795.282	982.647	904.21	3329.97	1258.35	1610.44	1202.33	926.87
1225	RTL1	2832.31	3516.92	4643.49	4173.15	4350.07	3087.22	3762.02	3002.17	3293.59	3410.26
1226	RTL1	1581.44	1851.36	1639.35	2414.58	1911.45	1638.77	1240.31	1458.34	1724.38	1526.21
1227	RTL1	4123.83	5509.58	6407.63	5443.83	6121.23	4212.26	5075.47	5061.94	4822.3	4859.22
1228	RTL1	3901.66	6873.63	6315.74	7569	6210.01	3913.86	5794.81	6289.64	5980.29	6124.38
1229	S100A16	3702.96	3775.04	4763.75	3733.51	3787.82	3834.83	4192.82	4547.99	4847.52	3977.33
1230	S100A16	3831.21	5686.49	6835.34	4987.65	6886.25	3623.53	3759.01	2644.29	3590.93	3357.46
1231	S100A16	792.976	857.813	812.299	593.998	600.615	826.645	1191.22	966.261	1455.33	1743.26
1232	S100A16	4092.22	3047.41	3207.22	2810.12	2649.06	3928.38	3589.7	2641.31	3648.25	3578.42
1233	SAV1	2563.17	5491.78	5067.79	5186.11	4435.56	2745.27	4188.81	3662.25	3245.44	3757.34
1234	SAV1	1560.66	2639.08	2196.38	2359.45	2154.76	1817.01	2740.11	3753.71	2082.09	3380.92
1235	SAV1	1113.6	2117.27	2882.75	2105.87	2289.57	1046.01	1430.67	1795.34	1780.94	2923.36
1236	SAV1	1380.93	3110.82	2850.99	3360.02	3246.39	1328.28	3104.79	2734.76	3279.07	2618.31
1237	SCRIB	6402.51	2414.34	2678.54	2757.75	2266.55	6379.28	4425.26	4428.7	4242.92	3706.5
1238	SCRIB	6295.03	4022.04	4145.45	3838.25	4523.24	7051.08	3544.61	3773.59	4495.15	3480.65
1239	SCRIB	3534.07	4045.41	5734.88	5423.16	4219.65	3767.89	4474.35	3964.45	3745.32	3410.26
1240	SCRIB	3388.66	4272.38	3991.16	3792.77	2633.72	3267.87	4506.41	3556.87	3885.2	3945.06
1241	SDC4	3049.98	6145.99	4919.17	6177.03	3978.53	3084.8	4495.39	3545.94	3418.18	4613.82
1242	SDC4	3141.19	3613.72	3401.22	3178.1	3112.68	3385.62	3411.36	3092.63	3437.29	5312.88
1243	SDC4	3485.3	3111.94	3215.16	4871.89	4104.57	3267.87	3578.68	4020.12	3239.32	2668.17
1244	SDC4	1668.14	1943.71	1928.64	1564.24	1485.1	1690.39	1567.93	2046.84	1427.05	1414.75
1245	SENP1	1661.82	1278.37	1715.36	1183.86	1530.03	1595.22	1393.6	1522.95	1408.7	1579
1246	SENP1	1742.2	1627.73	1533.84	1521.52	984.219	1923.46	788.471	706.802	1196.21	1167.39
1247	SENP1	1524.54	2007.13	1201.43	1452.61	1302.06	1659.74	2444.56	1275.42	2557.52	2651.55
1248	SENP1	1554.34	2169.57	2217.94	2373.24	2383.83	1608.13	1304.43	1861.94	1215.32	1710.99
1249	SENP2	897.742	570.763	923.48	880.661	1028.06	948.424	779.454	939.42	607.66	788.035
1250	SENP2	1206.62	1430.8	2223.61	1361.65	1180.41	1149.24	1633.05	1853.99	1848.2	1110.68
1251	SENP2	1447.77	1372.95	1287.65	1046.04	839.546	1663.77	2253.2	1844.05	1748.07	2630.04
1252	SENP2	4587.16	7033.84	7412.8	5255.02	6706.5	4452.59	5127.57	6601.79	5921.43	5330.48
1253	SETD2	1184.04	1932.58	1751.66	2118.27	1744.85	1333.92	521.974	596.457	790.34	480.056
1254	SETD2	3399.5	342.68	318.793	305.957	181.938	3130.77	770.437	866.851	971.491	1175.21
1255	SETD2	2613.75	2441.04	2455.05	2353.94	2495.62	2762.2	1066.99	1135.26	1474.43	1551.63
1256	SETD2	2717.61	1498.67	1109.54	1755.81	1636.35	2996.08	1405.62	1266.48	1664.76	1984.75
1257	SETD5	1683.49	1277.26	1426.06	1157.68	1696.63	1640.39	1224.28	1636.28	1494.31	1406.93
1258	SETD5	2917.21	1021.36	523.003	1912.92	785.841	3281.58	1019.9	944.391	1281.82	732.306
1259	SETD5	1710.59	1043.62	610.359	1316.17	1353.58	1808.94	1282.39	695.867	1365.9	1169.34
1260	SETD5	1650.98	579.663	529.81	796.591	654.319	1757.33	643.2	314.134	320.263	355.887
1261	SFMBT2	1468.54	2565.65	2237.23	2232.66	2104.34	1410.54	2193.09	1886.79	2150.12	2345.53
1262	SFMBT2	1702.46	3087.46	3062	2352.56	2971.29	1931.53	3188.95	2677.1	3652.07	3770.05
1263	SFMBT2	1644.66	2522.26	1989.91	2772.91	2326.83	1889.59	2118.95	2408.69	2299.93	2992.77
1264	SFMBT2	1742.2	2052.74	2416.48	1838.5	1545.38	1787.97	2666.98	2509.1	2173.82	2818.74
1265	SIX1	7286.71	6776.83	6535.83	7440.83	8719.88	6724.46	5607.46	7293.68	6619.29	6221.18
1266	SIX1	5725.14	5973.54	6184.14	6952.95	5667.48	5383.27	5441.15	6323.44	5393.27	5807.6
1267	SIX1	5593.28	7431.04	7435.49	7083.88	8152.14	6255.08	6908.89	5594.77	5217.47	5227.82
1268	SIX1	2808.83	3969.75	4596.98	3842.38	4210.88	2417.84	4072.6	4028.08	3724.69	3729.97
1269	SLC12A5	3956.75	4609.49	4615.13	4345.42	4400.49	4190.49	6453.04	5107.66	5798.37	5807.6
1270	SLC12A5	3255.9	5441.72	4886.27	5016.6	4250.34	3195.29	5025.38	4493.31	5085.23	4510.18
1271	SLC12A5	4980.93	3858.49	3682.57	4113.88	2855.11	5038.1	3447.43	2160.17	3028.36	2694.57
1272	SLC12A5	4959.26	6983.78	8432.71	7433.93	7493.44	5205.85	7944.82	9207.31	8111.3	8903.04
1273	SLC20A1	2527.95	1259.46	1430.6	1824.72	1582.64	2611.39	2797.22	3139.35	2383.25	2818.74
1274	SLC20A1	2325.64	2283.05	2560.56	2597.88	2403.56	2354.93	2229.16	3227.83	2710.39	2730.75
1275	SLC20A1	3829.4	4430.36	5704.24	4111.13	4867.39	3959.83	4029.52	4763.71	3802.65	3310.53
1276	SLC20A1	3882.69	3714.96	5016.74	3907.16	3156.52	3845.31	3892.26	3302.39	3703.29	4637.28
1277	SLC34A2	4001.91	6199.39	5653.19	6994.29	6030.26	3982.41	7542.07	7456.71	6352.53	6855.71
1278	SLC34A2	5071.25	5100.15	6396.29	5312.91	6020.4	5288.11	5826.87	6034.16	5937.49	6608.35
1279	SLC34A2	4899.65	7034.96	6133.08	5897.26	6491.68	5383.27	5537.33	7774.82	5981.82	5176.98
1280	SLC34A2	1516.41	1787.94	2096.55	1571.13	1558.53	1612.16	1564.92	2058.77	2205.16	2110.88
1281	SLC38A4	3030.11	3674.91	4644.63	3885.11	3243.1	3009.79	3952.37	4903.87	4930.83	4408.5
1282	SLC38A4	3390.47	5864.5	5688.36	5572.01	5311.28	3469.49	3953.38	4889.96	4621.27	3973.42
1283	SLC38A4	2937.98	4836.46	4054.69	4377.12	4250.34	2930.76	3084.75	2711.89	2427.58	2341.62
1284	SLC38A4	3330.86	4419.24	6322.54	3889.24	3361.47	3110.61	3305.17	2427.58	2617.91	3250.89
1285	SLC52A3	2499.95	2235.21	2104.49	2221.64	2823.33	2660.59	2582.82	2925.62	2069.1	2607.56
1286	SLC52A3	3451.88	4939.93	3904.93	4304.07	4346.79	3541.27	4846.04	4504.25	5041.67	5213.16
1287	SLC52A3	3605.42	2817.1	2592.32	2505.54	2991.02	3496.91	2666.98	2695.99	2750.14	2696.53
1288	SLC52A3	3908.88	4786.4	5045.1	4594.87	5617.06	3709.02	2407.49	2170.11	2664.53	2375.84
1289	SLC7A7	2726.64	2809.31	2847.58	2648.87	2652.35	2688.81	3085.76	2144.26	2265.54	2541.07
1290	SLC7A7	3011.14	6502.02	5355.95	5095.15	4131.97	3104.15	3403.35	4014.16	4469.93	4958.95
1291	SLC7A7	1975.21	3376.73	2914.52	3078.87	3549.98	2179.92	1701.17	1491.14	2445.93	2126.52
1292	SLC7A7	1860.51	1712.29	2317.77	1591.8	2535.08	1759.75	1187.21	1930.53	1440.04	2044.39
1293	SLC8A1	2737.48	4330.23	4604.92	4095.97	3707.81	2845.27	6426.99	8765.94	5877.87	5478.11
1294	SLC8A1	2087.21	3032.94	3708.67	3339.34	2919.78	2104.92	2547.75	1341.04	2682.88	2647.64
1295	SLC8A1	5373.81	6574.34	5956.1	6115.01	6751.44	5199.4	5396.07	6584.89	6828.72	5020.55
1296	SLC8A1	1492.02	2260.8	2342.73	2502.79	2795.93	1629.9	1187.21	1116.37	1342.2	998.243
1297	SLIT2	3287.51	4411.45	5441.04	4870.51	4204.3	3663.05	3257.08	4332.27	3905.84	3358.44
1298	SLIT2	1367.39	1184.92	1403.37	1835.74	1189.17	1437.96	1817.39	1691.95	1918.52	1937.82
1299	SLIT2	5488.51	5313.77	4760.34	5523.77	4896.98	4829.22	5636.52	5863.18	3892.84	3570.6
1300	SLIT2	2236.23	3852.93	5009.93	3543.32	3966.47	2388	5000.33	5038.08	5261.03	4459.34
1301	SLK	1557.95	2100.58	1962.68	2104.49	2227.1	1722.65	1630.04	2480.27	2799.82	1623.98
1302	SLK	1233.72	2592.35	2273.53	1951.51	2050.64	1361.34	2239.18	2290.4	2145.54	2104.03
1303	SLK	2987.66	5123.51	5244.77	4378.5	5312.37	2847.69	3290.14	2997.2	2894.6	3227.42
1304	SLK	1565.18	1142.64	1463.5	1396.1	1410.57	1617.8	2699.04	1757.56	2027.06	2594.85
1305	SMAD1	2887.41	3432.36	3543.03	3701.81	4107.85	2683.98	4063.58	4857.15	4635.79	3963.64
1306	SMAD1	3683.09	3669.35	3928.76	3657.71	3221.18	3971.12	2712.06	4074.8	2660.71	3192.23
1307	SMAD1	2102.56	3334.46	3600.89	3747.29	3140.08	2370.25	2544.75	2911.71	2410.77	2960.51
1308	SMAD1	1915.61	2901.65	2497.03	2389.77	2415.61	1841.2	1502.8	1860.95	2555.99	1903.6
1309	SMAD2	1091.02	1461.95	1751.66	1314.79	2544.94	1117.79	1561.91	653.121	1121.3	703.952
1310	SMAD2	2385.25	2643.53	2641.11	2005.26	2920.87	2601.71	2393.47	2721.83	2739.44	3203.96
1311	SMAD2	1445.96	1901.43	1337.57	1981.83	1263.7	1779.1	1491.78	1869.89	1494.31	2025.82
1312	SMAD2	3055.39	3582.56	3016.62	3668.73	3593.82	2981.57	6399.94	5857.21	6500.81	7720.98
1313	SMAD4	2434.02	745.44	907.597	536.114	950.243	2466.23	1740.25	1170.05	910.343	1633.76
1314	SMAD4	2027.6	1767.92	1616.66	1604.21	1521.27	2473.48	2113.94	1003.04	1507.3	1798.99
1315	SMAD4	1590.47	1003.56	1302.4	1276.2	926.131	1917.01	1673.12	1588.57	2175.35	1896.76
1316	SMAD4	2956.05	733.202	922.345	935.788	987.507	3135.61	960.792	1018.95	1400.29	1604.42
1317	SMCHD1	2694.13	1545.4	1352.32	1617.99	1375.5	2709.78	1163.17	1536.87	1370.48	1679.71
1318	SMCHD1	1482.99	1395.2	1680.19	1547.7	1491.67	1708.13	1848.45	1511.03	1163.34	1393.24
1319	SMCHD1	3748.12	2623.51	2357.48	2646.12	3044.72	3559.82	2516.7	3450.51	3020.72	2599.73
1320	SMCHD1	873.357	550.736	578.593	709.766	904.21	920.197	624.164	1029.88	830.851	1195.74
1321	SMG1	2482.79	1155.99	1793.64	1227.96	1447.83	2504.94	1524.84	1506.06	1183.98	1452.88
1322	SMG1	5755.85	1547.62	2617.28	1893.63	1818.28	5865.55	1256.34	1754.58	2204.39	1453.86
1323	SMG1	3928.75	658.658	452.664	877.904	678.432	4431.62	802.497	1145.2	956.204	698.086
1324	SMG1	3786.05	2926.13	2531.06	2213.37	1887.33	3853.38	2740.11	2501.14	2527.71	2242.87
1325	SMG9	2116.11	793.282	804.357	1033.64	954.627	2355.74	1041.94	1114.38	1278	803.678
1326	SMG9	2427.7	402.76	642.125	1114.95	266.331	2521.07	1626.03	939.42	2598.8	2258.51
1327	SMG9	2337.38	1059.19	1068.7	1259.66	1111.36	1977.5	2588.83	3352.09	2351.15	2258.51
1328	SMG9	2133.27	574.1	661.411	968.865	641.167	2342.83	1088.03	1050.76	683.331	848.653
1329	SNX13	2109.78	1619.94	1884.4	2087.95	2005.7	2043.63	2527.72	3091.64	2630.9	2624.18
1330	SNX13	1474.86	1070.32	1106.13	922.006	725.56	1684.74	1936.61	1702.89	1813.04	1665.04
1331	SNX13	2721.22	3866.28	3094.9	2283.65	3793.3	2510.58	3428.4	3610.56	3175.88	3557.89
1332	SNX13	5283.49	5101.26	5194.86	6113.63	5194	5236.49	4340.1	4220.93	5145.62	4999.04
1333	SOCS3	4356.85	6853.6	9055.55	7025.99	6866.52	4641.31	6509.14	5482.44	5330.59	5639.44
1334	SOCS3	4946.61	7135.09	6966.94	5901.39	5680.63	4534.85	6601.32	6557.06	6281.44	4872.91
1335	SOCS3	4729.86	4744.12	5380.91	4407.44	4761.08	4494.53	4862.07	5462.56	4267.38	3522.69
1336	SOCS3	6132.47	6099.26	5518.19	5195.76	6840.21	5990.56	3997.46	5411.86	4589.93	3597.98
1337	SOX2	2993.08	2841.57	2199.79	3131.24	2548.23	2954.15	4682.74	3934.63	3822.52	4495.52
1338	SOX2	7599.2	7548.98	8252.32	8566.8	8621.23	7113.18	4446.29	6623.66	5585.88	6196.73
1339	SOX2	1919.22	2642.42	2932.67	2943.81	3423.94	2151.7	3647.81	2341.1	2869.38	2795.28
1340	SOX2	3264.93	3713.85	3902.67	4593.49	4035.52	3487.23	5117.55	4990.36	5703.59	5308.97
1341	SPINT1	4933.07	3301.08	2965.57	4178.66	4500.23	4909.87	3701.91	3036.96	3149.89	3473.81
1342	SPINT1	4650.38	3516.92	3518.07	3852.03	4263.49	4582.44	3980.43	4061.88	4255.91	3256.76
1343	SPINT1	4897.84	2580.11	2521.98	3537.8	3328.59	4567.92	3738.98	3700.02	3975.39	4219.8
1344	SPINT1	2120.62	2261.91	2030.75	1522.9	1682.38	2039.6	1245.32	1751.6	1287.17	1786.28
1345	SQLE	2268.74	238.096	339.214	304.579	167.69	2432.35	304.568	405.591	280.517	263.004
1346	SQLE	6371.8	3798.41	3636.06	4725.8	3308.86	6388.96	4221.88	4179.18	3734.62	3856.09
1347	SQLE	2674.26	729.864	1028.99	683.58	781.457	2656.56	196.366	150.108	288.925	200.431
1348	SQLE	1482.99	221.407	369.846	230.157	286.059	1629.1	503.94	280.335	269.816	530.897
1349	SS18	1967.09	3255.46	2063.65	2746.72	3057.87	1809.75	1165.17	787.324	1609.73	1647.44
1350	SS18	4032.62	5267.04	3497.65	4829.16	2968	3614.66	4849.05	2853.05	4684.71	3507.05
1351	SS18	2684.2	2833.79	2104.49	2742.59	1703.2	2821.88	1968.67	1279.4	1824.51	1461.68
1352	SS18	1551.63	2042.73	1247.95	2016.29	1854.45	1703.29	2453.58	1704.87	2043.88	1705.13
1353	SSB	2036.63	1001.34	1134.5	1280.33	863.658	2231.54	1515.83	2541.9	1071.62	1687.53
1354	SSB	896.839	350.468	237.11	242.561	153.442	1007.3	575.073	258.465	480.013	622.802
1355	SSB	3017.46	925.681	845.199	945.436	617.055	2882.37	1112.07	1053.74	1300.16	593.471
1356	SSB	1628.4	366.045	431.108	398.296	357.3	1580.71	376.703	459.272	296.569	276.692
1357	SSR1	5688.11	10903.5	8736.75	10922.1	11475.3	5843.78	7936.81	8778.86	7891.93	8977.34
1358	SSR1	3171.9	4236.77	4885.14	4124.91	3808.64	3462.23	4063.58	4852.18	4460.76	5796.85
1359	SSR1	1606.72	3049.63	3013.22	2253.33	3292.42	1792.81	2282.26	1849.02	2031.65	1597.58
1360	SSR1	1602.21	1456.39	1739.18	1707.57	1274.66	1612.16	1988.71	2638.33	1961.33	2075.68
1361	SSR2	2288.61	5552.98	4659.37	3857.54	5184.14	2546.07	2742.12	2654.24	2478.79	2552.8
1362	SSR2	1435.12	3504.68	3394.41	3289.73	3056.78	1534.74	1743.25	1680.02	2298.41	1867.43
1363	SSR2	4816.56	4273.49	3157.3	3587.42	4409.26	4392.11	4080.61	3742.77	3774.37	4521.91
1364	SSR2	2464.73	4072.11	3632.66	3836.87	3536.83	2525.1	2106.93	2386.82	1909.35	1494.92
1365	SSR3	3768.89	5940.16	6771.81	5172.33	4913.42	3673.53	7816.58	8311.63	8125.83	8424.94
1366	SSR3	3747.22	6109.27	5112.04	6255.59	6960.78	3534.01	5159.63	3481.32	5079.12	4167.98
1367	SSR3	1272.55	1941.48	1639.35	1513.25	2321.35	1203.27	1035.93	842.993	1089.97	1053.97
1368	SSR3	1104.57	2053.86	1921.84	2349.81	1851.17	1075.85	1899.54	1894.75	2390.89	1465.59
1369	STAG1	1241.85	824.435	798.685	707.009	654.319	1187.95	1376.57	900.651	846.902	949.357
1370	STAG1	1904.77	1321.77	1124.29	1407.13	1396.32	1896.04	1167.18	949.361	1177.1	1558.47
1371	STAG1	4219.57	2863.83	3727.95	3825.84	3909.48	4716.31	4089.63	4524.13	3845.45	4728.21
1372	STAG1	3356.15	1211.62	1414.72	1881.22	1882.95	3650.95	3434.41	3169.18	3013.08	3912.8
1373	STIM1	1413.45	3005.13	2719.39	2515.19	2644.68	1551.67	1162.17	1913.63	956.969	1984.75
1374	STIM1	3373.31	3662.67	4452.9	4902.21	3825.08	3315.45	4647.67	4683.19	5383.33	4792.74
1375	STIM1	4573.61	2982.87	2839.64	2833.55	3224.47	4798.57	2755.14	2658.21	2111.14	2927.27
1376	STIM1	2556.85	1982.65	1803.85	1933.59	2424.38	2753.33	2629.91	2789.43	2571.28	2397.35
1377	STK11	9056	4656.22	2735.27	3880.97	3537.93	8560.01	5048.42	3886.91	3791.95	4059.46
1378	STK11	1289.71	311.527	290.431	352.816	301.403	1379.09	481.899	324.075	642.056	586.627
1379	STK11	4383.04	4027.6	3756.32	3656.33	4509	5034.87	3524.58	3509.16	3649.02	3015.26
1380	STK11	4112.09	2405.44	3044.99	1933.59	2494.52	4075.97	1798.35	884.745	1512.65	1032.46
1381	SUCLA2	1003.41	974.636	1169.67	848.963	674.048	923.423	959.791	986.143	1005.89	826.166
1382	SUCLA2	1430.61	2168.45	1481.65	2123.78	2436.44	1544.42	2487.64	1983.22	1913.17	2489.25
1383	SUCLA2	1873.16	1344.02	1017.64	1090.15	1818.28	1891.2	1551.9	1519.97	1563.1	1710.99
1384	SUCLA2	2975.92	3618.17	3672.36	3167.07	3466.69	2756.56	2765.16	3816.33	3100.21	3412.21
1385	SUFU	1727.75	2107.26	2469.8	2214.74	2105.44	1775.07	2037.8	2511.09	1891.77	1972.04
1386	SUFU	3918.82	5332.68	6372.46	5605.08	5318.95	3888.86	6006.21	5884.05	4718.34	4529.74
1387	SUFU	2790.77	2257.46	2633.16	2330.51	2633.72	2767.85	2171.05	2222.8	2609.5	2275.13
1388	SUFU	5094.73	5462.85	4770.55	5250.89	4347.88	4928.42	3565.65	3151.28	3508.38	3869.78
1389	SYDE1	4725.34	7058.32	6802.44	6172.89	6817.2	4709.05	6639.39	6995.45	5702.07	5914.17
1390	SYDE1	4548.32	4571.66	4822.74	4951.82	4830.13	4259.04	4569.52	3871.01	4171.83	4581.55
1391	SYDE1	4790.37	4613.94	5532.94	4222.76	4441.04	4873.58	6227.62	5665.35	6007.04	6147.85
1392	SYDE1	3012.04	4913.23	5443.31	3912.67	4731.49	3078.35	5619.48	5947.67	5121.16	5374.48
1393	TAF10	8010.14	5459.52	4736.52	4243.43	5393.48	8376.13	3569.66	3851.13	5011.86	5142.76
1394	TAF10	1510.09	411.661	453.798	530.602	436.213	1417.8	79.1477	61.6339	48.1542	46.9301
1395	TAF10	2596.59	2261.91	1544.05	1933.59	2868.26	2901.73	2264.22	2085.61	2445.93	1822.45
1396	TAF10	2095.33	656.433	753.305	803.482	792.417	2179.12	1798.35	1935.5	1952.15	2323.04
1397	TAL1	1503.76	1671.12	1381.82	1638.66	1615.52	1586.35	2024.78	1792.35	1819.16	2255.58
1398	TAL1	974.511	1668.9	1751.66	1371.29	1582.64	1266.18	1706.18	1808.26	1734.31	2459.92
1399	TAL1	3745.41	3740.55	3739.3	3313.16	3542.31	3764.66	4726.82	5086.79	3561.12	3649.8
1400	TAL1	2687.81	3651.55	4683.2	3198.77	3351.61	2727.53	2826.27	3021.06	3073.46	3137.47
1401	TBX20	2657.1	5405	4699.08	4772.66	5256.48	2875.92	2563.78	3709.97	2467.33	3052.41
1402	TBX20	4522.13	5991.34	4371.21	5566.49	4806.01	4534.85	7275.57	6601.79	6762.22	5133.96
1403	TBX20	3844.76	4632.86	5362.76	4863.62	5241.13	3870.31	2587.83	4202.04	3757.55	2689.68
1404	TBX20	2092.62	2117.27	1514.55	1962.54	1501.54	2030.72	3100.78	2791.42	3036.01	3170.72
1405	TGDS	4151.83	6891.43	6735.5	6848.21	5889.97	4557.44	4178.8	5101.7	4324.7	3846.32
1406	TGDS	795.685	2002.68	2980.32	1561.48	1818.28	818.58	596.112	726.684	912.636	689.286
1407	TGDS	2245.26	2680.25	2040.96	2473.84	1899.39	2283.15	2930.47	2689.03	2887.72	2731.72
1408	TGDS	673.758	1555.41	1527.03	1066.72	859.274	827.452	1028.92	841.005	713.905	1189.87
1409	TGFBR1	1159.66	1500.89	1969.48	2440.77	1359.06	1241.98	1308.44	1451.38	644.349	1076.46
1410	TGFBR1	7230.71	11635.5	9971.08	10343.3	12629.4	7288.99	6550.22	6315.49	7206.31	7625.17
1411	TGFBR1	2001.41	2576.78	3267.35	2812.88	1961.86	1906.53	3135.85	2900.77	2867.85	3065.12
1412	TGFBR1	3782.44	5144.65	4886.27	4005.01	5641.18	4049.35	4082.62	3905.8	2854.85	4094.65
1413	TGFBR3	1331.26	2627.96	2135.12	2064.52	2861.69	1346.83	1957.65	1740.66	1865.02	1928.05
1414	TGFBR3	5875.06	7733.67	7211.99	7166.57	8426.14	6023.62	5799.82	5853.24	6249.34	7209.64
1415	TGFBR3	1445.06	1469.74	1419.25	1492.58	1912.54	1454.09	2279.25	2352.03	1940.69	2087.41
1416	TGFBR3	3128.55	4507.13	4759.21	3949.88	5054.81	3393.68	2090.9	1603.48	1631.89	2140.21
1417	THBD	3539.49	3848.48	3920.82	3915.43	3571.9	3654.17	4991.31	5122.58	4763.44	4891.49
1418	THBD	2838.64	3975.31	3092.64	3765.2	4420.22	2825.92	3389.32	2746.69	3481.62	2926.29
1419	THBD	5825.39	5961.3	6586.88	6204.59	6233.02	5867.97	7051.15	8069.08	6868.47	8336.94
1420	THBD	4418.26	4815.32	4946.4	4866.37	5209.35	4361.46	7463.92	7622.73	7713.08	7443.31
1421	TIMMDC1	3982.94	2771.48	3371.72	2808.74	3530.26	4149.36	1129.11	559.676	902.7	954.246
1422	TIMMDC1	2904.57	1093.68	1070.96	726.304	852.698	3208.19	585.092	770.424	542.69	452.68
1423	TIMMDC1	1609.43	149.088	80.5492	122.659	339.764	1704.1	1250.33	1235.66	515.173	455.613
1424	TIMMDC1	2101.66	1388.52	654.604	1074.99	1276.85	1992.01	1297.42	1080.58	1352.14	1186.94
1425	TJP1	5100.15	4791.96	4792.11	5264.67	5132.63	4993.74	3358.27	3801.42	3177.41	3933.33
1426	TJP1	2257.9	4498.23	5382.05	4740.96	6231.93	2252.51	1984.7	2726.8	2733.32	1856.67
1427	TJP1	1408.93	2136.19	2045.5	1606.96	2025.43	1604.09	2195.1	2511.09	2265.54	2312.29
1428	TJP1	3626.19	3014.03	3722.28	3005.82	3050.2	4086.45	3230.03	3532.02	2943.52	1992.58
1429	TLE3	5034.22	3721.64	3488.57	3466.14	4205.4	5433.28	5976.15	5263.74	5400.15	5709.83
1430	TLE3	5300.65	7463.31	6248.8	6861.99	8257.36	5249.4	5736.7	5472.5	6130.1	6267.13
1431	TLE3	6430.51	7288.63	5850.59	7121.09	7373.97	5998.62	8664.16	6837.39	7557.15	7949.77
1432	TLE3	2009.53	1714.51	2000.12	2082.44	1810.61	1898.46	2836.29	2332.15	2757.02	3442.52
1433	TLK2	1668.14	1791.28	1277.44	1985.97	2172.3	1781.52	2496.66	2262.56	2695.87	2164.65
1434	TLK2	1552.53	1042.5	701.118	944.057	1292.2	1462.15	872.628	570.611	1101.43	938.603
1435	TLK2	4476.97	2127.29	1749.39	2348.43	1954.19	4536.47	1822.4	1560.73	1438.51	1840.05
1436	TLK2	735.173	651.982	862.217	722.169	802.281	730.674	1144.13	783.347	881.298	1433.32
1437	TLN1	2872.96	875.614	737.422	1255.53	1214.38	3078.35	1356.53	1055.73	1845.15	936.647
1438	TLN1	2960.56	512.908	399.343	847.584	348.532	3130.77	856.598	680.956	1010.47	951.313
1439	TLN1	3928.75	1100.36	1289.92	1116.33	946.955	3592.08	1541.88	1728.73	1321.56	1366.84
1440	TLN1	4311.69	3075.22	3175.45	3511.62	3114.87	4609.86	2250.2	2449.45	2231.14	1751.08
1441	TMCC2	7409.54	8031.84	7576.16	8779.04	9181.3	7389	6446.03	7277.78	8264.94	7896.97
1442	TMCC2	6297.74	6544.3	6855.76	6459.56	5177.56	6234.11	6132.44	5616.64	6772.16	6229
1443	TMCC2	1611.24	1745.67	1696.07	1914.3	1647.31	1507.32	2886.38	2475.3	2284.65	1843.96
1444	TMCC2	4464.33	3116.39	2819.22	3894.75	3201.45	4595.34	3842.17	4721.95	4768.79	3891.29
1445	TMED2	1532.66	1499.78	1140.17	1229.34	1568.39	1424.25	532.994	506.989	933.274	884.828
1446	TMED2	2400.6	1982.65	2603.67	1886.74	3477.65	2476.71	1786.33	1488.16	1780.18	2308.38
1447	TMED2	1965.28	2116.16	1430.6	1753.05	2390.4	1925.07	1624.03	1443.43	1328.44	1512.52
1448	TMED2	4653.09	4915.46	4127.3	4032.57	6704.31	5223.59	3501.53	3194.03	3099.45	5290.39
1449	TPH2	2296.74	2556.75	2500.43	2081.06	2211.75	2308.96	2749.13	2341.1	3369.26	2970.29
1450	TPH2	3295.64	4102.15	4412.05	3514.37	3503.95	3783.21	5551.36	5012.23	4128.26	4644.13
1451	TPH2	1573.31	2516.7	1874.19	1952.89	2438.63	1701.68	2749.13	2127.36	2194.45	2530.32
1452	TPH2	3783.34	6174.92	6463.22	5210.92	5359.5	3884.83	3419.38	3761.66	3571.82	4573.73
1453	TRAF2	1434.22	600.803	980.204	1338.22	1272.47	1572.64	373.697	553.711	459.376	534.808
1454	TRAF2	1781.94	809.971	738.557	891.686	848.314	1908.14	542.011	783.347	888.177	569.028
1455	TRAF2	2602.91	2056.08	2249.71	1866.06	2016.66	2679.94	1570.93	2012.05	1676.22	1778.46
1456	TRAF2	1547.12	183.579	207.613	260.477	212.626	1558.93	638.191	406.585	647.406	699.063
1457	TRIP12	2827.8	2017.14	1799.31	2413.2	1764.58	2825.11	2561.78	2383.84	2890.78	1848.85
1458	TRIP12	1555.24	448.377	848.603	738.708	577.599	1517.8	1623.03	2224.79	2032.41	1649.4
1459	TRIP12	2174.81	1237.21	1485.05	2129.3	1918.02	2504.13	2964.53	2810.31	2732.56	1584.87
1460	TRIP12	1012.44	2238.55	2225.88	1754.43	1468.66	1299.24	1546.89	1095.49	1574.56	1172.28
1461	TRRAP	4344.21	1288.39	1562.2	1759.94	1547.57	4409.04	934.744	533.829	646.642	779.236
1462	TRRAP	1926.44	321.541	446.991	516.82	275.099	2264.6	47.0878	377.756	159.75	311.89
1463	TRRAP	2066.43	759.904	502.582	631.209	689.392	2183.15	633.181	808.2	622.182	487.878
1464	TRRAP	5361.17	2116.16	2661.53	2464.2	2817.85	5109.07	544.015	672.009	869.832	414.549
1465	TRUB2	3879.08	1673.35	1264.96	1635.91	1434.68	4164.68	1449.7	2007.08	2192.93	1963.24
1466	TRUB2	1715.1	863.376	1186.68	944.057	944.763	2096.05	1587.96	1390.74	1320.04	1239.74
1467	TRUB2	3369.69	1093.68	1794.77	1715.84	1258.22	3517.07	2258.21	2464.36	2546.82	1965.2
1468	TRUB2	2376.22	313.753	207.613	227.401	166.594	2583.97	444.83	336.998	562.563	420.416
1469	TTC1	1902.96	236.983	283.624	283.906	371.548	1796.04	952.777	784.342	733.013	740.127
1470	TTC1	3669.54	1822.44	1769.81	1779.24	2255.59	3774.34	2953.51	2231.74	2519.3	2069.81
1471	TTC1	3626.19	1346.24	1988.77	1160.43	1568.39	3581.59	724.351	330.04	771.231	590.537
1472	TTC1	2768.19	1036.94	1028.99	1214.18	1014.91	2574.29	2625.9	1795.34	1989.61	2775.72
1473	TTPA	1599.5	2190.7	2784.05	2228.53	2435.34	1716.2	1869.49	1324.14	886.648	1552.61
1474	TTPA	1813.55	2566.76	2658.12	2103.11	2184.35	2258.15	3651.81	3700.02	3634.49	4515.07
1475	TTPA	2732.06	3153.1	2829.43	2710.89	2104.34	2966.24	3277.11	2418.63	2327.45	2895.98
1476	TTPA	2014.95	1499.78	1925.24	1788.89	1845.69	2195.25	1748.26	1529.91	1592.91	1828.32
1477	TXNRD1	1067.54	853.362	467.412	537.493	607.191	1065.36	252.471	599.44	191.088	342.199
1478	TXNRD1	2747.42	399.423	599.014	209.484	312.364	2816.24	391.731	116.309	183.444	365.664
1479	TXNRD1	1385.45	394.972	847.468	432.75	334.284	1483.93	129.241	1.98819	139.876	129.058
1480	TXNRD1	1233.72	1552.07	1318.28	917.872	987.507	1285.53	2212.13	2628.39	1575.33	2118.7
1481	TYROBP	1977.02	1644.42	2158.95	2211.99	2546.04	1870.23	1562.92	1575.64	1642.59	1425.5
1482	TYROBP	3992.88	4352.48	5476.21	4491.51	7158.06	4126.77	4121.69	4256.72	3341.75	4229.58
1483	TYROBP	6785.45	6549.86	6553.98	7081.12	8674.94	7242.22	7195.42	7067.03	7281.98	7336.74
1484	TYROBP	3805.02	4972.2	4418.86	4451.54	4598.87	3625.14	4810.98	4321.33	3565.7	3599.93
1485	UBE2L3	3510.59	1546.51	2240.63	2115.52	1571.68	3656.59	1250.33	982.167	1550.11	1113.61
1486	UBE2L3	2514.4	201.38	344.887	516.82	589.655	2499.29	669.249	842.993	927.159	957.179
1487	UBE2L3	1563.37	1447.49	1281.98	1120.47	1332.75	1418.6	1856.46	1923.58	1518	1661.13
1488	UBE2L3	1776.52	733.202	631.914	347.303	364.972	1840.39	1005.88	975.208	806.391	889.717
1489	UBR4	2033.02	1335.12	983.608	1080.5	1297.68	2421.87	1120.09	680.956	866.775	1037.35
1490	UBR4	1622.98	483.98	183.788	263.234	590.751	1705.71	836.561	895.68	622.947	528.942
1491	UBR4	1448.67	937.92	960.918	800.726	1257.13	1587.97	1426.66	1630.32	1651.76	1159.57
1492	UBR4	924.837	199.155	217.823	297.688	287.155	964.554	406.759	253.494	237.713	282.558
1493	UGGT1	2673.36	3884.08	3550.97	3922.32	3804.26	2854.14	3184.94	3212.92	3629.91	4457.38
1495	UGGT1	3139.39	5020.04	4862.45	4444.65	5930.52	3279.97	2841.3	3782.53	4058.71	4463.25
1497	UGGT1	2503.56	2422.13	2212.27	2475.22	2257.79	2253.31	2683.01	3664.24	3269.9	2923.36
1499	UGGT1	5056.8	6173.8	7840.5	5730.5	7546.05	4835.67	4100.65	4015.15	3895.9	5467.36
1501	UTF1	6047.57	9487.12	8492.84	9619.74	7815.67	6217.98	5036.4	4596.7	4990.45	4825.98
1502	UTF1	6293.23	7662.46	5847.19	6758.62	5472.39	5980.88	6616.34	6142.52	6572.66	6035.41
1503	UTF1	4228.6	4481.54	5346.88	5238.48	5975.46	4421.14	4383.18	4138.42	4054.12	4181.67
1504	UTF1	2744.71	2603.48	2708.04	3508.86	3336.26	3029.15	5217.73	5283.62	5082.94	4752.65
1505	VANGL2	1921.02	2942.82	3785.81	3122.97	2481.37	2210.57	4150.74	3256.66	3538.19	3666.42
1506	VANGL2	3344.41	3083.01	2840.78	2750.86	2517.54	3391.26	2089.9	3352.09	2243.37	2193.98
1507	VANGL2	2653.49	2870.5	2351.81	2907.97	3743.98	2642.84	1785.33	1871.88	2132.54	1711.97
1508	VANGL2	2555.95	1733.43	1246.81	2180.29	1667.04	2625.1	3854.19	4285.55	3308.88	3680.1
1509	VEGFA	1737.68	1882.52	2364.29	2110	1888.43	1684.74	1779.32	2096.55	1922.35	1719.79
1510	VEGFA	3768.89	3642.64	3417.1	3059.57	3279.27	4010.64	4110.67	3746.75	4469.17	3843.38
1511	VEGFA	5565.28	6641.1	5728.07	6119.15	5985.32	5399.4	5626.5	5897.97	5660.79	6028.57
1512	VEGFA	2564.98	3034.05	3482.9	2786.69	2792.64	2664.62	6176.52	6104.74	4784.84	4435.87
1513	VHL	2390.67	486.205	886.041	332.143	275.099	2619.46	1222.28	1586.58	714.669	963.045
1514	VHL	7491.72	1535.38	1422.66	1544.95	1092.72	7972.89	2557.77	2863.99	2474.21	1921.2
1515	VHL	7337.28	2324.22	2763.63	1539.43	2797.02	7100.28	2847.31	2143.27	1839.03	2255.58
1516	VHL	6987.76	10077.9	8854.74	9080.87	8143.37	6630.9	7228.49	6708.16	7815.5	6901.66
1517	VPS33B	3292.02	3315.54	4039.94	3890.62	3911.67	2950.11	4257.94	4305.43	2717.27	2281.98
1518	VPS33B	1742.2	2992.89	2093.14	2501.41	1926.79	1961.37	4106.66	3915.74	3954.76	2999.62
1519	VPS33B	2101.66	2713.63	3190.2	2604.77	2149.28	1870.23	2258.21	1465.3	2037	1908.49
1520	VPS33B	2106.17	2709.18	1777.75	3291.11	2570.15	2212.99	1585.96	1935.5	1986.55	1464.61
1521	VPS4B	1170.5	2032.72	3797.16	1737.89	2331.22	1266.98	2481.63	2034.91	2689.75	2825.58
1522	VPS4B	1209.33	1367.38	1875.32	2167.89	1266.99	1418.6	1248.33	1075.61	1894.83	1915.34
1523	VPS4B	1082.89	1974.86	1901.41	2198.21	2177.78	1158.92	1248.33	1386.76	1791.64	1541.85
1524	VPS4B	6256.2	8266.6	8760.58	10552.8	8992.78	5566.35	10207	10834.6	10896.6	9327.36
1525	VPS53	5155.24	1090.35	1070.96	1507.74	1009.43	5389.73	1753.27	1493.13	1949.1	2034.62
1526	VPS53	2359.06	852.25	798.685	720.791	1132.18	2364.61	1815.39	1800.31	1762.6	1988.66
1527	VPS53	2209.13	903.429	884.907	1017.1	882.29	2129.12	1369.56	1403.66	1651	2317.18
1528	VPS53	2740.19	3358.93	3945.78	3165.69	3165.28	2877.53	6744.58	5994.4	5756.33	5839.87
1529	WASF2	5128.15	5209.18	5110.9	4244.81	4939.73	4770.35	3872.22	4326.3	3924.18	3674.24
1530	WASF2	3012.04	937.92	994.953	1335.46	1005.04	3401.75	1057.97	1285.37	1504.24	1074.5
1531	WASF2	3665.93	5520.71	4683.2	4789.2	4249.24	3617.88	2603.86	3027.02	2251.78	2922.38
1532	WASF2	2588.46	4543.85	4768.29	3671.49	3454.63	2714.62	4899.14	4959.54	4213.11	3860.98
1533	WBP11	1752.13	1733.43	1679.05	1456.74	1288.91	1850.07	1785.33	1252.56	1322.33	972.822
1534	WBP11	2112.49	1344.02	1241.14	1203.16	1248.36	2411.38	1046.95	1435.47	1015.82	743.06
1535	WBP11	2517.11	1514.25	1533.84	1671.74	424.157	2231.54	1104.06	1158.12	1198.5	862.341
1536	WBP11	2529.75	1054.74	1404.51	1225.21	1129.99	2338.8	1215.27	1144.2	1980.44	1579.98
1537	WDFY3	2446.66	2917.23	3373.99	2466.95	1642.92	2658.97	4009.48	4639.44	4158.84	4398.72
1538	WDFY3	2490.92	1978.2	2871.41	2253.33	2336.7	2172.67	3348.25	2601.55	3196.52	3181.47
1539	WDFY3	2350.03	2462.18	2073.86	2753.62	1967.34	2609.78	2116.95	2546.87	3179.7	2508.81
1540	WDFY3	1759.36	1563.2	1734.64	1675.87	1629.77	1865.4	944.763	1058.71	1103.72	1336.53
1541	WNK1	3394.98	202.493	273.413	355.572	392.372	3329.97	396.74	432.432	508.294	453.658
1542	WNK1	1825.29	753.229	829.316	927.519	804.473	1824.26	1013.89	895.68	1125.89	1277.87
1543	WNK1	3365.18	1173.79	1557.66	1412.64	1442.35	3460.62	1332.49	1646.22	1243.6	1295.47
1544	WNK1	3292.93	3323.33	3216.3	3805.17	3422.85	3836.44	4128.7	3987.32	4386.62	4319.53
1545	WNT2	5922.03	5896.77	5348.01	6055.75	5813.25	5468.76	5580.41	7690.32	6766.04	6427.47
1546	WNT2	2824.19	4610.6	4865.85	3559.85	5446.09	2844.47	3375.3	2837.15	3761.38	3539.31
1547	WNT2	4966.48	7384.31	7528.51	7484.93	7371.78	5218.75	4084.62	5790.61	3892.08	4755.59
1548	WNT2	2490.92	2284.16	2546.94	1906.03	2421.09	2713.82	2318.33	1744.64	1744.25	2134.34
1549	WNT6	3129.45	5203.62	4729.71	4156.61	3496.28	2991.25	3993.45	4056.9	3523.66	3524.65
1550	WNT6	3035.53	4175.58	3369.45	4166.26	4310.62	3130.77	5057.44	3918.73	4869.69	4744.83
1551	WNT6	2994.88	2793.73	2693.29	3191.88	4243.76	3234.8	2228.16	2238.7	1923.11	2427.66
1552	WNT6	2974.11	6469.76	4494.87	5511.37	6085.06	3384	2398.47	3108.54	2421.47	2676.97
1553	WRAP53	4532.06	1243.88	1036.93	1929.46	1867.61	4828.41	2432.54	2096.55	2248.72	1966.18
1554	WRAP53	3935.98	1738.99	1691.53	1911.54	1908.16	3838.86	1167.18	1228.7	1160.29	739.15
1555	WRAP53	3114.1	3401.21	3983.21	2754.99	3288.04	3438.84	2621.89	2705.93	2318.28	2743.46
1556	WRAP53	8954.84	2492.22	3005.28	2936.91	2530.69	8439.04	3049.69	2874.92	2587.33	2351.4
1557	ZFP36L1	4590.77	2002.68	920.076	1682.76	1858.84	4519.53	1278.38	1156.13	1344.5	1016.82
1558	ZFP36L1	3662.32	931.244	571.786	530.602	583.079	3125.93	1030.92	1520.97	1202.33	1587.8
1559	ZFP36L1	2142.3	281.487	331.273	181.921	170.978	2248.47	426.796	276.359	236.949	217.052
1560	ZFP36L1	2972.3	953.496	1226.39	1127.36	1155.2	2884.79	243.454	426.467	607.66	301.135
1561	ZNF568	1948.12	1466.4	1396.56	1813.69	1696.63	1899.27	973.817	1195.9	1270.35	1250.49
1562	ZNF568	1777.42	1071.43	1690.4	1119.09	1497.15	1727.49	1685.14	2502.14	2101.2	1272
1563	ZNF568	3239.64	2947.27	3219.7	2236.8	3237.62	3159.8	2161.03	2932.58	2303.76	1667.98
1564	ZNF568	1208.43	1238.32	535.482	1128.73	1194.65	1368.6	1457.72	1205.84	1413.29	1312.09
1565	ZPR1	3980.23	1316.2	1938.85	1511.87	1537.71	4244.52	1290.41	1961.35	2159.29	1644.51
1566	ZPR1	3841.14	1161.55	1657.5	898.577	1190.27	4069.51	1917.58	1348.99	1570.74	1300.36
1567	ZPR1	1900.25	75.6566	136.139	159.87	269.619	1825.88	703.312	765.454	924.101	676.576
1568	ZPR1	1911.09	226.97	149.753	230.157	154.538	1695.23	1222.28	266.418	1195.45	1149.79
1569	ZWILCH	968.189	449.489	304.045	271.503	280.579	1002.46	611.14	604.41	839.258	702.974
1570	ZWILCH	2923.53	2994	2841.91	2480.73	2350.95	2627.52	2211.13	2269.52	2533.83	1684.6
1571	ZWILCH	1069.34	301.514	424.301	402.43	484.438	1173.43	292.546	283.317	386.762	584.671
1572	ZWILCH	1748.52	329.329	399.343	526.467	337.572	1803.3	1108.07	935.444	1091.49	1329.69
1573	BPY2	4125.64	8140.88	7065.64	7116.95	7935.13	4145.32	6826.74	7603.84	7300.33	5953.28
1574	BPY2	2102.56	2958.4	3260.54	3220.82	3231.04	2209.76	3553.63	4544.01	4568.53	3938.22
1575	BPY2	1700.65	2241.88	2238.36	2056.25	2068.18	1707.32	5467.2	4314.38	3930.3	5440.96
1576	BPY2	2776.32	3323.33	3785.81	4476.35	3432.71	2738.82	5740.71	4978.43	5574.42	5083.12
1577	C9orf135	1359.26	1637.74	2432.36	1157.68	1157.39	1579.09	1098.05	1186.95	1197.74	1161.52
1578	C9orf135	2399.7	5665.35	4575.42	4236.54	5027.41	2595.26	3059.71	2839.14	3422	2932.16
1579	C9orf135	2112.49	2832.67	2124.91	2433.88	2507.68	2286.38	2152.01	2028.95	3076.52	2858.83
1580	C9orf135	2350.03	2562.31	3046.12	3029.25	2234.77	2234.76	1900.55	2932.58	3404.42	3545.18
1581	CCDC27	1991.47	2287.5	1761.87	2311.22	1546.47	1950.08	1572.93	2022.98	1672.4	1285.69
1582	CCDC27	1742.2	1675.57	1161.72	2009.4	1750.33	1734.74	1590.97	1671.07	1592.15	1538.92
1583	CCDC27	1856	1544.29	1134.5	2039.72	1965.15	1832.33	1391.6	1296.3	1135.06	1133.17
1584	CCDC27	2399.7	1208.28	1015.37	1303.76	1293.29	2378.32	2970.54	2712.89	2547.58	2518.58
1585	CDY1B	5459.61	8982	8947.77	8544.75	10138.1	5824.42	8767.36	8247.02	8976.55	8048.52
1586	CDY1B	2789.87	7526.72	6198.88	7307.14	7021.06	2826.72	4375.16	4134.44	3772.08	3901.07
1587	CDY1B	2589.36	3734.99	3521.47	3982.96	3107.2	2797.69	5837.89	5771.72	4524.96	5398.92
1588	CDY1B	2669.74	7053.87	7808.73	5960.65	5780.37	2794.46	5249.79	6273.74	5723.47	5436.07
1589	COX6A2	2169.39	2561.2	2618.42	3085.76	2771.82	2239.6	2169.05	2827.21	2160.82	2260.47
1590	COX6A2	3576.52	3229.87	3599.76	3900.27	3808.64	3632.4	2308.31	1900.71	2548.35	2057.1
1591	COX6A2	5495.74	4123.29	4077.38	4239.3	3708.91	5193.75	5109.53	5143.45	6013.92	5313.86
1592	COX6A2	3709.28	1875.84	1866.25	4388.14	3027.19	3400.94	3709.92	4637.46	3632.2	2804.08
1593	CT45A7	4048.87	2210.73	2234.96	1798.53	2253.4	3769.5	2500.67	2371.91	2663.77	2857.85
1594	CT45A7	564.476	1389.63	1759.6	1735.14	891.058	571.796	1331.48	1574.65	1031.11	1414.75
1595	CT45A7	593.377	1013.58	909.866	758.002	688.296	700.027	1417.64	1292.32	1433.16	1949.56
1596	CT45A7	2910.89	759.904	729.481	1046.04	848.314	2961.41	1864.48	1437.46	1727.44	2399.3
1597	DIRC1	3265.83	3417.9	4409.79	4137.31	4629.56	3291.26	3914.3	4543.02	3469.39	3855.11
1598	DIRC1	3880.88	4177.8	3455.67	4348.18	3323.11	3962.25	4842.03	6368.18	4945.36	5414.56
1599	DIRC1	1540.79	1859.15	2774.98	1849.53	1996.93	1650.06	2015.76	1654.18	1667.05	2418.86
1600	DIRC1	1720.52	2462.18	3405.76	2178.91	2820.04	1870.23	2945.5	3430.62	3618.44	2549.87
1601	DYTN	2865.73	1896.98	2399.46	2375.99	2059.41	2800.92	4086.62	4161.28	3709.4	3243.07
1602	DYTN	2994.88	2915.01	2695.56	2527.59	2163.53	2819.46	2881.38	3390.86	3091.04	2830.47
1603	DYTN	1725.94	1166	569.517	916.494	725.56	1654.1	2066.86	2886.85	2492.55	1774.55
1604	DYTN	1381.84	1198.27	1319.42	1828.85	1600.18	1279.08	1377.57	944.391	1357.49	1768.68
1605	GABRA6	769.493	1522.03	1601.91	1645.55	1108.07	786.321	981.832	661.074	1064.74	1382.48
1606	GABRA6	3186.35	4155.55	5186.91	4494.26	4673.4	3510.62	3594.71	3334.2	2886.19	2929.22
1607	GABRA6	1176.82	1054.74	1850.36	1320.3	1211.09	1255.69	2611.87	2207.89	2721.86	2116.74
1608	GABRA6	3217.06	2801.52	2647.91	2097.6	2200.79	3149.32	2149.01	2217.83	2621.73	2197.89
1609	GDNF-AS1	1752.13	2630.18	2612.74	2695.73	2668.79	1852.49	2408.49	2800.37	2578.92	2103.06
1610	GDNF-AS1	1179.53	1804.63	1773.22	1713.09	1330.56	1345.21	1934.61	1742.65	2527.71	1977.91
1611	GDNF-AS1	933.869	905.655	1211.64	1105.31	893.25	834.71	1632.04	1437.46	981.428	1271.02
1612	GDNF-AS1	4286.4	6849.15	6238.59	4997.3	5713.51	3831.6	4337.09	3287.47	3516.02	4051.63
1613	GOLGA6L1	3547.62	1341.79	1927.51	857.232	778.169	3686.43	1297.42	834.046	1596.73	649.2
1614	GOLGA6L1	2842.25	831.111	861.082	955.083	1182.6	2468.64	577.077	771.418	889.706	324.6
1615	GOLGA6L1	2580.33	191.367	224.63	303.201	244.411	2561.39	76.1421	110.345	117.71	167.189
1616	GOLGA6L1	2037.53	781.044	797.551	1084.63	908.594	2118.63	405.757	724.696	433.388	433.126
1617	HNRNPCL2	2212.75	3693.82	4963.42	3845.14	3987.29	2221.86	2970.54	2943.52	3230.92	2761.06
1618	HNRNPCL2	8085.1	10052.3	10060.7	9836.11	10186.3	7726.91	10251.1	9830.61	10805.6	8796.47
1619	HNRNPCL2	1534.47	1133.74	1780.02	1554.59	1726.22	1764.58	1666.11	1636.28	1983.49	1799.97
1620	HNRNPCL2	3068.94	1277.26	645.528	1336.84	869.138	3114.64	1752.27	1600.49	1573.04	2016.04
1621	KRT26	2631.81	2452.17	2320.04	3387.58	2745.51	2505.74	5568.39	5850.25	5839.65	5485.94
1622	KRT26	3105.07	3645.98	4226	3674.24	3857.96	2813.01	3103.79	2254.61	2153.94	2693.59
1623	KRT26	2886.5	2467.74	2369.96	2621.31	2480.28	3063.83	4859.07	4853.18	4642.67	4219.8
1624	KRT26	2079.98	1045.84	1014.24	1156.3	1804.04	2109.76	1460.73	1526.93	1408.7	2202.78
1625	KRTAP12-1	5197.69	8316.67	9494.6	8643.98	9364.33	5310.69	8328.54	7990.54	10027.5	8449.38
1626	KRTAP12-1	3571.1	3357.82	3414.83	4474.97	3666.16	3344.49	4230.89	3416.71	4039.6	4022.3
1627	KRTAP12-1	5941.9	8987.56	9418.58	8700.49	8936.89	5935.72	12171.7	10890.3	10665.8	10026.4
1628	KRTAP12-1	3056.3	2751.45	3292.31	2981.02	2570.15	3025.12	4022.5	3862.06	3971.57	3384.84
1629	KRTAP13-2	2646.26	2962.85	4224.86	3654.95	4461.87	2754.14	3210.99	3014.1	3647.49	3525.63
1630	KRTAP13-2	2521.63	3740.55	4551.6	5022.11	3735.21	2442.03	4070.59	3437.58	2927.47	3257.73
1631	KRTAP13-2	5567.09	7517.82	7286.87	7774.35	7074.76	5559.09	5280.85	6019.25	5747.93	7229.2
1632	KRTAP13-2	5071.25	2434.36	2966.71	2748.1	2194.22	4691.31	3590.7	4048.95	4205.46	3339.86
1633	LCE1A	2844.96	2027.15	1952.47	1700.68	1866.51	2950.11	1246.33	861.881	1017.35	1530.12
1634	LCE1A	3903.46	1757.9	1871.92	1718.6	2042.97	3655.79	2280.25	2005.09	2623.26	2553.78
1635	LCE1A	3276.67	2076.11	2875.95	1743.41	2538.36	3379.97	1229.29	1906.68	1885.66	2278.07
1636	LCE1A	3068.94	4036.5	4005.9	4840.19	4646	2911.4	4728.82	3596.64	3191.17	4502.36
1637	LIPI	2134.17	2503.34	1909.36	2515.19	1718.55	2370.25	2007.75	2284.43	1753.42	2135.32
1638	LIPI	1281.59	1546.51	1755.06	1561.48	1930.08	1316.18	2545.75	1705.87	1621.19	2087.41
1639	LIPI	2333.77	1466.4	1814.06	1867.44	1387.55	2380.74	2634.92	2617.45	1998.78	2827.54
1640	LIPI	992.574	666.446	672.756	1103.93	914.074	956.489	1249.33	1296.3	1286.4	1226.05
1641	MOGAT2	1936.38	1648.87	1463.5	1776.48	870.234	1467.8	1166.18	1698.91	2146.3	1314.04
1642	MOGAT2	2131.46	2325.33	1828.81	2356.7	2321.35	2320.25	1585.96	1544.82	1121.3	1633.76
1643	MOGAT2	2948.82	3286.61	2288.28	3022.36	2601.93	3004.15	3763.02	2847.09	3533.6	2604.62
1644	MOGAT2	4421.88	6807.99	7370.82	6212.86	7384.93	4506.63	2552.76	3004.16	3418.18	3117.92
1645	MORN5	1925.54	1745.67	2107.89	1820.58	1465.37	1830.72	2198.1	1851.01	2194.45	2201.81
1646	MORN5	3183.64	2841.57	4540.25	3880.97	4195.54	3241.26	4059.57	3659.27	3386.08	3930.4
1647	MORN5	3615.35	4760.81	5268.6	4426.73	4278.83	3518.69	5108.53	5340.28	3939.47	4220.78
1648	MORN5	1578.73	2388.75	2677.41	1984.59	2228.19	1818.62	1763.29	1732.71	1327.68	1651.35
1649	NLRP8	1350.23	1915.89	2292.82	1999.75	2201.89	1478.28	1386.59	1523.95	1855.08	1493.94
1650	NLRP8	1837.93	3733.88	3295.71	3660.46	3115.96	2096.05	4857.06	4194.09	4130.56	4814.25
1651	NLRP8	1770.2	3748.34	4623.07	3372.42	4400.49	1737.97	2886.38	2330.16	3648.25	2727.81
1652	NLRP8	1821.68	2200.72	2064.78	1987.34	2304.91	1792.01	3529.58	4187.13	4468.4	3175.61
1653	OR10G2	5318.72	9415.91	8931.89	8678.44	8577.39	5626.83	5722.68	8040.25	7475.36	6815.62
1654	OR10G2	4926.74	3806.2	4236.21	3805.17	3038.15	5026.81	3126.83	5099.71	3100.21	4268.69
1655	OR10G2	4695.54	3520.26	4722.91	3750.04	3559.85	4492.11	5177.66	4297.48	4597.58	4860.2
1656	OR10G2	1429.7	1899.2	2346.14	1821.96	2094.48	1496.83	2459.59	1531.9	2176.11	1464.61
1657	SPINK13	1138.89	1025.82	1156.05	1416.78	1058.75	1220.21	990.849	1140.23	846.138	1149.79
1658	SPINK13	1701.56	1762.35	1715.36	1579.4	1320.7	1607.32	2726.09	2952.46	2637.01	3297.82
1659	SPINK13	1334.87	1651.1	1558.8	1451.23	1777.73	1148.43	1166.18	958.308	1422.46	1382.48
1660	SPINK13	3784.25	5580.79	4896.48	4962.85	5336.48	3554.98	4754.87	4670.26	3789.66	4849.45
1661	SPZ1	2045.66	2303.08	2288.28	2316.73	1741.56	2348.48	3109.8	2455.42	2566.69	2978.11
1662	SPZ1	2643.55	2721.41	2934.94	3383.45	2048.45	2501.71	5005.34	7031.24	7428.74	6772.6
1663	SPZ1	2070.05	2125.06	1655.23	1890.87	1944.33	2185.57	2639.93	3810.37	3198.81	3175.61
1664	SPZ1	1401.71	1470.85	1816.33	1619.37	1595.79	1465.38	1094.04	1005.03	978.37	1271.02
1665	SULT1C3	1716.01	2168.45	2123.78	2184.42	1671.42	1822.65	2117.95	2010.06	2102.73	1833.21
1666	SULT1C3	1867.74	2326.44	2129.45	1580.78	2171.2	1958.14	2165.04	2730.78	2474.97	2444.28
1667	SULT1C3	2706.77	4305.75	3221.97	4971.12	4938.63	2768.66	7192.42	7238.01	6570.37	6130.25
1668	SULT1C3	1730.46	1042.5	1632.54	1233.48	1704.3	1699.26	1819.39	3181.11	2239.55	2443.3
1669	USP17L11	2400.6	817.759	769.188	879.283	703.64	2332.35	487.91	648.15	690.21	882.873
1670	USP17L11	1471.25	329.329	541.154	394.161	193.994	1375.05	1543.88	1262.5	1597.5	667.777
1671	USP17L11	4747.92	1664.45	2048.9	1666.23	2290.67	4607.44	813.518	767.442	1310.86	684.398
1672	USP17L11	5642.05	763.242	831.585	871.013	552.39	5551.83	965.802	628.269	801.805	924.915
