# Supplementary material for: CRISPR screening in human trophoblast stem cells reveals both shared and distinct aspects of human and mouse placental development
Source: Proc Natl Acad Sci U S A. 2023 Dec 12;120(51):e2311372120. doi: 10.1073/pnas.2311372120 (PMC10742386; doi:10.1073/pnas.2311372120)
Supplement: Supplementary file 3 — Dataset S02 (XLSX) [file pnas.2311372120.sd02.xlsx]

## Sheet: TFs_growth
id	num	neg|score	neg|p-value	neg|fdr	neg|rank	neg|goodsgrna	neg|lfc	pos|score	pos|p-value	pos|fdr	pos|rank	pos|goodsgrna	pos|lfc
KLF16	4	4.5588e-08	4.9741e-06	5.9e-05	1	4	-3.0185	1	1	1	454	0	-3.0185
MYC	4	5.6073e-07	4.9741e-06	5.9e-05	2	4	-2.531	1	1	1	453	0	-2.531
JUN	4	2.0412e-05	4.9741e-06	5.9e-05	3	4	-2.1295	0.99998	1	1	452	0	-2.1295
TFAP2C	4	2.1734e-05	4.9741e-06	5.9e-05	4	4	-3.2263	0.99998	1	1	451	0	-3.2263
KDM2A	4	2.3119e-05	4.9741e-06	5.9e-05	5	4	-3.4114	0.99998	1	1	450	0	-3.4114
HMGA1	4	3.1171e-05	4.9741e-06	5.9e-05	6	4	-2.6526	0.99992	1	1	446	0	-2.6526
THAP11	4	4.1993e-05	4.9741e-06	5.9e-05	7	4	-3.1271	0.99996	1	1	449	0	-3.1271
SREBF2	4	7.5619e-05	4.9741e-06	5.9e-05	8	4	-3.4095	0.99992	1	1	448	0	-3.4095
CEBPZ	4	8.2752e-05	4.9741e-06	5.9e-05	9	4	-3.1058	0.99992	1	1	447	0	-3.1058
E2F4	4	9.8521e-05	4.9741e-06	5.9e-05	10	4	-1.8941	0.9999	1	1	445	0	-1.8941
PREB	4	0.00010579	4.9741e-06	5.9e-05	11	4	-2.8357	0.99979	1	1	440	0	-2.8357
CDC5L	4	0.00013404	4.9741e-06	5.9e-05	12	4	-2.5108	0.99987	1	1	444	0	-2.5108
HIC2	4	0.00014494	4.9741e-06	5.9e-05	13	4	-2.1486	0.99986	1	1	443	0	-2.1486
GTF2B	4	0.00014777	4.9741e-06	5.9e-05	14	4	-2.4393	0.99985	1	1	442	0	-2.4393
GATAD2A	4	0.00015064	4.9741e-06	5.9e-05	15	4	-2.3976	0.99985	1	1	441	0	-2.3976
ZNF217	4	0.00022207	4.9741e-06	5.9e-05	16	3	-2.4455	0.86841	0.9849	1	328	0	-2.4455
MTERF4	4	0.00025791	4.9741e-06	5.9e-05	17	4	-2.5908	0.99974	1	1	439	0	-2.5908
CENPA	4	0.0002707	4.9741e-06	5.9e-05	18	4	-2.3243	0.99871	1	1	428	0	-2.3243
SETDB1	4	0.00050769	4.9741e-06	5.9e-05	19	4	-3.0202	0.99949	1	1	438	0	-3.0202
SNAPC5	4	0.00051238	4.9741e-06	5.9e-05	20	4	-2.5117	0.99629	0.99999	1	414	0	-2.5117
E4F1	4	0.00074091	4.9741e-06	5.9e-05	21	4	-1.935	0.99926	1	1	437	0	-1.935
ZNF207	4	0.00076997	4.9741e-06	5.9e-05	22	4	-2.231	0.99923	1	1	436	0	-2.231
OVOL2	4	0.00086226	4.9741e-06	5.9e-05	23	4	-1.7549	0.99914	1	1	435	0	-1.7549
GABPA	4	0.00095106	4.9741e-06	5.9e-05	24	4	-2.0514	0.99905	1	1	434	0	-2.0514
ZFAT	4	0.00098606	4.9741e-06	5.9e-05	25	4	-2.069	0.99901	1	1	433	0	-2.069
SRF	4	0.0010099	4.9741e-06	5.9e-05	26	4	-1.6247	0.99899	1	1	432	0	-1.6247
USF2	4	0.0010969	4.9741e-06	5.9e-05	27	4	-1.5887	0.9989	1	1	431	0	-1.5887
GATA3	4	0.0011098	4.9741e-06	5.9e-05	28	4	-2.0721	0.99889	1	1	430	0	-2.0721
GATA2	4	0.001203	4.9741e-06	5.9e-05	29	4	-1.4042	0.9988	1	1	429	0	-1.4042
MYBL2	4	0.0013917	4.9741e-06	5.9e-05	30	4	-2.1581	0.99861	1	1	427	0	-2.1581
JUND	4	0.0014382	4.9741e-06	5.9e-05	31	4	-1.2399	0.99856	1	1	426	0	-1.2399
RBPJ	4	0.0014859	4.9741e-06	5.9e-05	32	4	-1.8872	0.99851	1	1	425	0	-1.8872
FOSL1	4	0.001502	4.9741e-06	5.9e-05	33	4	-1.5309	0.9985	1	1	424	0	-1.5309
ZBTB7B	4	0.0017063	4.9741e-06	5.9e-05	34	4	-2.9482	0.99829	1	1	423	0	-2.9482
TBP	4	0.0019901	4.9741e-06	5.9e-05	35	4	-2.4974	0.99801	1	1	422	0	-2.4974
SNAPC2	4	0.0020508	4.9741e-06	5.9e-05	36	4	-2.212	0.99795	1	1	421	0	-2.212
HSF1	4	0.0024082	4.9741e-06	5.9e-05	37	4	-2.5666	0.99686	0.99999	1	418	0	-2.5666
SON	4	0.002586	4.9741e-06	5.9e-05	38	4	-2.3498	0.99504	0.99999	1	410	0	-2.3498
HAND1	4	0.0025884	4.9741e-06	5.9e-05	39	4	-1.0428	0.99741	1	1	420	0	-1.0428
SP2	4	0.0031118	1.4922e-05	0.000137	40	4	-1.1602	0.99689	0.99999	1	419	0	-1.1602
L3MBTL3	4	0.0031701	1.4922e-05	0.000137	41	4	-2.2092	0.99666	0.99999	1	417	0	-2.2092
KLF5	4	0.0034366	1.4922e-05	0.000137	42	4	-2.6967	0.98893	0.99952	1	397	0	-2.6967
SAFB	4	0.0035227	1.4922e-05	0.000137	43	4	-1.374	0.99648	0.99999	1	416	0	-1.374
JUNB	4	0.0036789	1.4922e-05	0.000137	44	4	-1.059	0.99632	0.99999	1	415	0	-1.059
TCF7L2	4	0.0037172	1.4922e-05	0.000137	45	4	-2.0037	0.95444	0.99836	1	368	0	-2.0037
DRAP1	4	0.0038076	1.4922e-05	0.000137	46	4	-1.9372	0.99619	0.99999	1	413	0	-1.9372
NR2C1	4	0.0039063	1.4922e-05	0.000137	47	4	-1.567	0.99609	0.99999	1	412	0	-1.567
TFDP1	4	0.0042138	1.4922e-05	0.000137	48	4	-1.7261	0.99579	0.99999	1	411	0	-1.7261
RXRA	4	0.0043221	1.4922e-05	0.000137	49	4	-2.3301	0.99235	0.99995	1	404	0	-2.3301
BPTF	4	0.005057	1.4922e-05	0.000137	50	4	-2.1538	0.9933	0.99996	1	406	0	-2.1538
TEAD1	4	0.0052461	4.4767e-05	0.000374	51	4	-2.5181	0.99475	0.99996	1	409	0	-2.5181
GTF3A	4	0.0052705	4.4767e-05	0.000374	52	3	-2.0857	0.84362	0.97479	1	319	0	-2.0857
SRCAP	4	0.0054138	4.4767e-05	0.000374	53	4	-1.9421	0.99459	0.99996	1	408	0	-1.9421
YBX1	4	0.0066533	4.4767e-05	0.000374	54	4	-1.1604	0.99335	0.99996	1	407	0	-1.1604
GRHL2	4	0.0068429	4.4767e-05	0.000374	55	4	-2.1135	0.95231	0.9959	1	366	0	-2.1135
PA2G4	4	0.0070583	5.4715e-05	0.000419	56	4	-1.6048	0.99294	0.99995	1	405	0	-1.6048
CTCF	4	0.0080943	5.4715e-05	0.000419	57	4	-1.7789	0.99191	0.99995	1	403	0	-1.7789
E2F1	4	0.0081518	5.4715e-05	0.000419	58	4	-0.75752	0.99185	0.99995	1	402	0	-0.75752
SKI	4	0.0082003	5.4715e-05	0.000419	59	4	-1.607	0.98528	0.99952	1	391	0	-1.607
AHCTF1	4	0.0084439	5.4715e-05	0.000419	60	4	-1.3433	0.99156	0.99995	1	401	0	-1.3433
ATF7	4	0.0085891	0.00048249	0.003014	61	4	-1.204	0.97498	0.99951	1	384	0	-1.204
MTERF3	4	0.0089276	0.00048249	0.003014	62	4	-1.4029	0.99107	0.99952	1	400	0	-1.4029
ZBTB10	4	0.0099335	0.00048249	0.003014	63	4	-1.8723	0.97792	0.99951	1	389	0	-1.8723
MYCN	4	0.009957	0.00048249	0.003014	64	4	-1.0726	0.99004	0.99952	1	399	0	-1.0726
SP1	4	0.010092	0.00048249	0.003014	65	4	-1.9623	0.98991	0.99952	1	398	0	-1.9623
KAT7	4	0.010361	0.00048249	0.003014	66	4	-1.8218	0.98724	0.99952	1	394	0	-1.8218
MAFK	4	0.011816	0.00048249	0.003014	67	4	-1.1106	0.98818	0.99952	1	396	0	-1.1106
FLYWCH1	4	0.012597	0.00048249	0.003014	68	4	-0.97009	0.9874	0.99952	1	395	0	-0.97009
MBD3	4	0.012724	0.00048249	0.003014	69	4	-1.6885	0.97538	0.99951	1	385	0	-1.6885
ZNF335	4	0.014098	0.00049243	0.003014	70	4	-1.8256	0.9859	0.99952	1	393	0	-1.8256
ATF2	4	0.014361	0.00049243	0.003014	71	4	-0.74353	0.98564	0.99952	1	392	0	-0.74353
MAX	4	0.014886	0.00049243	0.003014	72	3	-2.0258	0.76632	0.95901	1	280	0	-2.0258
ZFP91	4	0.017079	0.00049243	0.003014	73	3	-1.1579	0.93044	0.9959	1	354	0	-1.1579
ZNF131	4	0.017158	0.00049243	0.003014	74	3	-1.9953	0.50008	0.6534	1	177	1	-1.9953
GRHL3	4	0.017397	0.00049243	0.003014	75	4	-1.6547	0.9826	0.99951	1	390	0	-1.6547
ESRRA	4	0.018168	0.00093015	0.005199	76	3	-1.1271	0.65678	0.93868	1	233	0	-1.1271
NFE2L2	4	0.018648	0.00093015	0.005199	77	3	-1.2465	0.87921	0.98491	1	332	0	-1.2465
DOT1L	4	0.022948	0.0009401	0.005199	78	4	-0.61215	0.97705	0.99951	1	388	0	-0.61215
NFYA	4	0.022956	0.0009401	0.005199	79	3	-1.3156	0.87524	0.9849	1	331	0	-1.3156
ARID3A	4	0.023454	0.0009401	0.005199	80	4	-0.54941	0.97655	0.99951	1	387	0	-0.54941
ATF3	4	0.023581	0.0009401	0.005199	81	4	-0.60593	0.97642	0.99951	1	386	0	-0.60593
ATMIN	4	0.024264	0.0009401	0.005199	82	4	-1.3254	0.944	0.9959	1	362	0	-1.3254
FOSL2	4	0.025421	0.0009401	0.005199	83	3	-1.1701	0.63831	0.90911	1	223	0	-1.1701
AHR	4	0.026245	0.0020543	0.008693	84	4	-0.7018	0.97375	0.99837	1	383	0	-0.7018
TGIF1	4	0.026524	0.0020543	0.008693	85	4	-0.64067	0.97348	0.99837	1	382	0	-0.64067
GTF2I	4	0.026804	0.0020543	0.008693	86	4	-0.83749	0.9732	0.99837	1	381	0	-0.83749
ZNF598	4	0.026945	0.0020543	0.008693	87	4	-0.59543	0.97305	0.99837	1	380	0	-0.59543
DNMT1	4	0.027425	0.0020543	0.008693	88	3	-1.8027	0.91321	0.99589	1	342	0	-1.8027
SREBF1	4	0.027803	0.0020543	0.008693	89	3	-1.0827	0.22906	0.59951	1	106	1	-1.0827
NFYB	4	0.029129	0.0020543	0.008693	90	4	-1.246	0.97087	0.99837	1	379	0	-1.246
MBD1	4	0.029279	0.0020543	0.008693	91	4	-0.56141	0.97072	0.99837	1	378	0	-0.56141
NFIL3	4	0.02943	0.0020543	0.008693	92	4	-0.72952	0.97057	0.99837	1	377	0	-0.72952
C11orf95	4	0.029733	0.0020543	0.008693	93	4	-1.0223	0.97027	0.99837	1	376	0	-1.0223
PPARG	4	0.031495	0.0020543	0.008693	94	3	-1.0903	0.91523	0.99589	1	345	0	-1.0903
SMAD5	4	0.032082	0.0020543	0.008693	95	4	-0.82276	0.96792	0.99837	1	375	0	-0.82276
CENPT	4	0.032732	0.0020543	0.008693	96	4	-0.80865	0.96727	0.99837	1	374	0	-0.80865
NFYC	4	0.033545	0.0020543	0.008693	97	3	-1.1455	0.40703	0.59952	1	147	1	-1.1455
FOS	4	0.033724	0.0020543	0.008693	98	4	-0.72626	0.96628	0.99837	1	373	0	-0.72626
GPBP1L1	4	0.034229	0.0020543	0.008693	99	4	-0.87595	0.96577	0.99837	1	372	0	-0.87595
ZFP64	4	0.034611	0.0020543	0.008693	100	3	-1.3291	0.67909	0.959	1	239	0	-1.3291
KLF6	4	0.034956	0.0020543	0.008693	101	4	-1.2118	0.96422	0.99836	1	371	0	-1.2118
ZNF410	4	0.035952	0.0020642	0.008693	102	4	-1.1091	0.96405	0.99836	1	370	0	-1.1091
ZZZ3	4	0.03748	0.0020642	0.008693	103	3	-1.5257	0.73719	0.959	1	262	0	-1.5257
TFAP2A	4	0.038104	0.0020642	0.008693	104	4	-0.75905	0.9619	0.99836	1	369	0	-0.75905
THRB	4	0.039663	0.0020642	0.008693	105	3	-1.1461	0.7532	0.95901	1	271	0	-1.1461
TRERF1	4	0.040439	0.0020642	0.008693	106	3	-0.95165	0.77823	0.95901	1	283	0	-0.95165
KMT2B	4	0.042075	0.0020642	0.008693	107	3	-1.0747	0.92542	0.99589	1	350	0	-1.0747
CHCHD3	4	0.044737	0.0020642	0.008693	108	3	-1.2953	0.92663	0.99589	1	351	0	-1.2953
KLF13	4	0.044919	0.0020642	0.008693	109	2	-0.13837	0.10014	0.41286	1	62	2	-0.13837
CUX1	4	0.046406	0.0044717	0.016724	110	4	-0.68718	0.95359	0.9959	1	367	0	-0.68718
RELA	4	0.052183	0.0044717	0.016724	111	4	-0.65134	0.94782	0.9959	1	365	0	-0.65134
SCMH1	4	0.052882	0.0044717	0.016724	112	4	-0.70856	0.94712	0.9959	1	364	0	-0.70856
ZBTB11	4	0.053826	0.0044817	0.016724	113	4	-1.7474	0.94617	0.9959	1	363	0	-1.7474
FOXM1	4	0.054444	0.0044817	0.016724	114	3	-1.173	0.55803	0.8203	1	193	1	-1.173
YY1	4	0.05454	0.0044817	0.016724	115	2	-1.0339	0.91287	0.99589	1	341	0	-1.0339
ATF4	4	0.0557	0.0044817	0.016724	116	3	-1.1474	0.64226	0.90911	1	225	0	-1.1474
CEBPG	4	0.057478	0.0044817	0.016724	117	4	-0.5943	0.94252	0.9959	1	361	0	-0.5943
ZNF511	4	0.057937	0.0044817	0.016724	118	3	-1.0385	0.50637	0.6534	1	180	1	-1.0385
REST	4	0.05823	0.0044817	0.016724	119	4	-0.72105	0.94177	0.9959	1	360	0	-0.72105
TEAD4	4	0.058271	0.0044817	0.016724	120	3	-1.0642	0.66057	0.93868	1	235	0	-1.0642
PIN1	4	0.058586	0.0044817	0.016724	121	3	-0.94338	0.71216	0.959	1	253	0	-0.94338
PRDM2	4	0.060531	0.0044817	0.016724	122	4	-0.55082	0.93947	0.9959	1	359	0	-0.55082
MAFF	4	0.060791	0.0044817	0.016724	123	4	-0.42229	0.93921	0.9959	1	358	0	-0.42229
THYN1	4	0.066013	0.0071776	0.025774	124	3	-0.96875	0.6634	0.93868	1	236	0	-0.96875
KLF4	4	0.072482	0.0071776	0.025774	125	3	-0.90781	0.85937	0.9849	1	323	0	-0.90781
CXXC1	4	0.073968	0.0071776	0.025774	126	3	-0.95835	0.92296	0.99589	1	349	0	-0.95835
ZBTB1	4	0.076994	0.0071876	0.025774	127	3	-0.95575	0.8739	0.9849	1	330	0	-0.95575
ELF2	4	0.078534	0.0071876	0.025774	128	3	-0.92688	0.75468	0.95901	1	272	0	-0.92688
SOX15	4	0.093193	0.01431	0.045965	129	3	-0.63192	0.63533	0.9091	1	222	0	-0.63192
ARID3B	4	0.099165	0.01431	0.045965	130	2	-0.42147	0.78029	0.95901	1	285	0	-0.42147
NR1H2	4	0.10215	0.01431	0.045965	131	3	-0.70218	0.55688	0.8203	1	192	1	-0.70218
SP3	4	0.10242	0.01431	0.045965	132	3	-0.9756	0.56944	0.8203	1	196	1	-0.9756
KCMF1	4	0.10423	0.01431	0.045965	133	3	-1.1102	0.92958	0.99589	1	353	0	-1.1102
FOSB	4	0.11166	0.01431	0.045965	134	3	-0.63165	0.86323	0.9849	1	324	0	-0.63165
BHLHE40	4	0.11405	0.01432	0.045965	135	3	-0.66201	0.65295	0.90911	1	230	0	-0.66201
MYCL	4	0.12059	0.01432	0.045965	136	1	-0.22104	0.45031	0.65339	1	159	1	-0.22104
DNTTIP1	4	0.12087	0.01432	0.045965	137	3	-0.79264	0.91184	0.99589	1	340	0	-0.79264
ELK1	4	0.12252	0.01432	0.045965	138	3	-0.67692	0.92234	0.99589	1	348	0	-0.67692
ZNF697	4	0.12842	0.01432	0.045965	139	3	-0.61552	0.37926	0.59952	1	139	1	-0.61552
MEF2D	4	0.13255	0.01432	0.045965	140	3	-0.70675	0.49118	0.6534	1	172	1	-0.70675
FOXK2	4	0.13553	0.01432	0.045965	141	2	-0.69889	0.58063	0.8203	1	199	0	-0.69889
OVOL1	4	0.13622	0.01432	0.045965	142	3	-0.62534	0.62423	0.9091	1	219	0	-0.62534
SOX13	4	0.13777	0.01432	0.045965	143	3	-0.65003	0.91981	0.99589	1	346	0	-0.65003
MLX	4	0.14532	0.024905	0.077765	144	2	-0.41569	0.71549	0.959	1	255	0	-0.41569
SLC2A4RG	4	0.1498	0.024905	0.077765	145	3	-0.62338	0.48086	0.6534	1	167	1	-0.62338
TERF1	4	0.15534	0.024905	0.077765	146	3	-0.82454	0.72124	0.959	1	258	0	-0.82454
ATF1	4	0.15612	0.024905	0.077765	147	2	-0.4086	0.20069	0.59951	1	101	1	-0.4086
SP6	4	0.18395	0.037659	0.098238	148	3	-0.6141	0.073344	0.28825	1	49	1	-0.6141
NFAT5	4	0.18581	0.037659	0.098238	149	3	-0.72571	0.65773	0.93868	1	234	0	-0.72571
ZNF581	4	0.18644	0.037659	0.098238	150	3	-0.61038	0.89014	0.98491	1	334	0	-0.61038
ZNF823	4	0.18662	0.037659	0.098238	151	3	-0.76738	0.61704	0.87109	1	216	0	-0.76738
ZNF580	4	0.19147	0.037659	0.098238	152	3	-0.48423	0.85392	0.9849	1	321	0	-0.48423
TEAD3	4	0.19241	0.037659	0.098238	153	3	-0.85788	0.93159	0.9959	1	355	0	-0.85788
EPAS1	4	0.19401	0.037659	0.098238	154	3	-0.5261	0.84309	0.97479	1	318	0	-0.5261
STAT5B	4	0.19657	0.037659	0.098238	155	3	-0.7056	0.791	0.95901	1	291	0	-0.7056
ZNF3	4	0.19914	0.037659	0.098238	156	3	-0.66708	0.81606	0.95901	1	305	0	-0.66708
ZNF292	4	0.20239	0.037659	0.098238	157	3	-0.70884	0.90512	0.98491	1	337	0	-0.70884
CREB3	4	0.20829	0.037659	0.098238	158	3	-0.70795	0.57282	0.8203	1	197	1	-0.70795
NFX1	4	0.20895	0.037659	0.098238	159	3	-0.64377	0.81844	0.97478	1	308	0	-0.64377
ZBTB2	4	0.21294	0.037659	0.098238	160	3	-0.92149	0.79034	0.95901	1	290	0	-0.92149
AKAP8	4	0.21349	0.037659	0.098238	161	2	-0.42254	0.43385	0.65339	1	156	1	-0.42254
TFDP2	4	0.219	0.037669	0.098238	162	3	-0.59935	0.52731	0.82029	1	183	1	-0.59935
E2F3	4	0.22036	0.037669	0.098238	163	3	-0.83343	0.93439	0.9959	1	356	0	-0.83343
PCGF2	4	0.22377	0.037669	0.098238	164	3	-0.46737	0.93656	0.9959	1	357	0	-0.46737
RREB1	4	0.22514	0.037669	0.098238	165	3	-0.63884	0.86419	0.9849	1	325	0	-0.63884
ARNT	4	0.22928	0.037669	0.098238	166	3	-0.54024	0.81666	0.95901	1	306	0	-0.54024
ZFX	4	0.2308	0.037669	0.098238	167	3	-0.64748	0.024219	0.18304	1	35	1	-0.64748
FOXJ3	4	0.2325	0.037669	0.098238	168	2	-0.59702	0.83718	0.97479	1	315	0	-0.59702
AKAP8L	4	0.23345	0.037669	0.098238	169	3	-0.55758	0.79426	0.95901	1	293	0	-0.55758
EGR2	4	0.23485	0.037669	0.098238	170	3	-0.49181	0.81785	0.97478	1	307	0	-0.49181
DLX5	4	0.23696	0.037669	0.098238	171	3	-0.47453	0.37629	0.59952	1	138	1	-0.47453
MSX2	4	0.23978	0.037669	0.098238	172	3	-0.47471	0.70796	0.959	1	249	0	-0.47471
TEAD2	4	0.24049	0.037669	0.098238	173	3	-0.51326	0.86655	0.9849	1	327	0	-0.51326
ARID5B	4	0.25051	0.037669	0.098238	174	3	-0.70196	0.76128	0.95901	1	275	0	-0.70196
THAP7	4	0.25413	0.037669	0.098238	175	3	-0.43366	0.92045	0.99589	1	347	0	-0.43366
EEA1	4	0.25486	0.037669	0.098238	176	3	-0.48494	0.59051	0.87108	1	203	0	-0.48494
MSANTD3	4	0.26293	0.059216	0.147744	177	3	-0.48491	0.64324	0.90911	1	226	0	-0.48491
ATF5	4	0.26962	0.059216	0.147744	178	3	-0.64182	0.87209	0.9849	1	329	0	-0.64182
MAFG	4	0.27262	0.059216	0.147744	179	3	-0.35823	0.66807	0.93869	1	237	0	-0.35823
YBX3	4	0.27638	0.059226	0.147744	180	3	-0.56064	0.81063	0.95901	1	303	0	-0.56064
RFX5	4	0.27941	0.059226	0.147744	181	3	-0.63794	0.9287	0.99589	1	352	0	-0.63794
CREBZF	4	0.28322	0.059226	0.147744	182	3	-0.51135	0.68359	0.959	1	242	0	-0.51135
ZGPAT	4	0.28351	0.059226	0.147744	183	2	-0.40535	0.56148	0.8203	1	194	1	-0.40535
ZNF317	4	0.29014	0.059226	0.147744	184	3	-0.42424	0.2273	0.59951	1	105	1	-0.42424
NR2F6	4	0.29339	0.085012	0.196106	185	2	-0.52642	0.65391	0.90911	1	231	0	-0.52642
PRMT3	4	0.29634	0.085012	0.196106	186	3	-0.58963	0.83333	0.97479	1	313	0	-0.58963
ZNF367	4	0.30182	0.085012	0.196106	187	3	-0.32575	0.25495	0.59951	1	112	1	-0.32575
SOHLH2	4	0.3026	0.085012	0.196106	188	3	-0.4164	0.47825	0.6534	1	166	1	-0.4164
AEBP2	4	0.30418	0.085012	0.196106	189	3	-0.36226	0.78097	0.95901	1	286	0	-0.36226
ZNF787	4	0.30576	0.085012	0.196106	190	3	-0.536	0.34591	0.59952	1	132	1	-0.536
FOXN2	4	0.31095	0.085012	0.196106	191	2	-0.61295	0.73953	0.959	1	265	0	-0.61295
HSF2	4	0.31131	0.085012	0.196106	192	3	-0.74735	0.908	0.99589	1	338	0	-0.74735
ZNF76	4	0.3121	0.085012	0.196106	193	3	-0.62241	0.60447	0.87109	1	210	0	-0.62241
XBP1	4	0.31558	0.085012	0.196106	194	2	-0.51747	0.71632	0.959	1	256	0	-0.51747
ZBTB5	4	0.33324	0.085022	0.196106	195	2	-0.45331	0.29175	0.59952	1	121	1	-0.45331
ZNF91	4	0.33502	0.085022	0.196106	196	1	0.065307	0.034611	0.28824	1	37	2	0.065307
SNAI1	4	0.34352	0.085022	0.196106	197	2	-0.33747	0.32874	0.59952	1	128	1	-0.33747
SAFB2	4	0.35207	0.085022	0.196106	198	2	-0.54259	0.85139	0.9849	1	320	0	-0.54259
ZNF143	4	0.35477	0.085022	0.196106	199	2	-0.29953	0.096814	0.41286	1	61	2	-0.29953
ZNF394	4	0.36229	0.12828	0.243321	200	2	-0.45447	0.40989	0.59952	1	149	1	-0.45447
MAZ	4	0.36417	0.12828	0.243321	201	2	-0.17967	0.55341	0.82029	1	191	1	-0.17967
GLMP	4	0.36511	0.12828	0.243321	202	2	-0.39464	0.59807	0.87108	1	207	0	-0.39464
LIN28A	4	0.36888	0.12828	0.243321	203	2	-0.32762	0.16601	0.59951	1	95	1	-0.32762
TIGD2	4	0.37264	0.12828	0.243321	204	2	-0.54931	0.24122	0.59951	1	110	1	-0.54931
ZNF552	4	0.37547	0.12828	0.243321	205	2	-0.28014	0.022131	0.18304	1	33	2	-0.28014
GRHL1	4	0.38868	0.12828	0.243321	206	2	-0.3267	0.71049	0.959	1	251	0	-0.3267
ELF5	4	0.39434	0.12828	0.243321	207	2	-0.43264	0.79556	0.95901	1	294	0	-0.43264
STAT2	4	0.40568	0.12828	0.243321	208	2	-0.6031	0.80941	0.95901	1	301	0	-0.6031
SIX5	4	0.40945	0.12828	0.243321	209	2	-0.43474	0.47302	0.6534	1	163	1	-0.43474
RXRB	4	0.41512	0.12828	0.243321	210	2	-0.31635	0.48861	0.6534	1	171	1	-0.31635
USF1	4	0.41984	0.12828	0.243321	211	2	-0.42307	0.80818	0.95901	1	300	0	-0.42307
TCF7L1	4	0.42126	0.12828	0.243321	212	1	-0.22934	0.50135	0.6534	1	178	1	-0.22934
ZNF90	4	0.42173	0.12828	0.243321	213	2	-0.32992	0.26005	0.59951	1	114	1	-0.32992
BBX	4	0.42928	0.12828	0.243321	214	2	-0.54753	0.081347	0.28825	1	52	1	-0.54753
ZNF567	4	0.43306	0.12828	0.243321	215	2	-0.71086	0.78368	0.95901	1	288	0	-0.71086
ETV4	4	0.43385	0.12828	0.243321	216	2	-0.36509	0.77058	0.95901	1	281	0	-0.36509
RBCK1	4	0.4519	0.12829	0.243321	217	2	-0.18467	0.44486	0.65339	1	158	1	-0.18467
TFCP2	4	0.45566	0.12829	0.243321	218	2	-0.43518	0.76417	0.95901	1	279	0	-0.43518
TET3	4	0.46787	0.12829	0.243321	219	2	-0.29104	0.61079	0.87109	1	212	0	-0.29104
TCF12	4	0.47302	0.12829	0.243321	220	2	-0.54336	0.90906	0.99589	1	339	0	-0.54336
GPBP1	4	0.47349	0.12829	0.243321	221	2	-0.44581	0.91456	0.99589	1	344	0	-0.44581
CIC	4	0.47433	0.12829	0.243321	222	1	-0.2531	0.82885	0.97478	1	312	0	-0.2531
ZBTB38	4	0.47442	0.12829	0.243321	223	2	-0.33957	0.52244	0.76417	1	182	1	-0.33957
ZNF850	4	0.47723	0.12829	0.243321	224	2	-0.18302	0.12669	0.52503	1	70	2	-0.18302
TWIST1	4	0.48345	0.12829	0.243321	225	2	-0.25086	0.88008	0.98491	1	333	0	-0.25086
NME2	4	0.48604	0.12829	0.243321	226	2	-0.3441	0.74795	0.95901	1	269	0	-0.3441
UBP1	4	0.48657	0.12829	0.243321	227	2	-0.3551	0.70881	0.959	1	250	0	-0.3551
PLSCR1	4	0.48861	0.12829	0.243321	228	2	-0.18565	0.026304	0.18305	1	36	1	-0.18565
ZNF433	4	0.49216	0.12829	0.243321	229	2	-0.33049	0.20786	0.59951	1	103	1	-0.33049
ZNF703	4	0.49309	0.12829	0.243321	230	2	-0.39411	0.8579	0.9849	1	322	0	-0.39411
IRF7	4	0.49402	0.12829	0.243321	231	2	-0.25275	0.71466	0.959	1	254	0	-0.25275
ARNTL	4	0.49495	0.12829	0.243321	232	2	-0.093209	0.1035	0.50631	1	63	2	-0.093209
ELF3	4	0.49774	0.12829	0.243321	233	2	-0.37628	0.58724	0.8203	1	202	0	-0.37628
ZNF385A	4	0.50423	0.12829	0.243321	234	2	-0.26783	0.15669	0.59951	1	90	1	-0.26783
ASCL2	4	0.50512	0.12829	0.243321	235	1	0.090429	0.14002	0.59951	1	80	2	0.090429
ZNF33A	4	0.50516	0.12829	0.243321	236	2	-0.35921	0.33815	0.59952	1	130	1	-0.35921
IRF2	4	0.50793	0.12829	0.243321	237	2	-0.38751	0.80131	0.95901	1	297	0	-0.38751
CREB3L1	4	0.50886	0.12829	0.243321	238	2	-0.36791	0.62219	0.9091	1	218	0	-0.36791
IRF6	4	0.5144	0.12829	0.243321	239	2	-0.46907	0.73875	0.959	1	264	0	-0.46907
KLF10	4	0.51532	0.12829	0.243321	240	2	-0.41113	0.26344	0.59951	1	115	1	-0.41113
HMGA2	4	0.51624	0.12829	0.243321	241	2	-0.41849	0.73641	0.959	1	261	0	-0.41849
IRF3	4	0.52269	0.12829	0.243321	242	2	-0.47239	0.89993	0.98491	1	336	0	-0.47239
MBD2	4	0.52728	0.18767	0.353049	243	2	-0.31553	0.62525	0.9091	1	220	0	-0.31553
FOXJ2	4	0.53093	0.18768	0.353049	244	1	-0.26506	0.31604	0.59952	1	126	1	-0.26506
ZNF69	4	0.53573	0.28734	0.492137	245	1	-0.086911	0.54757	0.82029	1	189	1	-0.086911
E2F6	4	0.5464	0.28734	0.492137	246	2	-0.33586	0.89803	0.98491	1	335	0	-0.33586
MXD4	4	0.5564	0.28734	0.492137	247	2	-0.22855	0.18986	0.59951	1	100	1	-0.22855
IRF9	4	0.56	0.28734	0.492137	248	2	-0.31379	0.58504	0.8203	1	201	0	-0.31379
NR1D2	4	0.56898	0.28734	0.492137	249	2	-0.37834	0.45572	0.65339	1	161	1	-0.37834
ZNF395	4	0.57077	0.28734	0.492137	250	2	-0.36693	0.77616	0.95901	1	282	0	-0.36693
ZNF436	4	0.57166	0.28734	0.492137	251	2	-0.41714	0.30316	0.59952	1	124	1	-0.41714
TFE3	4	0.5773	0.28734	0.492137	252	1	-0.27381	0.58394	0.8203	1	200	0	-0.27381
NR2F2	4	0.57841	0.28734	0.492137	253	1	0.33877	0.0046469	0.11565	1	19	3	0.33877
ISL1	4	0.57879	0.28734	0.492137	254	2	-0.20972	0.56491	0.8203	1	195	1	-0.20972
ZBTB33	4	0.58765	0.28735	0.492137	255	2	-0.43099	0.42407	0.59952	1	153	1	-0.43099
ZNF761	4	0.59376	0.28735	0.492137	256	1	-0.065548	0.5405	0.82029	1	186	1	-0.065548
KDM5B	4	0.59914	0.28735	0.492137	257	2	-0.29257	0.23255	0.59951	1	108	1	-0.29257
CGGBP1	4	0.60519	0.28735	0.492137	258	2	-0.43601	0.26681	0.59951	1	116	1	-0.43601
DLX4	4	0.61214	0.28735	0.492137	259	2	-0.25422	0.76345	0.95901	1	278	0	-0.25422
NFKB2	4	0.6156	0.28735	0.492137	260	2	-0.34373	0.91389	0.99589	1	343	0	-0.34373
ZNF7	4	0.61646	0.28735	0.492137	261	2	-0.24585	0.6827	0.959	1	241	0	-0.24585
HBP1	4	0.61807	0.28735	0.492137	262	1	-0.16934	0.616	0.87109	1	215	0	-0.16934
ERF	4	0.61818	0.28735	0.492137	263	2	-0.32005	0.70286	0.959	1	247	0	-0.32005
STAT6	4	0.61904	0.28735	0.492137	264	2	-0.1817	0.53931	0.82029	1	185	1	-0.1817
LMX1B	4	0.62013	0.28735	0.492137	265	1	-0.09325	0.1473	0.59951	1	84	2	-0.09325
ZNF384	4	0.62321	0.28735	0.492137	266	1	0.11337	0.072997	0.28825	1	48	2	0.11337
TCF3	4	0.62423	0.28735	0.492137	267	1	-0.28334	0.64127	0.90911	1	224	0	-0.28334
ZNF672	4	0.62676	0.28735	0.492137	268	2	-0.32141	0.77892	0.95901	1	284	0	-0.32141
CHAMP1	4	0.63017	0.34597	0.522388	269	2	-0.34237	0.86466	0.9849	1	326	0	-0.34237
FOXO3	4	0.63232	0.34597	0.522388	270	1	0.040449	0.092234	0.41285	1	59	2	0.040449
ZNF512B	4	0.63357	0.34597	0.522388	271	2	-0.47556	0.8057	0.95901	1	299	0	-0.47556
RUNX1	4	0.63526	0.34597	0.522388	272	2	-0.38036	0.80068	0.95901	1	296	0	-0.38036
CREB1	4	0.63611	0.34597	0.522388	273	2	-0.40261	0.39253	0.59952	1	145	1	-0.40261
TFCP2L1	4	0.63864	0.34597	0.522388	274	2	-0.30871	0.75021	0.95901	1	270	0	-0.30871
STAT1	4	0.64285	0.34597	0.522388	275	2	-0.23884	0.64422	0.90911	1	227	0	-0.23884
OSR2	4	0.64369	0.34597	0.522388	276	2	-0.24532	0.49882	0.6534	1	176	1	-0.24532
ESRRG	4	0.64453	0.34597	0.522388	277	2	-0.33596	0.34126	0.59952	1	131	1	-0.33596
HEY1	4	0.64705	0.34597	0.522388	278	2	-0.10614	0.10418	0.50631	1	64	2	-0.10614
ZBTB40	4	0.64788	0.34597	0.522388	279	2	-0.36918	0.54522	0.82029	1	187	1	-0.36918
ZNF331	4	0.64872	0.34597	0.522388	280	2	-0.3044	0.65582	0.93868	1	232	0	-0.3044
TFEB	4	0.65039	0.34597	0.522388	281	2	-0.255	0.065288	0.28825	1	45	1	-0.255
TMF1	4	0.65122	0.34597	0.522388	282	2	-0.49425	0.47695	0.6534	1	165	1	-0.49425
ZNF267	4	0.65199	0.34597	0.522388	283	1	-0.10265	0.10895	0.50631	1	67	1	-0.10265
ZNF428	4	0.65455	0.34597	0.522388	284	2	-0.33505	0.7261	0.959	1	259	0	-0.33505
ATF6	4	0.65538	0.34597	0.522388	285	2	-0.38255	0.38519	0.59952	1	142	1	-0.38255
ZNF93	4	0.65678	0.34597	0.522388	286	1	-0.066587	0.59268	0.87108	1	205	0	-0.066587
ZNF544	4	0.65773	0.34597	0.522388	287	1	-0.31487	0.38075	0.59952	1	140	1	-0.31487
CEBPD	4	0.66034	0.34597	0.522388	288	2	-0.29136	0.79296	0.95901	1	292	0	-0.29136
PEG3	4	0.66527	0.34597	0.522388	289	2	-0.30896	0.83826	0.97479	1	316	0	-0.30896
TBPL1	4	0.669	0.34597	0.522388	290	1	-0.46367	0.79813	0.95901	1	295	0	-0.46367
CREM	4	0.67178	0.34598	0.522388	291	1	-0.28226	0.44075	0.65339	1	157	1	-0.28226
ZNF692	4	0.67342	0.34598	0.522388	292	2	-0.42449	0.27686	0.59951	1	118	1	-0.42449
CENPB	4	0.67453	0.34598	0.522388	293	1	0.16193	0.10554	0.50631	1	65	2	0.16193
PBX2	4	0.67999	0.34598	0.522388	294	1	-0.058712	0.2132	0.59951	1	104	1	-0.058712
EGR3	4	0.6818	0.34598	0.522388	295	1	0.037239	0.43107	0.59952	1	155	1	0.037239
ZNF22	4	0.68538	0.34598	0.522388	296	1	-0.041482	0.5126	0.70879	1	181	1	-0.041482
CSRNP2	4	0.69071	0.34598	0.522388	297	1	-0.3736	0.8388	0.97479	1	317	0	-0.3736
ZNF664	4	0.69334	0.34598	0.522388	298	1	-0.055881	0.52973	0.82029	1	184	1	-0.055881
SGSM2	4	0.69596	0.34598	0.522388	299	1	-0.24866	0.37479	0.59952	1	137	1	-0.24866
ZNF750	4	0.69943	0.34598	0.522388	300	1	-0.12964	0.71133	0.959	1	252	0	-0.12964
ZNF266	4	0.70029	0.34598	0.522388	301	1	0.22025	0.10759	0.50631	1	66	2	0.22025
ADNP2	4	0.70201	0.34598	0.522388	302	1	-0.23316	0.24467	0.59951	1	111	1	-0.23316
TBX2	4	0.70965	0.34598	0.522388	303	1	-0.18415	0.7591	0.95901	1	274	0	-0.18415
MBNL2	4	0.71133	0.34598	0.522388	304	1	0.10618	0.14229	0.59951	1	82	2	0.10618
NR4A1	4	0.71383	0.42972	0.628167	305	1	0.20103	0.017475	0.18304	1	28	2	0.20103
NR6A1	4	0.72042	0.42972	0.628167	306	1	0.14031	0.088375	0.31999	1	56	2	0.14031
ZNF600	4	0.7261	0.42972	0.628167	307	1	0.081587	0.15224	0.59951	1	87	2	0.081587
SP140L	4	0.74184	0.42973	0.628167	308	1	0.053476	0.090297	0.32	1	58	2	0.053476
TSC22D1	4	0.74261	0.42973	0.628167	309	1	-0.016839	0.14456	0.59951	1	83	2	-0.016839
STAT3	4	0.74338	0.42973	0.628167	310	1	-0.18285	0.33032	0.59952	1	129	1	-0.18285
FOXI3	4	0.74414	0.42973	0.628167	311	1	-0.20136	0.57618	0.8203	1	198	0	-0.20136
ZBED6	4	0.7487	0.42973	0.628167	312	1	-0.23637	0.2308	0.59951	1	107	1	-0.23637
CAMTA1	4	0.75837	0.42973	0.628167	313	1	-0.2194	0.36879	0.59952	1	136	1	-0.2194
NFE2L3	4	0.76345	0.42973	0.628167	314	1	-0.090491	0.1333	0.52504	1	77	2	-0.090491
TBX3	4	0.76917	0.51476	0.688865	315	1	-0.19796	0.23603	0.59951	1	109	1	-0.19796
HMG20B	4	0.78569	0.51476	0.688865	316	1	-0.12815	0.64715	0.90911	1	228	0	-0.12815
EGR1	4	0.78636	0.51476	0.688865	317	1	-0.14898	0.65006	0.90911	1	229	0	-0.14898
ZFP57	4	0.79231	0.51476	0.688865	318	1	-0.16793	0.20428	0.59951	1	102	1	-0.16793
NKRF	4	0.79491	0.51476	0.688865	319	1	-0.087793	0.47564	0.6534	1	164	1	-0.087793
MBD4	4	0.79685	0.51476	0.688865	320	1	-0.23334	0.7403	0.959	1	266	0	-0.23334
IRF1	4	0.80004	0.51476	0.688865	321	1	-0.0069463	0.60021	0.87108	1	208	0	-0.0069463
ZNF589	4	0.80068	0.51476	0.688865	322	1	-0.20237	0.78165	0.95901	1	287	0	-0.20237
IRX2	4	0.80694	0.51476	0.688865	323	1	-0.17537	0.82658	0.97478	1	311	0	-0.17537
ZNF585A	4	0.80879	0.51476	0.688865	324	1	0.31361	0.0095066	0.1189	1	24	3	0.31361
NR3C1	4	0.81124	0.51476	0.688865	325	1	-0.067638	0.48604	0.6534	1	170	1	-0.067638
HMGN3	4	0.81366	0.51476	0.688865	326	1	-0.0013173	0.040673	0.28824	1	38	2	-0.0013173
SKIL	4	0.81427	0.51476	0.688865	327	1	-0.10523	0.14077	0.59951	1	81	2	-0.10523
ZNF799	4	0.81785	0.51476	0.688865	328	1	-0.082163	0.5916	0.87108	1	204	0	-0.082163
CAMTA2	4	0.82138	0.51477	0.688865	329	1	-0.16402	0.82079	0.97478	1	310	0	-0.16402
ZSCAN21	4	0.82196	0.51477	0.688865	330	1	-0.23625	0.80383	0.95901	1	298	0	-0.23625
MBD6	4	0.82254	0.51477	0.688865	331	1	-0.21565	0.39107	0.59952	1	144	1	-0.21565
POGK	4	0.82885	0.51477	0.688865	332	1	-0.098681	0.71714	0.959	1	257	0	-0.098681
FOXN3	4	0.8311	0.51477	0.688865	333	1	0.24058	0.019433	0.18304	1	30	2	0.24058
ATF6B	4	0.83333	0.51477	0.688865	334	1	-0.013213	0.096154	0.41285	1	60	2	-0.013213
ZNF28	4	0.8388	0.51477	0.688865	335	1	0.024104	0.50512	0.6534	1	179	1	0.024104
ELF1	4	0.83934	0.51477	0.688865	336	1	0.30654	0.0085891	0.1189	1	22	3	0.30654
HIF1A	4	0.84149	0.51477	0.688865	337	1	-0.38052	0.17708	0.59951	1	98	1	-0.38052
ZNF687	4	0.84624	0.51477	0.688865	338	1	-0.12674	0.61496	0.87109	1	214	0	-0.12674
PRDM4	4	0.84883	0.51477	0.688865	339	1	-0.074358	0.13973	0.59951	1	79	2	-0.074358
ETS2	4	0.85139	0.51477	0.688865	340	1	0.04774	0.075379	0.28825	1	50	2	0.04774
CREB3L2	4	0.85241	0.51477	0.688865	341	1	-0.14088	0.17891	0.59951	1	99	1	-0.14088
PPARD	4	0.85839	0.51477	0.688865	342	1	-0.011373	0.12742	0.52503	1	71	2	-0.011373
FOXO6	4	0.86655	0.51477	0.688865	343	1	0.31446	0.0026995	0.034137	0.979309	16	3	0.31446
ZNF281	4	0.87072	0.59903	0.743138	344	1	-0.24719	0.61807	0.87109	1	217	0	-0.24719
ZKSCAN1	4	0.87209	0.59903	0.743138	345	1	-0.19157	0.69159	0.959	1	245	0	-0.19157
DMTF1	4	0.87702	0.59903	0.743138	346	1	-0.26476	0.31444	0.59952	1	125	1	-0.26476
ZNF507	4	0.87834	0.59903	0.743138	347	1	-0.25413	0.81962	0.97478	1	309	0	-0.25413
ZNF362	4	0.87877	0.59903	0.743138	348	1	-0.16536	0.76273	0.95901	1	277	0	-0.16536
HES2	4	0.88351	0.59903	0.743138	349	1	-0.2707	0.69334	0.959	1	246	0	-0.2707
ZNF165	4	0.88603	0.59903	0.743138	350	1	-0.24624	0.6809	0.959	1	240	0	-0.24624
ZBTB4	4	0.88892	0.59903	0.743138	351	1	0.08475	0.14762	0.59951	1	85	2	0.08475
SP110	4	0.89375	0.59904	0.743138	352	1	0.1133	0.13852	0.59951	1	78	2	0.1133
THAP4	4	0.89532	0.59904	0.743138	353	1	0.17959	0.055067	0.28824	1	42	2	0.17959
ZBED5	4	0.8961	0.59904	0.743138	354	1	-0.19335	0.49501	0.6534	1	174	1	-0.19335
ZNF302	4	0.89687	0.59904	0.743138	355	1	-0.0023852	0.089298	0.32	1	57	2	-0.0023852
ZNF721	4	0.89726	0.59904	0.743138	356	1	0.048244	0.11807	0.50632	1	69	2	0.048244
ELF4	4	0.90031	0.59904	0.743138	357	1	-0.27188	0.75763	0.95901	1	273	0	-0.27188
NCOA2	4	0.90069	0.59904	0.743138	358	1	0.038314	0.085838	0.28825	1	55	2	0.038314
ZNF83	4	0.90106	0.59904	0.743138	359	1	0.45091	0.0017412	0.034127	0.979309	14	3	0.45091
ZNF195	4	0.90366	0.59904	0.743138	360	1	-0.12056	0.36275	0.59952	1	133	1	-0.12056
NFE2L1	4	0.90476	0.59904	0.743138	361	1	0.63395	0.001208	0.034127	0.979309	12	3	0.63395
FBXL19	4	0.90585	0.59904	0.743138	362	1	-0.12065	0.68538	0.959	1	243	0	-0.12065
ZNF768	4	0.90729	0.59904	0.743138	363	1	-0.11548	0.41843	0.59952	1	152	1	-0.11548
TRAFD1	4	0.90871	0.59904	0.743138	364	1	-0.22651	0.49755	0.6534	1	175	1	-0.22651
MXD1	4	0.90906	0.59904	0.743138	365	1	-0.2147	0.54874	0.82029	1	190	1	-0.2147
REXO4	4	0.91011	0.59904	0.743138	366	1	0.12751	0.29502	0.59952	1	122	1	0.12751
SP100	4	0.91081	0.59904	0.743138	367	1	-0.14154	0.78502	0.95901	1	289	0	-0.14154
ZNF32	4	0.91355	0.59904	0.743138	368	1	-0.25471	0.81002	0.95901	1	302	0	-0.25471
ZNF451	4	0.91389	0.59904	0.743138	369	1	-0.28557	0.76201	0.95901	1	276	0	-0.28557
CSRNP1	4	0.91523	0.59904	0.743138	370	1	-0.0016897	0.42548	0.59952	1	154	1	-0.0016897
ZNF277	4	0.91722	0.68366	0.772921	371	1	-0.28117	0.73169	0.959	1	260	0	-0.28117
ZXDC	4	0.91787	0.68366	0.772921	372	1	0.14285	0.13256	0.52504	1	76	2	0.14285
ZBED1	4	0.91981	0.68366	0.772921	373	1	-0.18973	0.81185	0.95901	1	304	0	-0.18973
ZNF326	4	0.92077	0.68366	0.772921	374	1	0.52484	0.0024518	0.034137	0.979309	15	3	0.52484
ZNF513	4	0.92108	0.68366	0.772921	375	1	-0.22187	0.74338	0.959	1	267	0	-0.22187
DDIT3	4	0.92512	0.68366	0.772921	376	1	-0.36664	0.83443	0.97479	1	314	0	-0.36664
ZNF24	4	0.92722	0.68366	0.772921	377	1	-0.2991	0.40846	0.59952	1	148	1	-0.2991
ZNF706	4	0.92841	0.68366	0.772921	378	1	0.31179	0.010152	0.1189	1	25	3	0.31179
ZBTB7C	4	0.92929	0.68366	0.772921	379	1	-0.10487	0.5464	0.82029	1	188	1	-0.10487
SOX9	4	0.93073	0.68366	0.772921	380	1	-0.23293	0.49246	0.6534	1	173	1	-0.23293
VEZF1	4	0.93102	0.68366	0.772921	381	1	0.37396	0.003395	0.065036	1	17	2	0.37396
CC2D1A	4	0.93244	0.68366	0.772921	382	1	-0.00074804	0.28846	0.59952	1	120	1	-0.00074804
NCOA3	4	0.93494	0.68366	0.772921	383	1	-0.25774	0.27352	0.59951	1	117	1	-0.25774
ZNF320	4	0.93603	0.68366	0.772921	384	1	-0.26738	0.74414	0.959	1	268	0	-0.26738
NFATC3	4	0.93656	0.68366	0.772921	385	1	0.16556	0.11174	0.50631	1	68	2	0.16556
ZNF468	4	0.93763	0.68366	0.772921	386	0	-0.14445	0.15612	0.59951	1	89	2	-0.14445
ETV3	4	0.93869	0.68367	0.772921	387	0	-0.22175	0.36578	0.59952	1	135	1	-0.22175
TCF20	4	0.93947	0.68367	0.772921	388	0	0.055542	0.048387	0.28824	1	40	2	0.055542
ZNF117	4	0.94126	0.68367	0.772921	389	0	0.17673	0.13108	0.52504	1	74	2	0.17673
DLX3	4	0.94152	0.68367	0.772921	390	0	0.18357	0.056127	0.28824	1	43	2	0.18357
ZNF146	4	0.94177	0.68367	0.772921	391	0	0.058645	0.16478	0.59951	1	94	2	0.058645
NR4A2	4	0.94351	0.68367	0.772921	392	0	-0.14767	0.48345	0.6534	1	168	1	-0.14767
TET2	4	0.94522	0.68367	0.772921	393	0	-0.098021	0.48475	0.6534	1	169	1	-0.098021
ZSCAN18	4	0.94665	0.68367	0.772921	394	0	-0.17673	0.73797	0.959	1	263	0	-0.17673
TP63	4	0.94688	0.68367	0.772921	395	0	-0.062117	0.32241	0.59952	1	127	1	-0.062117
BHLHE41	4	0.94782	0.68367	0.772921	396	0	-0.26441	0.59376	0.87108	1	206	0	-0.26441
ZNF789	4	0.94874	0.68367	0.772921	397	0	-0.30899	0.60974	0.87109	1	211	0	-0.30899
ZNF644	4	0.9492	0.68367	0.772921	398	0	0.030637	0.16083	0.59951	1	92	2	0.030637
HES1	4	0.94942	0.68367	0.772921	399	0	-0.23469	0.16786	0.59951	1	97	1	-0.23469
CXXC5	4	0.95274	0.68367	0.772921	400	0	0.006817	0.051939	0.28824	1	41	2	0.006817
PHF20	4	0.95381	0.68367	0.772921	401	0	-0.15206	0.46375	0.65339	1	162	1	-0.15206
KLF8	4	0.95465	0.68367	0.772921	402	0	-0.065809	0.063266	0.28825	1	44	1	-0.065809
AKNA	4	0.95527	0.68367	0.772921	403	0	-0.25626	0.36427	0.59952	1	134	1	-0.25626
ZNF609	4	0.95849	0.68367	0.772921	404	0	-0.33572	0.63433	0.9091	1	221	0	-0.33572
ZNF518A	4	0.95946	0.68367	0.772921	405	0	-0.34865	0.38813	0.59952	1	143	1	-0.34865
ZNF595	4	0.95984	0.68367	0.772921	406	0	-0.22423	0.45437	0.65339	1	160	1	-0.22423
ZNF160	4	0.9656	0.82121	0.895341	407	0	0.16392	0.072406	0.28825	1	47	2	0.16392
PBX1	4	0.96594	0.82121	0.895341	408	0	-0.0049303	0.61392	0.87109	1	213	0	-0.0049303
ZNF655	4	0.96677	0.82121	0.895341	409	0	0.30306	0.012128	0.11891	1	26	3	0.30306
TOPORS	4	0.96743	0.82121	0.895341	410	0	-0.082758	0.41275	0.59952	1	151	1	-0.082758
ADNP	4	0.9684	0.82121	0.895341	411	0	0.13527	0.13182	0.52504	1	75	2	0.13527
NR1H3	4	0.96903	0.82121	0.895341	412	0	0.0040922	0.25836	0.59951	1	113	1	0.0040922
ZNF114	4	0.96934	0.82121	0.895341	413	0	-0.041075	0.67636	0.959	1	238	0	-0.041075
KLF3	4	0.97117	0.82122	0.895341	414	0	0.14403	0.022956	0.18304	1	34	3	0.14403
NPAS2	4	0.97191	0.82122	0.895341	415	0	-0.12051	0.38371	0.59952	1	141	1	-0.12051
ZNF282	4	0.9722	0.82122	0.895341	416	0	-0.052448	0.15534	0.59951	1	88	2	-0.052448
ZBTB44	4	0.97277	0.82122	0.895341	417	0	0.1586	0.018487	0.18304	1	29	3	0.1586
ZNF496	4	0.97538	0.82122	0.895341	418	0	0.35292	0.0040731	0.11565	1	18	3	0.35292
ZFP42	4	0.9773	0.82122	0.895341	419	0	0.088854	0.041606	0.28824	1	39	2	0.088854
CEBPB	4	0.9784	0.82122	0.895341	420	0	0.05652	0.16162	0.59951	1	93	2	0.05652
SALL4	4	0.97864	0.82122	0.895341	421	0	0.1871	0.0093846	0.1189	1	23	2	0.1871
ZNF770	4	0.98092	0.87092	0.929664	422	0	-0.0269	0.60128	0.87108	1	209	0	-0.0269
ZNF440	4	0.98135	0.87092	0.929664	423	0	0.11634	0.082086	0.28825	1	54	2	0.11634
BACH1	4	0.98167	0.87092	0.929664	424	0	-0.14907	0.68894	0.959	1	244	0	-0.14907
REPIN1	4	0.9826	0.87092	0.929664	425	0	0.030234	0.12815	0.52503	1	72	2	0.030234
ZNF263	4	0.98321	0.87093	0.929664	426	0	0.0012178	0.29666	0.59952	1	123	1	0.0012178
BAZ2A	4	0.9835	0.87093	0.929664	427	0	0.079892	0.13035	0.52504	1	73	2	0.079892
HMG20A	4	0.9836	0.87093	0.929664	428	0	0.26384	0.014424	0.11891	1	27	2	0.26384
NCOA1	4	0.98501	0.87093	0.929664	429	0	-0.10606	0.70712	0.959	1	248	0	-0.10606
ETV5	4	0.98519	0.87093	0.929664	430	0	0.16992	0.020107	0.18304	1	31	2	0.16992
ASH1L	4	0.987	0.90917	0.942015	431	0	0.003591	0.16637	0.59951	1	96	2	0.003591
AHDC1	4	0.98756	0.90917	0.942015	432	0	0.019003	0.41132	0.59952	1	150	1	0.019003
BNC1	4	0.98795	0.90917	0.942015	433	0	0.46159	0.0016718	0.034127	0.979309	13	3	0.46159
LIN28B	4	0.98803	0.90917	0.942015	434	0	-0.064904	0.39545	0.59952	1	146	1	-0.064904
NFKB1	4	0.98826	0.90917	0.942015	435	0	0.087117	0.14838	0.59951	1	86	2	0.087117
ZNF354A	4	0.98871	0.90917	0.942015	436	0	0.6732	0.00045742	0.023323	0.979309	6	3	0.6732
GCM1	4	0.98957	0.90917	0.942015	437	0	0.48534	0.00092001	0.034127	0.979309	8	2	0.48534
GLI3	4	0.99185	0.90918	0.942015	438	0	0.18987	0.020646	0.18304	1	32	3	0.18987
E2F5	4	0.99202	0.90918	0.942015	439	0	-0.01655	0.15856	0.59951	1	91	1	-0.01655
ANKZF1	4	0.99235	0.90918	0.942015	440	0	0.036409	0.28681	0.59952	1	119	1	0.036409
ZNF354B	4	0.99523	0.90918	0.942015	441	0	0.16717	0.079351	0.28825	1	51	2	0.16717
TP53	4	0.99535	0.90918	0.942015	442	0	0.53195	0.0011535	0.034127	0.979309	10	3	0.53195
CREBL2	4	0.99564	0.90918	0.942015	443	0	0.37943	0.0051275	0.11565	1	20	3	0.37943
ZNF841	4	0.99651	0.93723	0.968895	444	0	0.15538	0.081468	0.28825	1	53	2	0.15538
ZNF700	4	0.99741	0.95919	0.984948	445	0	0.25677	0.068901	0.28825	1	46	2	0.25677
E2F8	4	0.99744	0.95919	0.984948	446	0	1.0887	1.0569e-05	0.0009401	0.143836	4	3	1.0887
FOXO4	4	0.99765	0.9592	0.984948	447	0	0.38238	0.005564	0.11565	1	21	3	0.38238
SPEN	4	0.99882	0.98493	1	448	0	0.57804	0.0011758	0.034127	0.979309	11	4	0.57804
ZNF486	4	0.99906	0.98493	1	449	0	0.44878	0.0009396	0.034127	0.979309	9	4	0.44878
CEBPA	4	0.99909	0.98493	1	450	0	0.46664	0.00018761	0.011983	0.979309	5	4	0.46664
ZNF432	4	0.99926	0.99578	1	451	0	0.27693	0.00074091	0.025005	0.979309	7	4	0.27693
SOX4	4	1	1	1	453	0	0.98989	2.872e-08	4.9741e-06	0.001142	3	4	0.98989
GLYR1	4	1	1	1	454	0	1.1749	2.6476e-09	4.9741e-06	0.001142	2	4	1.1749

## Sheet: TFs_EVT
id	num	neg|score	neg|p-value	neg|fdr	neg|rank	neg|goodsgrna	neg|lfc	pos|score	pos|p-value	pos|fdr	pos|rank	pos|goodsgrna	pos|lfc
DLX3	4	1.7032e-08	4.9741e-06	0.000285	1	4	-0.9956	1	1	1	458	0	-0.9956
SPEN	4	2.872e-08	4.9741e-06	0.000285	2	4	-0.75691	1	1	1	457	0	-0.75691
ZBTB2	4	6.0556e-07	4.9741e-06	0.000285	3	4	-0.77061	1	1	1	456	0	-0.77061
SOX4	4	1.2163e-06	4.9741e-06	0.000285	4	4	-0.4873	1	1	1	455	0	-0.4873
VEZF1	4	1.8188e-06	4.9741e-06	0.000285	5	4	-0.89315	0.99999	1	1	452	0	-0.89315
SNAI1	4	2.5901e-06	4.9741e-06	0.000285	6	4	-0.84599	1	1	1	454	0	-0.84599
ZNF281	4	3.1841e-06	4.9741e-06	0.000285	7	4	-0.47291	1	1	1	453	0	-0.47291
TGIF1	4	0.00012968	4.9741e-06	0.000285	8	4	-0.6364	0.99848	0.99909	1	448	0	-0.6364
GCM1	4	0.00018538	2.487e-05	0.001268	9	3	-0.4643	0.96457	0.96353	1	416	0	-0.4643
IRF2	4	0.0007016	0.00026363	0.011	10	3	-0.54775	0.9606	0.96353	1	412	0	-0.54775
NR6A1	4	0.00073142	0.00026363	0.011	11	4	-0.31164	0.99927	0.99977	1	451	0	-0.31164
AHDC1	4	0.0011894	0.0004029	0.015411	12	4	-0.30403	0.99881	0.99963	1	450	0	-0.30403
ZNF787	4	0.001454	0.0009401	0.031148	13	4	-0.27529	0.99855	0.99909	1	449	0	-0.27529
SALL4	4	0.0017484	0.00095005	0.031148	14	3	-0.32782	0.82021	0.75964	0.973254	352	0	-0.32782
TP63	4	0.00254	0.0022234	0.05468	15	4	-0.3231	0.99746	0.99781	1	447	0	-0.3231
SKI	4	0.0026995	0.0022234	0.05468	16	2	-0.2019	0.096814	0.059018	0.30783	88	2	-0.2019
ZNF687	4	0.0027379	0.0022234	0.05468	17	4	-0.31935	0.99726	0.99781	1	446	0	-0.31935
TFDP2	4	0.0037751	0.0023826	0.05468	18	3	-0.41211	0.98379	0.97985	1	432	0	-0.41211
MXD1	4	0.0041964	0.0023826	0.05468	19	3	-0.27408	0.96577	0.96353	1	419	0	-0.27408
MAZ	4	0.0045152	0.0023826	0.05468	20	3	-0.25884	0.99669	0.9969	1	445	0	-0.25884
MBD1	4	0.0070149	0.0045612	0.098372	21	3	-0.23983	0.98811	0.9868	1	436	0	-0.23983
PRDM4	4	0.0083933	0.0049293	0.098372	22	3	-0.25285	0.73327	0.69945	0.973254	313	0	-0.25285
NFATC3	4	0.0086881	0.0049293	0.098372	23	3	-0.3078	0.59484	0.51598	0.864355	251	1	-0.3078
PBX2	4	0.0089895	0.0058545	0.111967	24	3	-0.24086	0.9115	0.902	1	391	0	-0.24086
TOPORS	4	0.010361	0.0071577	0.12185	25	2	-0.29448	0.9732	0.97505	1	423	0	-0.29448
GLYR1	4	0.010613	0.0071577	0.12185	26	2	-0.22593	0.99542	0.99689	1	444	0	-0.22593
MBD6	4	0.011384	0.0071677	0.12185	27	3	-0.3837	0.99304	0.99198	1	441	0	-0.3837
ZNF706	4	0.01288	0.0093264	0.138238	28	3	-0.3623	0.78703	0.73066	0.973254	338	0	-0.3623
BAZ2A	4	0.01366	0.0093264	0.138238	29	3	-0.20546	0.65963	0.59173	0.926875	281	1	-0.20546
CREBZF	4	0.014608	0.0093364	0.138238	30	3	-0.22044	0.99397	0.99556	1	442	0	-0.22044
XBP1	4	0.015886	0.0093364	0.138238	31	3	-0.23883	0.99446	0.99557	1	443	0	-0.23883
ASCL2	4	0.016843	0.012361	0.149423	32	3	-0.21967	0.98716	0.98679	1	434	0	-0.21967
TFAP2A	4	0.017475	0.012361	0.149423	33	2	-0.28337	0.27185	0.25075	0.643007	160	1	-0.28337
PPARD	4	0.018168	0.012361	0.149423	34	3	-0.23191	0.5261	0.44075	0.864355	229	1	-0.23191
ZNF384	4	0.0193	0.012361	0.149423	35	3	-0.24321	0.92663	0.90201	1	401	0	-0.24321
USF2	4	0.019966	0.012361	0.149423	36	3	-0.33497	0.91355	0.902	1	393	0	-0.33497
ZNF692	4	0.020792	0.012371	0.149423	37	2	-0.20807	0.64324	0.55358	0.907493	275	1	-0.20807
DNMT1	4	0.022548	0.012371	0.149423	38	2	-0.35118	0.5773	0.51597	0.864355	244	1	-0.35118
USF1	4	0.027022	0.021831	0.238693	39	2	-0.27995	0.75542	0.69946	0.973254	324	0	-0.27995
ELF4	4	0.028594	0.021841	0.238693	40	2	-0.0061325	0.075379	0.040942	0.226412	77	2	-0.0061325
TEAD2	4	0.029096	0.021841	0.238693	41	3	-0.28877	0.50008	0.40346	0.830446	219	1	-0.28877
MYCN	4	0.029739	0.021841	0.238693	42	3	-0.24693	0.97934	0.97984	1	426	0	-0.24693
ZNF589	4	0.032396	0.028457	0.296959	43	3	-0.26809	0.99219	0.9895	1	440	0	-0.26809
ZNF143	4	0.034834	0.028467	0.296959	44	2	-0.15395	0.66993	0.59174	0.926875	286	1	-0.15395
CXXC1	4	0.038895	0.036564	0.31859	45	3	-0.19415	0.90403	0.88772	1	387	0	-0.19415
ZNF799	4	0.039291	0.036564	0.31859	46	2	-0.18077	0.81903	0.75964	0.973254	351	0	-0.18077
ETS2	4	0.041138	0.036564	0.31859	47	2	-0.19711	0.91081	0.902	1	390	0	-0.19711
POGK	4	0.043022	0.036564	0.31859	48	2	-0.12462	0.52122	0.44074	0.864355	227	1	-0.12462
ZNF468	4	0.058812	0.040942	0.31859	49	2	-0.28672	0.85986	0.80998	0.973254	373	0	-0.28672
MBNL2	4	0.068323	0.040952	0.31859	50	2	-0.18152	0.31284	0.25076	0.643007	171	1	-0.18152
ZNF511	4	0.069322	0.040952	0.31859	51	1	-0.063955	0.36729	0.28898	0.650226	180	1	-0.063955
HMG20A	4	0.07123	0.040952	0.31859	52	2	-0.15263	0.96022	0.96353	1	411	0	-0.15263
KLF3	4	0.071334	0.040952	0.31859	53	1	-0.093372	0.9569	0.94735	1	410	0	-0.093372
ZNF697	4	0.074781	0.040952	0.31859	54	2	-0.22064	0.96661	0.96353	1	420	0	-0.22064
KDM2A	4	0.077186	0.040952	0.31859	55	2	-0.17174	0.089298	0.040942	0.226412	82	2	-0.17174
ZFP42	4	0.079351	0.040952	0.31859	56	1	0.1144	0.17763	0.12876	0.413338	126	2	0.1144
E2F4	4	0.079622	0.040952	0.31859	57	2	-0.2067	0.49246	0.40346	0.830446	215	1	-0.2067
GTF2I	4	0.081347	0.040952	0.31859	58	1	0.32424	0.062658	0.040932	0.226412	71	2	0.32424
ZNF496	4	0.082707	0.040952	0.31859	59	2	-0.14832	0.82196	0.75964	0.973254	353	0	-0.14832
GABPA	4	0.085329	0.048841	0.36758	60	1	-0.12018	0.69247	0.63002	0.926875	296	0	-0.12018
ZFX	4	0.087315	0.04885	0.36758	61	2	-0.20228	0.6977	0.63002	0.926875	299	0	-0.20228
PCGF2	4	0.093255	0.058978	0.422981	62	1	0.007949	0.25101	0.22306	0.643007	154	2	0.007949
SAFB2	4	0.093534	0.058978	0.422981	63	2	-0.2389	0.98198	0.97985	1	431	0	-0.2389
GRHL1	4	0.094841	0.058978	0.422981	64	2	-0.1878	0.14919	0.12876	0.413338	116	1	-0.1878
FOXJ2	4	0.097198	0.07202	0.479154	65	1	0.051128	0.70712	0.63003	0.926875	301	0	0.051128
CXXC5	4	0.099165	0.07202	0.479154	66	1	-0.065647	0.84935	0.80998	0.973254	369	0	-0.065647
KCMF1	4	0.10309	0.07203	0.479154	67	1	-0.128	0.69334	0.63002	0.926875	297	0	-0.128
ZBTB4	4	0.10486	0.07203	0.479154	68	2	-0.16714	0.95338	0.92728	1	408	0	-0.16714
NFKB2	4	0.1069	0.07203	0.479154	69	2	-0.089545	0.60974	0.51598	0.864355	262	1	-0.089545
CGGBP1	4	0.10895	0.087698	0.516128	70	1	-0.0717	0.40126	0.28899	0.650226	191	1	-0.0717
ARID3B	4	0.1109	0.087698	0.516128	71	1	-0.01126	0.88051	0.80998	0.973254	382	0	-0.01126
NR1D2	4	0.11104	0.087698	0.516128	72	2	-0.16332	0.92722	0.90201	1	402	0	-0.16332
ETV4	4	0.11313	0.087698	0.516128	73	2	-0.19466	0.95486	0.92728	1	409	0	-0.19466
SRF	4	0.11478	0.087698	0.516128	74	1	0.012592	0.77058	0.73065	0.973254	328	0	0.012592
HIC2	4	0.11672	0.087708	0.516128	75	2	-0.26303	0.12059	0.072169	0.327976	97	1	-0.26303
ADNP	4	0.11807	0.087708	0.516128	76	2	-0.15097	0.60447	0.51598	0.864355	258	1	-0.15097
EGR2	4	0.12059	0.087708	0.516128	77	1	0.025912	0.58284	0.51597	0.864355	245	1	0.025912
ZNF721	4	0.12235	0.087708	0.516128	78	2	-0.12675	0.5126	0.40346	0.830446	223	1	-0.12675
HES2	4	0.12961	0.14044	0.708369	79	2	-0.17923	0.75021	0.69946	0.973254	319	0	-0.17923
EEA1	4	0.1302	0.14044	0.708369	80	1	0.014599	0.46375	0.40345	0.830446	209	1	0.014599
ZNF451	4	0.13108	0.14044	0.708369	81	2	-0.078227	0.75468	0.69946	0.973254	323	0	-0.078227
FOXN3	4	0.13182	0.14044	0.708369	82	2	-0.1398	0.77478	0.73066	0.973254	331	0	-0.1398
ZNF93	4	0.13211	0.14044	0.708369	83	1	0.1675	0.21606	0.12877	0.413338	141	2	0.1675
ZNF24	4	0.13404	0.15601	0.708369	84	2	-0.20596	0.70286	0.63003	0.926875	300	0	-0.20596
REPIN1	4	0.13627	0.15601	0.708369	85	2	-0.10937	0.85392	0.80998	0.973254	371	0	-0.10937
ZNF486	4	0.13852	0.15601	0.708369	86	2	-0.18294	0.98991	0.98949	1	437	0	-0.18294
CTCF	4	0.13973	0.15601	0.708369	87	2	-0.16194	0.3896	0.28898	0.650226	186	1	-0.16194
IRF7	4	0.14229	0.15601	0.708369	88	2	-0.10029	0.92108	0.90201	1	398	0	-0.10029
KMT2B	4	0.14352	0.15601	0.708369	89	2	-0.14002	0.93356	0.91539	1	403	0	-0.14002
GTF2B	4	0.14541	0.15601	0.708369	90	1	0.0061489	0.39545	0.28898	0.650226	188	1	0.0061489
ZBTB10	4	0.14838	0.15601	0.708369	91	2	-0.31377	0.9637	0.96353	1	414	0	-0.31377
SIX5	4	0.15482	0.15602	0.708369	92	1	0.11477	0.22468	0.15331	0.488664	144	2	0.11477
ETV5	4	0.15669	0.15602	0.708369	93	2	-0.11186	0.60764	0.51598	0.864355	261	1	-0.11186
EGR1	4	0.16004	0.15602	0.708369	94	2	-0.089027	0.72287	0.63003	0.926875	310	0	-0.089027
ZSCAN18	4	0.16162	0.15602	0.708369	95	2	-0.16018	0.41985	0.28899	0.650226	196	1	-0.16018
SRCAP	4	0.16399	0.15602	0.708369	96	2	-0.098174	0.81487	0.75964	0.973254	348	0	-0.098174
TFCP2L1	4	0.16415	0.15602	0.708369	97	1	0.033636	0.38075	0.28898	0.650226	183	1	0.033636
CENPA	4	0.17156	0.1974	0.708369	98	1	0.21608	0.092234	0.048244	0.263617	84	2	0.21608
SLC2A4RG	4	0.17197	0.1974	0.708369	99	2	-0.13039	0.9874	0.98679	1	435	0	-0.13039
STAT1	4	0.17277	0.1974	0.708369	100	2	-0.18873	0.80194	0.75963	0.973254	342	0	-0.18873
CEBPB	4	0.17524	0.1974	0.708369	101	1	0.031846	0.46108	0.40345	0.830446	208	1	0.031846
HMGN3	4	0.176	0.1974	0.708369	102	2	-0.028969	0.75171	0.69946	0.973254	320	0	-0.028969
ZBTB40	4	0.17708	0.1974	0.708369	103	1	0.010307	0.78435	0.73066	0.973254	336	0	0.010307
THYN1	4	0.17763	0.1974	0.708369	104	2	-0.19364	0.56718	0.51597	0.864355	241	1	-0.19364
CREB1	4	0.17891	0.1974	0.708369	105	2	-0.15572	0.90144	0.88771	1	386	0	-0.15572
MAX	4	0.18007	0.1974	0.708369	106	2	-0.12133	0.33346	0.25076	0.643007	173	1	-0.12133
NCOA3	4	0.18075	0.1974	0.708369	107	1	0.28778	0.0125	0.0052377	0.109485	18	3	0.28778
DMTF1	4	0.18088	0.1974	0.708369	108	2	-0.062813	0.37629	0.28898	0.650226	181	1	-0.062813
CREBL2	4	0.18334	0.1974	0.708369	109	2	-0.083794	0.84202	0.78639	0.973254	366	0	-0.083794
HES1	4	0.18416	0.1974	0.708369	110	2	-0.0995	0.72449	0.63003	0.926875	311	0	-0.0995
SOX15	4	0.1858	0.19741	0.708369	111	2	-0.11804	0.85937	0.80998	0.973254	372	0	-0.11804
DLX6	4	0.18745	0.19741	0.708369	112	2	-0.15379	0.98014	0.97985	1	428	0	-0.15379
DLX4	4	0.19158	0.19741	0.708369	113	2	-0.12074	0.91253	0.902	1	392	0	-0.12074
EPAS1	4	0.19241	0.19741	0.708369	114	2	0.026488	0.12742	0.072169	0.327976	101	2	0.026488
SKIL	4	0.19529	0.19741	0.708369	115	1	0.13408	0.16796	0.12876	0.413338	122	2	0.13408
ZNF22	4	0.19575	0.19741	0.708369	116	2	-0.14892	0.96492	0.96353	1	417	0	-0.14892
ELF3	4	0.19825	0.19741	0.708369	117	2	-0.10414	0.63132	0.51598	0.864355	272	1	-0.10414
SOHLH2	4	0.20069	0.2222	0.708369	118	1	0.10741	0.72205	0.63003	0.926875	309	0	0.10741
YBX1	4	0.20753	0.22221	0.708369	119	2	-0.21113	0.83663	0.78639	0.973254	364	0	-0.21113
ZNF770	4	0.20786	0.22221	0.708369	120	1	-0.094997	0.9722	0.97504	1	422	0	-0.094997
CC2D1A	4	0.20964	0.22221	0.708369	121	1	-0.0032195	0.67085	0.59174	0.926875	287	1	-0.0032195
MAFG	4	0.21142	0.22221	0.708369	122	1	0.019229	0.39253	0.28898	0.650226	187	1	0.019229
ZNF750	4	0.2132	0.25	0.708369	123	1	-0.1595	0.94076	0.9154	1	406	0	-0.1595
ZNF703	4	0.21435	0.25	0.708369	124	2	-0.14832	0.81427	0.75964	0.973254	347	0	-0.14832
ZNF507	4	0.2152	0.25	0.708369	125	2	-0.025847	0.18986	0.12877	0.413338	128	1	-0.025847
TFDP1	4	0.21692	0.25	0.708369	126	2	-0.24469	0.25325	0.25075	0.643007	155	1	-0.24469
PLSCR1	4	0.22027	0.25	0.708369	127	1	0.016127	0.50512	0.40346	0.830446	221	1	0.016127
ZNF768	4	0.22295	0.25	0.708369	128	2	-0.12615	0.96316	0.96353	1	413	0	-0.12615
ISL1	4	0.22468	0.25	0.708369	129	2	-0.13353	0.95231	0.92728	1	407	0	-0.13353
DNTTIP1	4	0.22554	0.25	0.708369	130	2	-0.18492	0.92013	0.902	1	397	0	-0.18492
NFX1	4	0.2308	0.25	0.708369	131	1	-0.0023559	0.83934	0.78639	0.973254	365	0	-0.0023559
ATF2	4	0.23603	0.25	0.708369	132	1	-0.10361	0.56604	0.51597	0.864355	240	1	-0.10361
ZNF850	4	0.24467	0.25	0.708369	133	1	0.093888	0.55918	0.51597	0.864355	238	1	0.093888
ARID3A	4	0.25666	0.25	0.708369	134	1	-0.071832	0.49882	0.40346	0.830446	218	1	-0.071832
SOX9	4	0.25836	0.25	0.708369	135	1	0.017074	0.19348	0.12877	0.413338	129	1	0.017074
NFYB	4	0.26175	0.25	0.708369	136	1	0.16609	0.089654	0.040942	0.226412	83	2	0.16609
SON	4	0.26344	0.25	0.708369	137	1	-0.010915	0.053106	0.036475	0.226412	66	1	-0.010915
ZGPAT	4	0.26513	0.25	0.708369	138	1	-0.098352	0.8237	0.78638	0.973254	355	0	-0.098352
TBPL1	4	0.26681	0.25	0.708369	139	1	-0.083455	0.40703	0.28899	0.650226	192	1	-0.083455
JUND	4	0.27017	0.25	0.708369	140	1	-0.0055221	0.022131	0.016877	0.168503	30	2	-0.0055221
ZNF28	4	0.27185	0.25	0.708369	141	1	-0.083183	0.92542	0.90201	1	400	0	-0.083183
ZNF7	4	0.2752	0.25	0.708369	142	1	-0.11747	0.82828	0.78638	0.973254	360	0	-0.11747
CENPB	4	0.27686	0.25	0.708369	143	1	-0.070367	0.54405	0.51597	0.864355	232	1	-0.070367
PPARG	4	0.27853	0.25001	0.708369	144	1	-0.023154	0.59268	0.51598	0.864355	250	1	-0.023154
ATF4	4	0.28185	0.25001	0.708369	145	1	-0.11734	0.53693	0.47804	0.864355	231	1	-0.11734
ETV3	4	0.28681	0.25001	0.708369	146	1	-0.15866	0.24122	0.22305	0.643007	151	1	-0.15866
ZNF598	4	0.29011	0.25001	0.708369	147	1	0.031575	0.30478	0.25075	0.643007	168	1	0.031575
ZNF655	4	0.29175	0.25001	0.708369	148	1	0.0097823	0.826	0.78638	0.973254	357	0	0.0097823
RBCK1	4	0.29502	0.25001	0.708369	149	1	-0.14541	0.97375	0.97505	1	424	0	-0.14541
E2F1	4	0.29666	0.25001	0.708369	150	1	-0.13403	0.98446	0.98337	1	433	0	-0.13403
KLF6	4	0.29829	0.25001	0.708369	151	1	-0.076707	0.78097	0.73066	0.973254	333	0	-0.076707
STAT5A	4	0.3064	0.25001	0.708369	152	1	0.030195	0.70881	0.63003	0.926875	303	0	0.030195
TCF7L2	4	0.31123	0.25001	0.708369	153	1	0.35869	0.01117	0.0052377	0.109485	16	3	0.35869
HSF1	4	0.32241	0.25001	0.708369	154	1	0.086241	0.45437	0.36527	0.809951	207	1	0.086241
LIN28B	4	0.324	0.25001	0.708369	155	1	-0.1173	0.81547	0.75964	0.973254	349	0	-0.1173
ATF7	4	0.32716	0.25001	0.708369	156	1	0.037019	0.27017	0.25075	0.643007	159	1	0.037019
NFYA	4	0.32874	0.25001	0.708369	157	1	-0.064351	0.81606	0.75964	0.973254	350	0	-0.064351
CREB3L2	4	0.33032	0.25001	0.708369	158	1	-0.12954	0.98059	0.97985	1	430	0	-0.12954
HMGA2	4	0.33189	0.25001	0.708369	159	1	-0.17543	0.99044	0.98949	1	438	0	-0.17543
SGSM2	4	0.33502	0.25001	0.708369	160	1	-0.1373	0.67453	0.63002	0.926875	289	1	-0.1373
NCOA1	4	0.33815	0.25001	0.708369	161	1	0.026618	0.34591	0.25076	0.643007	176	1	0.026618
ZNF518A	4	0.33971	0.25001	0.708369	162	1	0.17576	0.17197	0.12876	0.413338	123	2	0.17576
ZNF552	4	0.34281	0.28889	0.709118	163	1	0.026782	0.42548	0.28899	0.650226	199	1	0.026782
CREB3L1	4	0.34746	0.28889	0.709118	164	1	-0.0012953	0.28516	0.25075	0.643007	162	1	-0.0012953
SETDB1	4	0.349	0.28889	0.709118	165	1	0.019703	0.059212	0.040932	0.226412	70	1	0.019703
ZNF32	4	0.35207	0.28889	0.709118	166	1	0.087389	0.19529	0.12877	0.413338	130	1	0.087389
ATF3	4	0.36123	0.28889	0.709118	167	1	-0.049907	0.86934	0.80998	0.973254	377	0	-0.049907
ZNF700	4	0.36729	0.28889	0.709118	168	1	0.016452	0.24811	0.22306	0.643007	153	1	0.016452
ZNF117	4	0.36879	0.28889	0.709118	169	1	0.01158	0.41275	0.28899	0.650226	194	1	0.01158
SNAPC2	4	0.3703	0.28889	0.709118	170	1	0.047887	0.042864	0.022269	0.185845	55	2	0.047887
TFAP2C	4	0.3733	0.28889	0.709118	171	1	-0.025178	0.073344	0.040932	0.226412	75	1	-0.025178
ZNF410	4	0.37479	0.28889	0.709118	172	1	-0.015826	0.14541	0.12876	0.413338	111	1	-0.015826
HEY1	4	0.37778	0.28889	0.709118	173	1	0.040142	0.21093	0.12877	0.413338	139	2	0.040142
DRAP1	4	0.38075	0.28889	0.709118	174	1	0.14828	0.079622	0.040942	0.226412	79	2	0.14828
ZBTB11	4	0.38519	0.2889	0.709118	175	1	-0.30894	0.9905	0.98949	1	439	0	-0.30894
ZNF789	4	0.39253	0.2889	0.709118	176	1	-0.057562	0.78968	0.73066	0.973254	340	0	-0.057562
LMX1B	4	0.39399	0.2889	0.709118	177	1	-0.035452	0.90835	0.88772	1	389	0	-0.035452
DLX5	4	0.39691	0.2889	0.709118	178	1	-0.060882	0.93656	0.91539	1	404	0	-0.060882
CAMTA1	4	0.39981	0.2889	0.709118	179	1	-0.058269	0.52488	0.44075	0.864355	228	1	-0.058269
ZNF600	4	0.40126	0.2889	0.709118	180	1	0.059618	0.1473	0.12876	0.413338	113	2	0.059618
PHF20	4	0.40271	0.2889	0.709118	181	1	0.0009397	0.87921	0.80998	0.973254	381	0	0.0009397
AKNA	4	0.40559	0.2889	0.709118	182	1	-0.072172	0.63031	0.51598	0.864355	271	1	-0.072172
NFYC	4	0.40703	0.2889	0.709118	183	1	0.017909	0.20069	0.12877	0.413338	133	1	0.017909
ZNF160	4	0.41132	0.2889	0.709118	184	1	-0.038855	0.29502	0.25075	0.643007	165	1	-0.038855
ELF1	4	0.41417	0.2889	0.709118	185	1	0.11096	0.28846	0.25075	0.643007	163	1	0.11096
ZNF432	4	0.41843	0.2889	0.709118	186	1	-0.035142	0.64909	0.55359	0.907493	276	1	-0.035142
ESRRG	4	0.42407	0.2889	0.709118	187	1	-0.081141	0.93816	0.9154	1	405	0	-0.081141
IRX2	4	0.42688	0.32669	0.776977	188	1	-0.066309	0.87209	0.80998	0.973254	378	0	-0.066309
ZNF585A	4	0.42828	0.32669	0.776977	189	1	0.087943	0.10309	0.072159	0.327976	91	1	0.087943
CHCHD3	4	0.42967	0.32669	0.776977	190	1	0.18478	0.095497	0.059008	0.30783	87	2	0.18478
UBP1	4	0.43107	0.32669	0.776977	191	1	0.069296	0.51631	0.44074	0.864355	224	1	0.069296
CSRNP2	4	0.43246	0.3267	0.776977	192	1	-0.13281	0.29011	0.25075	0.643007	164	1	-0.13281
FOXN2	4	0.43662	0.3267	0.776977	193	1	-0.072306	0.42267	0.28899	0.650226	198	1	-0.072306
SREBF1	4	0.44075	0.36507	0.850625	194	1	-0.038	0.85241	0.80998	0.973254	370	0	-0.038
TCF3	4	0.44349	0.36507	0.850625	195	1	-0.095856	0.82486	0.78638	0.973254	356	0	-0.095856
FOSB	4	0.44759	0.36508	0.850625	196	1	0.060888	0.055067	0.036475	0.226412	67	2	0.060888
MSX2	4	0.45031	0.36508	0.850625	197	1	-0.0084015	0.81124	0.75964	0.973254	346	0	-0.0084015
E2F8	4	0.45572	0.40327	0.905679	198	1	-0.011736	0.13783	0.088365	0.379059	104	1	-0.011736
ZNF114	4	0.45706	0.40327	0.905679	199	1	-0.020242	0.597	0.51598	0.864355	252	1	-0.020242
THRB	4	0.46242	0.40327	0.905679	200	1	-0.017486	0.079351	0.040942	0.226412	78	1	-0.017486
ANKZF1	4	0.46774	0.40328	0.905679	201	1	-0.12495	0.98025	0.97985	1	429	0	-0.12495
CHAMP1	4	0.47695	0.44145	0.905679	202	1	0.25705	0.043498	0.028556	0.222235	56	2	0.25705
PEG3	4	0.47956	0.44145	0.905679	203	1	0.084463	0.7569	0.73065	0.973254	325	0	0.084463
ZNF302	4	0.48604	0.44145	0.905679	204	1	0.063922	0.60021	0.51598	0.864355	254	1	0.063922
MBD2	4	0.4899	0.44145	0.905679	205	1	-0.13373	0.27853	0.25075	0.643007	161	1	-0.13373
MYC	4	0.49118	0.44145	0.905679	206	1	0.048446	0.63632	0.51598	0.864355	273	1	0.048446
FLYWCH1	4	0.49246	0.44145	0.905679	207	1	-0.030524	0.26005	0.25075	0.643007	156	1	-0.030524
NR1H3	4	0.49628	0.44145	0.905679	208	1	-0.029029	0.78165	0.73066	0.973254	334	0	-0.029029
ZNF395	4	0.49755	0.44146	0.905679	209	1	-0.11354	0.23603	0.19779	0.61343	147	1	-0.11354
PA2G4	4	0.50008	0.44146	0.905679	210	1	0.10049	0.62525	0.51598	0.864355	270	1	0.10049
STAT3	4	0.50512	0.44146	0.905679	211	1	-0.067909	0.91422	0.902	1	394	0	-0.067909
ZNF33A	4	0.50637	0.44146	0.905679	212	1	-0.099757	0.54757	0.51597	0.864355	234	1	-0.099757
TRERF1	4	0.50762	0.44146	0.905679	213	1	-0.10792	0.35971	0.25076	0.643007	179	1	-0.10792
NR4A2	4	0.51012	0.44146	0.905679	214	1	0.0071576	0.35819	0.25076	0.643007	178	1	0.0071576
NR4A3	4	0.52244	0.47947	0.905679	215	1	-0.079673	0.89335	0.87142	1	384	0	-0.079673
ZNF367	4	0.52366	0.47947	0.905679	216	1	0.13306	0.051064	0.036465	0.226412	64	2	0.13306
CREB3	4	0.52731	0.47947	0.905679	217	1	-0.012547	0.71383	0.63003	0.926875	306	0	-0.012547
ZBTB38	4	0.52973	0.47947	0.905679	218	1	0.019766	0.33189	0.25076	0.643007	172	1	0.019766
ZNF362	4	0.53214	0.47947	0.905679	219	1	0.1285	0.19909	0.12877	0.413338	132	2	0.1285
ZBTB1	4	0.53573	0.47947	0.905679	220	1	-0.042192	0.34746	0.25076	0.643007	177	1	-0.042192
MYCL	4	0.53693	0.47947	0.905679	221	1	-0.095742	0.87746	0.80998	0.973254	380	0	-0.095742
ZNF76	4	0.53812	0.47947	0.905679	222	1	-0.0034196	0.13211	0.088355	0.379059	102	1	-0.0034196
TERF1	4	0.53931	0.47947	0.905679	223	1	0.057328	0.21008	0.12877	0.413338	138	2	0.057328
KAT7	4	0.5405	0.47947	0.905679	224	1	0.18626	0.041138	0.022269	0.185845	52	2	0.18626
HIF1A	4	0.54287	0.47947	0.905679	225	1	-0.12778	0.5464	0.51597	0.864355	233	1	-0.12778
PREB	4	0.54522	0.47947	0.905679	226	1	-0.0066019	0.013744	0.0052477	0.109485	20	1	-0.0066019
OSR2	4	0.54757	0.47948	0.905679	227	1	0.046904	0.56033	0.51597	0.864355	239	1	0.046904
ARNTL	4	0.54874	0.47948	0.905679	228	1	-0.074473	0.84256	0.78639	0.973254	367	0	-0.074473
EGR3	4	0.54991	0.47948	0.905679	229	1	0.040569	0.55108	0.51597	0.864355	236	1	0.040569
ELK1	4	0.55341	0.47948	0.905679	230	1	0.15263	0.15856	0.12876	0.413338	118	1	0.15263
ZBTB33	4	0.55457	0.47948	0.905679	231	1	0.057435	0.73484	0.69945	0.973254	314	0	0.057435
ZBTB5	4	0.55573	0.47948	0.905679	232	1	-0.053916	0.48086	0.40345	0.830446	212	1	-0.053916
ZNF440	4	0.55688	0.47948	0.905679	233	1	0.048445	0.17524	0.12876	0.413338	124	1	0.048445
ATF6B	4	0.55803	0.47948	0.905679	234	1	0.013487	0.78769	0.73066	0.973254	339	0	0.013487
RXRB	4	0.55918	0.47948	0.905679	235	1	-0.11657	0.97946	0.97985	1	427	0	-0.11657
ZNF544	4	0.56262	0.47948	0.905679	236	1	-0.071488	0.72124	0.63003	0.926875	308	0	-0.071488
ZNF841	4	0.56491	0.47948	0.905679	237	1	-0.016975	0.29666	0.25075	0.643007	166	1	-0.016975
E2F5	4	0.56604	0.47948	0.905679	238	1	-0.072872	0.91722	0.902	1	395	0	-0.072872
ZNF90	4	0.56831	0.47948	0.905679	239	1	0.015923	0.84728	0.78639	0.973254	368	0	0.015923
ZNF3	4	0.56944	0.47948	0.905679	240	1	-0.034587	0.7962	0.75963	0.973254	341	0	-0.034587
ZNF282	4	0.57057	0.47948	0.905679	241	1	-0.098596	0.97693	0.97984	1	425	0	-0.098596
SREBF2	4	0.5717	0.47948	0.905679	242	1	0.13432	0.075349	0.040942	0.226412	76	2	0.13432
ZFP64	4	0.57282	0.47948	0.905679	243	1	-0.078845	0.40989	0.28899	0.650226	193	1	-0.078845
BNC1	4	0.57618	0.55456	0.99045	244	1	0.12993	0.049391	0.036465	0.226412	62	2	0.12993
STAT6	4	0.58174	0.55456	0.99045	245	1	-0.15773	0.76987	0.73065	0.973254	327	0	-0.15773
ZNF664	4	0.58284	0.55456	0.99045	246	1	0.18856	0.20414	0.12877	0.413338	135	2	0.18856
ATF1	4	0.58724	0.55456	0.99045	247	1	0.10251	0.60341	0.51598	0.864355	257	1	0.10251
TEAD4	4	0.58833	0.55456	0.99045	248	1	-0.057909	0.071334	0.040932	0.226412	74	1	-0.057909
KLF8	4	0.5916	0.55456	0.99045	249	1	-0.020233	0.82658	0.78638	0.973254	358	0	-0.020233
FOXM1	4	0.59268	0.55456	0.99045	250	1	0.026819	0.20428	0.12877	0.413338	136	1	0.026819
E2F3	4	0.59807	0.55457	0.99045	251	1	-0.12598	0.91884	0.902	1	396	0	-0.12598
ZNF317	4	0.60128	0.55457	0.99045	252	1	-0.090033	0.90106	0.88771	1	385	0	-0.090033
ZNF512B	4	0.60235	0.55457	0.99045	253	1	0.04446	0.73953	0.69945	0.973254	315	0	0.04446
GRHL2	4	0.60659	0.55457	0.99045	254	1	0.41582	0.0081049	0.002502	0.082029	14	3	0.41582
IRF1	4	0.60764	0.55457	0.99045	255	1	-0.13606	0.96543	0.96353	1	418	0	-0.13606
ZNF277	4	0.60869	0.55457	0.99045	256	1	0.17158	0.094186	0.059008	0.30783	85	2	0.17158
ZNF433	4	0.61392	0.55457	0.99045	257	1	-0.011055	0.26681	0.25075	0.643007	158	1	-0.011055
TFEB	4	0.61704	0.59221	1	258	1	0.043079	0.23688	0.19779	0.61343	148	2	0.043079
ZNF263	4	0.61807	0.59221	1	259	1	0.058995	0.30154	0.25075	0.643007	167	1	0.058995
ZKSCAN1	4	0.6191	0.59221	1	260	1	0.029554	0.82312	0.78638	0.973254	354	0	0.029554
AKAP8	4	0.62013	0.59221	1	261	1	0.082271	0.67818	0.63002	0.926875	291	1	0.082271
MEF2D	4	0.62116	0.59221	1	262	1	0.076245	0.66621	0.59174	0.926875	284	1	0.076245
JUN	4	0.62219	0.59221	1	263	1	0.25968	0.034401	0.016887	0.168503	42	2	0.25968
ZNF580	4	0.62321	0.59222	1	264	1	-0.048391	0.38519	0.28898	0.650226	184	1	-0.048391
SP140L	4	0.62627	0.59222	1	265	1	0.12643	0.10966	0.072159	0.327976	92	2	0.12643
ATF5	4	0.62829	0.59222	1	266	1	-0.064843	0.68805	0.63002	0.926875	295	0	-0.064843
DDIT3	4	0.63132	0.6308	1	267	1	-0.12422	0.6191	0.51598	0.864355	267	1	-0.12422
ZBED1	4	0.63433	0.6308	1	268	1	0.051944	0.50386	0.40346	0.830446	220	1	0.051944
CSRNP1	4	0.63732	0.6308	1	269	1	-0.087318	0.43385	0.28899	0.650226	203	1	-0.087318
GATAD2A	4	0.64029	0.6308	1	270	1	0.039456	0.61288	0.51598	0.864355	265	1	0.039456
GLI3	4	0.64127	0.6308	1	271	1	-0.027883	0.78569	0.73066	0.973254	337	0	-0.027883
JUNB	4	0.64812	0.63081	1	272	1	0.1936	0.036588	0.016887	0.168503	45	2	0.1936
FOXI3	4	0.65006	0.63081	1	273	0	0.0083039	0.80941	0.75964	0.973254	344	0	0.0083039
DOT1L	4	0.65102	0.63081	1	274	0	0.030023	0.82771	0.78638	0.973254	359	0	0.030023
ARNT	4	0.65295	0.63081	1	275	0	-0.003677	0.67178	0.59174	0.926875	288	1	-0.003677
TSC22D1	4	0.65678	0.63081	1	276	0	0.019747	0.82941	0.78638	0.973254	361	0	0.019747
LIN28A	4	0.65773	0.63081	1	277	0	-0.09526	0.97117	0.96965	1	421	0	-0.09526
ZFP91	4	0.6634	0.66726	1	278	0	0.13601	0.24304	0.22305	0.643007	152	2	0.13601
FOXO3	4	0.669	0.66726	1	279	0	0.048246	0.56944	0.51597	0.864355	243	1	0.048246
ZBED6	4	0.67085	0.66726	1	280	0	-0.035494	0.83054	0.78638	0.973254	362	0	-0.035494
SNAPC5	4	0.67178	0.66726	1	281	0	0.036766	0.10113	0.072159	0.327976	90	2	0.036766
PRDM2	4	0.67453	0.66726	1	282	0	-0.029402	0.87435	0.80998	0.973254	379	0	-0.029402
NFE2L3	4	0.67909	0.66726	1	283	0	-0.11543	0.69422	0.63002	0.926875	298	0	-0.11543
ZNF439	4	0.67999	0.66726	1	284	0	0.071157	0.13973	0.088365	0.379059	106	2	0.071157
ZFAT	4	0.6818	0.66726	1	285	0	0.2456	0.056127	0.036475	0.226412	68	2	0.2456
NFIL3	4	0.68359	0.66726	1	286	0	-0.11889	0.67636	0.63002	0.926875	290	1	-0.11889
NPAS2	4	0.68982	0.66727	1	287	0	0.07877	0.6634	0.59173	0.926875	282	1	0.07877
ZNF428	4	0.69071	0.66727	1	288	0	0.00050933	0.70965	0.63003	0.926875	304	0	0.00050933
NR4A1	4	0.69159	0.66727	1	289	0	-0.017261	0.61079	0.51598	0.864355	263	1	-0.017261
ZNF354A	4	0.69247	0.66727	1	290	0	0.070469	0.59807	0.51598	0.864355	253	1	0.070469
E4F1	4	0.69509	0.66727	1	291	0	0.11686	0.16043	0.12876	0.413338	119	2	0.11686
TBP	4	0.69856	0.66727	1	292	0	-0.070354	0.67909	0.63002	0.926875	292	1	-0.070354
KLF2	4	0.70457	0.66727	1	293	0	0.10746	0.040673	0.022269	0.185845	50	2	0.10746
BHLHE41	4	0.70796	0.66727	1	294	0	-0.039036	0.60659	0.51598	0.864355	260	1	-0.039036
CENPT	4	0.70881	0.66727	1	295	0	-0.0668	0.60128	0.51598	0.864355	255	1	-0.0668
AKAP8L	4	0.70965	0.66727	1	296	0	-0.14859	0.65582	0.55359	0.907493	280	1	-0.14859
RBPJ	4	0.71049	0.66727	1	297	0	0.052138	0.33659	0.25076	0.643007	174	1	0.052138
ZNF266	4	0.71216	0.66727	1	298	0	0.26112	0.03616	0.016887	0.168503	44	3	0.26112
ELF2	4	0.713	0.66727	1	299	0	0.114	0.20668	0.12877	0.413338	137	2	0.114
ZBED5	4	0.71383	0.66727	1	300	0	0.0070337	0.30963	0.25076	0.643007	169	1	0.0070337
TCF12	4	0.71632	0.70061	1	301	0	0.014023	0.58504	0.51597	0.864355	246	1	0.014023
TMF1	4	0.71714	0.70061	1	302	0	-0.0017582	0.12252	0.072169	0.327976	98	1	-0.0017582
ZNF394	4	0.72205	0.70061	1	303	0	-0.069894	0.88727	0.85319	1	383	0	-0.069894
HAND1	4	0.72449	0.70061	1	304	0	0.032486	0.81002	0.75964	0.973254	345	0	0.032486
TIGD2	4	0.7269	0.70061	1	305	0	0.036136	0.54874	0.51597	0.864355	235	1	0.036136
TET3	4	0.7301	0.70062	1	306	0	0.0077682	0.4899	0.40346	0.830446	214	1	0.0077682
ZNF292	4	0.7309	0.70062	1	307	0	-0.021449	0.66714	0.59174	0.926875	285	1	-0.021449
AEBP2	4	0.73169	0.70062	1	308	0	-0.030705	0.86748	0.80998	0.973254	376	0	-0.030705
TCF20	4	0.73248	0.70062	1	309	0	0.12953	0.12307	0.072169	0.327976	99	2	0.12953
C11orf95	4	0.73641	0.70062	1	310	0	0.026859	0.71714	0.63003	0.926875	307	0	0.026859
ZNF436	4	0.73797	0.70062	1	311	0	0.18681	0.26175	0.25075	0.643007	157	1	0.18681
TCF7L1	4	0.73953	0.70062	1	312	0	-0.043656	0.05718	0.036475	0.226412	69	1	-0.043656
ZNF672	4	0.74567	0.75975	1	313	0	-0.082333	0.96387	0.96353	1	415	0	-0.082333
RREB1	4	0.74643	0.75975	1	314	0	0.21424	0.051081	0.036465	0.226412	65	3	0.21424
NKRF	4	0.74945	0.78643	1	315	0	-0.053834	0.11866	0.072169	0.327976	95	1	-0.053834
THAP4	4	0.75096	0.78643	1	316	0	0.31644	0.017386	0.0077248	0.136372	24	3	0.31644
REXO4	4	0.75245	0.78643	1	317	0	-0.01564	0.43107	0.28899	0.650226	201	1	-0.01564
ASH1L	4	0.75468	0.78643	1	318	0	-0.10487	0.92296	0.90201	1	399	0	-0.10487
ZNF823	4	0.7569	0.78643	1	319	0	0.076117	0.50887	0.40346	0.830446	222	1	0.076117
IRF9	4	0.75763	0.78643	1	320	0	-0.0090454	0.61184	0.51598	0.864355	264	1	-0.0090454
NR2F6	4	0.75983	0.78643	1	321	0	0.11037	0.040806	0.022269	0.185845	51	2	0.11037
TBX2	4	0.76201	0.78643	1	322	0	-0.00058943	0.65006	0.55359	0.907493	277	1	-0.00058943
ZNF320	4	0.76345	0.78643	1	323	0	-0.13266	0.86323	0.80998	0.973254	375	0	-0.13266
RFX5	4	0.76417	0.78643	1	324	0	0.028386	0.65102	0.55359	0.907493	278	1	0.028386
TFCP2	4	0.76489	0.78643	1	325	0	0.090497	0.62116	0.51598	0.864355	268	1	0.090497
CAMTA2	4	0.76632	0.78643	1	326	0	0.030132	0.72529	0.63003	0.926875	312	0	0.030132
STAT5B	4	0.77128	0.78644	1	327	0	0.019875	0.76775	0.73065	0.973254	326	0	0.019875
ZFP57	4	0.77408	0.78644	1	328	0	0.15583	0.095228	0.059008	0.30783	86	2	0.15583
HSF2	4	0.77754	0.78644	1	329	0	-0.055745	0.62219	0.51598	0.864355	269	1	-0.055745
MBD3	4	0.78029	0.78644	1	330	0	0.11736	0.080235	0.040942	0.226412	80	2	0.11736
ZNF207	4	0.78165	0.78644	1	331	0	0.11606	0.085329	0.040942	0.226412	81	2	0.11606
KLF5	4	0.78703	0.81006	1	332	0	0.34745	0.024264	0.016877	0.168503	34	3	0.34745
KLF13	4	0.78902	0.81006	1	333	0	0.042301	0.45167	0.36527	0.809951	206	1	0.042301
CEBPA	4	0.79165	0.81006	1	334	0	0.16388	0.022229	0.016877	0.168503	32	3	0.16388
IRF3	4	0.79491	0.81006	1	335	0	-0.024096	0.77128	0.73065	0.973254	329	0	-0.024096
THAP11	4	0.79685	0.81006	1	336	0	0.0904	0.14352	0.10731	0.413338	110	2	0.0904
STAT2	4	0.80068	0.81006	1	337	0	-0.047378	0.1109	0.072159	0.327976	93	1	-0.047378
ZNF513	4	0.8032	0.81007	1	338	0	0.080276	0.31123	0.25076	0.643007	170	1	0.080276
HBP1	4	0.80508	0.81007	1	339	0	-0.034055	0.49755	0.40346	0.830446	217	1	-0.034055
TET2	4	0.80818	0.81007	1	340	0	0.0089024	0.43662	0.28899	0.650226	204	1	0.0089024
MLX	4	0.80879	0.81007	1	341	0	0.047039	0.20246	0.12877	0.413338	134	2	0.047039
TFE3	4	0.81666	0.81007	1	342	0	-0.017414	0.90621	0.88772	1	388	0	-0.017414
ZNF267	4	0.81962	0.83252	1	343	0	0.18753	0.4717	0.40345	0.830446	211	1	0.18753
PRMT3	4	0.82021	0.83252	1	344	0	-0.068768	0.38666	0.28898	0.650226	185	1	-0.068768
KLF10	4	0.82312	0.83253	1	345	0	-0.04131	0.33815	0.25076	0.643007	175	1	-0.04131
NCOA2	4	0.82543	0.83253	1	346	0	0.18443	0.045852	0.028566	0.222235	59	3	0.18443
CIC	4	0.82658	0.85191	1	347	0	-0.0027762	0.63732	0.51598	0.864355	274	1	-0.0027762
ZBTB44	4	0.82828	0.85191	1	348	0	-0.025435	0.86275	0.80998	0.973254	374	0	-0.025435
MAFF	4	0.82998	0.85191	1	349	0	0.037751	0.39836	0.28898	0.650226	190	1	0.037751
MXD4	4	0.8311	0.85191	1	350	0	0.059502	0.77269	0.73065	0.973254	330	0	0.059502
ELF5	4	0.83388	0.85191	1	351	0	0.019207	0.42828	0.28899	0.650226	200	1	0.019207
GATA2	4	0.83443	0.85191	1	352	0	0.19519	0.12524	0.072169	0.327976	100	2	0.19519
HMG20B	4	0.83663	0.85191	1	353	0	0.094056	0.11284	0.072159	0.327976	94	2	0.094056
SCMH1	4	0.83934	0.85191	1	354	0	0.022664	0.43246	0.28899	0.650226	202	1	0.022664
SAFB	4	0.84149	0.85191	1	355	0	0.21639	0.14163	0.1073	0.413338	108	2	0.21639
GPBP1	4	0.84309	0.85191	1	356	0	0.048581	0.5916	0.51598	0.864355	249	1	0.048581
ZNF609	4	0.84467	0.85191	1	357	0	0.037035	0.52	0.44074	0.864355	226	1	0.037035
SMAD5	4	0.84986	0.85192	1	358	0	-0.015881	0.038744	0.022259	0.185845	48	1	-0.015881
ZNF595	4	0.8519	0.85192	1	359	0	-0.029574	0.47038	0.40345	0.830446	210	1	-0.029574
ZNF644	4	0.85241	0.85192	1	360	0	0.078407	0.032539	0.016887	0.168503	40	1	0.078407
FOXO4	4	0.85291	0.85192	1	361	0	-0.023801	0.70796	0.63003	0.926875	302	0	-0.023801
ZNF385A	4	0.85542	0.85192	1	362	0	0.20876	0.11949	0.072169	0.327976	96	2	0.20876
SP110	4	0.85839	0.85192	1	363	0	0.013308	0.044919	0.028556	0.222235	58	1	0.013308
ZNF326	4	0.85888	0.85192	1	364	0	0.11445	0.236	0.19779	0.61343	146	2	0.11445
GLMP	4	0.86034	0.85192	1	365	0	0.11892	0.74491	0.69946	0.973254	317	0	0.11892
SP2	4	0.86227	0.85192	1	366	0	0.050219	0.23429	0.19779	0.61343	145	1	0.050219
ZNF567	4	0.86419	0.85192	1	367	0	-0.063756	0.067307	0.040932	0.226412	73	1	-0.063756
GTF3A	4	0.86513	0.85192	1	368	0	0.18801	0.21692	0.12877	0.413338	142	2	0.18801
ZNF331	4	0.86561	0.85192	1	369	0	0.0094952	0.42126	0.28899	0.650226	197	1	0.0094952
PBX1	4	0.86608	0.85192	1	370	0	0.0097403	0.44895	0.36526	0.809951	205	1	0.0097403
ZSCAN21	4	0.86702	0.85192	1	371	0	0.081439	0.58942	0.51598	0.864355	248	1	0.081439
ZZZ3	4	0.86748	0.85192	1	372	0	-0.015486	0.7796	0.73066	0.973254	332	0	-0.015486
NR3C1	4	0.86795	0.85192	1	373	0	0.054689	0.55225	0.51597	0.864355	237	1	0.054689
L3MBTL3	4	0.86934	0.85192	1	374	0	0.38643	0.020792	0.015146	0.168503	28	3	0.38643
TEAD3	4	0.87164	0.87004	1	375	0	0.17403	0.2152	0.12877	0.413338	140	2	0.17403
ZNF69	4	0.873	0.87004	1	376	0	0.12607	0.37778	0.28898	0.650226	182	1	0.12607
PIN1	4	0.8739	0.87004	1	377	0	0.27329	0.044185	0.028556	0.222235	57	3	0.27329
CDC5L	4	0.8748	0.87005	1	378	0	0.056421	0.75394	0.69946	0.973254	322	0	0.056421
ADNP2	4	0.87613	0.87005	1	379	0	0.1464	0.099468	0.072159	0.327976	89	2	0.1464
ZNF131	4	0.87658	0.87005	1	380	0	0.0097304	0.68628	0.63002	0.926875	294	0	0.0097304
FOS	4	0.87921	0.88739	1	381	0	0.040099	0.65199	0.55359	0.907493	279	1	0.040099
YBX3	4	0.88094	0.88739	1	382	0	-0.008896	0.783	0.73066	0.973254	335	0	-0.008896
ZNF761	4	0.88686	0.90174	1	383	0	0.16042	0.14762	0.12876	0.413338	114	2	0.16042
NR2C1	4	0.88851	0.90174	1	384	0	-0.043747	0.60553	0.51598	0.864355	259	1	-0.043747
CEBPD	4	0.88933	0.90174	1	385	0	0.12897	0.029798	0.016887	0.168503	37	2	0.12897
TEAD1	4	0.89014	0.90174	1	386	0	0.26953	0.039749	0.022259	0.185845	49	2	0.26953
FBXL19	4	0.89765	0.90175	1	387	0	0.00046121	0.71049	0.63003	0.926875	305	0	0.00046121
ZNF581	4	0.89841	0.90175	1	388	0	0.011558	0.67999	0.63002	0.926875	293	1	0.011558
ZBTB7C	4	0.90106	0.90175	1	389	0	0.15103	0.14002	0.088365	0.379059	107	2	0.15103
AHR	4	0.90181	0.90175	1	390	0	0.17031	0.036679	0.016887	0.168503	46	2	0.17031
CEBPZ	4	0.90256	0.90175	1	391	0	0.20376	0.020039	0.015146	0.168503	27	1	0.20376
ZXDC	4	0.90293	0.90175	1	392	0	0.11659	0.13927	0.088365	0.379059	105	2	0.11659
NFKB1	4	0.90585	0.90175	1	393	0	0.061236	0.49374	0.40346	0.830446	216	1	0.061236
NFE2L2	4	0.90729	0.90175	1	394	0	0.19157	0.2195	0.12877	0.413338	143	2	0.19157
NME2	4	0.90906	0.91522	1	395	0	0.070799	0.74795	0.69946	0.973254	318	0	0.070799
AHCTF1	4	0.90976	0.92697	1	396	0	0.020982	0.23949	0.22305	0.643007	149	1	0.020982
CEBPG	4	0.91046	0.92697	1	397	0	0.016559	0.41417	0.28899	0.650226	195	1	0.016559
BPTF	4	0.91355	0.9371	1	398	0	0.27594	0.16717	0.12876	0.413338	121	2	0.27594
ZNF146	4	0.91456	0.93711	1	399	0	0.0955	0.60235	0.51598	0.864355	256	1	0.0955
FOSL1	4	0.9182	0.94696	1	400	0	0.22421	0.13402	0.088355	0.379059	103	1	0.22421
ARID5B	4	0.91852	0.94696	1	401	0	0.32928	0.032624	0.016887	0.168503	41	3	0.32928
KDM5B	4	0.91884	0.94696	1	402	0	0.076304	0.80383	0.75963	0.973254	343	0	0.076304
ZNF91	4	0.9214	0.94696	1	403	0	0.22216	0.032273	0.016887	0.168503	39	2	0.22216
RUNX1	4	0.92203	0.94696	1	404	0	0.22714	0.038642	0.022259	0.185845	47	3	0.22714
MBD4	4	0.92296	0.94697	1	405	0	0.079965	0.66528	0.59173	0.926875	283	1	0.079965
CUX1	4	0.92327	0.94697	1	406	0	0.18618	0.050186	0.036465	0.226412	63	3	0.18618
ZNF165	4	0.9242	0.94697	1	407	0	0.090953	0.17708	0.12876	0.413338	125	1	0.090953
TWIST1	4	0.93356	0.95556	1	408	0	0.12782	0.23951	0.22305	0.643007	150	2	0.12782
MAFK	4	0.93466	0.95556	1	409	0	0.042987	0.58833	0.51597	0.864355	247	1	0.042987
ERF	4	0.93521	0.95556	1	410	0	0.034688	0.61496	0.51598	0.864355	266	1	0.034688
ESRRA	4	0.94076	0.95557	1	411	0	0.25776	0.025226	0.016877	0.168503	36	3	0.25776
BACH1	4	0.94101	0.95557	1	412	0	0.13887	0.18334	0.12877	0.413338	127	2	0.13887
SP100	4	0.94277	0.95557	1	413	0	0.13743	0.48604	0.40345	0.830446	213	1	0.13743
TRAFD1	4	0.944	0.96284	1	414	0	0.016222	0.75245	0.69946	0.973254	321	0	0.016222
YY1	4	0.9457	0.96284	1	415	0	0.08606	0.53573	0.47804	0.864355	230	1	0.08606
BHLHE40	4	0.94688	0.96284	1	416	0	0.056912	0.83608	0.78639	0.973254	363	0	0.056912
FOXJ3	4	0.94942	0.96284	1	417	0	0.13181	0.51754	0.44074	0.864355	225	1	0.13181
ATF6	4	0.95099	0.96285	1	418	0	0.2058	0.030829	0.016887	0.168503	38	3	0.2058
ZNF335	4	0.95444	0.96285	1	419	0	0.29881	0.015845	0.0052477	0.109485	22	2	0.29881
THAP7	4	0.95548	0.96285	1	420	0	0.10031	0.74107	0.69945	0.973254	316	0	0.10031
SP1	4	0.9563	0.96285	1	421	0	0.16649	0.14229	0.1073	0.413338	109	2	0.16649
KLF16	4	0.9571	0.96285	1	422	0	0.12352	0.017944	0.0077248	0.136372	26	1	0.12352
NR1H2	4	0.95984	0.96934	1	423	0	0.24839	0.034718	0.016887	0.168503	43	3	0.24839
TBX3	4	0.9619	0.96935	1	424	0	0.1744	0.1989	0.12877	0.413338	131	2	0.1744
BBX	4	0.96226	0.96935	1	425	0	0.32647	0.013008	0.0052377	0.109485	19	3	0.32647
MTERF3	4	0.96509	0.97482	1	426	0	0.12417	0.56831	0.51597	0.864355	242	1	0.12417
KLF4	4	0.96759	0.97483	1	427	0	0.067094	0.39691	0.28898	0.650226	189	1	0.067094
ZNF195	4	0.97362	0.98671	1	428	0	0.34999	0.010042	0.0038151	0.109485	15	3	0.34999
ZNF354B	4	0.98036	0.98967	1	429	0	0.32556	0.017475	0.0077248	0.136372	25	3	0.32556
HMGA1	4	0.98081	0.98967	1	430	0	0.41136	0.011643	0.0052377	0.109485	17	3	0.41136
MYBL2	4	0.98321	0.98968	1	431	0	0.36824	0.066033	0.040932	0.226412	72	2	0.36824
GPBP1L1	4	0.9833	0.98968	1	432	0	0.26773	0.022191	0.016877	0.168503	31	2	0.26773
SP3	4	0.98455	0.98968	1	433	0	0.3891	0.0062625	0.002492	0.082029	13	3	0.3891
ZNF83	4	0.98625	0.9922	1	434	0	0.30279	0.016327	0.0077148	0.136372	23	3	0.30279
NFE2L1	4	0.98849	0.99221	1	435	0	0.20294	0.14609	0.12876	0.413338	112	2	0.20294
CREM	4	0.98963	0.99421	1	436	0	0.17431	0.14915	0.12876	0.413338	115	2	0.17431
FOXK2	4	0.99011	0.99421	1	437	0	0.25015	0.025114	0.016877	0.168503	35	2	0.25015
FOSL2	4	0.99144	0.99422	1	438	0	0.17846	0.16229	0.12876	0.413338	120	2	0.17846
ZNF217	4	0.99289	0.99574	1	439	0	0.27443	0.021166	0.016877	0.168503	29	3	0.27443
GATA3	4	0.99294	0.99574	1	440	0	0.39151	0.049019	0.036465	0.226412	61	2	0.39151
MSANTD3	4	0.99315	0.99575	1	441	0	0.17582	0.041489	0.022269	0.185845	53	3	0.17582
RXRA	4	0.99345	0.99575	1	442	0	0.55229	0.0029684	0.0011192	0.064212	8	3	0.55229
NFAT5	4	0.99406	0.99689	1	443	0	0.33037	0.023698	0.016877	0.168503	33	3	0.33037
FOXO6	4	0.9941	0.99689	1	444	0	0.32656	0.0051987	0.002492	0.082029	12	3	0.32656
E2F6	4	0.99446	0.99768	1	445	0	0.20725	0.048715	0.036465	0.226412	60	3	0.20725
RELA	4	0.99454	0.99768	1	446	0	0.30374	0.0047811	0.002492	0.082029	11	3	0.30374
SP6	4	0.99467	0.99768	1	447	0	0.17737	0.15457	0.12876	0.413338	117	2	0.17737
NR2F2	4	0.99542	0.99769	1	448	0	0.24497	0.015013	0.0052477	0.109485	21	3	0.24497
SOX13	4	0.99596	0.99769	1	449	0	0.19953	0.04202	0.022269	0.185845	54	3	0.19953
MTERF4	4	0.99619	0.99769	1	450	0	0.32586	0.0038076	0.0023328	0.082029	10	4	0.32586
REST	4	0.99683	0.99831	1	451	0	0.29224	0.0031682	0.0017061	0.082029	9	4	0.29224
OVOL2	4	0.99884	0.9993	1	452	0	0.31021	0.0011624	0.00072124	0.047293	7	4	0.31021
GRHL3	4	0.99926	0.99983	1	453	0	0.67516	0.00030579	4.9741e-06	0.000381	5	4	0.67516
ATMIN	4	0.99967	1	1	454	0	0.37501	0.0003344	4.9741e-06	0.000381	6	4	0.37501
ZBTB7B	4	0.99987	1	1	455	0	0.62147	0.00012882	4.9741e-06	0.000381	4	4	0.62147
IRF6	4	0.99993	1	1	456	0	0.54838	6.5796e-05	4.9741e-06	0.000381	3	4	0.54838
OVOL1	4	0.99996	1	1	457	0	0.43962	3.8764e-05	4.9741e-06	0.000381	2	4	0.43962
TP53	4	1	1	1	458	0	0.97894	7.2941e-11	4.9741e-06	0.000381	1	4	0.97894

## Sheet: TFs_ST
id	num	neg|score	neg|p-value	neg|fdr	neg|rank	neg|goodsgrna	neg|lfc	pos|score	pos|p-value	pos|fdr	pos|rank	pos|goodsgrna	pos|lfc
BAZ2A	4	0.99999	1	1	458	0	0.36478	1.232e-05	4.9741e-06	0.001142	1	4	0.36478
GLYR1	4	0.99993	1	1	457	0	0.31476	7.223e-05	4.4767e-05	0.005137	4	4	0.31476
FBXL19	4	0.99862	0.99925	1	456	0	0.30476	0.0013764	0.00079088	0.029072	10	4	0.30476
ATF3	4	0.99861	0.99925	1	455	0	0.30668	0.0013917	0.00080083	0.029072	11	4	0.30668
KAT7	4	0.99822	0.99925	1	454	0	0.48973	0.00028119	8.4559e-05	0.006469	6	4	0.48973
E2F3	4	0.99801	0.99924	1	453	0	0.40285	0.0019901	0.00095005	0.029072	14	4	0.40285
TBPL1	4	0.99787	0.99924	1	452	0	0.41547	0.002134	0.00095005	0.029072	15	4	0.41547
VEZF1	4	0.99726	0.99886	1	451	0	0.45412	4.218e-05	4.4767e-05	0.005137	3	4	0.45412
THAP4	4	0.99603	0.9984	1	450	0	0.35856	0.00090476	0.00016414	0.009418	7	3	0.35856
THRB	4	0.99185	0.99784	1	449	0	0.34265	0.01288	0.0068394	0.101414	25	3	0.34265
TGIF1	4	0.9895	0.99668	1	448	0	0.31561	0.0069286	0.005377	0.101414	20	3	0.31561
SPEN	4	0.98716	0.99534	1	447	0	0.14796	0.099165	0.12121	0.501275	80	2	0.14796
PPARD	4	0.9865	0.9938	1	446	0	0.24365	0.012376	0.0068394	0.101414	24	3	0.24365
AHCTF1	4	0.98607	0.9938	1	445	0	0.33178	0.015596	0.0068493	0.101414	27	3	0.33178
ZNF433	4	0.9851	0.9938	1	444	0	0.20009	0.046985	0.033301	0.254833	56	3	0.20009
CREB3L2	4	0.98474	0.9938	1	443	0	0.39558	0.001208	0.00044269	0.022577	9	3	0.39558
ZNF428	4	0.98321	0.99379	1	442	0	0.154	0.52366	0.38467	0.723623	233	1	0.154
NKRF	4	0.98146	0.99379	1	441	0	0.34766	0.0018563	0.0009401	0.029072	13	3	0.34766
FOXJ3	4	0.98025	0.99183	1	440	0	0.32494	0.0045807	0.005367	0.101414	17	3	0.32494
AHDC1	4	0.97876	0.99183	1	439	0	0.37208	0.00026046	8.4559e-05	0.006469	5	3	0.37208
SAFB	4	0.97767	0.99183	1	438	0	0.15246	0.038744	0.026795	0.251002	48	1	0.15246
ANKZF1	4	0.97655	0.99182	1	437	0	0.16676	0.21435	0.19634	0.570415	145	2	0.16676
NFIL3	4	0.97577	0.99182	1	436	0	0.3328	0.005564	0.005367	0.101414	19	3	0.3328
GLMP	4	0.9743	0.99182	1	435	0	0.20937	0.076582	0.052054	0.331843	69	2	0.20937
ZNF823	4	0.97291	0.9867	1	434	0	0.19333	0.028386	0.016678	0.201454	37	2	0.19333
ISL1	4	0.97042	0.98669	1	433	0	0.13986	0.50135	0.38467	0.723623	226	1	0.13986
ZBTB38	4	0.96887	0.98669	1	432	0	0.17945	0.051064	0.033311	0.254833	58	2	0.17945
L3MBTL3	4	0.96759	0.98369	1	431	0	0.55418	3.4194e-05	4.9741e-06	0.001142	2	2	0.55418
ZNF761	4	0.96628	0.98369	1	430	0	0.18201	0.19241	0.17371	0.553701	129	2	0.18201
SGSM2	4	0.96611	0.98369	1	429	0	0.2102	0.10966	0.12121	0.501275	83	2	0.2102
CDC5L	4	0.9656	0.98369	1	428	0	0.35221	0.028594	0.016678	0.201454	38	2	0.35221
PBX2	4	0.96509	0.98369	1	427	0	0.12791	0.22468	0.19635	0.570415	153	2	0.12791
ZNF768	4	0.96334	0.98368	1	426	0	0.28711	0.022548	0.012639	0.165753	32	2	0.28711
MTERF3	4	0.96262	0.98368	1	425	0	0.2141	0.21864	0.19634	0.570415	148	2	0.2141
PBX1	4	0.9619	0.98368	1	424	0	0.13236	0.17844	0.1737	0.553701	120	2	0.13236
FOXK2	4	0.96116	0.98368	1	423	0	0.32686	0.029394	0.021433	0.223692	39	3	0.32686
UBP1	4	0.96078	0.98368	1	422	0	0.1839	0.11878	0.12121	0.501275	89	2	0.1839
NR2F2	4	0.9606	0.98368	1	421	0	0.11445	0.20668	0.17371	0.553701	141	2	0.11445
SIX5	4	0.95868	0.97974	1	420	0	0.098537	0.7293	0.62981	0.876027	310	0	0.098537
AKAP8	4	0.9569	0.97509	1	419	0	0.19904	0.12597	0.12122	0.501275	93	2	0.19904
MAX	4	0.9563	0.97509	1	418	0	0.17883	0.70286	0.62981	0.876027	298	0	0.17883
JUND	4	0.95506	0.97509	1	417	0	0.19733	0.14609	0.12122	0.501275	107	2	0.19733
CHCHD3	4	0.95423	0.97509	1	416	0	0.25477	0.048888	0.033311	0.254833	57	2	0.25477
ATF4	4	0.95165	0.97508	1	415	0	0.16831	0.57394	0.5086	0.876027	248	1	0.16831
IRF3	4	0.95099	0.97508	1	414	0	0.23693	0.037929	0.026785	0.251002	47	2	0.23693
HIC2	4	0.95055	0.97508	1	413	0	0.31666	0.041606	0.033301	0.254833	50	2	0.31666
TOPORS	4	0.94942	0.96946	1	412	0	0.13691	0.19408	0.17371	0.553701	130	2	0.13691
REPIN1	4	0.94712	0.9629	1	411	0	0.08072	0.57282	0.5086	0.876027	247	1	0.08072
SRCAP	4	0.94641	0.96289	1	410	0	0.17798	0.15856	0.15272	0.553701	112	2	0.17798
SP110	4	0.94449	0.95525	1	409	0	0.13788	0.24039	0.22181	0.59541	163	2	0.13788
GTF3A	4	0.94327	0.95524	1	408	0	0.10846	0.063266	0.052044	0.331843	64	1	0.10846
ZNF664	4	0.9379	0.91562	1	407	0	0.074499	0.19709	0.17371	0.553701	134	1	0.074499
SREBF2	4	0.93656	0.91562	1	406	0	0.25814	0.044919	0.033301	0.254833	53	2	0.25814
ARID3B	4	0.93603	0.91562	1	405	0	0.20641	0.16004	0.15272	0.553701	113	2	0.20641
ZNF367	4	0.93411	0.91561	1	404	0	0.11454	0.20246	0.17371	0.553701	137	2	0.11454
MLX	4	0.93073	0.88876	1	403	0	0.23837	0.036146	0.026785	0.251002	45	2	0.23837
FOXM1	4	0.93016	0.88876	1	402	0	0.22252	0.06124	0.052044	0.331843	63	2	0.22252
FOSB	4	0.92929	0.88875	1	401	0	0.18283	0.077352	0.052054	0.331843	70	1	0.18283
ZNF589	4	0.92693	0.87164	1	400	0	0.12468	0.43107	0.34377	0.723623	207	1	0.12468
TCF12	4	0.92512	0.87164	1	399	0	0.2026	0.075379	0.052054	0.331843	68	2	0.2026
SOHLH2	4	0.92481	0.87164	1	398	0	0.04593	0.21497	0.19634	0.570415	146	1	0.04593
CENPB	4	0.91981	0.87163	1	397	0	0.024427	0.76846	0.62982	0.876027	328	0	0.024427
ATF7	4	0.91623	0.87163	1	396	0	0.044767	0.2308	0.19635	0.570415	158	1	0.044767
ZNF410	4	0.91422	0.87163	1	395	0	0.073727	0.68805	0.5903	0.876027	288	0	0.073727
MEF2D	4	0.91287	0.85317	0.993921	394	0	0.26784	0.023141	0.012639	0.165753	34	3	0.26784
BBX	4	0.9115	0.85316	0.993921	393	0	0.10729	0.34281	0.26189	0.646278	185	1	0.10729
ETS2	4	0.91046	0.83349	0.975952	392	0	0.11802	0.54991	0.38467	0.723623	242	1	0.11802
MAZ	4	0.90871	0.83348	0.975952	391	0	0.095212	0.51508	0.38467	0.723623	230	1	0.095212
E2F1	4	0.90729	0.81119	0.954707	390	0	0.064648	0.37778	0.34376	0.723623	194	1	0.064648
ZNF468	4	0.90549	0.81119	0.954707	389	0	0.20758	0.097475	0.12121	0.501275	79	2	0.20758
HES1	4	0.90366	0.81119	0.954707	388	0	0.023101	0.92572	0.90247	1	398	0	0.023101
ELF1	4	0.8961	0.81118	0.954707	387	0	0.086117	0.72042	0.62981	0.876027	307	0	0.086117
TRERF1	4	0.89571	0.81118	0.954707	386	0	0.091339	0.1473	0.12122	0.501275	108	1	0.091339
ZFP57	4	0.89453	0.81118	0.954707	385	0	0.18959	0.11736	0.12121	0.501275	88	2	0.18959
ZNF266	4	0.89295	0.81118	0.954707	384	0	0.05154	0.52731	0.38467	0.723623	235	1	0.05154
ZNF24	4	0.88973	0.78681	0.942934	383	0	0.081787	0.61704	0.50861	0.876027	262	1	0.081787
ARID3A	4	0.88933	0.78681	0.942934	382	0	0.10086	0.50637	0.38467	0.723623	228	1	0.10086
RELA	4	0.88892	0.78681	0.942934	381	0	0.092439	0.67453	0.5903	0.876027	280	0	0.092439
ETV4	4	0.8881	0.78681	0.942934	380	0	0.028985	0.83608	0.73195	0.933238	354	0	0.028985
CREB3L1	4	0.88603	0.78681	0.942934	379	0	0.17267	0.18252	0.1737	0.553701	123	2	0.17267
XBP1	4	0.88519	0.78681	0.942934	378	0	0.2298	0.022591	0.012639	0.165753	33	3	0.2298
FOSL1	4	0.88477	0.78681	0.942934	377	0	0.12856	0.12637	0.12122	0.501275	94	2	0.12856
ASCL2	4	0.88223	0.78681	0.942934	376	0	0.13691	0.24127	0.22181	0.59541	165	2	0.13691
NR4A1	4	0.88094	0.78681	0.942934	375	0	0.11109	0.64029	0.54948	0.876027	268	1	0.11109
ZNF317	4	0.87921	0.7868	0.942934	374	0	0.11626	0.67545	0.5903	0.876027	281	0	0.11626
HMGA1	4	0.87834	0.7868	0.942934	373	0	0.25828	0.037033	0.026785	0.251002	46	2	0.25828
NFYC	4	0.8748	0.7868	0.942934	372	0	0.020084	0.87613	0.80956	0.97495	378	0	0.020084
ZSCAN21	4	0.87435	0.7868	0.942934	371	0	0.068698	0.58174	0.5086	0.876027	249	1	0.068698
KCMF1	4	0.86795	0.76032	0.942934	370	0	0.085618	0.73406	0.62981	0.876027	312	0	0.085618
ERF	4	0.86748	0.76032	0.942934	369	0	0.18115	0.13404	0.12122	0.501275	99	2	0.18115
ZBTB44	4	0.86419	0.76032	0.942934	368	0	0.10328	0.17117	0.1737	0.553701	117	2	0.10328
TMF1	4	0.86227	0.76032	0.942934	367	0	0.1118	0.37926	0.34376	0.723623	195	1	0.1118
RXRB	4	0.86083	0.76032	0.942934	366	0	0.13241	0.12307	0.12121	0.501275	91	2	0.13241
HMGA2	4	0.85937	0.76031	0.942934	365	0	0.10765	0.19491	0.17371	0.553701	131	2	0.10765
CREBL2	4	0.8579	0.76031	0.942934	364	0	0.086801	0.49374	0.38466	0.723623	223	1	0.086801
EGR2	4	0.85741	0.76031	0.942934	363	0	0.084447	0.52852	0.38467	0.723623	236	1	0.084447
TFAP2A	4	0.85642	0.76031	0.942934	362	0	0.082071	0.71383	0.62981	0.876027	302	0	0.082071
YY1	4	0.85542	0.76031	0.942934	361	0	0.16036	0.2325	0.22181	0.59541	159	2	0.16036
PEG3	4	0.85492	0.76031	0.942934	360	0	0.091098	0.67999	0.5903	0.876027	283	0	0.091098
SCMH1	4	0.84676	0.73113	0.934782	359	0	0.19063	0.024219	0.016668	0.201454	36	2	0.19063
ZNF799	4	0.84202	0.73113	0.934782	358	0	0.11862	0.65487	0.59029	0.876027	274	1	0.11862
STAT5B	4	0.84096	0.73112	0.934782	357	0	0.37903	0.0091475	0.0068394	0.101414	21	2	0.37903
NCOA2	4	0.83718	0.73112	0.934782	356	0	0.044302	0.81306	0.73194	0.933238	342	0	0.044302
HIF1A	4	0.83333	0.73112	0.934782	355	0	0.14167	0.5261	0.38467	0.723623	234	1	0.14167
NR2C1	4	0.82885	0.66673	0.864491	354	0	-0.0048623	0.046971	0.033301	0.254833	55	1	-0.0048623
ZNF143	4	0.82828	0.66673	0.864491	353	0	0.18433	0.045292	0.033301	0.254833	54	3	0.18433
ELK1	4	0.82312	0.66673	0.864491	352	0	0.1175	0.64715	0.54949	0.876027	270	1	0.1175
RFX5	4	0.82254	0.66673	0.864491	351	0	0.060291	0.67818	0.5903	0.876027	282	0	0.060291
JUNB	4	0.82196	0.66673	0.864491	350	0	0.17638	0.13402	0.12122	0.501275	98	2	0.17638
ZNF770	4	0.82021	0.66673	0.864491	349	0	0.12262	0.3718	0.34376	0.723623	193	1	0.12262
ETV5	4	0.81427	0.66672	0.864491	348	0	-0.022671	0.91556	0.87088	1	394	0	-0.022671
ZNF32	4	0.81245	0.66672	0.864491	347	0	0.16417	0.14838	0.12122	0.501275	109	2	0.16417
CAMTA1	4	0.81063	0.66672	0.864491	346	0	0.084492	0.39691	0.34376	0.723623	201	1	0.084492
PRDM2	4	0.80694	0.63016	0.838389	345	0	0.056637	0.68628	0.5903	0.876027	287	0	0.056637
SP1	4	0.8057	0.63016	0.838389	344	0	0.01231	0.80257	0.70147	0.933238	339	0	0.01231
GLI3	4	0.80508	0.63016	0.838389	343	0	0.12686	0.13256	0.12122	0.501275	97	2	0.12686
JUN	4	0.8032	0.63016	0.838389	342	0	0.11767	0.22295	0.19635	0.570415	151	2	0.11767
SP140L	4	0.80257	0.63016	0.838389	341	0	0.12968	0.76273	0.62982	0.876027	327	0	0.12968
HBP1	4	0.80194	0.63016	0.838389	340	0	0.074098	0.52	0.38467	0.723623	232	1	0.074098
DOT1L	4	0.79877	0.63016	0.838389	339	0	0.032006	0.11284	0.12121	0.501275	86	1	0.032006
CXXC1	4	0.79813	0.63015	0.838389	338	0	0.07682	0.14077	0.12122	0.501275	102	2	0.07682
ARNTL	4	0.79296	0.63015	0.838389	337	0	0.22126	0.042824	0.033301	0.254833	52	3	0.22126
CSRNP1	4	0.79034	0.63015	0.838389	336	0	0.0095412	0.66057	0.59029	0.876027	276	1	0.0095412
TEAD2	4	0.78968	0.63015	0.838389	335	0	0.073413	0.25495	0.22182	0.59541	170	1	0.073413
TCF20	4	0.78703	0.59171	0.813161	334	0	0.083295	0.22989	0.19635	0.570415	156	2	0.083295
ZBED6	4	0.78502	0.59171	0.813161	333	0	0.10736	0.236	0.22181	0.59541	161	2	0.10736
SP100	4	0.78435	0.59171	0.813161	332	0	0.057612	0.87164	0.78586	0.959347	374	0	0.057612
HMGN3	4	0.783	0.59171	0.813161	331	0	0.1108	0.24304	0.22181	0.59541	166	2	0.1108
KLF2	4	0.78029	0.59171	0.813161	330	0	0.11155	0.71466	0.62981	0.876027	303	0	0.11155
HAND1	4	0.77754	0.5917	0.813161	329	0	0.16313	0.32716	0.26189	0.646278	182	1	0.16313
ADNP2	4	0.77616	0.5917	0.813161	328	0	0.0034847	0.55225	0.38467	0.723623	243	1	0.0034847
KLF10	4	0.77338	0.5917	0.813161	327	0	0.093364	0.74567	0.62982	0.876027	318	0	0.093364
TFDP2	4	0.77128	0.5917	0.813161	326	0	0.18325	0.01218	0.0068394	0.101414	23	2	0.18325
ZBTB2	4	0.77058	0.5917	0.813161	325	0	0.45086	0.002365	0.0013181	0.037814	16	3	0.45086
POGK	4	0.76704	0.55014	0.779363	324	0	-0.019695	0.88644	0.80957	0.97495	381	0	-0.019695
PREB	4	0.76632	0.55014	0.779363	323	0	0.042718	0.20069	0.17371	0.553701	135	1	0.042718
KLF3	4	0.76489	0.55013	0.779363	322	0	0.005363	0.35361	0.30286	0.723623	188	1	0.005363
MYC	4	0.76273	0.50436	0.721184	321	0	0.17427	0.19529	0.17371	0.553701	132	1	0.17427
TRAFD1	4	0.75983	0.50436	0.721184	320	0	-0.014226	0.27185	0.26188	0.646278	172	1	-0.014226
REST	4	0.75837	0.50436	0.721184	319	0	0.041126	0.8057	0.70147	0.933238	340	0	0.041126
MAFK	4	0.75763	0.50436	0.721184	318	0	-0.031339	0.18257	0.1737	0.553701	124	1	-0.031339
KDM5B	4	0.7569	0.50436	0.721184	317	0	0.043221	0.88094	0.80956	0.97495	380	0	0.043221
ZNF655	4	0.75542	0.50436	0.721184	316	0	0.065436	0.34591	0.26189	0.646278	186	1	0.065436
RBCK1	4	0.75394	0.50436	0.721184	315	0	0.11447	0.70115	0.62981	0.876027	296	0	0.11447
AEBP2	4	0.75245	0.50436	0.721184	314	0	-0.030171	0.77892	0.66712	0.911346	331	0	-0.030171
ATF5	4	0.75096	0.50436	0.721184	313	0	0.08832	0.31764	0.26189	0.646278	179	1	0.08832
ZSCAN18	4	0.75021	0.50436	0.721184	312	0	0.12924	0.60447	0.50861	0.876027	257	1	0.12924
ZGPAT	4	0.7487	0.50436	0.721184	311	0	0.066678	0.71796	0.62981	0.876027	304	0	0.066678
SAFB2	4	0.74795	0.50436	0.721184	310	0	0.0064563	0.63031	0.54948	0.876027	265	1	0.0064563
MBD3	4	0.74719	0.50436	0.721184	309	0	0.20216	0.21093	0.17371	0.553701	143	2	0.20216
ZNF687	4	0.74107	0.50436	0.721184	308	0	-0.055761	0.8579	0.7609	0.936336	368	0	-0.055761
ZNF354A	4	0.73797	0.50436	0.721184	307	0	0.13887	0.065466	0.052044	0.331843	65	2	0.13887
NR1H3	4	0.73406	0.50436	0.721184	306	0	0.006734	0.16415	0.15273	0.553701	115	1	0.006734
BHLHE41	4	0.73169	0.50436	0.721184	305	0	0.088274	0.24834	0.22182	0.59541	169	2	0.088274
ZNF841	4	0.7293	0.50436	0.721184	304	0	0.078613	0.22554	0.19635	0.570415	154	2	0.078613
CXXC5	4	0.72851	0.50436	0.721184	303	0	0.089083	0.45167	0.38466	0.723623	211	1	0.089083
ZNF282	4	0.72529	0.50436	0.721184	302	0	0.16558	0.059355	0.052044	0.331843	62	2	0.16558
ZNF277	4	0.72368	0.50436	0.721184	301	0	0.019616	0.47564	0.38466	0.723623	217	1	0.019616
KMT2B	4	0.72124	0.50436	0.721184	300	0	0.10702	0.75245	0.62982	0.876027	321	0	0.10702
RXRA	4	0.71961	0.50436	0.721184	299	0	0.23052	0.24392	0.22181	0.59541	167	2	0.23052
E2F6	4	0.71632	0.50436	0.721184	298	0	-0.041396	0.85741	0.7609	0.936336	367	0	-0.041396
ZNF789	4	0.71549	0.50435	0.721184	297	0	0.10383	0.33659	0.26189	0.646278	184	1	0.10383
NFYB	4	0.71383	0.50435	0.721184	296	0	0.086056	0.35971	0.30287	0.723623	190	1	0.086056
TCF3	4	0.713	0.50435	0.721184	295	0	0.01208	0.43246	0.34377	0.723623	208	1	0.01208
NFATC3	4	0.71216	0.50435	0.721184	294	0	0.21738	0.033971	0.021443	0.223692	43	2	0.21738
FOS	4	0.70881	0.50435	0.721184	293	0	0.19482	0.088375	0.11054	0.501275	75	2	0.19482
LIN28A	4	0.70542	0.50435	0.721184	292	0	0.1066	0.38519	0.34376	0.723623	197	1	0.1066
IRF1	4	0.70372	0.50435	0.721184	291	0	0.046532	0.8519	0.76089	0.936336	365	0	0.046532
GATAD2A	4	0.70286	0.50435	0.721184	290	0	0.054893	0.41843	0.34377	0.723623	203	1	0.054893
ARNT	4	0.70201	0.50435	0.721184	289	0	-0.043545	0.92234	0.87089	1	396	0	-0.043545
BHLHE40	4	0.69856	0.50435	0.721184	288	0	-0.044729	0.92782	0.90248	1	400	0	-0.044729
HES2	4	0.69683	0.50435	0.721184	287	0	-0.025581	0.6977	0.62981	0.876027	293	0	-0.025581
TCF7L2	4	0.69596	0.50435	0.721184	286	0	0.12633	0.017944	0.0068493	0.101414	30	2	0.12633
ZNF395	4	0.69247	0.50435	0.721184	285	0	0.23565	0.052455	0.033311	0.254833	59	2	0.23565
ZNF267	4	0.69159	0.50435	0.721184	284	0	0.16858	0.39545	0.34376	0.723623	200	1	0.16858
NR4A2	4	0.68982	0.50435	0.721184	283	0	0.023131	0.68359	0.5903	0.876027	285	0	0.023131
ZNF700	4	0.68805	0.50435	0.721184	282	0	0.23963	0.0784	0.052054	0.331843	71	2	0.23963
ZNF721	4	0.68628	0.50435	0.721184	281	0	0.012984	0.48604	0.38466	0.723623	220	1	0.012984
ZNF609	4	0.68449	0.50435	0.721184	280	0	-0.016322	0.24122	0.22181	0.59541	164	1	-0.016322
ZNF331	4	0.68359	0.50435	0.721184	279	0	0.059616	0.22906	0.19635	0.570415	155	1	0.059616
ZNF432	4	0.67999	0.50435	0.721184	278	0	-0.025861	0.94101	0.95618	1	404	0	-0.025861
MTERF4	4	0.67909	0.50435	0.721184	277	0	0.096821	0.83826	0.73195	0.933238	357	0	0.096821
GABPA	4	0.67545	0.50435	0.721184	276	0	0.32163	0.11104	0.12121	0.501275	84	2	0.32163
CIC	4	0.66993	0.50435	0.721184	275	0	-0.0080711	0.093255	0.12121	0.501275	78	1	-0.0080711
TWIST1	4	0.66528	0.45547	0.721184	274	0	-0.037608	0.85088	0.76089	0.936336	364	0	-0.037608
EGR1	4	0.66246	0.45546	0.721184	273	0	0.056506	0.79361	0.66713	0.911346	336	0	0.056506
TET3	4	0.65963	0.45546	0.721184	272	0	0.040115	0.86934	0.7609	0.936336	373	0	0.040115
CC2D1A	4	0.65391	0.40269	0.682042	271	0	-0.055663	0.70457	0.62981	0.876027	299	0	-0.055663
TBX3	4	0.65295	0.40269	0.682042	270	0	-0.10209	0.74184	0.62982	0.876027	317	0	-0.10209
CEBPZ	4	0.65199	0.40269	0.682042	269	0	0.012374	0.84309	0.73195	0.933238	360	0	0.012374
ELF3	4	0.65006	0.40269	0.682042	268	0	0.077612	0.18992	0.17371	0.553701	128	2	0.077612
SNAPC2	4	0.64909	0.40268	0.682042	267	0	-0.098787	0.64812	0.54949	0.876027	271	1	-0.098787
MXD1	4	0.64715	0.40268	0.682042	266	0	0.12615	0.20499	0.17371	0.553701	140	2	0.12615
ZNF567	4	0.64617	0.40268	0.682042	265	0	-0.0038599	0.87254	0.78586	0.959347	375	0	-0.0038599
SP3	4	0.6452	0.40268	0.682042	264	0	-0.073601	0.86227	0.7609	0.936336	369	0	-0.073601
TBX2	4	0.64324	0.40268	0.682042	263	0	-0.082188	0.90256	0.83264	0.97495	389	0	-0.082188
MBD4	4	0.64226	0.40268	0.682042	262	0	0.096269	0.61079	0.50861	0.876027	258	1	0.096269
MYCL	4	0.63732	0.34576	0.608067	261	0	0.059285	0.74719	0.62982	0.876027	319	0	0.059285
ZNF440	4	0.63433	0.34576	0.608067	260	0	-0.046908	0.25666	0.22182	0.59541	171	1	-0.046908
ZNF292	4	0.63232	0.34576	0.608067	259	0	0.057139	0.20077	0.17371	0.553701	136	2	0.057139
DDIT3	4	0.6293	0.34576	0.608067	258	0	0.1587	0.35207	0.30286	0.723623	187	1	0.1587
DLX5	4	0.62728	0.34576	0.608067	257	0	0.02734	0.89532	0.83263	0.97495	383	0	0.02734
ELF2	4	0.62627	0.34576	0.608067	256	0	0.11321	0.51384	0.38467	0.723623	229	1	0.11321
SNAI1	4	0.62525	0.34576	0.608067	255	0	-0.043808	0.90106	0.83264	0.97495	388	0	-0.043808
OSR2	4	0.62423	0.34576	0.608067	254	0	0.039769	0.70201	0.62981	0.876027	297	0	0.039769
ZNF131	4	0.62219	0.34576	0.608067	253	0	0.31315	0.031854	0.021433	0.223692	41	2	0.31315
KLF6	4	0.62116	0.34576	0.608067	252	0	0.13753	0.17891	0.1737	0.553701	121	1	0.13753
ZKSCAN1	4	0.6191	0.34576	0.608067	251	0	0.051688	0.75021	0.62982	0.876027	320	0	0.051688
CGGBP1	4	0.61807	0.34576	0.608067	250	0	-0.0072355	0.95984	0.98662	1	415	0	-0.0072355
TCF7L1	4	0.61704	0.34576	0.608067	249	0	-0.069095	0.75616	0.62982	0.876027	324	0	-0.069095
ZBTB7B	4	0.616	0.34576	0.608067	248	0	-0.039153	0.81785	0.73194	0.933238	344	0	-0.039153
ZNF581	4	0.61496	0.34576	0.608067	247	0	-0.064408	0.94942	0.97507	1	408	0	-0.064408
ZNF207	4	0.61288	0.34576	0.608067	246	0	-0.10382	0.58614	0.5086	0.876027	251	1	-0.10382
ASH1L	4	0.61184	0.34576	0.608067	245	0	-0.0484	0.92077	0.87089	1	395	0	-0.0484
DLX6	4	0.60764	0.34576	0.608067	244	0	-0.010123	0.56944	0.5086	0.876027	246	1	-0.010123
ATF1	4	0.60659	0.34576	0.608067	243	0	-0.0088175	0.96543	0.98663	1	417	0	-0.0088175
CSRNP2	4	0.60341	0.34576	0.608067	242	0	0.20449	0.23076	0.19635	0.570415	157	2	0.20449
SLC2A4RG	4	0.60235	0.34576	0.608067	241	0	0.019288	0.83166	0.73195	0.933238	352	0	0.019288
ZNF22	4	0.60021	0.34576	0.608067	240	0	0.17	0.092234	0.12121	0.501275	77	2	0.17
ZFAT	4	0.59807	0.34576	0.608067	239	0	0.36515	0.0049871	0.005367	0.101414	18	3	0.36515
RBPJ	4	0.59484	0.34576	0.608067	238	0	-0.028269	0.78097	0.66712	0.911346	333	0	-0.028269
ZNF697	4	0.59376	0.34576	0.608067	237	0	0.03857	0.22381	0.19635	0.570415	152	2	0.03857
ZNF598	4	0.59268	0.34576	0.608067	236	0	-0.04327	0.9628	0.98662	1	416	0	-0.04327
IRF7	4	0.58942	0.34576	0.608067	235	0	0.016365	0.50386	0.38467	0.723623	227	1	0.016365
FLYWCH1	4	0.58833	0.34576	0.608067	234	0	-0.085115	0.89095	0.83263	0.97495	382	0	-0.085115
TFCP2L1	4	0.58724	0.34576	0.608067	233	0	0.26779	0.011384	0.0068394	0.101414	22	2	0.26779
SKIL	4	0.58614	0.34576	0.608067	232	0	0.13567	0.69596	0.5903	0.876027	292	0	0.13567
ZNF706	4	0.58174	0.34576	0.608067	231	0	0.10738	0.67085	0.59029	0.876027	279	1	0.10738
ZNF302	4	0.58063	0.34576	0.608067	230	0	0.0045747	0.63831	0.54948	0.876027	267	1	0.0045747
NR1D2	4	0.57841	0.34575	0.608067	229	0	-0.011244	0.53334	0.38467	0.723623	237	1	-0.011244
CTCF	4	0.5773	0.34575	0.608067	228	0	0.11764	0.0010623	0.00016414	0.009418	8	2	0.11764
ZNF69	4	0.57506	0.34575	0.608067	227	0	0.24442	0.13627	0.12122	0.501275	100	2	0.24442
EGR3	4	0.57394	0.34575	0.608067	226	0	0.055785	0.030464	0.021433	0.223692	40	1	0.055785
PRDM4	4	0.57282	0.34575	0.608067	225	0	-0.01118	0.23949	0.22181	0.59541	162	1	-0.01118
TP63	4	0.5717	0.34575	0.608067	224	0	0.061912	0.71879	0.62981	0.876027	305	0	0.061912
USF2	4	0.57057	0.34575	0.608067	223	0	-0.046916	0.95926	0.98348	1	414	0	-0.046916
ZNF90	4	0.56944	0.34575	0.608067	222	0	0.092973	0.4899	0.38466	0.723623	221	1	0.092973
MAFF	4	0.56831	0.34575	0.608067	221	0	-0.020467	0.86323	0.7609	0.936336	370	0	-0.020467
NCOA1	4	0.56033	0.34575	0.608067	220	0	0.036829	0.62627	0.50861	0.876027	264	1	0.036829
ZBTB11	4	0.55688	0.34575	0.608067	219	0	0.18388	0.42267	0.34377	0.723623	206	1	0.18388
ZNF692	4	0.55457	0.34575	0.608067	218	0	0.21374	0.023268	0.012639	0.165753	35	2	0.21374
ZBTB4	4	0.55341	0.34575	0.608067	217	0	0.010631	0.53454	0.38467	0.723623	238	1	0.010631
HSF1	4	0.55108	0.34575	0.608067	216	0	0.25791	0.075349	0.052054	0.331843	67	2	0.25791
SOX9	4	0.54991	0.34575	0.608067	215	0	-0.01158	0.82885	0.73195	0.933238	349	0	-0.01158
IRX2	4	0.54874	0.34575	0.608067	214	0	0.011076	0.59807	0.5086	0.876027	255	1	0.011076
NR4A3	4	0.54522	0.34575	0.608067	213	0	-0.047995	0.80004	0.70146	0.933238	338	0	-0.047995
NFE2L2	4	0.54405	0.34575	0.608067	212	0	0.066958	0.034611	0.021443	0.223692	44	1	0.066958
TSC22D1	4	0.53931	0.34575	0.608067	211	0	0.059899	0.87569	0.80956	0.97495	377	0	0.059899
ZNF83	4	0.53812	0.34575	0.608067	210	0	-0.085012	0.33502	0.26189	0.646278	183	1	-0.085012
TET2	4	0.53454	0.34575	0.608067	209	0	0.053454	0.05718	0.041061	0.308968	61	1	0.053454
HEY1	4	0.53334	0.34575	0.608067	208	0	0.045149	0.14919	0.12122	0.501275	110	1	0.045149
ZNF91	4	0.53093	0.34575	0.608067	207	0	0.0063873	0.71961	0.62981	0.876027	306	0	0.0063873
ZNF496	4	0.52852	0.34575	0.608067	206	0	-0.039722	0.90585	0.83264	0.97495	391	0	-0.039722
ZBTB33	4	0.52731	0.34575	0.608067	205	0	-0.16998	0.39107	0.34376	0.723623	198	1	-0.16998
ATF6	4	0.5261	0.34575	0.608067	204	0	-0.0013538	0.69422	0.5903	0.876027	290	0	-0.0013538
ZNF512B	4	0.52488	0.34575	0.608067	203	0	0.016917	0.38371	0.34376	0.723623	196	1	0.016917
PIN1	4	0.52244	0.34575	0.608067	202	0	0.10699	0.75837	0.62982	0.876027	326	0	0.10699
C11orf95	4	0.52122	0.34575	0.608067	201	0	0.097682	0.60341	0.50861	0.876027	256	1	0.097682
CEBPG	4	0.52	0.34575	0.608067	200	0	0.17064	0.23429	0.22181	0.59541	160	2	0.17064
ZNF511	4	0.51631	0.28511	0.608067	199	0	-0.022378	0.28019	0.26188	0.646278	173	1	-0.022378
NR2F6	4	0.51508	0.28511	0.608067	198	0	-0.092224	0.75468	0.62982	0.876027	323	0	-0.092224
SKI	4	0.5126	0.28511	0.608067	197	0	0.20559	0.040673	0.026795	0.251002	49	2	0.20559
DNTTIP1	4	0.51012	0.28511	0.608067	196	0	-0.11699	0.32241	0.26189	0.646278	180	1	-0.11699
NME2	4	0.50887	0.28511	0.608067	195	0	-0.041671	0.64127	0.54949	0.876027	269	1	-0.041671
ATF2	4	0.50762	0.28511	0.608067	194	0	0.10639	0.61392	0.50861	0.876027	260	1	0.10639
REXO4	4	0.50637	0.28511	0.608067	193	0	-0.0024117	0.84467	0.76089	0.936336	361	0	-0.0024117
ZNF507	4	0.50512	0.28511	0.608067	192	1	0.049697	0.7269	0.62981	0.876027	309	0	0.049697
BPTF	4	0.50135	0.28511	0.608067	191	1	0.27697	0.07359	0.052054	0.331843	66	2	0.27697
TEAD4	4	0.49882	0.28511	0.608067	190	1	0.051438	0.56033	0.4675	0.875846	245	1	0.051438
STAT2	4	0.49755	0.28511	0.608067	189	1	0.31024	0.017696	0.0068493	0.101414	29	3	0.31024
SRF	4	0.49628	0.28511	0.608067	188	1	0.14172	0.12669	0.12122	0.501275	95	2	0.14172
PLSCR1	4	0.49118	0.2851	0.608067	187	1	0.0018316	0.42126	0.34377	0.723623	205	1	0.0018316
STAT5A	4	0.48604	0.2851	0.608067	186	1	-0.011536	0.93763	0.95617	1	403	0	-0.011536
SOX13	4	0.48475	0.2851	0.608067	185	1	-0.095067	0.92481	0.90247	1	397	0	-0.095067
ZNF585A	4	0.48345	0.2851	0.608067	184	1	-0.11143	0.669	0.59029	0.876027	278	1	-0.11143
PRMT3	4	0.47564	0.2851	0.608067	183	1	0.12861	0.4717	0.38466	0.723623	215	1	0.12861
HSF2	4	0.46906	0.22393	0.564742	182	1	-0.088481	0.86748	0.7609	0.936336	372	0	-0.088481
SOX15	4	0.46774	0.22393	0.564742	181	1	0.17188	0.14532	0.12122	0.501275	105	2	0.17188
CREBZF	4	0.46641	0.22392	0.564742	180	1	0.048742	0.51631	0.38467	0.723623	231	1	0.048742
MBD6	4	0.46508	0.22392	0.564742	179	1	0.065205	0.18745	0.1737	0.553701	127	2	0.065205
ZNF146	4	0.46375	0.22392	0.564742	178	1	0.2165	0.033778	0.021443	0.223692	42	3	0.2165
ZNF195	4	0.46108	0.16086	0.417137	177	1	-0.028252	0.53812	0.38467	0.723623	240	1	-0.028252
NFE2L1	4	0.45975	0.16086	0.417137	176	1	0.049609	0.6809	0.5903	0.876027	284	0	0.049609
ZNF362	4	0.45167	0.16086	0.417137	175	1	0.023159	0.73719	0.62982	0.876027	313	0	0.023159
TFE3	4	0.44759	0.16086	0.417137	174	1	-0.017521	0.18622	0.1737	0.553701	126	1	-0.017521
DMTF1	4	0.44075	0.16086	0.417137	173	1	-0.02944	0.95849	0.98348	1	413	0	-0.02944
RREB1	4	0.43937	0.16086	0.417137	172	1	-0.1499	0.83772	0.73195	0.933238	356	0	-0.1499
ZNF281	4	0.438	0.16086	0.417137	171	1	0.13567	0.31604	0.26189	0.646278	178	1	0.13567
ZBTB7C	4	0.43246	0.16086	0.417137	170	1	0.054925	0.47695	0.38466	0.723623	218	1	0.054925
THAP7	4	0.43107	0.16086	0.417137	169	1	-0.041434	0.59592	0.5086	0.876027	254	1	-0.041434
CREM	4	0.42828	0.16086	0.417137	168	1	-0.031269	0.64909	0.54949	0.876027	272	1	-0.031269
CREB1	4	0.42267	0.16086	0.417137	167	1	0.031708	0.39253	0.34376	0.723623	199	1	0.031708
NFKB2	4	0.42126	0.16086	0.417137	166	1	0.034771	0.36879	0.34376	0.723623	192	1	0.034771
TERF1	4	0.41985	0.16086	0.417137	165	1	-0.16632	0.81844	0.73194	0.933238	345	0	-0.16632
CUX1	4	0.4156	0.16086	0.417137	164	1	-0.030391	0.53573	0.38467	0.723623	239	1	-0.030391
ZNF787	4	0.41417	0.16086	0.417137	163	1	-0.11128	0.61184	0.50861	0.876027	259	1	-0.11128
ZBED1	4	0.41275	0.16086	0.417137	162	1	-0.017081	0.81002	0.73194	0.933238	341	0	-0.017081
AKAP8L	4	0.40989	0.16086	0.417137	161	1	0.080431	0.70029	0.62981	0.876027	295	0	0.080431
SP2	4	0.40846	0.16086	0.417137	160	1	0.082615	0.053106	0.033311	0.254833	60	1	0.082615
GPBP1	4	0.40559	0.16086	0.417137	159	1	-0.16193	0.99616	0.9993	1	435	0	-0.16193
NFKB1	4	0.40415	0.16086	0.417137	158	1	-0.070664	0.79685	0.70146	0.933238	337	0	-0.070664
E2F8	4	0.40271	0.16086	0.417137	157	1	-0.10656	0.97403	0.98944	1	422	0	-0.10656
HMG20B	4	0.40126	0.16086	0.417137	156	1	-0.034994	0.16971	0.1737	0.553701	116	1	-0.034994
ZNF385A	4	0.39981	0.16086	0.417137	155	1	-0.048861	0.87877	0.80956	0.97495	379	0	-0.048861
ZFP64	4	0.39836	0.16086	0.417137	154	1	0.09002	0.18007	0.1737	0.553701	122	2	0.09002
ZBTB1	4	0.39691	0.16086	0.417137	153	1	-0.0035499	0.14352	0.12122	0.501275	104	1	-0.0035499
SOX4	4	0.39545	0.16086	0.417137	152	1	-0.1135	0.97629	0.99175	1	423	0	-0.1135
STAT1	4	0.38666	0.16086	0.417137	151	1	0.0332	0.12059	0.12121	0.501275	90	1	0.0332
ELF5	4	0.38519	0.16086	0.417137	150	1	-0.011423	0.70542	0.62981	0.876027	300	0	-0.011423
LMX1B	4	0.38223	0.16086	0.417137	149	1	-0.051557	0.89726	0.83263	0.97495	386	0	-0.051557
GATA2	4	0.38075	0.16086	0.417137	148	1	0.077561	0.2033	0.17371	0.553701	139	2	0.077561
NFX1	4	0.37926	0.16086	0.417137	147	1	-0.062493	0.66807	0.59029	0.876027	277	1	-0.062493
ZNF326	4	0.37778	0.16086	0.417137	146	1	0.025305	0.82543	0.73194	0.933238	347	0	0.025305
PCGF2	4	0.37479	0.16086	0.417137	145	1	-0.05308	0.7261	0.62981	0.876027	308	0	-0.05308
MAFG	4	0.3718	0.16086	0.417137	144	1	0.020529	0.17524	0.1737	0.553701	119	1	0.020529
NR3C1	4	0.3703	0.16086	0.417137	143	1	0.21372	0.11243	0.12121	0.501275	85	2	0.21372
USF1	4	0.36729	0.16086	0.417137	142	1	-0.068586	0.5916	0.5086	0.876027	252	1	-0.068586
ZNF165	4	0.36578	0.16086	0.417137	141	1	-0.024163	0.14541	0.12122	0.501275	106	1	-0.024163
ZNF600	4	0.36427	0.16086	0.417137	140	1	-0.070105	0.82658	0.73195	0.933238	348	0	-0.070105
LIN28B	4	0.35971	0.16086	0.417137	139	1	0.1551	0.65391	0.59029	0.876027	273	1	0.1551
ZNF703	4	0.35819	0.16086	0.417137	138	1	0.034896	0.73797	0.62982	0.876027	314	0	0.034896
ZNF7	4	0.35667	0.16086	0.417137	137	1	-0.018766	0.93439	0.92795	1	402	0	-0.018766
NFE2L3	4	0.349	0.16085	0.417137	136	1	-0.073327	0.95274	0.97508	1	410	0	-0.073327
KLF13	4	0.34746	0.16085	0.417137	135	1	0.0067418	0.84572	0.76089	0.936336	363	0	0.0067418
ZNF28	4	0.34126	0.16085	0.417137	134	1	0.11502	0.17277	0.1737	0.553701	118	2	0.11502
PPARG	4	0.33032	0.16085	0.417137	133	1	0.026219	0.015845	0.0068493	0.101414	28	2	0.026219
ZNF436	4	0.32874	0.16085	0.417137	132	1	0.011715	0.1858	0.1737	0.553701	125	2	0.011715
GATA3	4	0.324	0.16085	0.417137	131	1	0.48701	0.014062	0.0068394	0.101414	26	3	0.48701
ZNF439	4	0.32241	0.16085	0.417137	130	1	0.008099	0.45706	0.38466	0.723623	214	1	0.008099
ZNF320	4	0.32083	0.16085	0.417137	129	1	-0.10437	0.24811	0.22182	0.59541	168	1	-0.10437
SON	4	0.31923	0.16085	0.417137	128	1	0.2791	0.020304	0.0068493	0.101414	31	3	0.2791
E2F4	4	0.31604	0.16085	0.417137	127	1	-0.0015326	0.58504	0.5086	0.876027	250	1	-0.0015326
GPBP1L1	4	0.31284	0.16085	0.417137	126	1	-0.083871	0.49118	0.38466	0.723623	222	1	-0.083871
ZBTB5	4	0.30963	0.16085	0.417137	125	1	-0.02324	0.77269	0.62982	0.876027	330	0	-0.02324
ZNF394	4	0.3064	0.16085	0.417137	124	1	0.073037	0.29992	0.26188	0.646278	174	1	0.073037
IRF2	4	0.30478	0.16085	0.417137	123	1	0.10454	0.15534	0.12122	0.501275	111	2	0.10454
TIGD2	4	0.30154	0.16085	0.417137	122	1	0.0054521	0.91115	0.85231	0.995451	393	0	0.0054521
AKNA	4	0.29992	0.16085	0.417137	121	1	0.055098	0.21778	0.19634	0.570415	147	2	0.055098
ESRRA	4	0.29666	0.16085	0.417137	120	1	0.012044	0.10113	0.12121	0.501275	81	1	0.012044
ZZZ3	4	0.29502	0.16085	0.417137	119	1	0.065105	0.13973	0.12122	0.501275	101	1	0.065105
ETV3	4	0.29339	0.16085	0.417137	118	1	-0.094824	0.76987	0.62982	0.876027	329	0	-0.094824
TFDP1	4	0.29011	0.16085	0.417137	117	1	0.13662	0.089298	0.11054	0.501275	76	2	0.13662
ZNF513	4	0.28351	0.16085	0.417137	116	1	0.15662	0.19575	0.17371	0.553701	133	2	0.15662
ZNF160	4	0.28019	0.16085	0.417137	115	1	-0.0058219	0.36275	0.34376	0.723623	191	1	-0.0058219
ARID5B	4	0.27853	0.16085	0.417137	114	1	-0.031436	0.45302	0.38466	0.723623	212	1	-0.031436
ZNF595	4	0.2752	0.16085	0.417137	113	1	-0.035843	0.68449	0.5903	0.876027	286	0	-0.035843
YBX3	4	0.27185	0.16085	0.417137	112	1	-0.038132	0.7532	0.62982	0.876027	322	0	-0.038132
TBP	4	0.26513	0.16085	0.417137	111	1	-0.073296	0.35514	0.30287	0.723623	189	1	-0.073296
ZNF451	4	0.26175	0.16085	0.417137	110	1	0.048563	0.22204	0.19635	0.570415	150	1	0.048563
FOXN2	4	0.25836	0.16085	0.417137	109	1	-0.12289	0.89571	0.83263	0.97495	384	0	-0.12289
NFYA	4	0.25666	0.16085	0.417137	108	1	0.19945	0.21142	0.17371	0.553701	144	1	0.19945
SREBF1	4	0.25495	0.16085	0.417137	107	1	0.15935	0.32558	0.26189	0.646278	181	1	0.15935
ZBTB10	4	0.24811	0.16085	0.417137	106	1	-0.12799	0.94758	0.97507	1	407	0	-0.12799
CAMTA2	4	0.24467	0.097288	0.417137	105	1	-0.14088	0.99675	0.99958	1	437	0	-0.14088
RUNX1	4	0.24295	0.097288	0.417137	104	1	-0.11167	0.59376	0.5086	0.876027	253	1	-0.11167
ZNF850	4	0.24122	0.097288	0.417137	103	1	-0.092274	0.63433	0.54948	0.876027	266	1	-0.092274
BNC1	4	0.23776	0.097288	0.417137	102	1	-0.025678	0.61496	0.50861	0.876027	261	1	-0.025678
ZFP91	4	0.23429	0.097288	0.417137	101	1	-0.14562	0.81547	0.73194	0.933238	343	0	-0.14562
ZNF552	4	0.2308	0.097288	0.417137	100	1	-0.072617	0.90031	0.83264	0.97495	387	0	-0.072617
ZNF117	4	0.2238	0.097288	0.417137	99	1	-0.074958	0.69247	0.5903	0.876027	289	0	-0.074958
CENPT	4	0.22027	0.097288	0.417137	98	1	0.00045638	0.74107	0.62982	0.876027	316	0	0.00045638
ZNF335	4	0.21851	0.097288	0.417137	97	1	0.021762	0.31284	0.26189	0.646278	176	1	0.021762
HMG20A	4	0.21497	0.097288	0.417137	96	1	0.22497	0.042287	0.033301	0.254833	51	3	0.22497
DLX4	4	0.2132	0.097288	0.417137	95	1	0.053737	0.11524	0.12121	0.501275	87	2	0.053737
NCOA3	4	0.20964	0.097288	0.417137	94	1	-0.13184	0.98803	0.99761	1	428	0	-0.13184
EEA1	4	0.20428	0.097288	0.417137	93	1	0.0078685	0.50008	0.38467	0.723623	225	1	0.0078685
ATMIN	4	0.1989	0.097288	0.417137	92	1	-0.12387	0.9577	0.98347	1	412	0	-0.12387
MXD4	4	0.19348	0.097288	0.417137	91	1	-0.024386	0.44075	0.38466	0.723623	209	1	-0.024386
ZNF3	4	0.19167	0.097278	0.417137	90	1	-0.069347	0.944	0.96984	1	405	0	-0.069347
ZNF93	4	0.18804	0.097278	0.417137	89	1	0.035831	0.31123	0.26189	0.646278	175	1	0.035831
TFAP2C	4	0.18622	0.097278	0.417137	88	1	0.20228	0.22036	0.19634	0.570415	149	2	0.20228
ZBTB40	4	0.1844	0.097278	0.417137	87	1	0.10338	0.10309	0.12121	0.501275	82	1	0.10338
STAT3	4	0.18075	0.097278	0.417137	86	1	0.065026	0.85241	0.76089	0.936336	366	0	0.065026
CENPA	4	0.17708	0.097278	0.417137	85	1	0.010237	0.69509	0.5903	0.876027	291	0	0.010237
NR1H2	4	0.16601	0.097278	0.417137	84	1	0.023242	0.84519	0.76089	0.936336	362	0	0.023242
ZNF580	4	0.16043	0.097278	0.417137	83	1	0.060462	0.69856	0.62981	0.876027	294	0	0.060462
MYBL2	4	0.15669	0.097278	0.417137	82	1	-0.15252	0.12444	0.12122	0.501275	92	1	-0.15252
MYCN	4	0.15482	0.097278	0.417137	81	1	-0.11039	0.89687	0.83263	0.97495	385	0	-0.11039
FOXJ2	4	0.15107	0.097278	0.417137	80	1	0.041263	0.84202	0.73195	0.933238	359	0	0.041263
E4F1	4	0.14919	0.097278	0.417137	79	1	-0.018319	0.44895	0.38466	0.723623	210	1	-0.018319
FOXN3	4	0.14352	0.097278	0.417137	78	1	0.14604	0.65868	0.59029	0.876027	275	1	0.14604
KDM2A	4	0.1302	0.034157	0.203611	77	1	-0.14485	0.9722	0.98944	1	420	0	-0.14485
FOXO3	4	0.12637	0.034157	0.203611	76	1	0.14142	0.21008	0.17371	0.553701	142	2	0.14142
ZFX	4	0.12379	0.034157	0.203611	75	2	-0.19815	0.99546	0.9993	1	433	0	-0.19815
OVOL2	4	0.12307	0.034157	0.203611	74	2	-0.14755	0.41417	0.34377	0.723623	202	1	-0.14755
MBD1	4	0.12163	0.034147	0.203611	73	2	-0.13172	0.48475	0.38466	0.723623	219	1	-0.13172
ZNF486	4	0.11878	0.034147	0.203611	72	2	-0.064396	0.86419	0.7609	0.936336	371	0	-0.064396
YBX1	4	0.11807	0.034147	0.203611	71	2	-0.17069	0.83388	0.73195	0.933238	353	0	-0.17069
GTF2I	4	0.11478	0.034147	0.203611	70	1	0.024768	0.12828	0.12122	0.501275	96	1	0.024768
ZNF114	4	0.11453	0.034147	0.203611	69	2	-0.12418	0.9671	0.98663	1	419	0	-0.12418
ATF6B	4	0.11174	0.034147	0.203611	68	2	-0.11446	0.45572	0.38466	0.723623	213	1	-0.11446
TFCP2	4	0.11104	0.034147	0.203611	67	2	-0.084448	0.20249	0.17371	0.553701	138	1	-0.084448
NFAT5	4	0.10966	0.034147	0.203611	66	2	-0.23443	0.99721	0.9998	1	438	0	-0.23443
DRAP1	4	0.10897	0.034147	0.203611	65	2	-0.0128	0.49628	0.38466	0.723623	224	1	-0.0128
ZXDC	4	0.107	0.034147	0.203611	64	1	-0.014308	0.14163	0.12122	0.501275	103	1	-0.014308
SNAPC5	4	0.10505	0.020737	0.151084	63	1	-0.18025	0.62525	0.50861	0.876027	263	1	-0.18025
ZBED5	4	0.10113	0.010341	0.076558	62	1	0.070231	0.82998	0.73195	0.933238	350	0	0.070231
MSANTD3	4	0.099468	0.010341	0.076558	61	2	-0.092373	0.83663	0.73195	0.933238	355	0	-0.092373
FOSL2	4	0.097475	0.010341	0.076558	60	2	-0.06271	0.873	0.78587	0.959347	376	0	-0.06271
ZNF644	4	0.096814	0.010341	0.076558	59	2	-0.19215	0.99632	0.9993	1	436	0	-0.19215
THYN1	4	0.095497	0.010341	0.076558	58	2	-0.23085	0.7796	0.66712	0.911346	332	0	-0.23085
MBNL2	4	0.093534	0.010341	0.076558	57	2	-0.20787	0.75763	0.62982	0.876027	325	0	-0.20787
EPAS1	4	0.093255	0.010341	0.076558	56	2	-0.088596	0.73953	0.62982	0.876027	315	0	-0.088596
ZFP42	4	0.092883	0.010341	0.076558	55	2	-0.12196	0.55341	0.38467	0.723623	244	1	-0.12196
GTF2B	4	0.091278	0.010341	0.076558	54	1	0.57009	0.0016378	0.0009401	0.029072	12	3	0.57009
SETDB1	4	0.089298	0.010341	0.076558	53	1	-0.14903	0.71133	0.62981	0.876027	301	0	-0.14903
BACH1	4	0.089014	0.010341	0.076558	52	2	-0.18123	0.78836	0.66713	0.911346	335	0	-0.18123
NPAS2	4	0.088375	0.010341	0.076558	51	2	-0.097747	0.54757	0.38467	0.723623	241	1	-0.097747
ZNF76	4	0.087738	0.010341	0.076558	50	2	-0.18436	0.90621	0.83264	0.97495	392	0	-0.18436
FOXO4	4	0.08458	0.010341	0.076558	49	2	-0.13498	0.98795	0.99761	1	427	0	-0.13498
SALL4	4	0.083954	0.010341	0.076558	48	2	-0.11334	0.97375	0.98944	1	421	0	-0.11334
KLF5	4	0.08334	0.010341	0.076558	47	1	-0.1792	0.99523	0.9993	1	432	0	-0.1792
KLF4	4	0.077792	0.010341	0.076558	46	2	-0.070819	0.16229	0.15273	0.553701	114	1	-0.070819
TEAD3	4	0.07598	0.010341	0.076558	45	2	-0.2489	0.9985	0.9999	1	441	0	-0.2489
IRF9	4	0.071334	0.010341	0.076558	44	1	-0.044304	0.8388	0.73195	0.933238	358	0	-0.044304
CHAMP1	4	0.066603	0.010341	0.076558	43	2	-0.2475	0.94546	0.96985	1	406	0	-0.2475
ZNF263	4	0.063266	0.010331	0.076558	42	1	-0.11422	0.83054	0.73195	0.933238	351	0	-0.11422
MBD2	4	0.060998	0.010331	0.076558	41	2	-0.11861	0.31444	0.26189	0.646278	177	1	-0.11861
STAT6	4	0.056127	0.010331	0.076558	40	2	-0.16017	0.90476	0.83264	0.97495	390	0	-0.16017
ZNF33A	4	0.05454	0.010331	0.076558	39	2	-0.022296	0.079622	0.052054	0.331843	72	2	-0.022296
AHR	4	0.052973	0.010331	0.076558	38	2	-0.12861	0.95486	0.97508	1	411	0	-0.12861
KLF8	4	0.052455	0.010331	0.076558	37	2	0.033593	0.085208	0.11053	0.501275	73	2	0.033593
ZNF354B	4	0.050913	0.010331	0.076558	36	2	-0.24975	0.41985	0.34377	0.723623	204	1	-0.24975
ZNF217	4	0.049019	0.010331	0.076558	35	1	-0.14134	0.7301	0.62981	0.876027	311	0	-0.14134
ZNF544	4	0.048387	0.010331	0.076558	34	2	-0.077433	0.783	0.66712	0.911346	334	0	-0.077433
KLF16	4	0.043022	0.010331	0.076558	33	2	0.0078601	0.087738	0.11054	0.501275	74	2	0.0078601
ELF4	4	0.035706	0.010331	0.076558	32	2	-0.21989	0.47433	0.38466	0.723623	216	1	-0.21989
ZNF672	4	0.035269	0.010331	0.076558	31	2	-0.19837	0.9874	0.99761	1	426	0	-0.19837
CREB3	4	0.026251	0.010331	0.076558	30	2	-0.25546	0.98177	0.9937	1	425	0	-0.25546
NR6A1	4	0.016843	0.0042628	0.06747	29	2	-0.13999	0.81903	0.73194	0.933238	346	0	-0.13999
PHF20	4	0.013137	0.0042628	0.06747	28	3	-0.23211	0.9656	0.98663	1	418	0	-0.23211
ZNF384	4	0.013008	0.0042628	0.06747	27	3	-0.22262	0.99603	0.9993	1	434	0	-0.22262
E2F5	4	0.011524	0.0042628	0.06747	26	3	-0.24372	0.92722	0.90248	1	399	0	-0.24372
FOXO6	4	0.011384	0.0031685	0.058174	25	3	-0.22926	0.9989	0.9999	1	443	0	-0.22926
PA2G4	4	0.011287	0.0031685	0.058174	24	3	-0.31853	0.99512	0.9993	1	431	0	-0.31853
ZNF518A	4	0.010042	0.0026114	0.052114	23	3	-0.33855	0.99826	0.99989	1	440	0	-0.33855
DNMT1	4	0.007367	0.00027357	0.005708	22	3	-0.45734	0.97991	0.99369	1	424	0	-0.45734
FOXI3	4	0.005639	0.00027357	0.005708	21	3	-0.34853	0.99758	0.99989	1	439	0	-0.34853
GRHL2	4	0.00366	0.00026363	0.005708	20	3	-0.42918	0.92811	0.90248	1	401	0	-0.42918
THAP11	4	0.0034916	0.00026363	0.005708	19	3	-0.62326	0.99508	0.9993	1	430	0	-0.62326
SMAD5	4	0.00282	0.00026363	0.005708	18	3	-0.42722	0.9501	0.97507	1	409	0	-0.42722
ESRRG	4	0.0014431	0.00026363	0.005708	17	3	-0.42462	0.98834	0.99762	1	429	0	-0.42462
CEBPD	4	0.00048646	8.4559e-05	0.002426	16	4	-0.27638	0.99951	0.99998	1	444	0	-0.27638
TEAD1	4	0.00014777	4.9741e-06	0.000152	15	4	-0.57597	0.99985	1	1	445	0	-0.57597
ZNF750	4	0.00012627	4.9741e-06	0.000152	14	4	-0.54979	0.99987	1	1	446	0	-0.54979
CEBPB	4	7.9125e-05	4.9741e-06	0.000152	13	4	-0.34825	0.99992	1	1	448	0	-0.34825
ADNP	4	7.7357e-05	4.9741e-06	0.000152	12	4	-0.77836	0.99992	1	1	449	0	-0.77836
GRHL3	4	4.218e-05	4.9741e-06	0.000152	11	3	-0.93307	0.99878	0.9999	1	442	0	-0.93307
TP53	4	2.9331e-05	4.9741e-06	0.000152	10	4	-0.3552	0.99997	1	1	451	0	-0.3552
SP6	4	1.852e-05	4.9741e-06	0.000152	9	4	-0.77232	0.99997	1	1	450	0	-0.77232
IRF6	4	1.3701e-05	4.9741e-06	0.000152	8	4	-0.57925	0.99999	1	1	452	0	-0.57925
TFEB	4	5.1274e-06	4.9741e-06	0.000152	7	4	-1.2417	0.99991	1	1	447	0	-1.2417
CEBPA	4	2.6006e-07	4.9741e-06	0.000152	6	4	-0.53935	1	1	1	453	0	-0.53935
GRHL1	4	1.5763e-07	4.9741e-06	0.000152	5	4	-1.0313	1	1	1	454	0	-1.0313
GCM1	4	1.7032e-08	4.9741e-06	0.000152	4	4	-1.3639	1	1	1	455	0	-1.3639
OVOL1	4	1.1526e-08	4.9741e-06	0.000152	3	4	-1.8626	1	1	1	456	0	-1.8626
DLX3	4	5.9082e-09	4.9741e-06	0.000152	2	4	-1.6045	1	1	1	457	0	-1.6045
MSX2	4	1.9461e-09	4.9741e-06	0.000152	1	4	-1.8693	1	1	1	458	0	-1.8693

## Sheet: Mouse placenta_growth
id	num	neg|score	neg|p-value	neg|fdr	neg|rank	neg|goodsgrna	neg|lfc	pos|score	pos|p-value	pos|fdr	pos|rank	pos|goodsgrna	pos|lfc
RPL38	4	2.3778e-06	4.9753e-06	0.001037	1	4	-2.246	1	1	1	392	0	-2.246
ZFP36L1	4	3.0053e-05	4.9753e-06	0.001037	2	4	-2.1704	0.99997	1	1	391	0	-2.1704
MPI	4	5.3269e-05	1.4926e-05	0.001556	3	4	-1.6247	0.99995	1	1	390	0	-1.6247
PGP	4	6.2823e-05	1.4926e-05	0.001556	4	4	-1.4526	0.99994	1	1	389	0	-1.4526
DNAJC8	4	6.9871e-05	2.4876e-05	0.002075	5	4	-2.5217	0.99993	1	1	388	0	-2.5217
NHLRC2	4	9.008e-05	0.00010448	0.005446	6	4	-2.7654	0.99991	1	1	387	0	-2.7654
RTEL1	4	9.2318e-05	0.00010448	0.005446	7	4	-1.5899	0.99991	1	1	386	0	-1.5899
MECR	4	9.4597e-05	0.00010448	0.005446	8	4	-2.3097	0.99991	1	1	385	0	-2.3097
LONP1	4	0.00014367	0.00064181	0.01131	9	3	-1.8342	0.44221	0.69674	1	191	1	-1.8342
CRKL	4	0.00014969	0.00064181	0.01131	10	4	-2.2004	0.99985	1	1	384	0	-2.2004
EHMT2	4	0.0002459	0.00065176	0.01131	11	4	-1.6672	0.99969	0.99999	1	381	0	-1.6672
POLD1	4	0.00026842	0.00065176	0.01131	12	4	-1.8895	0.99973	0.99999	1	383	0	-1.8895
TRRAP	4	0.00029446	0.00065176	0.01131	13	4	-2.0992	0.99971	0.99999	1	382	0	-2.0992
SQLE	4	0.00037104	0.00066171	0.01131	14	4	-2.4537	0.99963	0.99998	1	380	0	-2.4537
DNM1L	4	0.00050868	0.00067166	0.01131	15	4	-2.8024	0.99949	0.99997	1	379	0	-2.8024
RANGAP1	4	0.00053349	0.00067166	0.01131	16	4	-1.5001	0.99947	0.99997	1	378	0	-1.5001
AURKB	4	0.00054196	0.00067166	0.01131	17	4	-1.9672	0.99946	0.99997	1	377	0	-1.9672
FEN1	4	0.0005592	0.00067166	0.01131	18	4	-3.0961	0.99944	0.99997	1	376	0	-3.0961
GRB2	4	0.00061338	0.00068161	0.01131	19	4	-2.0109	0.99939	0.99996	1	375	0	-2.0109
EGFR	4	0.00064191	0.00073137	0.01131	20	4	-1.9392	0.99936	0.99991	1	374	0	-1.9392
NDUFB8	4	0.00066147	0.00073137	0.01131	21	4	-2.5901	0.99934	0.99991	1	373	0	-2.5901
DPH3	4	0.00067142	0.00073137	0.01131	22	4	-2.4863	0.99933	0.99991	1	372	0	-2.4863
ITGB1	4	0.00075509	0.00077117	0.01131	23	4	-2.4625	0.99924	0.99987	1	371	0	-2.4625
VHL	4	0.0008073	0.00077117	0.01131	24	3	-1.6858	0.61663	0.84107	1	225	1	-1.6858
TLN1	4	0.00082279	0.00077117	0.01131	25	4	-1.6257	0.99918	0.99987	1	370	0	-1.6257
BAP1	4	0.0008345	0.00077117	0.01131	26	4	-1.5603	0.99917	0.99987	1	369	0	-1.5603
SMG1	4	0.00089151	0.00077117	0.01131	27	4	-1.6243	0.99449	0.99932	1	346	0	-1.6243
ZPR1	4	0.00098502	0.00077117	0.01131	28	4	-1.6675	0.99901	0.99987	1	368	0	-1.6675
EMG1	4	0.0014861	0.00083087	0.01131	29	4	-2.2587	0.99851	0.99981	1	367	0	-2.2587
DHODH	4	0.0015044	0.00083087	0.01131	30	4	-2.3342	0.9985	0.99981	1	366	0	-2.3342
BIRC5	4	0.0017629	0.00084082	0.01131	31	4	-1.9517	0.99798	0.99971	1	365	0	-1.9517
WRAP53	4	0.0019704	0.00093038	0.012124	32	4	-1.5384	0.96942	0.99261	1	307	0	-1.5384
MFN2	4	0.0023308	0.0011294	0.013922	33	4	-1.9984	0.99767	0.99959	1	364	0	-1.9984
NOA1	4	0.0024966	0.0012587	0.013922	34	4	-2.0382	0.99588	0.99932	1	352	0	-2.0382
CDK12	4	0.0029127	0.0012687	0.013922	35	4	-2.2752	0.99709	0.99959	1	363	0	-2.2752
NADK2	4	0.0030349	0.0012687	0.013922	36	4	-1.2327	0.99697	0.99959	1	362	0	-1.2327
PTBP1	4	0.003066	0.0012687	0.013922	37	4	-1.1581	0.99693	0.99959	1	361	0	-1.1581
MGA	4	0.003129	0.0012687	0.013922	38	4	-1.1389	0.99687	0.99959	1	360	0	-1.1389
NPM1	4	0.0032907	0.0028906	0.028799	39	4	-1.6844	0.99671	0.99958	1	359	0	-1.6844
PPP1R8	4	0.0033906	0.0028906	0.028799	40	4	-1.574	0.99661	0.99958	1	358	0	-1.574
MLST8	4	0.0034928	0.0028906	0.028799	41	4	-1.0152	0.99651	0.99958	1	357	0	-1.0152
DAP3	4	0.0036683	0.0029006	0.028799	42	4	-1.8479	0.99633	0.99958	1	356	0	-1.8479
DHX9	4	0.0038134	0.0031792	0.029553	43	4	-1.5595	0.99619	0.99958	1	355	0	-1.5595
MYH9	4	0.0038503	0.0031792	0.029553	44	4	-1.0417	0.99615	0.99958	1	354	0	-1.0417
PTK2	4	0.0040008	0.0031891	0.029553	45	4	-1.6369	0.996	0.99958	1	353	0	-1.6369
N6AMT1	4	0.0045202	0.006234	0.045065	46	4	-1.6104	0.99548	0.99932	1	351	0	-1.6104
TTC1	4	0.0048641	0.006234	0.045065	47	4	-1.3191	0.99514	0.99932	1	350	0	-1.3191
NUBPL	4	0.0051807	0.006244	0.045065	48	4	-1.1881	0.99482	0.99932	1	349	0	-1.1881
PDCD7	4	0.0054161	0.006244	0.045065	49	4	-1.131	0.99458	0.99932	1	348	0	-1.131
PUS7	4	0.0054642	0.006244	0.045065	50	4	-0.82563	0.99454	0.99932	1	347	0	-0.82563
TRAF2	4	0.0060139	0.0065823	0.045065	51	4	-1.6693	0.99399	0.99931	1	345	0	-1.6693
CIR1	4	0.0061182	0.0065823	0.045065	52	4	-1.1517	0.99388	0.99931	1	344	0	-1.1517
TRUB2	4	0.0061708	0.0065823	0.045065	53	4	-1.3616	0.99383	0.99931	1	343	0	-1.3616
DDX3X	4	0.0064128	0.0065823	0.045065	54	4	-2.6615	0.98286	0.99802	1	322	0	-2.6615
SSB	4	0.0064938	0.0065823	0.045065	55	4	-1.4483	0.99351	0.99931	1	342	0	-1.4483
L3MBTL2	4	0.0065488	0.0065823	0.045065	56	4	-1.4721	0.99345	0.99931	1	341	0	-1.4721
TIMMDC1	4	0.0066042	0.0065823	0.045065	57	4	-1.3151	0.9934	0.99931	1	340	0	-1.3151
GTPBP3	4	0.0069439	0.0065922	0.045065	58	4	-1.3927	0.99306	0.99931	1	339	0	-1.3927
ABCB7	4	0.0072765	0.0065922	0.045065	59	4	-1.2741	0.98408	0.99802	1	326	0	-1.2741
STK11	4	0.007417	0.0065922	0.045065	60	4	-1.0575	0.99258	0.99931	1	338	0	-1.0575
CUL3	4	0.0074778	0.0065922	0.045065	61	4	-2.0465	0.99252	0.99931	1	337	0	-2.0465
CCNC	4	0.0079139	0.0067116	0.045141	62	4	-1.9697	0.99209	0.99914	1	336	0	-1.9697
NSDHL	4	0.008843	0.0069007	0.045676	63	4	-1.8607	0.99116	0.99891	1	335	0	-1.8607
HUS1	4	0.0091938	0.0073286	0.047079	64	4	-1.388	0.99081	0.99891	1	334	0	-1.388
EIF3H	4	0.0093371	0.0073385	0.047079	65	4	-0.94336	0.99066	0.99891	1	333	0	-0.94336
BIRC6	4	0.010232	0.0075674	0.047565	66	4	-0.75684	0.98977	0.99868	1	332	0	-0.75684
MTOR	4	0.011346	0.0077565	0.047565	67	4	-1.4059	0.98513	0.99803	1	328	0	-1.4059
BRCA1	4	0.011523	0.0077565	0.047565	68	4	-1.1831	0.98848	0.99846	1	331	0	-1.1831
COX7C	4	0.011778	0.0081545	0.048637	69	4	-1.3817	0.98822	0.99803	1	330	0	-1.3817
RECQL4	4	0.013013	0.0081644	0.048637	70	4	-1.2059	0.94853	0.98299	1	294	0	-1.2059
ATR	4	0.013589	0.0089207	0.052393	71	4	-0.93531	0.98641	0.99803	1	329	0	-0.93531
SMG9	4	0.014985	0.010463	0.058174	72	4	-1.4622	0.97945	0.99763	1	314	0	-1.4622
CSNK2B	4	0.015042	0.010463	0.058174	73	3	-1.8883	0.90148	0.95752	1	276	0	-1.8883
DDX42	4	0.015465	0.010463	0.058174	74	4	-1.6845	0.98122	0.99802	1	319	0	-1.6845
DENR	4	0.015601	0.010463	0.058174	75	4	-0.90899	0.9844	0.99802	1	327	0	-0.90899
BCL9L	4	0.016029	0.011538	0.060192	76	4	-0.88145	0.98397	0.99802	1	325	0	-0.88145
SETD5	4	0.016355	0.011538	0.060192	77	4	-1.1928	0.98364	0.99802	1	324	0	-1.1928
TAF10	4	0.016798	0.011538	0.060192	78	4	-0.98938	0.9832	0.99802	1	323	0	-0.98938
PAXIP1	4	0.017365	0.011548	0.060192	79	4	-0.81559	0.98264	0.99802	1	321	0	-0.81559
FUBP1	4	0.01748	0.011548	0.060192	80	4	-0.89737	0.98252	0.99802	1	320	0	-0.89737
UBR4	4	0.019027	0.046902	0.209693	81	4	-1.252	0.98097	0.99802	1	318	0	-1.252
DPM1	4	0.019274	0.047131	0.209693	82	4	-0.53167	0.98073	0.99763	1	317	0	-0.53167
HS6ST1	4	0.019472	0.047131	0.209693	83	3	-0.94341	0.082452	0.26944	1	84	1	-0.94341
FAF2	4	0.019524	0.047131	0.209693	84	4	-0.52483	0.98048	0.99763	1	316	0	-0.52483
RPTOR	4	0.019659	0.047131	0.209693	85	4	-1.6389	0.9646	0.99184	1	303	0	-1.6389
OLA1	4	0.019902	0.047131	0.209693	86	4	-0.65493	0.9801	0.99763	1	315	0	-0.65493
CHTOP	4	0.021742	0.047141	0.209693	87	4	-0.68115	0.97826	0.99762	1	313	0	-0.68115
FBXO5	4	0.0222	0.047141	0.209693	88	4	-1.462	0.97673	0.99733	1	312	0	-1.462
FBXL12	4	0.022403	0.047141	0.209693	89	3	-0.97528	0.85712	0.92577	1	265	0	-0.97528
PITRM1	4	0.022428	0.047141	0.209693	90	4	-1.6465	0.96499	0.99184	1	304	0	-1.6465
NCOA6	4	0.023706	0.048743	0.209693	91	4	-0.99897	0.97629	0.99732	1	311	0	-0.99897
NCOR2	4	0.023851	0.048743	0.209693	92	4	-0.71711	0.97615	0.99732	1	310	0	-0.71711
CELF1	4	0.024502	0.049648	0.209693	93	4	-1.1728	0.94534	0.97881	1	292	0	-1.1728
SMAD4	4	0.024886	0.049648	0.209693	94	4	-0.85802	0.97511	0.99611	1	309	0	-0.85802
DDX11	4	0.024943	0.049648	0.209693	95	3	-1.0609	0.54822	0.80716	1	214	1	-1.0609
SPINT1	4	0.025955	0.050275	0.209693	96	4	-0.55045	0.97405	0.99536	1	308	0	-0.55045
NRBP1	4	0.026266	0.050275	0.209693	97	3	-2.1605	0.61429	0.84107	1	224	1	-2.1605
CDK7	4	0.02764	0.050285	0.209693	98	3	-1.8645	0.84267	0.90833	1	264	1	-1.8645
PCGF6	4	0.029057	0.051609	0.209693	99	3	-1.1421	0.88913	0.95003	1	269	0	-1.1421
MED16	4	0.030026	0.053668	0.209693	100	4	-0.77093	0.96925	0.99261	1	306	0	-0.77093
DAXX	4	0.030271	0.053668	0.209693	101	3	-0.94311	0.91199	0.96104	1	278	0	-0.94311
PEG10	4	0.030929	0.053668	0.209693	102	4	-0.53511	0.96907	0.99261	1	305	0	-0.53511
UBE2L3	4	0.033836	0.053678	0.209693	103	3	-1.3582	0.89005	0.95398	1	270	0	-1.3582
WNK1	4	0.034366	0.054285	0.209693	104	3	-1.4031	0.93335	0.97385	1	284	0	-1.4031
DHX35	4	0.036187	0.055808	0.209693	105	4	-0.62003	0.96381	0.99184	1	302	0	-0.62003
WBP11	4	0.036811	0.055818	0.209693	106	4	-1.0288	0.94801	0.98299	1	293	0	-1.0288
ARID1A	4	0.036989	0.055818	0.209693	107	4	-0.43704	0.96301	0.99183	1	301	0	-0.43704
VPS53	4	0.037089	0.055818	0.209693	108	3	-1.0493	0.18158	0.51894	1	136	1	-1.0493
COPS2	4	0.037648	0.055818	0.209693	109	4	-1.181	0.94202	0.9788	1	290	0	-1.181
ZWILCH	4	0.037805	0.055818	0.209693	110	4	-1.274	0.9622	0.99183	1	300	0	-1.274
RAD23B	4	0.03793	0.055818	0.209693	111	3	-0.84938	0.89719	0.95399	1	272	0	-0.84938
PMM2	4	0.038213	0.057957	0.215786	112	3	-0.7898	0.81864	0.88592	1	254	1	-0.7898
STAG1	4	0.039903	0.058922	0.217438	113	4	-0.64029	0.9601	0.99065	1	299	0	-0.64029
AKT1	4	0.041203	0.061917	0.224553	114	4	-0.29812	0.9588	0.99064	1	298	0	-0.29812
MAPK1	4	0.041644	0.061927	0.224553	115	4	-0.41261	0.95836	0.99064	1	297	0	-0.41261
TMED2	4	0.047696	0.06538	0.23503	116	4	-0.44298	0.9523	0.98647	1	296	0	-0.44298
FBXL5	4	0.049277	0.066803	0.23611	117	3	-1.5831	0.91913	0.96792	1	280	0	-1.5831
GJB3	4	0.049937	0.066813	0.23611	118	4	-0.3135	0.95006	0.98477	1	295	0	-0.3135
SCRIB	4	0.051545	0.068286	0.239287	119	2	-0.44735	0.45476	0.71211	1	196	2	-0.44735
PARVA	4	0.054927	0.076515	0.263726	120	4	-0.91822	0.94507	0.97881	1	291	0	-0.91822
SETD2	4	0.058345	0.076525	0.263726	121	3	-0.93	0.93209	0.97385	1	282	0	-0.93
KDM6A	4	0.060574	0.080694	0.273572	122	4	-0.5329	0.93943	0.97386	1	289	0	-0.5329
CRLS1	4	0.061754	0.080694	0.273572	123	4	-0.84376	0.93825	0.97386	1	288	0	-0.84376
PKD1	4	0.073427	0.084794	0.278449	124	1	-0.063611	0.87515	0.94083	1	267	0	-0.063611
GPATCH1	4	0.074537	0.084794	0.278449	125	3	-0.49986	0.7124	0.85789	1	241	1	-0.49986
POU2F1	4	0.075815	0.084794	0.278449	126	3	-0.91698	0.15654	0.47868	1	129	1	-0.91698
TXNRD1	4	0.077537	0.084804	0.278449	127	3	-1.809	0.60242	0.82966	1	223	1	-1.809
PALB2	4	0.095037	0.12424	0.404743	128	3	-0.61159	0.83966	0.90832	1	262	1	-0.61159
ANAPC15	4	0.10559	0.15425	0.498617	129	3	-0.57413	0.24951	0.60142	1	151	1	-0.57413
DDX39A	4	0.11569	0.15642	0.50174	130	3	-0.44499	0.43599	0.68908	1	190	1	-0.44499
CCDC134	4	0.12688	0.17079	0.539254	131	3	-0.6109	0.8278	0.89738	1	257	1	-0.6109
ARHGEF7	4	0.12803	0.17079	0.539254	132	3	-0.8564	0.55348	0.80716	1	216	1	-0.8564
RANBP1	4	0.13506	0.17677	0.539254	133	3	-0.4211	0.90885	0.96103	1	277	0	-0.4211
SMCHD1	4	0.13684	0.17677	0.539254	134	3	-0.71023	0.93367	0.97385	1	285	0	-0.71023
ZNF568	4	0.1429	0.17678	0.539254	135	3	-0.4887	0.91803	0.96791	1	279	0	-0.4887
GNPNAT1	4	0.14335	0.17678	0.539254	136	3	-0.71801	0.043632	0.18349	1	59	1	-0.71801
DHCR7	4	0.15288	0.17846	0.539254	137	3	-0.39991	0.93241	0.97385	1	283	0	-0.39991
DNAJB6	4	0.15415	0.17846	0.539254	138	3	-0.74333	0.80565	0.87451	1	252	1	-0.74333
ATRX	4	0.16191	0.18532	0.555972	139	3	-0.79147	0.39595	0.65727	1	184	1	-0.79147
COMMD10	4	0.18428	0.19518	0.577278	140	3	-0.43777	0.69996	0.85199	1	239	1	-0.43777
PHLDA2	4	0.18568	0.19519	0.577278	141	3	-0.22223	0.6259	0.84108	1	226	1	-0.22223
TRIP12	4	0.19279	0.20461	0.600856	142	3	-0.39908	0.46356	0.73526	1	199	1	-0.39908
RGCC	4	0.19857	0.21126	0.611759	143	3	-0.26739	0.79925	0.8745	1	251	1	-0.26739
CRB2	4	0.20002	0.21126	0.611759	144	3	-0.40355	0.82651	0.89738	1	256	1	-0.40355
ARHGAP28	4	0.21642	0.22221	0.62602	145	3	-0.34934	0.76244	0.8579	1	247	1	-0.34934
ATAD3A	4	0.21794	0.22221	0.62602	146	3	-0.25047	0.92983	0.97106	1	281	0	-0.25047
GAB1	4	0.21947	0.22221	0.62602	147	3	-0.27335	0.89544	0.95399	1	271	0	-0.27335
SLC52A3	4	0.22408	0.22222	0.62602	148	3	-0.23168	0.53486	0.80715	1	210	1	-0.23168
PTP4A2	4	0.23324	0.22669	0.62602	149	2	-0.65124	0.87565	0.94083	1	268	0	-0.65124
AGO2	4	0.23424	0.22669	0.62602	150	3	-0.34683	0.93644	0.97386	1	286	0	-0.34683
NEK9	4	0.23503	0.22669	0.62602	151	3	-0.41477	0.90021	0.95751	1	274	0	-0.41477
KDR	4	0.24785	0.23155	0.628789	152	3	-0.20938	0.71894	0.85789	1	242	1	-0.20938
LOX	4	0.24866	0.23155	0.628789	153	3	-0.26301	0.79196	0.86889	1	250	1	-0.26301
TMCC2	4	0.25192	0.23673	0.628789	154	3	-0.15268	0.5841	0.82436	1	220	1	-0.15268
SLC20A1	4	0.25274	0.23673	0.628789	155	3	-0.18851	0.89978	0.95751	1	273	0	-0.18851
GJB5	4	0.2552	0.23673	0.628789	156	3	-0.33525	0.41542	0.65728	1	188	1	-0.33525
ROCK2	4	0.26182	0.23674	0.628789	157	3	-0.68865	0.70093	0.852	1	240	1	-0.68865
DLL4	4	0.26767	0.24902	0.657217	158	3	-0.19269	0.53756	0.80715	1	211	1	-0.19269
DNMT3B	4	0.26936	0.25503	0.660563	159	3	-0.22478	0.74741	0.8579	1	245	1	-0.22478
RICTOR	4	0.27104	0.25503	0.660563	160	3	-0.38937	0.90063	0.95752	1	275	0	-0.38937
FOXD3	4	0.27444	0.25504	0.660563	161	3	-0.29558	0.84087	0.90833	1	263	1	-0.29558
WASF2	4	0.27998	0.26177	0.661599	162	2	-0.11543	0.1857	0.53071	1	137	1	-0.11543
FGFR1OP2	4	0.28213	0.26178	0.661599	163	3	-0.17828	0.26866	0.60142	1	156	1	-0.17828
IGF2BP1	4	0.28299	0.26178	0.661599	164	3	-0.21421	0.67387	0.84664	1	235	1	-0.21421
SNX13	4	0.28386	0.26178	0.661599	165	3	-0.20549	0.58286	0.82436	1	219	1	-0.20549
NODAL	4	0.28732	0.27627	0.689853	166	3	-0.38701	0.569	0.81872	1	217	1	-0.38701
MED1	4	0.2908	0.27627	0.689853	167	3	-0.21418	0.76162	0.8579	1	246	1	-0.21418
GGNBP2	4	0.29781	0.29538	0.733168	168	3	-0.17336	0.93735	0.97386	1	287	0	-0.17336
CSDE1	4	0.30225	0.30303	0.74771	169	2	-0.3978	0.48225	0.75058	1	203	2	-0.3978
BAIAP2	4	0.3049	0.33004	0.800166	170	3	-0.14533	0.32392	0.62548	1	169	1	-0.14533
TLK2	4	0.3095	0.33004	0.800166	171	2	-0.33794	0.46324	0.73526	1	198	2	-0.33794
MYO18A	4	0.32034	0.33004	0.800166	172	2	-0.15495	0.24564	0.60141	1	149	2	-0.15495
PIEZO1	4	0.35582	0.35814	0.858313	173	2	-0.14345	0.22343	0.60141	1	143	2	-0.14345
BRAF	4	0.36324	0.35815	0.858313	174	2	-0.30508	0.83287	0.89738	1	258	1	-0.30508
TJP1	4	0.3877	0.36898	0.874257	175	2	-0.036625	0.19655	0.56385	1	138	2	-0.036625
FOCAD	4	0.39196	0.36899	0.874257	176	2	-0.30176	0.81997	0.88592	1	255	1	-0.30176
KRT8	4	0.44095	0.39198	0.923471	177	2	-0.19821	0.67902	0.84664	1	236	1	-0.19821
CUL4B	4	0.44414	0.40932	0.936088	178	2	-0.31672	0.5976	0.82437	1	222	1	-0.31672
PDGFRA	4	0.45449	0.40932	0.936088	179	1	0.023878	0.44627	0.70524	1	193	2	0.023878
MAPK7	4	0.45688	0.40932	0.936088	180	2	-0.070433	0.38344	0.63295	1	181	2	-0.070433
FRYL	4	0.46536	0.40933	0.936088	181	2	-0.16707	0.30432	0.62548	1	164	2	-0.16707
ADAMTS1	4	0.47065	0.40933	0.936088	182	2	-0.25801	0.6316	0.84663	1	228	1	-0.25801
DENND4C	4	0.4812	0.41528	0.936088	183	2	-0.28683	0.83349	0.89738	1	259	1	-0.28683
SUFU	4	0.48647	0.41529	0.936088	184	2	-0.096009	0.45143	0.70525	1	194	2	-0.096009
RAB21	4	0.48857	0.41529	0.936088	185	2	-0.25032	0.57534	0.81873	1	218	1	-0.25032
COMMD1	4	0.49382	0.4315	0.967396	186	2	-0.097619	0.31684	0.62548	1	167	2	-0.097619
ADAMTS6	4	0.49906	0.46557	1	187	2	-0.25862	0.5389	0.80715	1	212	1	-0.25862
STIM1	4	0.50116	0.46557	1	188	2	-0.10474	0.33574	0.62548	1	174	2	-0.10474
SENP1	4	0.51681	0.49682	1	189	2	-0.21777	0.66128	0.84663	1	233	1	-0.21777
ROR2	4	0.52511	0.49683	1	190	2	-0.28758	0.83844	0.90832	1	261	1	-0.28758
COL27A1	4	0.5267	0.50285	1	191	1	0.19825	0.097494	0.32604	1	92	3	0.19825
CAND1	4	0.52925	0.50285	1	192	2	-0.11175	0.28776	0.61615	1	161	2	-0.11175
PSPH	4	0.53338	0.50286	1	193	2	-0.15929	0.49067	0.76471	1	207	2	-0.15929
LY6E	4	0.53853	0.50286	1	194	2	-0.19238	0.28185	0.61615	1	159	1	-0.19238
VANGL2	4	0.54161	0.50875	1	195	2	-0.1943	0.29486	0.61616	1	162	1	-0.1943
MECP2	4	0.54879	0.51528	1	196	2	-0.1721	0.62819	0.84663	1	227	1	-0.1721
EPCAM	4	0.54981	0.51529	1	197	2	-0.16341	0.6718	0.84664	1	234	1	-0.16341
CALCRL	4	0.55899	0.5224	1	198	2	-0.20992	0.34687	0.62549	1	178	1	-0.20992
TYROBP	4	0.56102	0.5224	1	199	2	-0.13461	0.63724	0.84663	1	230	1	-0.13461
CCDC25	4	0.56406	0.53552	1	200	2	-0.095222	0.34312	0.62549	1	177	2	-0.095222
PNPLA6	4	0.57114	0.53553	1	201	2	-0.027226	0.13308	0.43897	1	119	2	-0.027226
WDFY3	4	0.58319	0.54259	1	202	2	-0.11894	0.65159	0.84663	1	231	1	-0.11894
CACNA1S	4	0.58818	0.5426	1	203	2	-0.13977	0.54954	0.80716	1	215	1	-0.13977
ADA	4	0.59116	0.5426	1	204	2	-0.14211	0.59028	0.82437	1	221	1	-0.14211
CDX2	4	0.59215	0.5426	1	205	2	0.059397	0.24215	0.60141	1	148	2	0.059397
CHRND	4	0.59909	0.55005	1	206	2	-0.1363	0.78448	0.86318	1	249	1	-0.1363
PIGL	4	0.60204	0.56258	1	207	2	-0.07647	0.34101	0.62549	1	176	2	-0.07647
ETV2	4	0.60303	0.56258	1	208	2	-0.061083	0.44529	0.70524	1	192	1	-0.061083
MAP2K1	4	0.60598	0.56258	1	209	2	-0.14463	0.63386	0.84663	1	229	1	-0.14463
ADM	4	0.60892	0.56259	1	210	2	-0.12327	0.81461	0.88591	1	253	1	-0.12327
WNT2	4	0.61867	0.57046	1	211	2	-0.047833	0.48436	0.75059	1	204	2	-0.047833
CAMSAP3	4	0.63218	0.58956	1	212	2	0.14542	0.064932	0.2365	1	64	2	0.14542
JUP	4	0.63791	0.5977	1	213	2	0.072353	0.12087	0.41314	1	107	2	0.072353
NMNAT2	4	0.63887	0.5977	1	214	2	-0.088839	0.47487	0.74406	1	201	2	-0.088839
COMT	4	0.64456	0.60588	1	215	2	-0.094203	0.76325	0.8579	1	248	1	-0.094203
FAH	4	0.64645	0.60588	1	216	2	0.052237	0.29602	0.61616	1	163	2	0.052237
SIX1	4	0.65958	0.62423	1	217	2	0.010138	0.32837	0.62548	1	170	2	0.010138
ALKBH1	4	0.66423	0.63348	1	218	2	-0.036167	0.30586	0.62548	1	165	2	-0.036167
SLC12A5	4	0.66657	0.63348	1	219	1	0.33922	0.026719	0.15582	1	48	3	0.33922
CUL7	4	0.66762	0.63348	1	220	1	0.38394	0.023229	0.15147	1	46	3	0.38394
HMOX1	4	0.66884	0.63349	1	221	2	0.10487	0.19844	0.56385	1	139	2	0.10487
PAK4	4	0.66976	0.63349	1	222	2	-0.091093	0.26296	0.60142	1	155	1	-0.091093
HCST	4	0.67284	0.63349	1	223	2	-0.072826	0.68912	0.84664	1	237	1	-0.072826
ARAP3	4	0.67387	0.63349	1	224	1	0.51129	0.0023559	0.021598	0.600415	15	3	0.51129
RAPGEF2	4	0.68073	0.65458	1	225	2	-0.1123	0.83598	0.90266	1	260	1	-0.1123
ADAMTS3	4	0.68254	0.65458	1	226	2	0.052015	0.31266	0.62548	1	166	2	0.052015
CSF2	4	0.6841	0.65459	1	227	1	0.025592	0.28372	0.61615	1	160	2	0.025592
HSP90AB1	4	0.68435	0.65459	1	228	2	-0.062338	0.5469	0.80716	1	213	1	-0.062338
NUMB	4	0.68511	0.65459	1	229	1	0.07096	0.16704	0.5001	1	134	2	0.07096
MTHFD2	4	0.70766	0.66286	1	230	1	0.21993	0.11569	0.3901	1	102	3	0.21993
SOX2	4	0.7124	0.66286	1	231	1	0.19809	0.074537	0.24257	1	78	3	0.19809
BCAS3	4	0.71428	0.66286	1	232	1	0.13566	0.1246	0.42035	1	111	3	0.13566
PGAP2	4	0.74311	0.66287	1	233	1	0.10696	0.21954	0.60141	1	141	2	0.10696
BLOC1S2	4	0.76162	0.67995	1	234	1	0.0092511	0.48015	0.75058	1	202	2	0.0092511
SOCS3	4	0.76407	0.67995	1	235	1	0.14682	0.074096	0.24257	1	77	2	0.14682
COLGALT1	4	0.78599	0.68847	1	236	1	0.31503	0.069555	0.24256	1	72	3	0.31503
RGL1	4	0.78974	0.69684	1	237	1	0.011173	0.33459	0.62548	1	173	1	0.011173
DUSP9	4	0.79344	0.69685	1	238	1	0.33552	0.033836	0.17096	1	52	3	0.33552
S100A16	4	0.79417	0.69685	1	239	1	0.051485	0.4154	0.65728	1	187	2	0.051485
GNPTAB	4	0.79853	0.70533	1	240	1	0.053122	0.23785	0.60141	1	147	2	0.053122
KLB	4	0.80424	0.70533	1	241	1	0.075583	0.15288	0.47138	1	127	3	0.075583
WNT6	4	0.80982	0.70533	1	242	1	0.39445	0.014985	0.087739	0.988842	37	3	0.39445
AFF4	4	0.81393	0.70533	1	243	1	-0.013629	0.72078	0.85789	1	243	1	-0.013629
SMAD1	4	0.81461	0.70533	1	244	1	0.17831	0.12919	0.43314	1	117	3	0.17831
TTPA	4	0.81931	0.70533	1	245	1	0.085547	0.40048	0.65727	1	186	2	0.085547
SUCLA2	4	0.82844	0.70534	1	246	1	-0.065194	0.50159	0.78483	1	209	1	-0.065194
CXADR	4	0.83721	0.70534	1	247	1	0.040569	0.48857	0.7647	1	206	2	0.040569
ITGAV	4	0.83783	0.70534	1	248	1	0.10041	0.23393	0.60141	1	146	2	0.10041
HOXA13	4	0.84026	0.70534	1	249	1	-0.039771	0.69801	0.84664	1	238	1	-0.039771
TLE3	4	0.85204	0.71457	1	250	1	0.11654	0.16125	0.50009	1	133	3	0.11654
SLC7A7	4	0.85261	0.71457	1	251	1	0.066081	0.26105	0.60142	1	154	2	0.066081
SSR2	4	0.85545	0.71458	1	252	1	0.41754	0.036429	0.17688	1	54	3	0.41754
MECOM	4	0.85768	0.71458	1	253	1	0.21074	0.22148	0.60141	1	142	2	0.21074
RPGRIP1L	4	0.85879	0.71458	1	254	1	0.33096	0.027873	0.15583	1	49	3	0.33096
SENP2	4	0.85989	0.71458	1	255	1	0.13831	0.33679	0.62548	1	175	2	0.13831
CBS	4	0.86044	0.71458	1	256	1	0.29586	0.049609	0.1835	1	61	3	0.29586
PLK2	4	0.86689	0.74	1	257	1	0.35163	0.042616	0.18349	1	58	3	0.35163
SS18	4	0.86847	0.74001	1	258	1	0.18308	0.12574	0.42035	1	113	3	0.18308
PDGFRB	4	0.87004	0.74001	1	259	1	0.35108	0.03994	0.17689	1	56	3	0.35108
ADAR	4	0.87312	0.74859	1	260	1	0.078776	0.15543	0.47868	1	128	3	0.078776
INF2	4	0.87363	0.74859	1	261	1	-0.025101	0.74569	0.8579	1	244	1	-0.025101
EPOR	4	0.87565	0.7486	1	262	1	0.013049	0.38663	0.64924	1	182	2	0.013049
CDH5	4	0.87615	0.7486	1	263	1	0.1409	0.11899	0.40146	1	104	3	0.1409
MED24	4	0.87765	0.7486	1	264	1	0.04599	0.45794	0.71915	1	197	2	0.04599
ITGB7	4	0.87913	0.75721	1	265	1	0.031056	0.49487	0.77065	1	208	2	0.031056
HSD17B2	4	0.88157	0.76627	1	266	1	-0.011197	0.46806	0.73527	1	200	1	-0.011197
ESX1	4	0.88445	0.77533	1	267	1	0.072389	0.39941	0.65727	1	185	2	0.072389
PRDM1	4	0.88727	0.77533	1	268	1	0.15609	0.12803	0.42591	1	115	3	0.15609
RAF1	4	0.88867	0.77533	1	269	1	0.28371	0.10559	0.3609	1	97	3	0.28371
ADAM17	4	0.88959	0.77534	1	270	1	0.13169	0.11954	0.40146	1	106	3	0.13169
AMOT	4	0.89005	0.77534	1	271	1	0.14973	0.13035	0.43897	1	118	3	0.14973
ENPP2	4	0.89096	0.77534	1	272	1	0.0058317	0.66021	0.84663	1	232	1	0.0058317
TBX20	4	0.89187	0.77534	1	273	1	0.28412	0.081943	0.26943	1	82	3	0.28412
CDH1	4	0.89322	0.77534	1	274	1	0.13377	0.11031	0.36091	1	100	3	0.13377
PGF	4	0.89411	0.77534	1	275	1	0.17751	0.1266	0.42036	1	114	2	0.17751
MDFI	4	0.89849	0.78367	1	276	1	0.39255	0.0037455	0.031936	0.665871	20	3	0.39255
ABCA1	4	0.90021	0.78368	1	277	1	0.21249	0.072021	0.24256	1	74	3	0.21249
MAF	4	0.90398	0.79283	1	278	1	-0.010708	0.48541	0.75059	1	205	2	-0.010708
MAP3K3	4	0.91083	0.79284	1	279	1	0.28012	0.014378	0.084734	0.981501	36	2	0.28012
IL5	4	0.9143	0.81003	1	280	1	0.10621	0.23324	0.60141	1	145	2	0.10621
GHR	4	0.91543	0.81003	1	281	1	0.38193	0.069453	0.24256	1	71	3	0.38193
IGF2	4	0.9158	0.81004	1	282	1	0.22504	0.057979	0.2158	1	62	3	0.22504
VEGFA	4	0.91618	0.81004	1	283	1	-0.016702	0.22604	0.60141	1	144	1	-0.016702
SDC4	4	0.91655	0.81004	1	284	1	-0.059845	0.17745	0.50735	1	135	1	-0.059845
IGF2R	4	0.91692	0.81004	1	285	1	0.38817	0.030518	0.16585	1	51	3	0.38817
PDZRN3	4	0.91729	0.81004	1	286	1	0.20943	0.075815	0.24257	1	79	3	0.20943
APELA	4	0.91876	0.81915	1	287	1	-0.074776	0.20404	0.57436	1	140	1	-0.074776
EXOC3L2	4	0.92164	0.82767	1	288	1	0.066042	0.13328	0.43897	1	120	3	0.066042
GAB3	4	0.92445	0.83632	1	289	1	0.12187	0.24814	0.60142	1	150	2	0.12187
GJC1	4	0.92514	0.83632	1	290	1	0.25698	0.077537	0.24257	1	80	3	0.25698
RTL1	4	0.92582	0.83633	1	291	1	0.1716	0.084199	0.27545	1	86	3	0.1716
PIGF	4	0.92616	0.83633	1	292	1	0.3807	0.08976	0.29483	1	87	3	0.3807
CAPN2	4	0.93015	0.85319	1	293	1	0.19124	0.077971	0.24257	1	81	3	0.19124
UTF1	4	0.93048	0.85319	1	294	1	0.094471	0.12234	0.41315	1	109	3	0.094471
ITGB3	4	0.9308	0.85319	1	295	1	0.23462	0.094065	0.29484	1	91	3	0.23462
HGF	4	0.93177	0.8532	1	296	1	0.40119	0.026266	0.15582	1	47	3	0.40119
DSP	4	0.93209	0.8532	1	297	1	-0.033007	0.068889	0.24256	1	70	1	-0.033007
FZD5	4	0.93335	0.8532	1	298	1	0.15156	0.066346	0.23651	1	66	3	0.15156
SMAD2	4	0.93398	0.86175	1	299	1	0.1167	0.2781	0.60854	1	158	2	0.1167
VPS33B	4	0.9346	0.87049	1	300	1	0.14906	0.10405	0.35471	1	96	3	0.14906
MEST	4	0.93614	0.87049	1	301	1	0.13648	0.1082	0.36091	1	99	3	0.13648
SYDE1	4	0.93705	0.87049	1	302	1	0.19716	0.072092	0.24256	1	75	2	0.19716
ESRRB	4	0.93735	0.87049	1	303	1	0.24033	0.065166	0.2365	1	65	3	0.24033
TGFBR3	4	0.93825	0.87049	1	304	0	0.1252	0.14972	0.47137	1	125	3	0.1252
FBXW8	4	0.93913	0.8705	1	305	0	0.13132	0.1593	0.48557	1	131	3	0.13132
ERG	4	0.93943	0.8705	1	306	0	-0.075756	0.27245	0.60142	1	157	1	-0.075756
VPS4B	4	0.94059	0.8705	1	307	0	0.43755	0.036258	0.17688	1	53	3	0.43755
UGGT1	4	0.94173	0.8705	1	308	0	0.054826	0.33153	0.62548	1	171	2	0.054826
ITGA4	4	0.94202	0.8705	1	309	0	0.1104	0.15672	0.47868	1	130	3	0.1104
SLC34A2	4	0.94286	0.8705	1	310	0	0.051888	0.16075	0.49317	1	132	2	0.051888
DLK1	4	0.94342	0.8705	1	311	0	0.45062	0.0095805	0.049887	0.671061	31	3	0.45062
MYH10	4	0.9448	0.87846	1	312	0	0.0066884	0.42179	0.67306	1	189	2	0.0066884
IL10	4	0.94507	0.87846	1	313	0	0.26594	0.0688	0.24256	1	69	3	0.26594
RSPO3	4	0.94562	0.87846	1	314	0	0.25935	0.067539	0.24256	1	67	3	0.25935
PAX6	4	0.94588	0.87846	1	315	0	0.087458	0.33282	0.62548	1	172	2	0.087458
NOTCH1	4	0.94615	0.87846	1	316	0	0.098419	0.14413	0.46464	1	124	3	0.098419
C3	4	0.94669	0.87846	1	317	0	0.18879	0.062051	0.21581	1	63	3	0.18879
SLIT2	4	0.94748	0.87846	1	318	0	-0.032154	0.13952	0.45828	1	123	1	-0.032154
EOMES	4	0.94853	0.87847	1	319	0	0.22487	0.13738	0.43898	1	122	3	0.22487
GJB2	4	0.95006	0.87847	1	320	0	-7.5251e-05	0.86637	0.93575	1	266	0	-7.5251e-05
LPAR3	4	0.95107	0.87847	1	321	0	0.28088	0.082392	0.26944	1	83	3	0.28088
EPO	4	0.95181	0.88612	1	322	0	0.078812	0.31893	0.62548	1	168	2	0.078812
CCM2	4	0.95206	0.88612	1	323	0	0.015566	0.45264	0.70525	1	195	2	0.015566
CHUK	4	0.9523	0.88612	1	324	0	0.47464	0.048119	0.1835	1	60	3	0.47464
ASB4	4	0.95352	0.88613	1	325	0	0.18484	0.10251	0.35471	1	95	3	0.18484
ERN1	4	0.9547	0.89339	1	326	0	0.01809	0.25337	0.60142	1	152	1	0.01809
FGFR2	4	0.95564	0.90047	1	327	0	0.036348	0.091412	0.29484	1	88	1	0.036348
PTH1R	4	0.95633	0.90047	1	328	0	0.24016	0.10611	0.3609	1	98	3	0.24016
BBS1	4	0.95656	0.90047	1	329	0	0.34764	0.015955	0.10138	1	38	3	0.34764
EBF2	4	0.95679	0.90047	1	330	0	0.22357	0.099782	0.34966	1	93	2	0.22357
PORCN	4	0.95724	0.90047	1	331	0	0.058432	0.15019	0.47137	1	126	2	0.058432
FRS2	4	0.95791	0.90047	1	332	0	0.0062759	0.39265	0.64925	1	183	1	0.0062759
SSR1	4	0.95836	0.90048	1	333	0	0.34245	0.068745	0.24256	1	68	3	0.34245
PKD2	4	0.95858	0.90048	1	334	0	0.10932	0.12861	0.43313	1	116	3	0.10932
MEOX2	4	0.95945	0.90048	1	335	0	0.22344	0.1233	0.41315	1	110	3	0.22344
FN1	4	0.95988	0.90048	1	336	0	0.15646	0.093642	0.29484	1	90	2	0.15646
FGFRL1	4	0.96074	0.90048	1	337	0	0.1299	0.11245	0.36669	1	101	3	0.1299
PON3	4	0.96137	0.90048	1	338	0	0.13445	0.11679	0.39505	1	103	3	0.13445
MET	4	0.96401	0.90755	1	339	0	0.36741	0.039359	0.17689	1	55	3	0.36741
PBRM1	4	0.96421	0.90755	1	340	0	0.42833	0.021596	0.1404	1	44	3	0.42833
BMP5	4	0.96499	0.91349	1	341	0	0.23415	0.093581	0.29484	1	89	3	0.23415
LDOC1	4	0.96519	0.91349	1	342	0	0.22466	0.072437	0.24256	1	76	3	0.22466
HMGCL	4	0.96652	0.9135	1	343	0	0.044036	0.25914	0.60142	1	153	2	0.044036
RB1CC1	4	0.96708	0.9135	1	344	0	0.25211	0.12493	0.42035	1	112	2	0.25211
FHOD3	4	0.96745	0.9135	1	345	0	0.38636	0.030026	0.16584	1	50	3	0.38636
THBD	4	0.96889	0.92006	1	346	0	0.18577	0.082841	0.26944	1	85	3	0.18577
EGLN1	4	0.97029	0.92572	1	347	0	0.25024	0.070768	0.24256	1	73	3	0.25024
SLC8A1	4	0.97147	0.93153	1	348	0	0.15222	0.12226	0.41315	1	108	3	0.15222
LLGL2	4	0.97164	0.93153	1	349	0	0.10601	0.37492	0.62549	1	180	2	0.10601
PLAC1	4	0.97197	0.93153	1	350	0	0.89241	0.0012693	0.014264	0.451838	13	3	0.89241
TAL1	4	0.9723	0.93153	1	351	0	0.1093	0.13387	0.43897	1	121	3	0.1093
MLLT10	4	0.97326	0.93154	1	352	0	0.091873	0.36961	0.62549	1	179	2	0.091873
MED23	4	0.97389	0.93154	1	353	0	0.19368	0.1015	0.3547	1	94	3	0.19368
NOTCH2	4	0.97496	0.93154	1	354	0	0.4147	0.041043	0.18349	1	57	3	0.4147
SLK	4	0.976	0.93671	1	355	0	0.24202	0.11926	0.40146	1	105	3	0.24202
ENG	4	0.97785	0.94627	1	356	0	0.29675	0.010748	0.057519	0.726833	33	3	0.29675
LIFR	4	0.97812	0.94627	1	357	0	0.32755	0.021878	0.14354	1	45	4	0.32755
TPH2	4	0.97893	0.95054	1	358	0	0.24046	0.021071	0.1404	1	43	4	0.24046
TGFBR1	4	0.98022	0.95492	1	359	0	0.145	0.019775	0.13718	1	42	4	0.145
ATP11A	4	0.98048	0.95493	1	360	0	0.25533	0.019524	0.12959	1	41	4	0.25533
CHM	4	0.98134	0.95854	1	361	0	0.20211	0.018662	0.12706	1	40	4	0.20211
CFAP53	4	0.98331	0.96562	1	362	0	0.29336	0.016687	0.10139	1	39	4	0.29336
SSR3	4	0.98563	0.97116	1	363	0	0.59789	0.0031291	0.027817	0.610723	16	4	0.59789
ADCY9	4	0.9866	0.97389	1	364	0	0.28382	0.013399	0.074077	0.882573	35	4	0.28382
GNE	4	0.98752	0.97606	1	365	0	0.14066	0.012479	0.061858	0.758665	34	4	0.14066
SLC38A4	4	0.98992	0.98063	1	366	0	0.24095	0.010078	0.053569	0.698068	32	4	0.24095
LAMA1	4	0.99066	0.98274	1	367	0	0.3124	0.0093371	0.049887	0.671061	30	4	0.3124
FGG	4	0.99095	0.98274	1	368	0	0.38696	0.0090523	0.049887	0.671061	29	4	0.38696
TGDS	4	0.99109	0.98274	1	369	0	0.39489	0.0089123	0.049887	0.671061	28	4	0.39489
ITGB8	4	0.99156	0.98274	1	370	0	0.34093	0.0084353	0.049877	0.671061	27	4	0.34093
MAB21L2	4	0.99378	0.98275	1	371	0	0.35164	0.0062238	0.046603	0.671061	26	4	0.35164
CR1L	4	0.99414	0.98275	1	372	0	0.42908	0.0058601	0.046603	0.671061	25	4	0.42908
SFMBT2	4	0.99473	0.98275	1	373	0	0.41939	0.0052739	0.045409	0.671061	24	4	0.41939
CITED1	4	0.995	0.98275	1	374	0	0.34685	0.0049979	0.040016	0.671061	23	4	0.34685
LEPR	4	0.996	0.98605	1	375	0	0.41317	0.0040008	0.037091	0.671061	22	4	0.41317
GPC3	4	0.99611	0.98605	1	376	0	0.59932	0.0038875	0.037091	0.671061	21	4	0.59932
LAMA5	4	0.99661	0.98606	1	377	0	0.29596	0.0033906	0.027827	0.610723	19	4	0.29596
PDGFB	4	0.99664	0.98606	1	378	0	0.29462	0.0033571	0.027827	0.610723	18	4	0.29462
CCDC8	4	0.99671	0.98606	1	379	0	0.30672	0.0032907	0.027827	0.610723	17	4	0.30672
DLC1	4	0.99855	0.99138	1	380	0	0.55835	0.0014502	0.01517	0.451838	14	4	0.55835
NF2	4	0.99897	0.99436	1	381	0	0.92135	1.4128e-05	0.00036319	0.0287	5	4	0.92135
CNOT4	4	0.99903	0.99436	1	382	0	1.1239	0.0001767	0.0018458	0.093154	8	4	1.1239
DNMT3L	4	0.99947	0.99824	1	383	0	0.51829	0.00053349	0.004234	0.14713	12	4	0.51829
SAV1	4	0.99951	0.99854	1	384	0	0.65289	0.00049263	0.0039553	0.14713	11	4	0.65289
RB1	4	0.99967	0.99902	1	385	0	0.74652	0.00033404	0.0022339	0.093154	10	4	0.74652
PTEN	4	0.99969	0.99903	1	386	0	0.63158	0.00031096	0.0022239	0.093154	9	4	0.63158
NRK	4	0.99983	0.99941	1	387	0	0.59156	0.00017374	0.0018458	0.093154	7	4	0.59156
FZR1	4	0.99986	0.99956	1	388	0	0.95276	2.6106e-06	3.4827e-05	0.003631	4	4	0.95276
GRB10	4	0.99998	0.99964	1	389	0	0.81458	2.3797e-05	0.00041295	0.0287	6	4	0.81458
ELAVL1	4	0.99999	0.99992	1	390	0	1.1738	5.2731e-07	2.4876e-05	0.003631	2	4	1.1738
MAPK14	4	1	0.99997	1	391	0	0.97011	1.4122e-06	3.4827e-05	0.003631	3	4	0.97011
CDKN1C	4	1	1	1	392	0	2.323	4.2909e-09	4.9753e-06	0.002075	1	4	2.323

## Sheet: Mouse placenta_EVT
id	num	neg|score	neg|p-value	neg|fdr	neg|rank	neg|goodsgrna	neg|lfc	pos|score	pos|p-value	pos|fdr	pos|rank	pos|goodsgrna	pos|lfc
FZR1	4	1.3453e-08	4.9753e-06	0.000519	1	4	-0.75038	0.99998	1	1	389	0	-0.75038
CNOT4	4	1.4305e-07	4.9753e-06	0.000519	2	4	-0.97722	1	1	1	392	0	-0.97722
ANAPC15	4	7.756e-07	4.9753e-06	0.000519	3	4	-0.61765	1	1	1	391	0	-0.61765
SS18	4	8.402e-07	4.9753e-06	0.000519	4	4	-0.6589	1	1	1	390	0	-0.6589
POU2F1	4	0.00071233	5.4728e-05	0.004564	5	4	-0.52881	0.99929	0.99995	1	388	0	-0.52881
DLC1	4	0.0010961	0.00013433	0.008595	6	4	-0.21034	0.9989	0.99987	1	387	0	-0.21034
CAND1	4	0.0011052	0.00014428	0.008595	7	4	-0.40092	0.9963	0.99859	1	386	0	-0.40092
COX7C	4	0.0024966	0.00098013	0.051089	8	3	-0.51236	0.35726	0.3158	0.856859	150	1	-0.51236
MAP3K3	4	0.0030713	0.001209	0.056017	9	3	-0.31753	0.97556	0.98247	1	376	0	-0.31753
SETD5	4	0.0040125	0.003418	0.104185	10	3	-0.54161	0.51566	0.48585	1	194	1	-0.54161
ELAVL1	4	0.0082607	0.0040648	0.104185	11	3	-0.21354	0.91467	0.94145	1	350	0	-0.21354
ATR	4	0.0093437	0.004433	0.104185	12	3	-0.42614	0.69507	0.6488	1	260	0	-0.42614
MFN2	4	0.009847	0.004433	0.104185	13	2	-0.45991	0.97919	0.98437	1	377	0	-0.45991
EIF3H	4	0.011269	0.0050101	0.104185	14	2	-0.48555	0.32927	0.31579	0.856859	142	1	-0.48555
FBXO5	4	0.012023	0.0050101	0.104185	15	3	-0.42307	0.68106	0.64879	1	254	0	-0.42307
NUMB	4	0.013728	0.0050101	0.104185	16	2	-0.13634	0.5469	0.52792	1	202	1	-0.13634
TLK2	4	0.014205	0.0050201	0.104185	17	3	-0.30311	0.98397	0.99141	1	380	0	-0.30311
CITED1	4	0.015144	0.0050201	0.104185	18	3	-0.24922	0.99189	0.99575	1	385	0	-0.24922
FGFR2	4	0.015719	0.0050201	0.104185	19	3	-0.24919	0.99022	0.99332	1	384	0	-0.24919
PAXIP1	4	0.016063	0.0050201	0.104185	20	3	-0.26997	0.85545	0.894	1	332	0	-0.26997
ZPR1	4	0.017865	0.0057365	0.104185	21	1	0.05859	0.10693	0.099451	0.575985	69	1	0.05859
SLC12A5	4	0.018191	0.0057464	0.104185	22	3	-0.20811	0.35553	0.3158	0.856859	149	1	-0.20811
EXOC3L2	4	0.018199	0.0057464	0.104185	23	2	-0.20024	0.74483	0.74572	1	279	0	-0.20024
TMED2	4	0.02042	0.0067216	0.107964	24	3	-0.29317	0.81325	0.83162	1	307	0	-0.29317
IGF2R	4	0.021596	0.0067315	0.107964	25	3	-0.29373	0.46955	0.40117	0.885146	178	1	-0.29373
SENP1	4	0.022588	0.0067315	0.107964	26	1	0.020686	0.18998	0.27309	0.837366	108	2	0.020686
STK11	4	0.024943	0.0078958	0.117739	27	2	-0.2659	0.98375	0.99141	1	379	0	-0.2659
CCDC25	4	0.026615	0.0079057	0.117739	28	2	-0.18452	0.2437	0.27309	0.837366	126	1	-0.18452
TLE3	4	0.028817	0.012592	0.164225	29	3	-0.19658	0.98122	0.98897	1	378	0	-0.19658
CSDE1	4	0.029735	0.012592	0.164225	30	3	-0.31267	0.60839	0.5698	1	227	1	-0.31267
ADAR	4	0.030271	0.012602	0.164225	31	3	-0.22438	0.82971	0.85166	1	316	0	-0.22438
JUP	4	0.031014	0.012602	0.164225	32	3	-0.21517	0.80774	0.83161	1	303	0	-0.21517
NADK2	4	0.031983	0.013796	0.169331	33	1	-0.010821	0.48866	0.40118	0.885146	186	1	-0.010821
KRT8	4	0.032278	0.013806	0.169331	34	3	-0.23162	0.82908	0.85165	1	315	0	-0.23162
GJB3	4	0.034321	0.016065	0.191405	35	3	-0.26834	0.96301	0.96794	1	367	0	-0.26834
DHX35	4	0.035932	0.018284	0.195606	36	3	-0.33444	0.41862	0.35828	0.885146	167	1	-0.33444
L3MBTL2	4	0.036655	0.018294	0.195606	37	1	-0.060764	0.47844	0.40118	0.885146	182	1	-0.060764
DLL4	4	0.03693	0.018294	0.195606	38	2	-0.15671	0.8278	0.85165	1	314	0	-0.15671
PALB2	4	0.037089	0.018294	0.195606	39	3	-0.24772	0.96836	0.98061	1	372	0	-0.24772
PDCD7	4	0.040518	0.021508	0.210338	40	2	-0.24715	0.59395	0.56979	1	221	1	-0.24715
EPCAM	4	0.04082	0.021508	0.210338	41	3	-0.21998	0.78448	0.80988	1	293	0	-0.21998
GTPBP3	4	0.041311	0.023697	0.210338	42	1	-0.11851	0.60958	0.5698	1	228	1	-0.11851
AMOT	4	0.042616	0.023697	0.210338	43	3	-0.18381	0.96745	0.97851	1	371	0	-0.18381
NDUFB8	4	0.043632	0.023697	0.210338	44	1	-0.11566	0.23785	0.27309	0.837366	123	1	-0.11566
FUBP1	4	0.04384	0.023697	0.210338	45	3	-0.33574	0.98461	0.99142	1	381	0	-0.33574
RANGAP1	4	0.045085	0.023707	0.210338	46	3	-0.2588	0.91913	0.94597	1	352	0	-0.2588
PORCN	4	0.045949	0.023707	0.210338	47	2	-0.21179	0.96341	0.96794	1	368	0	-0.21179
BCL9L	4	0.048119	0.026891	0.228936	48	2	-0.22581	0.96421	0.97093	1	369	0	-0.22581
ARHGAP28	4	0.04925	0.026901	0.228936	49	2	-0.11366	0.10358	0.099441	0.575985	65	2	-0.11366
CRLS1	4	0.05057	0.034504	0.287759	50	1	-0.19228	0.13523	0.19598	0.837366	82	1	-0.19228
UBR4	4	0.05197	0.041668	0.313382	51	3	-0.36062	0.81461	0.83162	1	308	0	-0.36062
RSPO3	4	0.052875	0.045081	0.313382	52	1	-0.075815	0.38436	0.33698	0.856859	158	1	-0.075815
RPL38	4	0.055175	0.045081	0.313382	53	1	0.14037	0.49156	0.40118	0.885146	187	1	0.14037
WNT6	4	0.055665	0.045081	0.313382	54	2	-0.18586	0.96689	0.9785	1	370	0	-0.18586
FN1	4	0.057471	0.045081	0.313382	55	1	-0.025991	0.83098	0.85166	1	317	0	-0.025991
MECP2	4	0.059763	0.045081	0.313382	56	1	-0.051048	0.71615	0.66665	1	268	0	-0.051048
FOXD3	4	0.062051	0.045081	0.313382	57	1	-0.029524	0.25337	0.2731	0.837366	129	1	-0.029524
TBX20	4	0.064296	0.045091	0.313382	58	2	-0.1386	0.1438	0.20662	0.837366	85	1	-0.1386
SOX2	4	0.070768	0.045091	0.313382	59	2	-0.15593	0.22009	0.27309	0.837366	119	1	-0.15593
LLGL2	4	0.07116	0.045091	0.313382	60	2	-0.15859	0.33104	0.31579	0.856859	143	1	-0.15859
RAF1	4	0.074096	0.04924	0.320896	61	2	-0.036203	0.14249	0.19599	0.837366	84	2	-0.036203
DDX42	4	0.075445	0.04924	0.320896	62	2	-0.23556	0.58782	0.54876	1	218	1	-0.23556
ROCK2	4	0.075689	0.04924	0.320896	63	2	-0.24383	0.93675	0.95791	1	359	0	-0.24383
GRB2	4	0.077948	0.04925	0.320896	64	1	0.18667	0.073426	0.078574	0.575985	48	2	0.18667
PTH1R	4	0.08163	0.054216	0.323029	65	2	-0.1759	0.92983	0.95425	1	354	0	-0.1759
ZFP36L1	4	0.082452	0.054216	0.323029	66	1	-0.10034	0.36922	0.33698	0.856859	154	1	-0.10034
IGF2	4	0.083734	0.054216	0.323029	67	2	-0.11232	0.8835	0.91431	1	342	0	-0.11232
SSR3	4	0.084699	0.054216	0.323029	68	2	-0.19539	0.69012	0.6488	1	257	0	-0.19539
ARID1A	4	0.085859	0.054216	0.323029	69	2	-0.042103	0.5915	0.56979	1	219	1	-0.042103
CDK7	4	0.089178	0.054225	0.323029	70	2	-0.32513	0.96095	0.96794	1	365	0	-0.32513
C3	4	0.095867	0.059788	0.351148	71	2	-0.1301	0.9184	0.94597	1	351	0	-0.1301
GAB3	4	0.099782	0.088296	0.42583	72	2	-0.022333	0.092355	0.091839	0.575985	57	2	-0.022333
GJB2	4	0.10031	0.088296	0.42583	73	1	-0.0038435	0.2967	0.2731	0.837366	135	1	-0.0038435
TTC1	4	0.10358	0.093938	0.42583	74	2	-0.23695	0.77601	0.79808	1	290	0	-0.23695
HGF	4	0.10434	0.093938	0.42583	75	2	0.0024873	0.043707	0.07338	0.575985	31	2	0.0024873
GPATCH1	4	0.10473	0.093938	0.42583	76	1	-0.089559	0.83783	0.86086	1	321	0	-0.089559
EMG1	4	0.10693	0.093938	0.42583	77	1	0.053108	0.38769	0.33699	0.856859	160	1	0.053108
UTF1	4	0.10897	0.093938	0.42583	78	2	-0.096467	0.81931	0.83162	1	310	0	-0.096467
SMAD4	4	0.10913	0.093938	0.42583	79	2	-0.10527	0.73435	0.71636	1	275	0	-0.10527
COPS2	4	0.11447	0.093938	0.42583	80	2	-0.096325	0.64059	0.61021	1	241	0	-0.096325
EPOR	4	0.12226	0.093948	0.42583	81	1	-0.062867	0.92751	0.9503	1	353	0	-0.062867
ZNF568	4	0.12443	0.093948	0.42583	82	1	0.13746	0.080202	0.084754	0.575985	50	2	0.13746
NHLRC2	4	0.12493	0.093948	0.42583	83	2	-0.28682	0.82715	0.85165	1	313	0	-0.28682
SSR2	4	0.12575	0.093948	0.42583	84	2	-0.15584	0.97511	0.98246	1	375	0	-0.15584
TIMMDC1	4	0.1266	0.093948	0.42583	85	1	-0.072674	0.83474	0.86086	1	319	0	-0.072674
ARHGEF7	4	0.12876	0.093948	0.42583	86	1	-0.065051	0.69111	0.6488	1	258	0	-0.065051
ITGB1	4	0.12904	0.093948	0.42583	87	2	-0.24003	0.031983	0.033548	0.559585	24	1	-0.24003
SMAD2	4	0.12987	0.093948	0.42583	88	2	-0.16381	0.85032	0.86087	1	329	0	-0.16381
CXADR	4	0.13236	0.093948	0.42583	89	2	-0.11688	0.74911	0.74572	1	281	0	-0.11688
FGFR1OP2	4	0.13308	0.093948	0.42583	90	1	0.041046	0.52396	0.50692	1	196	1	0.041046
COLGALT1	4	0.13487	0.093948	0.42583	91	2	-0.068325	0.70671	0.66664	1	261	0	-0.068325
HSD17B2	4	0.13738	0.093948	0.42583	92	1	-0.049638	0.84026	0.86086	1	322	0	-0.049638
HUS1	4	0.14079	0.10009	0.441985	93	2	-0.15626	0.07116	0.078574	0.575985	46	1	-0.15626
AURKB	4	0.14166	0.1001	0.441985	94	2	-0.030397	0.12904	0.17764	0.837366	81	2	-0.030397
SDC4	4	0.14593	0.10743	0.441985	95	1	-0.037399	0.71521	0.66664	1	267	0	-0.037399
ABCB7	4	0.14678	0.10743	0.441985	96	2	-0.11638	0.58534	0.54876	1	217	1	-0.11638
FAH	4	0.14765	0.10743	0.441985	97	2	-0.07364	0.7697	0.79807	1	286	0	-0.07364
ENG	4	0.15025	0.10743	0.441985	98	2	-0.061881	0.37261	0.33698	0.856859	155	1	-0.061881
SLC7A7	4	0.15462	0.10744	0.441985	99	2	-0.18376	0.1179	0.12831	0.713389	73	1	-0.18376
APELA	4	0.15638	0.10744	0.441985	100	2	-0.050797	0.059763	0.078565	0.575985	42	2	-0.050797
PIEZO1	4	0.15864	0.10744	0.441985	101	1	-0.015632	0.45296	0.40117	0.885146	176	1	-0.015632
LAMA5	4	0.16437	0.11552	0.441985	102	2	-0.1295	0.94695	0.96144	1	363	0	-0.1295
VPS33B	4	0.17157	0.11552	0.441985	103	2	-0.19138	0.72354	0.66665	1	271	0	-0.19138
BIRC6	4	0.1733	0.11553	0.441985	104	1	-0.10129	0.58161	0.54876	1	216	1	-0.10129
NUBPL	4	0.17339	0.11553	0.441985	105	2	-0.0020572	0.18158	0.23004	0.837366	104	1	-0.0020572
DHCR7	4	0.17704	0.11553	0.441985	106	2	-0.1477	0.84565	0.86087	1	327	0	-0.1477
NRK	4	0.17745	0.11553	0.441985	107	2	-0.051923	0.66128	0.63022	1	247	0	-0.051923
TLN1	4	0.17795	0.11553	0.441985	108	2	-0.15517	0.70766	0.66664	1	262	0	-0.15517
STAG1	4	0.17979	0.11553	0.441985	109	2	-0.17575	0.43443	0.37959	0.885146	170	1	-0.17575
ATP11A	4	0.1857	0.14342	0.511207	110	1	-0.00070977	0.40412	0.33699	0.856859	163	1	-0.00070977
SSB	4	0.18775	0.14342	0.511207	111	1	0.042765	0.1266	0.17763	0.837366	79	1	0.042765
ATRX	4	0.1898	0.14342	0.511207	112	1	0.13189	0.14164	0.19599	0.837366	83	2	0.13189
DPH3	4	0.19185	0.14342	0.511207	113	2	-0.18847	0.80565	0.83161	1	301	0	-0.18847
CHRND	4	0.19373	0.14342	0.511207	114	2	-0.1694	0.78899	0.80988	1	296	0	-0.1694
NEK9	4	0.19389	0.14343	0.511207	115	1	-0.044533	0.74826	0.74572	1	280	0	-0.044533
DUSP9	4	0.19999	0.14343	0.511207	116	1	-0.0089191	0.81529	0.83162	1	309	0	-0.0089191
SUCLA2	4	0.20202	0.14343	0.511207	117	2	-0.054274	0.51705	0.48586	1	195	1	-0.054274
RANBP1	4	0.20808	0.15382	0.543586	118	1	0.13509	0.16796	0.21771	0.837366	99	2	0.13509
CDX2	4	0.20988	0.16445	0.554004	119	2	-0.1274	0.93398	0.95791	1	357	0	-0.1274
DNMT3L	4	0.2118	0.16445	0.554004	120	2	-0.059094	0.34512	0.3158	0.856859	146	1	-0.059094
TPH2	4	0.2121	0.16445	0.554004	121	1	-0.11876	0.83598	0.86086	1	320	0	-0.11876
PKD2	4	0.21469	0.16446	0.554004	122	2	-0.17419	0.80913	0.83161	1	305	0	-0.17419
ABCA1	4	0.2181	0.16446	0.554004	123	1	0.12082	0.38603	0.33698	0.856859	159	1	0.12082
RB1CC1	4	0.21954	0.17669	0.554004	124	2	-0.11905	0.66657	0.64879	1	248	0	-0.11905
PDGFRA	4	0.22009	0.17669	0.554004	125	1	-0.041552	0.88445	0.91432	1	343	0	-0.041552
THBD	4	0.22406	0.17669	0.554004	126	1	-0.0022997	0.57534	0.54876	1	212	1	-0.0022997
CAPN2	4	0.22441	0.17669	0.554004	127	2	0.026002	0.085149	0.091829	0.575985	53	2	0.026002
SAV1	4	0.22734	0.17669	0.554004	128	2	-0.04083	0.26677	0.2731	0.837366	133	1	-0.04083
MTHFD2	4	0.23225	0.17669	0.554004	129	2	-0.033036	0.17612	0.21772	0.837366	102	2	-0.033036
MYH10	4	0.23393	0.17669	0.554004	130	1	-0.0051881	0.10031	0.099441	0.575985	62	1	-0.0051881
INF2	4	0.23785	0.1767	0.554004	131	1	-0.013303	0.86099	0.90074	1	334	0	-0.013303
DENND4C	4	0.24564	0.1767	0.554004	132	1	-0.070812	0.68712	0.6488	1	255	0	-0.070812
FGFRL1	4	0.24814	0.1767	0.554004	133	2	-0.05588	0.10252	0.099441	0.575985	64	1	-0.05588
LPAR3	4	0.2553	0.18931	0.589134	134	1	0.062916	0.12876	0.17764	0.837366	80	2	0.062916
BRAF	4	0.25919	0.21688	0.650661	135	2	-0.19937	0.47696	0.40118	0.885146	181	1	-0.19937
PGAP2	4	0.2602	0.21688	0.650661	136	2	-0.15029	0.80844	0.83161	1	304	0	-0.15029
EHMT2	4	0.26105	0.21689	0.650661	137	1	0.045541	0.80282	0.83161	1	299	0	0.045541
MED1	4	0.26121	0.21689	0.650661	138	2	-0.079819	0.68912	0.6488	1	256	0	-0.079819
RAD23B	4	0.26296	0.21689	0.650661	139	1	-0.010118	0.73963	0.73097	1	276	0	-0.010118
FBXW8	4	0.26677	0.23136	0.67468	140	1	-0.040995	0.71146	0.66664	1	264	0	-0.040995
FHOD3	4	0.2673	0.23136	0.67468	141	2	-0.036367	0.64281	0.61021	1	242	0	-0.036367
MET	4	0.26866	0.23137	0.67468	142	1	-0.061903	0.56	0.54875	1	206	1	-0.061903
NODAL	4	0.27056	0.23137	0.67468	143	1	0.11426	0.1233	0.16935	0.837366	76	2	0.11426
PIGL	4	0.2781	0.25053	0.715583	144	1	0.027984	0.61546	0.5698	1	232	1	0.027984
FRYL	4	0.2967	0.25054	0.715583	145	1	0.012333	0.12006	0.12831	0.713389	75	2	0.012333
MAB21L2	4	0.30404	0.25054	0.715583	146	1	-0.065875	0.56516	0.54875	1	208	1	-0.065875
CSF2	4	0.31132	0.26884	0.72329	147	1	-0.0084003	0.44221	0.3796	0.885146	173	1	-0.0084003
TTPA	4	0.31313	0.26884	0.72329	148	1	-0.010569	0.85768	0.89401	1	333	0	-0.010569
ATAD3A	4	0.31494	0.26884	0.72329	149	1	-0.15143	0.84147	0.86086	1	323	0	-0.15143
IL10	4	0.31854	0.26884	0.72329	150	1	-0.042967	0.94453	0.96144	1	362	0	-0.042967
PTK2	4	0.32213	0.26884	0.72329	151	1	-0.042556	0.93614	0.95791	1	358	0	-0.042556
PARVA	4	0.32927	0.26885	0.72329	152	1	-0.080589	0.67284	0.64879	1	250	0	-0.080589
MLLT10	4	0.33282	0.26885	0.72329	153	1	-0.13018	0.095867	0.091839	0.575985	58	1	-0.13018
TAF10	4	0.33635	0.26885	0.72329	154	1	-0.04246	0.80705	0.83161	1	302	0	-0.04246
MEST	4	0.33811	0.26885	0.72329	155	1	0.0069648	0.78674	0.80988	1	295	0	0.0069648
CCDC8	4	0.34338	0.28723	0.725917	156	1	-0.053557	0.90106	0.94144	1	347	0	-0.053557
MAPK1	4	0.34687	0.30637	0.725917	157	1	0.19457	0.071428	0.078574	0.575985	47	2	0.19457
ADAMTS6	4	0.34861	0.30637	0.725917	158	1	0.16608	0.24175	0.27309	0.837366	125	1	0.16608
RAPGEF2	4	0.35553	0.30637	0.725917	159	1	-0.05021	0.90604	0.94144	1	349	0	-0.05021
SLC52A3	4	0.35726	0.30637	0.725917	160	1	-0.062858	0.89277	0.9202	1	346	0	-0.062858
GPC3	4	0.35898	0.30637	0.725917	161	1	-0.091226	0.6505	0.61022	1	244	0	-0.091226
CIR1	4	0.36069	0.30637	0.725917	162	1	0.032786	0.05057	0.07339	0.575985	37	1	0.032786
LDOC1	4	0.36241	0.30637	0.725917	163	1	-0.036139	0.75081	0.74573	1	282	0	-0.036139
COMT	4	0.36582	0.30637	0.725917	164	1	-0.047252	0.82195	0.84177	1	311	0	-0.047252
ESRRB	4	0.36752	0.30637	0.725917	165	1	-0.036487	0.36582	0.33698	0.856859	152	1	-0.036487
RGL1	4	0.36922	0.30637	0.725917	166	1	-0.036759	0.66762	0.64879	1	249	0	-0.036759
GNPTAB	4	0.37092	0.30637	0.725917	167	1	0.041791	0.23393	0.27309	0.837366	122	1	0.041791
GGNBP2	4	0.37599	0.30638	0.725917	168	1	-0.085364	0.34338	0.3158	0.856859	145	1	-0.085364
TGFBR1	4	0.37935	0.30638	0.725917	169	1	-0.015896	0.51007	0.46473	1	192	1	-0.015896
SLC38A4	4	0.38269	0.30638	0.725917	170	1	0.10597	0.19373	0.27309	0.837366	110	2	0.10597
CR1L	4	0.38603	0.30638	0.725917	171	1	-0.14296	0.98761	0.99247	1	383	0	-0.14296
FBXL5	4	0.38769	0.30638	0.725917	172	1	-0.032326	0.32034	0.31579	0.856859	139	1	-0.032326
POLD1	4	0.38935	0.30638	0.725917	173	1	0.17995	0.25722	0.2731	0.837366	131	1	0.17995
CBS	4	0.391	0.30638	0.725917	174	1	0.1236	0.10588	0.099441	0.575985	68	2	0.1236
EPO	4	0.39265	0.30638	0.725917	175	1	0.019019	0.44529	0.3796	0.885146	174	1	0.019019
SCRIB	4	0.39595	0.30638	0.725917	176	1	0.024607	0.57786	0.54876	1	213	1	0.024607
HS6ST1	4	0.39923	0.32532	0.753677	177	1	-0.069209	0.86262	0.90074	1	335	0	-0.069209
BCAS3	4	0.40898	0.32533	0.753677	178	1	-0.09217	0.96137	0.96794	1	366	0	-0.09217
MECOM	4	0.41382	0.32533	0.753677	179	1	-0.015716	0.82651	0.85165	1	312	0	-0.015716
ADAMTS3	4	0.41542	0.32533	0.753677	180	1	-0.026155	0.57911	0.54876	1	214	1	-0.026155
VHL	4	0.42657	0.34385	0.77405	181	1	-0.039251	0.19185	0.27309	0.837366	109	1	-0.039251
CUL3	4	0.43129	0.34386	0.77405	182	1	0.31223	0.031587	0.033548	0.559585	23	2	0.31223
TGDS	4	0.43599	0.34386	0.77405	183	1	-0.054142	0.15654	0.20663	0.837366	93	1	-0.054142
PIGF	4	0.44221	0.34386	0.77405	184	1	0.028592	0.15112	0.20663	0.837366	89	2	0.028592
SPINT1	4	0.44837	0.36292	0.77405	185	1	-0.039378	0.84267	0.86086	1	324	0	-0.039378
ITGB7	4	0.45143	0.36292	0.77405	186	1	-0.11958	0.42657	0.37959	0.885146	168	1	-0.11958
COMMD1	4	0.45449	0.36293	0.77405	187	1	-0.083619	0.57154	0.54875	1	211	1	-0.083619
PDZRN3	4	0.45752	0.36293	0.77405	188	1	-0.095018	0.85089	0.86087	1	330	0	-0.095018
ITGB8	4	0.46055	0.36293	0.77405	189	1	-0.032817	0.78523	0.80988	1	294	0	-0.032817
FZD5	4	0.46206	0.36293	0.77405	190	1	-0.061455	0.9019	0.94144	1	348	0	-0.061455
SUFU	4	0.47104	0.38237	0.77405	191	1	0.086526	0.493	0.40118	0.885146	188	1	0.086526
DNMT3B	4	0.48137	0.38237	0.77405	192	1	0.13653	0.17795	0.21772	0.837366	103	2	0.13653
PLAC1	4	0.48284	0.38237	0.77405	193	1	-0.056536	0.31132	0.294	0.856859	137	1	-0.056536
SMG9	4	0.4843	0.38237	0.77405	194	1	0.018733	0.47401	0.40117	0.885146	179	1	0.018733
TGFBR3	4	0.48866	0.38237	0.77405	195	1	-0.090684	0.94088	0.95792	1	361	0	-0.090684
PGF	4	0.49011	0.38237	0.77405	196	1	-0.078088	0.569	0.54875	1	210	1	-0.078088
DNM1L	4	0.49156	0.38237	0.77405	197	1	0.17388	0.055069	0.07339	0.575985	38	2	0.17388
ERG	4	0.49444	0.38237	0.77405	198	1	0.01433	0.61194	0.5698	1	229	1	0.01433
SETD2	4	0.49874	0.38238	0.77405	199	1	-0.057644	0.87715	0.90075	1	340	0	-0.057644
COL27A1	4	0.50159	0.38238	0.77405	200	1	-0.075307	0.76488	0.7852	1	285	0	-0.075307
ADCY9	4	0.50301	0.38238	0.77405	201	1	0.023422	0.54158	0.52791	1	199	1	0.023422
WBP11	4	0.51147	0.38238	0.77405	202	1	0.061558	0.76162	0.78519	1	284	0	0.061558
PNPLA6	4	0.51705	0.38238	0.77405	203	1	-0.025587	0.83349	0.85166	1	318	0	-0.025587
PSPH	4	0.51983	0.38238	0.77405	204	1	-0.099426	0.43286	0.37959	0.885146	169	1	-0.099426
SLK	4	0.52533	0.38238	0.77405	205	1	-0.094668	0.55217	0.52792	1	204	1	-0.094668
NOTCH1	4	0.5267	0.38238	0.77405	206	1	-0.042115	0.93367	0.95791	1	356	0	-0.042115
PAX6	4	0.52944	0.40159	0.805129	207	1	0.22847	0.049819	0.07338	0.575985	35	2	0.22847
TYROBP	4	0.53621	0.4016	0.805129	208	1	0.056853	0.55348	0.52792	1	205	1	0.056853
TRUB2	4	0.5389	0.42005	0.807207	209	1	0.03316	0.36752	0.33698	0.856859	153	1	0.03316
SIX1	4	0.54024	0.42005	0.807207	210	1	0.079152	0.62704	0.59049	1	237	0	0.079152
MECR	4	0.55086	0.42005	0.807207	211	1	0.0031769	0.68004	0.64879	1	253	0	0.0031769
IGF2BP1	4	0.55479	0.42006	0.807207	212	1	-0.064453	0.0059817	0.0075574	0.255316	10	1	-0.064453
DHODH	4	0.5587	0.42006	0.807207	213	1	-0.089732	0.59273	0.56979	1	220	1	-0.089732
CDKN1C	4	0.56	0.42006	0.807207	214	1	0.21854	0.00065124	0.0013184	0.091632	6	3	0.21854
ERN1	4	0.56129	0.42006	0.807207	215	1	-0.017222	0.6178	0.5698	1	234	1	-0.017222
CDK12	4	0.56258	0.42006	0.807207	216	1	-0.025966	0.69408	0.6488	1	259	0	-0.025966
CALCRL	4	0.56387	0.42006	0.807207	217	1	0.18974	0.1844	0.25134	0.837366	105	2	0.18974
CHM	4	0.569	0.43953	0.811011	218	1	0.0014929	0.60001	0.56979	1	223	1	0.0014929
LY6E	4	0.57027	0.43953	0.811011	219	1	0.12486	0.044249	0.07338	0.575985	32	2	0.12486
BBS1	4	0.57281	0.43953	0.811011	220	1	-0.0086815	0.75668	0.74573	1	283	0	-0.0086815
ALKBH1	4	0.57534	0.43953	0.811011	221	1	-0.068844	0.35381	0.3158	0.856859	148	1	-0.068844
SFMBT2	4	0.5766	0.43953	0.811011	222	1	-0.14136	0.8882	0.91432	1	344	0	-0.14136
S100A16	4	0.57911	0.43954	0.811011	223	1	-0.12394	0.47991	0.40118	0.885146	183	1	-0.12394
NCOR2	4	0.58161	0.43954	0.811011	224	1	0.10721	0.022588	0.030633	0.559585	19	1	0.10721
WRAP53	4	0.5841	0.43954	0.811011	225	1	0.0090598	0.7217	0.66665	1	270	0	0.0090598
MAP2K1	4	0.58782	0.43954	0.811011	226	1	-0.090306	0.85204	0.86969	1	331	0	-0.090306
ITGB3	4	0.5915	0.45857	0.838711	227	1	-0.065221	0.72988	0.68447	1	273	0	-0.065221
SSR1	4	0.59273	0.45858	0.838711	228	1	0.023469	0.10205	0.099441	0.575985	63	2	0.023469
BLOC1S2	4	0.59517	0.47839	0.871125	229	1	0.019937	0.20808	0.27309	0.837366	115	1	0.019937
BRCA1	4	0.5976	0.49745	0.878991	230	1	-0.078902	0.87107	0.90075	1	337	0	-0.078902
TRAF2	4	0.60001	0.49745	0.878991	231	1	0.161	0.16285	0.21771	0.837366	96	2	0.161
EBF2	4	0.60122	0.49745	0.878991	232	1	0.018595	0.7124	0.66664	1	265	0	0.018595
TAL1	4	0.60242	0.49745	0.878991	233	1	0.031539	0.44683	0.3796	0.885146	175	1	0.031539
PUS7	4	0.60362	0.49745	0.878991	234	1	0.10067	0.56387	0.54875	1	207	1	0.10067
LOX	4	0.61312	0.49746	0.878991	235	1	0.041154	0.41542	0.35828	0.885146	165	1	0.041154
ADAMTS1	4	0.61429	0.49746	0.878991	236	1	-0.13535	0.077948	0.078574	0.575985	49	1	-0.13535
ITGAV	4	0.61897	0.5166	0.895598	237	1	-0.11361	0.93177	0.95791	1	355	0	-0.11361
SENP2	4	0.62013	0.5166	0.895598	238	1	0.27108	0.012725	0.0097963	0.255316	15	3	0.27108
SMG1	4	0.62129	0.5166	0.895598	239	1	0.17746	0.062051	0.078565	0.575985	43	2	0.17746
DAXX	4	0.62244	0.51661	0.895598	240	1	-0.022959	0.56772	0.54875	1	209	1	-0.022959
DENR	4	0.62819	0.53544	0.895598	241	1	-0.20096	0.98641	0.99246	1	382	0	-0.20096
PKD1	4	0.63046	0.53544	0.895598	242	1	0.013682	0.082329	0.084764	0.575985	51	2	0.013682
PDGFB	4	0.6316	0.53545	0.895598	243	1	-0.059613	0.52807	0.50693	1	197	1	-0.059613
AGO2	4	0.63499	0.53545	0.895598	244	1	-0.12193	0.97114	0.98061	1	374	0	-0.12193
MAF	4	0.63947	0.5541	0.895598	245	1	0.0028037	0.71051	0.66664	1	263	0	0.0028037
CDH5	4	0.6417	0.5541	0.895598	246	1	0.13526	0.63273	0.5905	1	238	0	0.13526
MYO18A	4	0.64281	0.5541	0.895598	247	1	-0.0762	0.61312	0.5698	1	230	1	-0.0762
NOA1	4	0.64832	0.5541	0.895598	248	1	0.081176	0.61429	0.5698	1	231	1	0.081176
TRIP12	4	0.65376	0.5541	0.895598	249	1	-0.08345	0.12443	0.16936	0.837366	77	1	-0.08345
DLK1	4	0.65807	0.55411	0.895598	250	1	-0.10126	0.84387	0.86087	1	326	0	-0.10126
NMNAT2	4	0.65914	0.55411	0.895598	251	1	-0.036608	0.14806	0.20662	0.837366	87	1	-0.036608
PON3	4	0.66021	0.55411	0.895598	252	1	0.20222	0.050392	0.07339	0.575985	36	2	0.20222
BAP1	4	0.66234	0.55411	0.895598	253	1	0.018037	0.48721	0.40118	0.885146	185	1	0.018037
PLK2	4	0.6634	0.55411	0.895598	254	1	0.078998	0.085859	0.091829	0.575985	54	2	0.078998
KDM6A	4	0.66657	0.55411	0.895598	255	1	-0.10148	0.67799	0.64879	1	252	0	-0.10148
DAP3	4	0.66762	0.55411	0.895598	256	1	0.14907	0.63724	0.61021	1	239	0	0.14907
PTP4A2	4	0.66867	0.55411	0.895598	257	1	0.008498	0.54424	0.52791	1	201	1	0.008498
AFF4	4	0.67076	0.55411	0.895598	258	1	0.015689	0.79048	0.80989	1	297	0	0.015689
PRDM1	4	0.67491	0.57338	0.916098	259	1	-0.077233	0.44066	0.3796	0.885146	172	1	-0.077233
CCM2	4	0.67594	0.57339	0.916098	260	1	-0.0369	0.22802	0.27309	0.837366	121	1	-0.0369
FGG	4	0.67697	0.57339	0.916098	261	1	0.10594	0.09903	0.099441	0.575985	60	2	0.10594
SLC8A1	4	0.68612	0.62894	0.964235	262	1	-0.0038716	0.22406	0.27309	0.837366	120	1	-0.0038716
SNX13	4	0.68812	0.62894	0.964235	263	1	-0.086648	0.49444	0.40118	0.885146	189	1	-0.086648
ARAP3	4	0.69012	0.62894	0.964235	264	1	-0.080793	0.95303	0.96145	1	364	0	-0.080793
CUL7	4	0.6931	0.62894	0.964235	265	0	0.12063	0.058079	0.078565	0.575985	40	2	0.12063
TMCC2	4	0.69507	0.62894	0.964235	266	0	-0.03124	0.79344	0.80989	1	298	0	-0.03124
VANGL2	4	0.70287	0.62895	0.964235	267	0	-0.046492	0.47549	0.40118	0.885146	180	1	-0.046492
FBXL12	4	0.70479	0.62895	0.964235	268	0	-0.085316	0.97029	0.98061	1	373	0	-0.085316
RICTOR	4	0.70575	0.62895	0.964235	269	0	0.30022	0.0059619	0.0075574	0.255316	9	3	0.30022
RPGRIP1L	4	0.70671	0.62895	0.964235	270	0	0.076806	0.67697	0.64879	1	251	0	0.076806
VEGFA	4	0.70861	0.62895	0.964235	271	0	-0.045933	0.46206	0.40117	0.885146	177	1	-0.045933
DSP	4	0.71146	0.62895	0.964235	272	0	0.10401	0.032531	0.033548	0.559585	25	2	0.10401
LONP1	4	0.71615	0.64825	0.966995	273	0	-0.14819	0.59881	0.56979	1	222	1	-0.14819
RGCC	4	0.72078	0.64825	0.966995	274	0	0.0088891	0.86583	0.90074	1	336	0	0.0088891
LEPR	4	0.7217	0.64825	0.966995	275	0	0.1182	0.083031	0.084764	0.575985	52	2	0.1182
FAF2	4	0.72536	0.64826	0.966995	276	0	-0.0069011	0.048262	0.07338	0.575985	34	1	-0.0069011
DDX3X	4	0.72808	0.64826	0.966995	277	0	-0.04508	0.36241	0.33698	0.856859	151	1	-0.04508
HMOX1	4	0.72898	0.64826	0.966995	278	0	-0.020845	0.28745	0.2731	0.837366	134	1	-0.020845
MYH9	4	0.73788	0.66612	0.966995	279	0	0.21782	0.064932	0.078565	0.575985	44	2	0.21782
PHLDA2	4	0.74224	0.66613	0.966995	280	0	0.031514	0.11926	0.12831	0.713389	74	2	0.031514
LIFR	4	0.74826	0.66613	0.966995	281	0	-0.060993	0.2141	0.27309	0.837366	117	1	-0.060993
CRKL	4	0.74996	0.66613	0.966995	282	0	0.063279	0.80424	0.83161	1	300	0	0.063279
IL5	4	0.7525	0.68408	0.966995	283	0	-0.015578	0.11133	0.099451	0.575985	70	1	-0.015578
LAMA1	4	0.75334	0.68408	0.966995	284	0	0.0063745	0.77834	0.79808	1	292	0	0.0063745
KLB	4	0.75417	0.68408	0.966995	285	0	0.014867	0.20404	0.27309	0.837366	114	1	0.014867
ROR2	4	0.75501	0.68408	0.966995	286	0	0.10174	0.54291	0.52791	1	200	1	0.10174
ZWILCH	4	0.75584	0.68408	0.966995	287	0	-0.10113	0.74311	0.74572	1	277	0	-0.10113
CRB2	4	0.75668	0.68408	0.966995	288	0	-0.080783	0.88254	0.91431	1	341	0	-0.080783
VPS53	4	0.75751	0.68408	0.966995	289	0	-0.063773	0.93735	0.95791	1	360	0	-0.063773
SLC34A2	4	0.75916	0.68408	0.966995	290	0	0.12751	0.1555	0.20663	0.837366	91	2	0.12751
PEG10	4	0.76162	0.68409	0.966995	291	0	-0.021289	0.51147	0.46474	1	193	1	-0.021289
RTEL1	4	0.76244	0.68409	0.966995	292	0	0.11044	0.10434	0.099441	0.575985	66	2	0.11044
HSP90AB1	4	0.76407	0.68409	0.966995	293	0	0.024363	0.19389	0.27309	0.837366	111	1	0.024363
DDX11	4	0.76488	0.68409	0.966995	294	0	-0.023472	0.80982	0.83161	1	306	0	-0.023472
ESX1	4	0.76569	0.68409	0.966995	295	0	-0.0028452	0.50443	0.44318	0.967576	190	1	-0.0028452
MDFI	4	0.77129	0.70127	0.987937	296	0	-0.028376	0.87159	0.90075	1	338	0	-0.028376
WASF2	4	0.77601	0.71798	1	297	0	0.011154	0.73167	0.7007	1	274	0	0.011154
EOMES	4	0.78066	0.73313	1	298	0	-0.0010661	0.33987	0.3158	0.856859	144	1	-0.0010661
SYDE1	4	0.78523	0.73313	1	299	0	-0.0074852	0.77523	0.79808	1	289	0	-0.0074852
AKT1	4	0.78599	0.73313	1	300	0	0.0033138	0.77757	0.79808	1	291	0	0.0033138
WNT2	4	0.78674	0.73314	1	301	0	0.027317	0.16347	0.21771	0.837366	97	2	0.027317
RAB21	4	0.79122	0.73314	1	302	0	-0.05447	0.58036	0.54876	1	215	1	-0.05447
CSNK2B	4	0.80211	0.74769	1	303	0	-0.017114	0.089178	0.091829	0.575985	56	1	-0.017114
HMGCL	4	0.80353	0.74769	1	304	0	-0.030158	0.87565	0.90075	1	339	0	-0.030158
ASB4	4	0.80494	0.74769	1	305	0	0.20441	0.017835	0.025379	0.559585	17	3	0.20441
MEOX2	4	0.80565	0.74769	1	306	0	0.088578	0.086572	0.091829	0.575985	55	2	0.088578
PITRM1	4	0.80913	0.7477	1	307	0	-0.063555	0.71334	0.66664	1	266	0	-0.063555
PDGFRB	4	0.81529	0.7477	1	308	0	-0.069728	0.84327	0.86087	1	325	0	-0.069728
UGGT1	4	0.81664	0.7477	1	309	0	0.12967	0.19655	0.27309	0.837366	112	2	0.12967
BIRC5	4	0.81864	0.7477	1	310	0	0.079801	0.41702	0.35828	0.885146	166	1	0.079801
NRBP1	4	0.82327	0.76138	1	311	0	-0.049553	0.61663	0.5698	1	233	1	-0.049553
FRS2	4	0.82587	0.76138	1	312	0	0.209	0.14938	0.20662	0.837366	88	2	0.209
PTEN	4	0.82844	0.76139	1	313	0	0.01859	0.37599	0.33698	0.856859	157	1	0.01859
CUL4B	4	0.83098	0.76139	1	314	0	0.058329	0.48137	0.40118	0.885146	184	1	0.058329
RPTOR	4	0.83224	0.76139	1	315	0	-0.063293	0.53756	0.52791	1	198	1	-0.063293
SLIT2	4	0.83349	0.77517	1	316	0	0.079169	0.17521	0.21772	0.837366	101	2	0.079169
PGP	4	0.83474	0.77517	1	317	0	0.10418	0.057471	0.07339	0.575985	39	2	0.10418
UBE2L3	4	0.83721	0.77518	1	318	0	0.044517	0.40249	0.33699	0.856859	162	1	0.044517
STIM1	4	0.83844	0.78783	1	319	0	0.029456	0.72445	0.66665	1	272	0	0.029456
FEN1	4	0.84026	0.78783	1	320	0	0.10645	0.60482	0.56979	1	225	1	0.10645
DNAJB6	4	0.84087	0.78783	1	321	0	0.34042	0.0066936	0.0075674	0.255316	11	3	0.34042
GRB10	4	0.84387	0.78784	1	322	0	0.039616	0.19796	0.27309	0.837366	113	1	0.039616
WNK1	4	0.848	0.81197	1	323	0	0.066723	0.391	0.33699	0.856859	161	1	0.066723
SQLE	4	0.85089	0.82326	1	324	0	0.11635	0.16616	0.21771	0.837366	98	2	0.11635
CELF1	4	0.85318	0.82326	1	325	0	0.082325	0.066614	0.078565	0.575985	45	2	0.082325
MTOR	4	0.85375	0.82326	1	326	0	0.028606	0.63836	0.61021	1	240	0	0.028606
TXNRD1	4	0.85545	0.82326	1	327	0	-0.035453	0.2161	0.27309	0.837366	118	1	-0.035453
TRRAP	4	0.85657	0.82326	1	328	0	0.081462	0.043632	0.07338	0.575985	30	2	0.081462
NPM1	4	0.85768	0.82327	1	329	0	0.31407	0.020456	0.028105	0.559585	18	2	0.31407
GNE	4	0.85934	0.82327	1	330	0	0.077462	0.24564	0.27309	0.837366	127	1	0.077462
CACNA1S	4	0.86207	0.82327	1	331	0	0.058107	0.2121	0.27309	0.837366	116	1	0.058107
RECQL4	4	0.86316	0.82327	1	332	0	-0.045952	0.89232	0.9202	1	345	0	-0.045952
SOCS3	4	0.87004	0.84363	1	333	0	0.079799	0.60362	0.56979	1	224	1	0.079799
ENPP2	4	0.8721	0.84363	1	334	0	-0.011337	0.62475	0.59049	1	236	0	-0.011337
CAMSAP3	4	0.87465	0.84363	1	335	0	0.066885	0.35034	0.3158	0.856859	147	1	0.066885
PMM2	4	0.87565	0.84363	1	336	0	0.17911	0.09828	0.099441	0.575985	59	2	0.17911
COMMD10	4	0.87815	0.84363	1	337	0	-0.021337	0.77366	0.79807	1	288	0	-0.021337
BMP5	4	0.88254	0.84364	1	338	0	0.014026	0.4391	0.3796	0.885146	171	1	0.014026
GHR	4	0.88445	0.84364	1	339	0	0.16653	0.099782	0.099441	0.575985	61	2	0.16653
PBRM1	4	0.8854	0.84364	1	340	0	0.10301	0.059302	0.078565	0.575985	41	2	0.10301
NCOA6	4	0.88634	0.84364	1	341	0	0.056629	0.74397	0.74572	1	278	0	0.056629
CFAP53	4	0.88727	0.84364	1	342	0	0.09739	0.50584	0.44318	0.967576	191	1	0.09739
ADA	4	0.88774	0.84364	1	343	0	0.08477	0.15991	0.21771	0.837366	95	2	0.08477
HCST	4	0.89005	0.85323	1	344	0	0.0097258	0.71801	0.66665	1	269	0	0.0097258
MGA	4	0.89141	0.85324	1	345	0	0.18266	0.034945	0.064952	0.575985	26	2	0.18266
RTL1	4	0.89367	0.87129	1	346	0	-0.00048419	0.7705	0.79807	1	287	0	-0.00048419
PAK4	4	0.89456	0.8713	1	347	0	0.068369	0.12657	0.17763	0.837366	78	2	0.068369
KDR	4	0.90021	0.8875	1	348	0	-0.031492	0.84916	0.86087	1	328	0	-0.031492
SMAD1	4	0.90357	0.8875	1	349	0	0.11789	0.31313	0.29401	0.856859	138	1	0.11789
GJC1	4	0.90522	0.8875	1	350	0	0.0072511	0.15864	0.21771	0.837366	94	1	0.0072511
PTBP1	4	0.90644	0.88751	1	351	0	0.34077	0.013092	0.0097963	0.255316	16	3	0.34077
DNAJC8	4	0.90965	0.88751	1	352	0	0.11457	0.26105	0.2731	0.837366	132	1	0.11457
PCGF6	4	0.91004	0.88751	1	353	0	0.1045	0.32213	0.31579	0.856859	140	1	0.1045
SMCHD1	4	0.91161	0.88751	1	354	0	0.09421	0.3743	0.33698	0.856859	156	1	0.09421
GNPNAT1	4	0.91729	0.90224	1	355	0	0.039274	0.61897	0.5698	1	235	1	0.039274
N6AMT1	4	0.91949	0.90224	1	356	0	0.2118	0.64612	0.61022	1	243	0	0.2118
MED16	4	0.9295	0.90225	1	357	0	0.15525	0.14592	0.20662	0.837366	86	2	0.15525
WDFY3	4	0.9308	0.90919	1	358	0	0.0619	0.55086	0.52792	1	203	1	0.0619
DHX9	4	0.93583	0.90919	1	359	0	0.10601	0.18775	0.25135	0.837366	106	1	0.10601
OLA1	4	0.93644	0.90919	1	360	0	0.10914	0.25145	0.2731	0.837366	128	1	0.10914
FOCAD	4	0.93675	0.90919	1	361	0	0.28827	0.007517	0.008244	0.255316	13	3	0.28827
CHTOP	4	0.93795	0.9092	1	362	0	0.2559	0.0070397	0.0075674	0.255316	12	2	0.2559
HOXA13	4	0.94001	0.9092	1	363	0	0.067431	0.32571	0.31579	0.856859	141	1	0.067431
VPS4B	4	0.94507	0.91572	1	364	0	0.093847	0.2553	0.2731	0.837366	130	1	0.093847
CCDC134	4	0.94853	0.92167	1	365	0	0.11038	0.18905	0.25135	0.837366	107	2	0.11038
BAIAP2	4	0.95724	0.93317	1	366	0	0.069629	0.2398	0.27309	0.837366	124	1	0.069629
PPP1R8	4	0.96199	0.93318	1	367	0	0.086938	0.65592	0.63021	1	246	0	0.086938
DDX39A	4	0.9626	0.93318	1	368	0	0.16008	0.038963	0.064962	0.575985	27	2	0.16008
ETV2	4	0.96781	0.9516	1	369	0	0.11497	0.15638	0.20663	0.837366	92	2	0.11497
EGFR	4	0.96925	0.95571	1	370	0	0.067388	0.038985	0.064962	0.575985	28	1	0.067388
TJP1	4	0.97147	0.95928	1	371	0	0.10847	0.15199	0.20663	0.837366	90	2	0.10847
ADM	4	0.97435	0.96258	1	372	0	0.058265	0.30404	0.2731	0.837366	136	1	0.058265
NOTCH2	4	0.97541	0.96259	1	373	0	0.10861	0.40898	0.33699	0.856859	164	1	0.10861
MED23	4	0.97615	0.96259	1	374	0	0.098967	0.17121	0.21772	0.837366	100	1	0.098967
MAPK7	4	0.97673	0.96259	1	375	0	0.075141	0.11352	0.099451	0.575985	72	1	0.075141
CCNC	4	0.98073	0.97615	1	376	0	0.29087	0.1121	0.099451	0.575985	71	2	0.29087
MLST8	4	0.98229	0.97616	1	377	0	0.14917	0.10473	0.099441	0.575985	67	1	0.14917
GJB5	4	0.98386	0.9783	1	378	0	0.084129	0.60601	0.5698	1	226	1	0.084129
MPI	4	0.98482	0.98028	1	379	0	0.54524	0.00051171	0.00096023	0.091632	4	3	0.54524
ADAM17	4	0.98573	0.98252	1	380	0	0.19016	0.046999	0.07338	0.575985	33	2	0.19016
EGLN1	4	0.98856	0.98589	1	381	0	0.12901	0.024287	0.030633	0.559585	20	3	0.12901
CHUK	4	0.98881	0.98589	1	382	0	0.57312	9.0402e-05	3.4827e-05	0.004841	3	3	0.57312
CDH1	4	0.99	0.98761	1	383	0	0.19843	0.024719	0.030643	0.559585	21	3	0.19843
SLC20A1	4	0.99234	0.99243	1	384	0	0.20418	0.040518	0.064962	0.575985	29	2	0.20418
GAB1	4	0.99264	0.99244	1	385	0	0.13528	0.65159	0.61022	1	245	0	0.13528
NSDHL	4	0.996	0.9969	1	386	0	0.25679	0.028579	0.033538	0.559585	22	3	0.25679
ITGA4	4	0.9969	0.99752	1	387	0	0.40091	0.0020576	0.0023334	0.139004	7	3	0.40091
DPM1	4	0.99703	0.99752	1	388	0	0.29426	0.0099428	0.0097864	0.255316	14	3	0.29426
MED24	4	0.99769	0.9983	1	389	0	0.27719	0.0053657	0.0050798	0.255316	8	3	0.27719
RB1	4	0.99883	0.99885	1	390	0	0.36929	0.00057368	0.0011692	0.091632	5	4	0.36929
MAPK14	4	1	1	1	391	0	0.43322	3.9796e-06	4.9753e-06	0.001037	2	4	0.43322
NF2	4	1	1	1	392	0	0.59997	1.1821e-10	4.9753e-06	0.001037	1	4	0.59997

## Sheet: Mouse placenta_ST
id	num	neg|score	neg|p-value	neg|fdr	neg|rank	neg|goodsgrna	neg|lfc	pos|score	pos|p-value	pos|fdr	pos|rank	pos|goodsgrna	pos|lfc
MAPK14	4	1.9386e-11	4.9753e-06	0.000259	1	4	-2.0144	1	1	1	392	0	-2.0144
NF2	4	8.5231e-08	4.9753e-06	0.000259	2	4	-0.58837	1	1	1	391	0	-0.58837
CDKN1C	4	5.6996e-06	4.9753e-06	0.000259	3	4	-0.36874	0.99999	1	1	390	0	-0.36874
MED24	4	7.2324e-06	4.9753e-06	0.000259	4	4	-0.46219	0.99999	1	1	389	0	-0.46219
ELAVL1	4	8.2891e-06	4.9753e-06	0.000259	5	4	-0.38565	0.99999	1	1	388	0	-0.38565
DHX35	4	2.1834e-05	4.9753e-06	0.000259	6	4	-0.73778	0.99941	0.99996	1	382	0	-0.73778
PMM2	4	9.6188e-05	4.9753e-06	0.000259	7	4	-0.66267	0.99857	0.99989	1	380	0	-0.66267
CHUK	4	0.00022155	4.9753e-06	0.000259	8	4	-0.41572	0.99978	1	1	387	0	-0.41572
HSP90AB1	4	0.00042505	3.4827e-05	0.001436	9	4	-0.43786	0.99957	0.99997	1	386	0	-0.43786
FZD5	4	0.00052512	4.4777e-05	0.001436	10	4	-0.30232	0.99947	0.99996	1	385	0	-0.30232
PBRM1	4	0.00053349	4.4777e-05	0.001436	11	4	-0.3958	0.99947	0.99996	1	384	0	-0.3958
CDH5	4	0.00057684	4.4777e-05	0.001436	12	4	-0.3936	0.99942	0.99996	1	383	0	-0.3936
PTEN	4	0.00065124	4.4777e-05	0.001436	13	2	-0.36358	0.9915	0.99797	1	371	0	-0.36358
PTBP1	4	0.00083539	8.458e-05	0.002204	14	3	-0.50502	0.98612	0.9958	1	370	0	-0.50502
RB1CC1	4	0.0008583	8.458e-05	0.002204	15	4	-0.35947	0.99914	0.99992	1	381	0	-0.35947
MPI	4	0.00097981	8.458e-05	0.002204	16	3	-0.57084	0.99409	0.99798	1	374	0	-0.57084
TMED2	4	0.0013739	0.00013433	0.003295	17	3	-0.52527	0.99573	0.99826	1	375	0	-0.52527
TGFBR3	4	0.0015228	0.00021394	0.004956	18	4	-0.27479	0.99848	0.99981	1	379	0	-0.27479
COPS2	4	0.0022395	0.00032339	0.006743	19	4	-0.53096	0.99774	0.9997	1	378	0	-0.53096
PDCD7	4	0.0022866	0.00032339	0.006743	20	3	-0.44305	0.97945	0.99264	1	368	0	-0.44305
DPM1	4	0.0026796	0.00047265	0.009385	21	4	-0.35947	0.99732	0.99955	1	377	0	-0.35947
CAND1	4	0.0057014	0.0011294	0.021407	22	3	-0.39842	0.99611	0.99827	1	376	0	-0.39842
EGLN1	4	0.0072765	0.0014279	0.024983	23	2	-0.28294	0.99246	0.99797	1	372	0	-0.28294
GNPNAT1	4	0.0083244	0.0014379	0.024983	24	3	-0.34062	0.4106	0.42951	1	158	1	-0.34062
RPTOR	4	0.010748	0.0016767	0.026891	25	2	-0.18691	0.24175	0.31049	1	121	1	-0.18691
GNE	4	0.011269	0.0016767	0.026891	26	3	-0.3098	0.75998	0.84197	1	274	0	-0.3098
TXNRD1	4	0.015304	0.0034379	0.04493	27	3	-0.3556	0.60958	0.60878	1	218	0	-0.3556
EHMT2	4	0.016411	0.0034379	0.04493	28	3	-0.30647	0.90604	0.95014	1	334	0	-0.30647
ALKBH1	4	0.017116	0.0034379	0.04493	29	2	-0.20695	0.58534	0.60878	1	208	1	-0.20695
DLK1	4	0.017835	0.0034379	0.04493	30	3	-0.22304	0.88254	0.91961	1	323	0	-0.22304
KRT8	4	0.01969	0.0034479	0.04493	31	2	-0.25997	0.45904	0.46937	1	167	1	-0.25997
RB1	4	0.020038	0.0034479	0.04493	32	3	-0.26182	0.42022	0.44995	1	160	1	-0.26182
DDX39A	4	0.024064	0.004423	0.055891	33	2	-0.22736	0.52121	0.50934	1	186	1	-0.22736
RPGRIP1L	4	0.02764	0.0071694	0.08793	34	3	-0.26899	0.96519	0.98737	1	361	0	-0.26899
ESRRB	4	0.029539	0.0084729	0.093088	35	3	-0.1856	0.94145	0.97817	1	350	0	-0.1856
POU2F1	4	0.031587	0.0084828	0.093088	36	2	-0.25435	0.56516	0.56899	1	202	1	-0.25435
IGF2R	4	0.032535	0.0084828	0.093088	37	3	-0.20143	0.45143	0.46936	1	165	1	-0.20143
SMAD2	4	0.033488	0.0084828	0.093088	38	2	-0.2706	0.80844	0.86092	1	296	0	-0.2706
CCNC	4	0.03397	0.010075	0.10003	39	2	-0.32417	0.2967	0.3904	1	131	1	-0.32417
MDFI	4	0.0341	0.010075	0.10003	40	3	-0.16272	0.87159	0.9196	1	320	0	-0.16272
BAIAP2	4	0.034456	0.010075	0.10003	41	2	-0.20038	0.97866	0.99264	1	367	0	-0.20038
GRB10	4	0.035711	0.010075	0.10003	42	3	-0.16031	0.92983	0.97071	1	345	0	-0.16031
DAP3	4	0.039479	0.012184	0.105939	43	2	-0.36185	0.93335	0.97072	1	347	0	-0.36185
UGGT1	4	0.043707	0.012184	0.105939	44	2	-0.2244	0.68612	0.69915	1	247	0	-0.2244
GAB3	4	0.045949	0.012184	0.105939	45	2	-0.13407	0.84683	0.88536	1	308	0	-0.13407
DLC1	4	0.046999	0.012194	0.105939	46	2	-0.17437	0.92582	0.96769	1	343	0	-0.17437
DHX9	4	0.047558	0.012194	0.105939	47	2	-0.27132	0.9143	0.9577	1	338	0	-0.27132
TYROBP	4	0.048262	0.012194	0.105939	48	2	-0.12452	0.96499	0.98737	1	360	0	-0.12452
PLK2	4	0.056265	0.014463	0.109732	49	2	-0.16287	0.33104	0.3904	1	138	1	-0.16287
STIM1	4	0.061155	0.014463	0.109732	50	2	-0.22293	0.34861	0.39041	1	143	1	-0.22293
SSR2	4	0.063032	0.014473	0.109732	51	2	-0.06747	0.62129	0.60879	1	223	0	-0.06747
SMAD4	4	0.064334	0.014473	0.109732	52	1	-0.12849	0.3943	0.4295	1	153	1	-0.12849
C3	4	0.066855	0.014473	0.109732	53	2	-0.15087	0.73257	0.78579	1	266	0	-0.15087
TGFBR1	4	0.069453	0.014473	0.109732	54	2	-0.026896	0.18071	0.29128	1	107	2	-0.026896
CUL7	4	0.070109	0.014473	0.109732	55	2	-0.15247	0.54557	0.52897	1	193	1	-0.15247
WNT2	4	0.071428	0.017548	0.130668	56	2	-0.21715	0.83536	0.86936	1	306	0	-0.21715
CDK12	4	0.075689	0.021468	0.151804	57	1	-0.084036	0.62244	0.60879	1	224	0	-0.084036
SAV1	4	0.076122	0.021468	0.151804	58	2	-0.14104	0.6259	0.60879	1	227	0	-0.14104
DPH3	4	0.088724	0.021478	0.151804	59	2	-0.15257	0.47104	0.46937	1	171	1	-0.15257
SUCLA2	4	0.091625	0.058693	0.36074	60	2	-0.22367	0.46356	0.46937	1	169	1	-0.22367
DNMT3L	4	0.093088	0.058693	0.36074	61	2	-0.11055	0.35898	0.39041	1	146	1	-0.11055
VHL	4	0.093642	0.058693	0.36074	62	1	-0.041105	0.15287	0.25881	1	93	2	-0.041105
LONP1	4	0.09828	0.058693	0.36074	63	2	-0.19936	0.69703	0.69916	1	252	0	-0.19936
SLC7A7	4	0.10031	0.058703	0.36074	64	1	-0.079289	0.81393	0.86935	1	299	0	-0.079289
JUP	4	0.10054	0.058703	0.36074	65	2	-0.2082	0.99288	0.99797	1	373	0	-0.2082
MFN2	4	0.11352	0.063141	0.36074	66	1	0.1645	0.062051	0.15227	1	51	2	0.1645
EPO	4	0.11526	0.063141	0.36074	67	2	-0.18106	0.94398	0.97817	1	351	0	-0.18106
MED1	4	0.11571	0.063141	0.36074	68	2	-0.064617	0.26866	0.3303	1	128	1	-0.064617
N6AMT1	4	0.11686	0.063151	0.36074	69	2	-0.0055984	0.055175	0.15226	1	46	2	-0.0055984
ADAMTS6	4	0.1179	0.063151	0.36074	70	1	-0.11487	0.96576	0.98737	1	362	0	-0.11487
EPCAM	4	0.12008	0.063151	0.36074	71	1	-0.0237	0.48866	0.50933	1	176	1	-0.0237
DHCR7	4	0.12249	0.063151	0.36074	72	2	-0.16086	0.77129	0.85166	1	277	0	-0.16086
FOXD3	4	0.1233	0.063151	0.36074	73	2	-0.15914	0.6718	0.66492	1	243	0	-0.15914
PAX6	4	0.12443	0.068584	0.362998	74	1	-0.021924	0.91122	0.95015	1	336	0	-0.021924
BRCA1	4	0.12876	0.074853	0.362998	75	1	0.26475	0.074096	0.16413	1	56	2	0.26475
MTHFD2	4	0.12904	0.074853	0.362998	76	2	-0.11802	0.52259	0.50934	1	187	1	-0.11802
MYO18A	4	0.13571	0.074853	0.362998	77	2	-0.084344	0.62704	0.60879	1	228	0	-0.084344
CDK7	4	0.13655	0.074853	0.362998	78	2	-0.15365	0.60001	0.60878	1	214	0	-0.15365
DNMT3B	4	0.14335	0.074853	0.362998	79	2	-0.18801	0.88774	0.92559	1	326	0	-0.18801
BAP1	4	0.1438	0.074853	0.362998	80	2	-0.10808	0.79563	0.85167	1	289	0	-0.10808
TTPA	4	0.14678	0.074863	0.362998	81	2	-0.1784	0.91505	0.9577	1	339	0	-0.1784
MGA	4	0.15654	0.074863	0.362998	82	2	-0.082971	0.48721	0.50933	1	175	1	-0.082971
SENP2	4	0.15726	0.074863	0.362998	83	2	-0.21654	0.16913	0.27955	1	101	1	-0.21654
ITGAV	4	0.15864	0.074863	0.362998	84	1	-0.057074	0.86207	0.90691	1	317	0	-0.057074
ATR	4	0.16075	0.074863	0.362998	85	2	-0.069159	0.51427	0.50934	1	182	1	-0.069159
UBR4	4	0.16258	0.074863	0.362998	86	2	-0.18934	0.93522	0.97072	1	348	0	-0.18934
ITGA4	4	0.16796	0.082644	0.391668	87	2	-0.21866	0.96652	0.98737	1	363	0	-0.21866
SNX13	4	0.16913	0.082654	0.391668	88	1	0.074358	0.6236	0.60879	1	225	0	0.074358
VPS53	4	0.1743	0.091709	0.406882	89	2	-0.13715	0.61429	0.60879	1	221	0	-0.13715
TPH2	4	0.17521	0.091709	0.406882	90	2	-0.14494	0.84327	0.88536	1	307	0	-0.14494
CSDE1	4	0.17537	0.091709	0.406882	91	1	0.0011779	0.068889	0.16412	1	53	1	0.0011779
ATRX	4	0.17745	0.091709	0.406882	92	1	-0.057863	0.44683	0.46936	1	164	1	-0.057863
GJC1	4	0.18348	0.091719	0.406882	93	2	-0.16245	0.23785	0.31049	1	120	1	-0.16245
CNOT4	4	0.18364	0.091719	0.406882	94	2	-0.15213	0.78899	0.85167	1	288	0	-0.15213
CACNA1S	4	0.1898	0.10143	0.41882	95	2	-0.096602	0.85934	0.89997	1	316	0	-0.096602
FGFR2	4	0.19185	0.10143	0.41882	96	2	-0.14702	0.88205	0.91961	1	322	0	-0.14702
TIMMDC1	4	0.19279	0.10143	0.41882	97	2	-0.18779	0.95517	0.98215	1	354	0	-0.18779
SLK	4	0.1975	0.10143	0.41882	98	2	-0.13199	0.30586	0.3904	1	133	1	-0.13199
CUL3	4	0.20034	0.10144	0.41882	99	2	0.10209	0.027294	0.10641	1	35	2	0.10209
L3MBTL2	4	0.20202	0.10144	0.41882	100	1	0.073619	0.057471	0.15227	1	47	1	0.073619
RANGAP1	4	0.20319	0.10144	0.41882	101	2	-0.018642	0.39265	0.4295	1	152	1	-0.018642
NSDHL	4	0.20606	0.11172	0.419741	102	1	0.23929	0.013124	0.058494	0.964269	23	2	0.23929
ABCA1	4	0.20988	0.11172	0.419741	103	2	-0.12369	0.82195	0.86935	1	303	0	-0.12369
KDM6A	4	0.21084	0.11172	0.419741	104	2	-0.15296	0.78448	0.85166	1	286	0	-0.15296
TLE3	4	0.2118	0.11172	0.419741	105	2	-0.14576	0.98353	0.99437	1	369	0	-0.14576
GNPTAB	4	0.2141	0.11172	0.419741	106	1	-0.045374	0.86583	0.91345	1	318	0	-0.045374
FGFR1OP2	4	0.21469	0.11173	0.419741	107	2	-0.15263	0.89806	0.93656	1	329	0	-0.15263
STAG1	4	0.21566	0.11173	0.419741	108	2	-0.1894	0.95633	0.98215	1	356	0	-0.1894
HMGCL	4	0.2161	0.11173	0.419741	109	1	-0.017444	0.8014	0.85167	1	292	0	-0.017444
IL10	4	0.21954	0.11173	0.419741	110	2	-0.11639	0.16704	0.26865	1	100	1	-0.11639
LEPR	4	0.22148	0.11173	0.419741	111	2	-0.13071	0.93112	0.97071	1	346	0	-0.13071
IL5	4	0.22343	0.12281	0.44388	112	2	-0.13377	0.9561	0.98215	1	355	0	-0.13377
WNT6	4	0.22802	0.12281	0.44388	113	1	-0.092941	0.70671	0.71594	1	256	0	-0.092941
GTPBP3	4	0.23785	0.12282	0.44388	114	1	-0.077776	0.6072	0.60878	1	216	0	-0.077776
MAP3K3	4	0.24951	0.12282	0.44388	115	1	-0.11033	0.7681	0.84198	1	275	0	-0.11033
SQLE	4	0.2553	0.15008	0.44388	116	1	0.091977	0.069453	0.16412	1	54	2	0.091977
ITGB1	4	0.25914	0.15008	0.44388	117	1	-0.10578	0.32213	0.3904	1	135	1	-0.10578
FOCAD	4	0.26296	0.15008	0.44388	118	1	-0.082542	0.54291	0.52897	1	191	1	-0.082542
CALCRL	4	0.26677	0.15008	0.44388	119	1	-0.037144	0.16075	0.26864	1	98	1	-0.037144
DNAJC8	4	0.26866	0.15008	0.44388	120	1	0.37433	0.0059817	0.015518	0.462211	14	3	0.37433
LPAR3	4	0.27434	0.15008	0.44388	121	1	-0.059534	0.60242	0.60878	1	215	0	-0.059534
ARAP3	4	0.2781	0.15008	0.44388	122	1	-0.011996	0.56772	0.56899	1	203	1	-0.011996
EGFR	4	0.28558	0.15008	0.44388	123	1	-0.13689	0.6505	0.64689	1	236	0	-0.13689
APELA	4	0.2893	0.15008	0.44388	124	1	-0.01477	0.75334	0.84197	1	273	0	-0.01477
SDC4	4	0.29301	0.15008	0.44388	125	1	0.096711	0.16976	0.27955	1	102	2	0.096711
PKD2	4	0.30038	0.15008	0.44388	126	1	-0.10553	0.47696	0.48956	1	173	1	-0.10553
TLK2	4	0.30586	0.15009	0.44388	127	1	-0.081527	0.79853	0.85167	1	290	0	-0.081527
RTEL1	4	0.3095	0.15009	0.44388	128	1	0.11179	0.55479	0.56898	1	196	1	0.11179
RAF1	4	0.31132	0.15009	0.44388	129	1	-0.094994	0.86952	0.9196	1	319	0	-0.094994
NHLRC2	4	0.31313	0.15009	0.44388	130	1	-0.0044901	0.58905	0.60878	1	210	1	-0.0044901
FEN1	4	0.32213	0.15009	0.44388	131	1	0.019126	0.089178	0.17076	1	63	2	0.019126
DENND4C	4	0.32392	0.15009	0.44388	132	1	0.11788	0.32392	0.3904	1	136	1	0.11788
SSR3	4	0.32571	0.15009	0.44388	133	1	-0.0056625	0.11133	0.21861	1	74	1	-0.0056625
GRB2	4	0.33104	0.15009	0.44388	134	1	0.1793	0.007517	0.020463	0.502197	16	2	0.1793
SLC52A3	4	0.33282	0.15009	0.44388	135	1	-0.15226	0.96301	0.98737	1	358	0	-0.15226
TAL1	4	0.33459	0.15009	0.44388	136	1	-0.12407	0.97114	0.98908	1	365	0	-0.12407
FAF2	4	0.33635	0.15009	0.44388	137	1	-0.093502	0.97373	0.9902	1	366	0	-0.093502
CSNK2B	4	0.33987	0.15009	0.44388	138	1	0.043131	0.7689	0.84198	1	276	0	0.043131
ESX1	4	0.34512	0.15009	0.44388	139	1	-0.031365	0.57154	0.56899	1	205	1	-0.031365
GGNBP2	4	0.34687	0.15009	0.44388	140	1	0.032438	0.46955	0.46937	1	170	1	0.032438
SMCHD1	4	0.34861	0.15009	0.44388	141	1	-0.067875	0.94116	0.97817	1	349	0	-0.067875
PGAP2	4	0.35208	0.17594	0.489142	142	1	-0.014751	0.59881	0.60878	1	213	0	-0.014751
MAPK1	4	0.36241	0.17594	0.489142	143	1	-0.063649	0.44375	0.46936	1	163	1	-0.063649
S100A16	4	0.36412	0.17594	0.489142	144	1	-0.074522	0.68712	0.69915	1	248	0	-0.074522
BBS1	4	0.37092	0.17594	0.489142	145	1	0.094211	0.09828	0.17847	1	66	2	0.094211
PLAC1	4	0.37935	0.17595	0.489142	146	1	-0.046053	0.79997	0.85167	1	291	0	-0.046053
OLA1	4	0.38102	0.17595	0.489142	147	1	-0.21207	0.92884	0.97071	1	344	0	-0.21207
EIF3H	4	0.38269	0.17595	0.489142	148	1	0.23543	0.14335	0.24168	1	90	2	0.23543
MEST	4	0.38603	0.17595	0.489142	149	1	-0.058956	0.84858	0.89317	1	309	0	-0.058956
PTH1R	4	0.38769	0.17595	0.489142	150	1	0.0042348	0.78219	0.85166	1	283	0	0.0042348
CCDC134	4	0.39759	0.20136	0.552454	151	1	-0.10563	0.92235	0.96458	1	342	0	-0.10563
HCST	4	0.40086	0.20137	0.552454	152	1	-0.031211	0.493	0.50933	1	177	1	-0.031211
CDX2	4	0.40898	0.22703	0.591714	153	1	-0.13743	0.9646	0.98737	1	359	0	-0.13743
RICTOR	4	0.41702	0.22703	0.591714	154	1	-0.063746	0.81461	0.86935	1	300	0	-0.063746
DLL4	4	0.42022	0.22703	0.591714	155	1	0.030035	0.50301	0.50933	1	179	1	0.030035
GPATCH1	4	0.4234	0.22704	0.591714	156	1	-0.13188	0.66021	0.66491	1	240	0	-0.13188
HUS1	4	0.42498	0.22704	0.591714	157	1	-0.0032102	0.46055	0.46937	1	168	1	-0.0032102
PIGL	4	0.42814	0.22704	0.591714	158	1	0.18513	0.22604	0.31048	1	119	1	0.18513
DSP	4	0.42972	0.22704	0.591714	159	1	-0.058272	0.38436	0.4295	1	150	1	-0.058272
NUBPL	4	0.43443	0.22704	0.591714	160	1	0.35781	0.0011985	0.0070002	0.318704	6	2	0.35781
GJB5	4	0.44375	0.25152	0.613392	161	1	-0.00055103	0.89892	0.93656	1	330	0	-0.00055103
PAXIP1	4	0.44837	0.25152	0.613392	162	1	-0.025361	0.52533	0.50934	1	188	1	-0.025361
ZWILCH	4	0.4499	0.25152	0.613392	163	1	0.069036	0.35553	0.39041	1	145	1	0.069036
MED23	4	0.45296	0.25152	0.613392	164	1	-0.1249	0.85204	0.89317	1	312	0	-0.1249
CBS	4	0.45752	0.25153	0.613392	165	1	-0.065763	0.73612	0.7858	1	267	0	-0.065763
ITGB7	4	0.45904	0.25153	0.613392	166	1	-0.074325	0.69801	0.69916	1	253	0	-0.074325
MAF	4	0.46356	0.25153	0.613392	167	1	-0.11914	0.40898	0.42951	1	157	1	-0.11914
SPINT1	4	0.46506	0.25153	0.613392	168	1	-0.077327	0.78599	0.85166	1	287	0	-0.077327
WRAP53	4	0.46955	0.25153	0.613392	169	1	0.13586	0.62475	0.60879	1	226	0	0.13586
ARHGAP28	4	0.47104	0.25153	0.613392	170	1	0.18747	0.10129	0.17847	1	67	2	0.18747
CRKL	4	0.47401	0.25153	0.613392	171	1	0.12723	0.05057	0.15226	1	44	1	0.12723
ITGB3	4	0.47696	0.27704	0.645414	172	1	-0.10188	0.91985	0.96127	1	341	0	-0.10188
DAXX	4	0.47991	0.27704	0.645414	173	1	0.19131	0.085149	0.17075	1	61	2	0.19131
NOTCH2	4	0.48576	0.27704	0.645414	174	1	0.0064432	0.22406	0.31048	1	118	1	0.0064432
COMMD1	4	0.48721	0.27704	0.645414	175	1	-0.064993	0.78143	0.85166	1	282	0	-0.064993
KLB	4	0.49587	0.27705	0.645414	176	1	0.069036	0.56258	0.56899	1	200	1	0.069036
COMMD10	4	0.49731	0.27705	0.645414	177	1	0.1808	0.059302	0.15227	1	48	2	0.1808
PARVA	4	0.49874	0.27705	0.645414	178	1	-0.046105	0.10693	0.20256	1	72	1	-0.046105
ZFP36L1	4	0.50016	0.27705	0.645414	179	1	0.070776	0.63386	0.60879	1	232	0	0.070776
RANBP1	4	0.50866	0.32702	0.69224	180	1	-0.054737	0.88587	0.92558	1	325	0	-0.054737
PEG10	4	0.51427	0.32702	0.69224	181	1	-0.092375	0.90315	0.94152	1	333	0	-0.092375
PDGFRA	4	0.51705	0.32702	0.69224	182	1	-0.054691	0.74137	0.821	1	268	0	-0.054691
TAF10	4	0.52259	0.32702	0.69224	183	1	-0.15477	0.69211	0.69916	1	250	0	-0.15477
TBX20	4	0.5267	0.32702	0.69224	184	1	0.093798	0.25914	0.31049	1	126	1	0.093798
SENP1	4	0.52944	0.32702	0.69224	185	1	-0.092008	0.34512	0.39041	1	142	1	-0.092008
SMG1	4	0.54024	0.32703	0.69224	186	1	0.24304	0.026719	0.10641	1	34	3	0.24304
FN1	4	0.54291	0.32703	0.69224	187	1	-0.034563	0.80565	0.86091	1	295	0	-0.034563
NCOA6	4	0.54557	0.32703	0.69224	188	1	-0.0084321	0.024943	0.1036	1	32	1	-0.0084321
VPS4B	4	0.55086	0.32703	0.69224	189	1	0.14621	0.051545	0.15226	1	45	2	0.14621
FHOD3	4	0.55348	0.32703	0.69224	190	1	-0.033048	0.54424	0.52897	1	192	1	-0.033048
RGL1	4	0.55479	0.32703	0.69224	191	1	-0.0026646	0.38935	0.4295	1	151	1	-0.0026646
ADA	4	0.5561	0.32703	0.69224	192	1	-0.057045	0.40574	0.42951	1	156	1	-0.057045
PPP1R8	4	0.5587	0.32703	0.69224	193	1	0.1422	0.038985	0.12423	1	39	1	0.1422
FGG	4	0.56	0.32703	0.69224	194	1	-0.033127	0.78372	0.85166	1	285	0	-0.033127
COX7C	4	0.56129	0.32703	0.69224	195	1	0.095307	0.10281	0.20255	1	68	2	0.095307
GAB1	4	0.56258	0.32703	0.69224	196	1	-0.15645	0.81731	0.86935	1	301	0	-0.15645
LLGL2	4	0.56644	0.32703	0.69224	197	1	0.062237	0.19185	0.31048	1	111	1	0.062237
LIFR	4	0.569	0.35306	0.721717	198	1	0.080003	0.25337	0.31049	1	124	1	0.080003
GHR	4	0.57027	0.35306	0.721717	199	1	-0.090318	0.72078	0.74573	1	259	0	-0.090318
PHLDA2	4	0.57154	0.35306	0.721717	200	1	-0.0058174	0.64281	0.62819	1	233	0	-0.0058174
SLC34A2	4	0.57408	0.35307	0.721717	201	1	0.016441	0.85432	0.89318	1	313	0	0.016441
FUBP1	4	0.57534	0.35307	0.721717	202	1	0.017999	0.35381	0.39041	1	144	1	0.017999
SSR1	4	0.5766	0.35307	0.721717	203	1	-0.14991	0.72354	0.75985	1	260	0	-0.14991
CHRND	4	0.57786	0.35307	0.721717	204	1	0.13416	0.1857	0.29129	1	110	1	0.13416
SETD5	4	0.5841	0.37819	0.747429	205	1	0.097812	0.010748	0.055221	0.964269	20	1	0.097812
NDUFB8	4	0.58658	0.37819	0.747429	206	1	0.094792	0.078857	0.16413	1	59	2	0.094792
CAMSAP3	4	0.58782	0.37819	0.747429	207	1	0.033301	0.64941	0.64689	1	235	0	0.033301
ABCB7	4	0.5915	0.3782	0.747429	208	1	-0.10528	0.029641	0.10642	1	36	1	-0.10528
PGF	4	0.5976	0.3782	0.747429	209	1	0.077539	0.24758	0.31049	1	122	1	0.077539
CCDC8	4	0.59881	0.3782	0.747429	210	1	0.02878	0.13308	0.24167	1	82	1	0.02878
ASB4	4	0.60001	0.3782	0.747429	211	1	0.077183	0.26105	0.31049	1	127	1	0.077183
CRLS1	4	0.60362	0.40377	0.772365	212	1	-0.10213	0.75081	0.83197	1	272	0	-0.10213
TTC1	4	0.6072	0.40377	0.772365	213	1	-0.16844	0.95352	0.98214	1	353	0	-0.16844
MTOR	4	0.60839	0.40377	0.772365	214	1	0.094332	0.51983	0.50934	1	185	1	0.094332
DNAJB6	4	0.60958	0.40377	0.772365	215	1	-0.036983	0.24951	0.31049	1	123	1	-0.036983
FBXW8	4	0.61076	0.40377	0.772365	216	1	-0.054014	0.10913	0.21032	1	73	1	-0.054014
THBD	4	0.62013	0.40378	0.772365	217	1	-0.033756	0.88867	0.92559	1	327	0	-0.033756
SYDE1	4	0.62129	0.40378	0.772365	218	1	-0.089472	0.96942	0.98908	1	364	0	-0.089472
CXADR	4	0.62475	0.42947	0.803109	219	1	0.12447	0.17157	0.27955	1	103	2	0.12447
DDX42	4	0.6316	0.42947	0.803109	220	1	0.04858	0.67697	0.66492	1	246	0	0.04858
LAMA1	4	0.63611	0.42948	0.803109	221	1	-0.043676	0.37767	0.39041	1	148	1	-0.043676
HMOX1	4	0.63724	0.42948	0.803109	222	1	0.048957	0.67491	0.66492	1	245	0	0.048957
PUS7	4	0.63947	0.42948	0.803109	223	1	0.17652	0.0039402	0.0099356	0.318704	13	2	0.17652
EBF2	4	0.64832	0.47939	0.89244	224	0	-0.025789	0.80982	0.86092	1	297	0	-0.025789
SFMBT2	4	0.65159	0.52761	0.93912	225	0	-0.09416	0.95206	0.98214	1	352	0	-0.09416
ADM	4	0.657	0.55069	0.93912	226	0	0.18633	0.025596	0.10361	1	33	3	0.18633
ROR2	4	0.65914	0.55069	0.93912	227	0	0.012513	0.72808	0.77291	1	263	0	0.012513
MLST8	4	0.66446	0.5507	0.93912	228	0	-0.13085	0.80353	0.86091	1	294	0	-0.13085
PAK4	4	0.6718	0.57268	0.93912	229	0	0.017859	0.82522	0.86936	1	305	0	0.017859
FRYL	4	0.67284	0.57269	0.93912	230	0	-0.12368	0.22009	0.31048	1	117	1	-0.12368
CSF2	4	0.67387	0.57269	0.93912	231	0	-0.046823	0.59638	0.60878	1	212	0	-0.046823
ENG	4	0.67697	0.59416	0.93912	232	0	-0.021347	0.10473	0.20255	1	71	1	-0.021347
MLLT10	4	0.67799	0.59416	0.93912	233	0	0.037128	0.69012	0.69915	1	249	0	0.037128
MED16	4	0.67902	0.59416	0.93912	234	0	-0.13783	0.78066	0.85166	1	281	0	-0.13783
CITED1	4	0.68004	0.59416	0.93912	235	0	-0.045714	0.8213	0.86935	1	302	0	-0.045714
SIX1	4	0.68106	0.59416	0.93912	236	0	-0.099651	0.73078	0.78579	1	264	0	-0.099651
BIRC5	4	0.68207	0.59416	0.93912	237	0	0.061385	0.54158	0.52896	1	190	1	0.061385
UTF1	4	0.69111	0.59416	0.93912	238	0	0.13415	0.088724	0.17076	1	62	2	0.13415
CCDC25	4	0.69408	0.59417	0.93912	239	0	0.066691	0.19999	0.31048	1	113	1	0.066691
FRS2	4	0.69605	0.59417	0.93912	240	0	0.015215	0.71334	0.74572	1	257	0	0.015215
TJP1	4	0.69703	0.59417	0.93912	241	0	-0.13523	0.50725	0.50933	1	180	1	-0.13523
ETV2	4	0.69996	0.59417	0.93912	242	0	-0.081127	0.91199	0.95015	1	337	0	-0.081127
DDX3X	4	0.7019	0.59417	0.93912	243	0	0.2849	0.048683	0.15226	1	43	2	0.2849
FZR1	4	0.70383	0.59417	0.93912	244	0	0.26331	0.0014972	0.0072888	0.318704	7	3	0.26331
UBE2L3	4	0.70479	0.59417	0.93912	245	0	-0.11632	0.19389	0.31048	1	112	1	-0.11632
CELF1	4	0.70766	0.61481	0.93912	246	0	-0.098524	0.90274	0.94152	1	332	0	-0.098524
PITRM1	4	0.70956	0.61481	0.93912	247	0	-0.063188	0.61312	0.60879	1	220	0	-0.063188
CHM	4	0.71051	0.61481	0.93912	248	0	0.017662	0.74311	0.821	1	269	0	0.017662
PORCN	4	0.7124	0.61481	0.93912	249	0	-0.024655	0.54822	0.54892	1	194	1	-0.024655
MAB21L2	4	0.71428	0.61481	0.93912	250	0	-0.0062023	0.34338	0.39041	1	141	1	-0.0062023
ADAMTS3	4	0.71708	0.61481	0.93912	251	0	-0.077014	0.89588	0.93655	1	328	0	-0.077014
COMT	4	0.72078	0.61481	0.93912	252	0	-0.094196	0.71986	0.74573	1	258	0	-0.094196
DUSP9	4	0.7217	0.61481	0.93912	253	0	-0.075152	0.40086	0.42951	1	155	1	-0.075152
PDZRN3	4	0.73167	0.61481	0.93912	254	0	-0.071065	0.54954	0.54893	1	195	1	-0.071065
TGDS	4	0.73346	0.61481	0.93912	255	0	0.062536	0.13993	0.24168	1	86	2	0.062536
GJB3	4	0.73435	0.61481	0.93912	256	0	-0.033731	0.65592	0.6469	1	238	0	-0.033731
ATP11A	4	0.73612	0.61481	0.93912	257	0	0.020621	0.67284	0.66492	1	244	0	0.020621
RECQL4	4	0.737	0.61482	0.93912	258	0	0.33253	0.014827	0.062425	0.964269	25	3	0.33253
BCL9L	4	0.74224	0.61482	0.93912	259	0	0.22573	0.024719	0.1036	1	30	3	0.22573
ADAM17	4	0.74311	0.61482	0.93912	260	0	-0.055372	0.65159	0.6469	1	237	0	-0.055372
NMNAT2	4	0.74397	0.61482	0.93912	261	0	0.072254	0.51007	0.50934	1	181	1	0.072254
SOCS3	4	0.74483	0.61482	0.93912	262	0	0.0046257	0.48284	0.50933	1	174	1	0.0046257
VANGL2	4	0.74569	0.61482	0.93912	263	0	0.055153	0.73167	0.78579	1	265	0	0.055153
CR1L	4	0.74741	0.61482	0.93912	264	0	0.16691	0.096786	0.17846	1	65	2	0.16691
KDR	4	0.74826	0.61482	0.93912	265	0	-0.092893	0.95923	0.98736	1	357	0	-0.092893
ZNF568	4	0.75081	0.61482	0.93912	266	0	0.025952	0.6316	0.60879	1	231	0	0.025952
DENR	4	0.75165	0.61482	0.93912	267	0	0.10502	0.18158	0.29128	1	108	1	0.10502
FBXL5	4	0.75417	0.61482	0.93912	268	0	0.11899	0.1438	0.24168	1	91	1	0.11899
PDGFB	4	0.75584	0.61482	0.93912	269	0	-0.04478	0.85601	0.89318	1	314	0	-0.04478
FBXL12	4	0.75833	0.61482	0.93912	270	0	0.097038	0.58286	0.58915	1	207	1	0.097038
CFAP53	4	0.76244	0.61482	0.93912	271	0	0.015957	0.64502	0.64689	1	234	0	0.015957
CIR1	4	0.76325	0.61482	0.93912	272	0	-0.050524	0.14166	0.24168	1	89	1	-0.050524
MET	4	0.76569	0.61482	0.93912	273	0	-0.077841	0.38269	0.4295	1	149	1	-0.077841
RTL1	4	0.7673	0.6341	0.945028	274	0	0.026087	0.44066	0.44996	1	162	1	0.026087
MAP2K1	4	0.7705	0.6341	0.945028	275	0	-0.038697	0.15019	0.25016	1	92	1	-0.038697
INF2	4	0.77366	0.63411	0.945028	276	0	0.042106	0.2553	0.31049	1	125	1	0.042106
NUMB	4	0.77445	0.63411	0.945028	277	0	0.027834	0.82327	0.86936	1	304	0	0.027834
NCOR2	4	0.77523	0.63411	0.945028	278	0	0.18729	0.083734	0.17075	1	60	2	0.18729
BRAF	4	0.77679	0.63411	0.945028	279	0	0.085802	0.12226	0.21862	1	78	1	0.085802
SS18	4	0.78143	0.65323	0.945028	280	0	0.34485	0.0035921	0.0099356	0.318704	11	2	0.34485
PKD1	4	0.78219	0.65323	0.945028	281	0	0.017946	0.32571	0.3904	1	137	1	0.017946
AGO2	4	0.78523	0.65323	0.945028	282	0	-0.037761	0.85657	0.89318	1	315	0	-0.037761
RAPGEF2	4	0.78599	0.65323	0.945028	283	0	0.091751	0.15654	0.26864	1	95	1	0.091751
PTK2	4	0.78674	0.65323	0.945028	284	0	0.22219	0.012164	0.058494	0.964269	22	2	0.22219
ANAPC15	4	0.7875	0.65324	0.945028	285	0	0.15056	0.39923	0.42951	1	154	1	0.15056
RAD23B	4	0.79122	0.65324	0.945028	286	0	-0.059435	0.88445	0.92558	1	324	0	-0.059435
SOX2	4	0.79196	0.65324	0.945028	287	0	-0.050345	0.66551	0.66491	1	242	0	-0.050345
EXOC3L2	4	0.79417	0.65324	0.945028	288	0	0.010192	0.30404	0.3904	1	132	1	0.010192
EPOR	4	0.79781	0.6708	0.945028	289	0	0.030937	0.80211	0.85167	1	293	0	0.030937
BMP5	4	0.79925	0.6708	0.945028	290	0	0.074144	0.10434	0.20255	1	70	2	0.074144
ERN1	4	0.80069	0.6708	0.945028	291	0	0.0289	0.58658	0.60878	1	209	1	0.0289
PIEZO1	4	0.8014	0.6708	0.945028	292	0	0.008461	0.51844	0.50934	1	184	1	0.008461
RSPO3	4	0.80635	0.67081	0.945028	293	0	-0.025617	0.90232	0.94152	1	331	0	-0.025617
SLC12A5	4	0.80774	0.67081	0.945028	294	0	0.08624	0.11368	0.21861	1	75	2	0.08624
PDGFRB	4	0.81189	0.67081	0.945028	295	0	0.02075	0.72627	0.75986	1	262	0	0.02075
WASF2	4	0.81257	0.67081	0.945028	296	0	0.028113	0.2161	0.31048	1	116	1	0.028113
RAB21	4	0.81596	0.68804	0.96603	297	0	0.063594	0.41862	0.44995	1	159	1	0.063594
TRAF2	4	0.81997	0.70405	0.980358	298	0	-0.015281	0.45752	0.46936	1	166	1	-0.015281
EOMES	4	0.82392	0.71939	0.980358	299	0	-0.026141	0.62819	0.60879	1	229	0	-0.026141
FGFRL1	4	0.82457	0.71939	0.980358	300	0	-0.046421	0.5915	0.60878	1	211	0	-0.046421
EMG1	4	0.82844	0.71939	0.980358	301	0	0.067375	0.12822	0.21862	1	80	2	0.067375
PTP4A2	4	0.82908	0.71939	0.980358	302	0	0.17954	0.07817	0.16413	1	58	2	0.17954
MAPK7	4	0.83098	0.7194	0.980358	303	0	-0.079428	0.85032	0.89317	1	310	0	-0.079428
GJB2	4	0.83349	0.7194	0.980358	304	0	-0.032742	0.9158	0.95771	1	340	0	-0.032742
MYH10	4	0.83474	0.7194	0.980358	305	0	0.087164	0.28558	0.35068	1	129	1	0.087164
SETD2	4	0.83536	0.7194	0.980358	306	0	-0.080303	0.3095	0.3904	1	134	1	-0.080303
ADAMTS1	4	0.83783	0.73503	0.994936	307	0	0.043616	0.2893	0.37057	1	130	1	0.043616
WDFY3	4	0.84147	0.74953	0.994936	308	0	0.05535	0.18364	0.29129	1	109	1	0.05535
NRK	4	0.84267	0.74953	0.994936	309	0	0.041365	0.74655	0.82101	1	270	0	0.041365
DNM1L	4	0.84683	0.74953	0.994936	310	0	0.057037	0.091412	0.17076	1	64	1	0.057037
COL27A1	4	0.84741	0.74953	0.994936	311	0	-0.0025767	0.77912	0.85166	1	280	0	-0.0025767
SSB	4	0.85204	0.74954	0.994936	312	0	0.013139	0.022588	0.10124	1	28	1	0.013139
MECP2	4	0.85657	0.76349	0.994936	313	0	-0.048953	0.2141	0.31048	1	115	1	-0.048953
CHTOP	4	0.85712	0.76349	0.994936	314	0	0.097744	0.15864	0.26864	1	96	1	0.097744
SLC20A1	4	0.85879	0.76349	0.994936	315	0	-0.04955	0.88157	0.91961	1	321	0	-0.04955
LY6E	4	0.86044	0.76349	0.994936	316	0	0.32367	0.00099131	0.0066022	0.318704	5	3	0.32367
ERG	4	0.86153	0.76349	0.994936	317	0	0.17119	0.076122	0.16413	1	57	2	0.17119
PGP	4	0.86689	0.7635	0.994936	318	0	0.14043	0.07116	0.16412	1	55	2	0.14043
STK11	4	0.86795	0.7635	0.994936	319	0	-0.033068	0.74826	0.82101	1	271	0	-0.033068
IGF2	4	0.869	0.7635	0.994936	320	0	0.049283	0.33459	0.3904	1	139	1	0.049283
RGCC	4	0.87159	0.77725	0.99821	321	0	-0.036539	0.91083	0.95015	1	335	0	-0.036539
CUL4B	4	0.87363	0.77725	0.99821	322	0	0.093703	0.17339	0.27956	1	104	2	0.093703
PIGF	4	0.87615	0.77726	0.99821	323	0	0.0044765	0.36752	0.39041	1	147	1	0.0044765
FAH	4	0.87815	0.77726	0.99821	324	0	0.0056489	0.57408	0.58914	1	206	1	0.0056489
COLGALT1	4	0.88011	0.79	0.99821	325	0	0.053548	0.72536	0.75986	1	261	0	0.053548
CAPN2	4	0.88492	0.79	0.99821	326	0	0.0075367	0.5574	0.56898	1	197	1	0.0075367
PCGF6	4	0.88634	0.79001	0.99821	327	0	0.12418	0.034321	0.11391	1	37	1	0.12418
GPC3	4	0.88727	0.79001	0.99821	328	0	0.082326	0.56387	0.56899	1	201	1	0.082326
AMOT	4	0.89096	0.79001	0.99821	329	0	-0.00021028	0.85089	0.89317	1	311	0	-0.00021028
PRDM1	4	0.89141	0.79001	0.99821	330	0	0.11801	0.10358	0.20255	1	69	2	0.11801
ENPP2	4	0.89411	0.80191	0.99821	331	0	0.094745	0.16347	0.26865	1	99	2	0.094745
WNK1	4	0.90148	0.80192	0.99821	332	0	-0.0050096	0.8112	0.86935	1	298	0	-0.0050096
ITGB8	4	0.90232	0.80192	0.99821	333	0	0.0749	0.17951	0.29128	1	106	1	0.0749
VEGFA	4	0.90315	0.80192	0.99821	334	0	0.059666	0.69899	0.69916	1	254	0	0.059666
PON3	4	0.90685	0.80192	0.99821	335	0	0.12074	0.12168	0.21862	1	77	2	0.12074
HGF	4	0.91277	0.83554	1	336	0	0.031245	0.77834	0.85166	1	279	0	0.031245
NOTCH1	4	0.91391	0.83554	1	337	0	0.072937	0.14164	0.24168	1	88	2	0.072937
BLOC1S2	4	0.91655	0.83555	1	338	0	0.058396	0.13952	0.24168	1	85	1	0.058396
NRBP1	4	0.91729	0.83555	1	339	0	0.069481	0.17745	0.29128	1	105	1	0.069481
SLC38A4	4	0.9184	0.83555	1	340	0	0.068746	0.49587	0.50933	1	178	1	0.068746
DHODH	4	0.91913	0.83555	1	341	0	0.38534	0.0072765	0.020463	0.502197	15	2	0.38534
SMAD1	4	0.91949	0.83555	1	342	0	0.016235	0.61897	0.60879	1	222	0	0.016235
ZPR1	4	0.92021	0.83555	1	343	0	0.15927	0.61076	0.60879	1	219	0	0.15927
AKT1	4	0.922	0.84575	1	344	0	0.079728	0.13571	0.24167	1	83	2	0.079728
TMCC2	4	0.92235	0.84575	1	345	0	0.22835	0.0092267	0.055211	0.964269	18	3	0.22835
HOXA13	4	0.92784	0.85562	1	346	0	0.084751	0.56	0.56898	1	199	1	0.084751
MEOX2	4	0.92818	0.85562	1	347	0	0.13641	0.47252	0.46937	1	172	1	0.13641
FBXO5	4	0.93112	0.85563	1	348	0	0.3737	0.0034903	0.0099356	0.318704	10	3	0.3737
MYH9	4	0.93145	0.85563	1	349	0	0.22057	0.044793	0.12424	1	42	2	0.22057
NOA1	4	0.93177	0.85563	1	350	0	0.38914	0.0024966	0.0099257	0.318704	8	2	0.38914
BCAS3	4	0.93272	0.85563	1	351	0	0.027964	0.33635	0.39041	1	140	1	0.027964
CDH1	4	0.93429	0.8646	1	352	0	0.10964	0.14079	0.24168	1	87	2	0.10964
LDOC1	4	0.93491	0.8646	1	353	0	0.071847	0.60839	0.60878	1	217	0	0.071847
LAMA5	4	0.93644	0.86461	1	354	0	0.22101	0.008108	0.020473	0.502197	17	3	0.22101
SLC8A1	4	0.93675	0.86461	1	355	0	0.10469	0.7019	0.71593	1	255	0	0.10469
SUFU	4	0.93735	0.86461	1	356	0	0.024165	0.78296	0.85166	1	284	0	0.024165
IGF2BP1	4	0.94173	0.88078	1	357	0	0.12752	0.1307	0.21862	1	81	2	0.12752
TRRAP	4	0.94507	0.88079	1	358	0	0.047542	0.69408	0.69916	1	251	0	0.047542
NADK2	4	0.94615	0.88848	1	359	0	0.18113	0.068149	0.16412	1	52	2	0.18113
ADAR	4	0.95006	0.89618	1	360	0	0.017895	0.77208	0.85166	1	278	0	0.017895
ROCK2	4	0.95057	0.89618	1	361	0	0.2195	0.12412	0.21862	1	79	2	0.2195
NPM1	4	0.95132	0.89618	1	362	0	0.28755	0.013601	0.058504	0.964269	24	3	0.28755
HS6ST1	4	0.95181	0.90344	1	363	0	0.086786	0.63046	0.60879	1	230	0	0.086786
ATAD3A	4	0.95255	0.90345	1	364	0	0.08986	0.43755	0.44996	1	161	1	0.08986
PSPH	4	0.95399	0.91022	1	365	0	0.061909	0.20606	0.31048	1	114	1	0.061909
ADCY9	4	0.95447	0.91022	1	366	0	0.086305	0.5587	0.56898	1	198	1	0.086305
CRB2	4	0.96557	0.93862	1	367	0	0.10106	0.57027	0.56899	1	204	1	0.10106
HSD17B2	4	0.96708	0.9434	1	368	0	0.11472	0.657	0.6469	1	239	0	0.11472
TRUB2	4	0.96836	0.94784	1	369	0	0.27878	0.059917	0.15227	1	49	2	0.27878
SCRIB	4	0.96889	0.94784	1	370	0	0.22213	0.0099428	0.055211	0.964269	19	3	0.22213
CCM2	4	0.9696	0.94785	1	371	0	0.13126	0.51705	0.50934	1	183	1	0.13126
MECR	4	0.97114	0.95205	1	372	0	0.11281	0.54024	0.52896	1	189	1	0.11281
PNPLA6	4	0.97164	0.95205	1	373	0	0.088504	0.66446	0.66491	1	241	0	0.088504
ARHGEF7	4	0.97278	0.95206	1	374	0	0.31042	0.022832	0.10124	1	29	2	0.31042
AFF4	4	0.97326	0.95206	1	375	0	0.18683	0.061778	0.15227	1	50	2	0.18683
MECOM	4	0.97435	0.95206	1	376	0	0.16265	0.15991	0.26864	1	97	2	0.16265
POLD1	4	0.97541	0.95599	1	377	0	0.28322	0.015144	0.062425	0.964269	26	3	0.28322
SLIT2	4	0.97644	0.95977	1	378	0	0.16615	0.11606	0.21861	1	76	2	0.16615
NODAL	4	0.97757	0.9631	1	379	0	0.15365	0.15442	0.26864	1	94	1	0.15365
LOX	4	0.97906	0.96625	1	380	0	0.17195	0.13824	0.24168	1	84	2	0.17195
RPL38	4	0.97971	0.96625	1	381	0	0.41571	0.0031291	0.0099356	0.318704	9	3	0.41571
TLN1	4	0.98122	0.96958	1	382	0	0.35458	0.010977	0.055221	0.964269	21	3	0.35458
VPS33B	4	0.98408	0.97525	1	383	0	0.27243	0.024901	0.1036	1	31	2	0.27243
PALB2	4	0.98429	0.97525	1	384	0	0.1252	0.036655	0.12423	1	38	1	0.1252
SMG9	4	0.98839	0.97981	1	385	0	0.26057	0.043169	0.12424	1	40	2	0.26057
WBP11	4	0.99202	0.98176	1	386	0	0.25172	0.0035923	0.0099356	0.318704	12	3	0.25172
DDX11	4	0.99215	0.98176	1	387	0	0.21367	0.018733	0.062435	0.964269	27	3	0.21367
BIRC6	4	0.99796	0.99814	1	388	0	0.2618	0.043632	0.12424	1	41	2	0.2618
ARID1A	4	0.99889	0.99879	1	389	0	0.43272	0.00014367	0.00082092	0.114108	2	4	0.43272
NEK9	4	0.99941	0.99936	1	390	0	0.42029	0.00058582	0.0035474	0.318704	4	4	0.42029
TRIP12	4	0.99985	0.99993	1	391	0	0.37999	0.00014969	0.00082092	0.114108	3	4	0.37999
AURKB	4	0.99991	0.99994	1	392	0	0.48613	9.4597e-05	0.00081097	0.114108	1	4	0.48613
