# Supplementary material for: CRISPR screening in human trophoblast stem cells reveals both shared and distinct aspects of human and mouse placental development
Source: Proc Natl Acad Sci U S A. 2023 Dec 12;120(51):e2311372120. doi: 10.1073/pnas.2311372120 (PMC10742386; doi:10.1073/pnas.2311372120)
Supplement: Supplementary file 4 — Dataset S03 (XLSX) [file pnas.2311372120.sd03.xlsx]

## Sheet: Growth_promoting
Gene Symbol
ABCB7
AHCTF1
ARID3A
ATF4
ATMIN
AURKB
BRCA1
CDC5L
CEBPZ
CENPA
CENPT
CIR1
COX7C
CRKL
CTCF
CUL3
DHODH
DHX9
DNAJC8
DNM1L
DNMT1
DRAP1
E2F4
E4F1
EGFR
EHMT2
EMG1
FEN1
FOSL1
FOXM1
GATA2
GATAD2A
GRB2
GRHL2
GTF2I
GTF3A
HIC2
HMGA1
HUS1
JUN
JUND
KAT7
KCMF1
KDM2A
KLF16
KLF6
MECR
MFN2
MPI
MTERF4
MTOR
MYBL2
MYC
MYH9
N6AMT1
NHLRC2
NPM1
NSDHL
PDCD7
PGP
POLD1
PPP1R8
PREB
RANGAP1
RPL38
RTEL1
SETDB1
SMG1
SON
SP2
SQLE
SREBF2
SRF
STK11
TBP
TEAD1
TEAD4
TFAP2C
TFDP1
THAP11
THRB
TIMMDC1
TLN1
TRAF2
TRRAP
TRUB2
TTC1
USF2
VHL
WRAP53
YY1
ZBTB1
ZFP36L1
ZFP91
ZNF131
ZPR1

## Sheet: Growth_restricting
Gene Symbol
CDKN1C
FZR1
GRB10
NF2
SOX4
