# Supplementary material for: CRISPR screening in human trophoblast stem cells reveals both shared and distinct aspects of human and mouse placental development
Source: Proc Natl Acad Sci U S A. 2023 Dec 12;120(51):e2311372120. doi: 10.1073/pnas.2311372120 (PMC10742386; doi:10.1073/pnas.2311372120)
Supplement: Supplementary file 5 — Dataset S04 (XLSX) [file pnas.2311372120.sd04.xlsx]

## Sheet: TPM
ID	B31	B31_EVT	B31_ST_DAY2	B31_ST_DAY4	CT27	CT27_EVT	CT27_ST_DAY2	CT27_ST_DAY4	V2_2	V2_2_EVT	V2_2_ST	V2_6	V2_6_EVT	V2_6_ST	AAVS_2	AAVS_2_EVT	AAVS_2_ST	AAVS_3	AAVS_3_EVT	AAVS_3_ST	DLX3_2_9	DLX3_2_9_EVT	DLX3_2_9_ST	DLX3_2_14	DLX3_2_14_EVT	DLX3_2_14_ST	GCM1_12	GCM1_12_EVT	GCM1_12_ST	GCM1_21	GCM1_21_EVT	GCM1_21_ST
A1BG	1.03	1.64	0.08	0.06	1.17	0.87	0.05	0.09	0.77	1.18	0.17	1.28	0.83	0.41	0.43	0.77	0.03	0.98	0.51	0.09	0.97	0.05	0.54	0.51	0	0.1	0.98	0.32	0.31	1.04	0.41	0.62
A1BG-AS1	1.22	2.29	0.63	0.69	1.76	3.25	0.38	1	2.66	2.38	0.57	2.5	1.23	0.84	1.5	1.2	0.93	0.57	0.92	0.28	1.86	0.16	0.38	2.52	0.18	0.25	1.55	1.73	1.61	2.2	0.94	1.14
A1CF	0	0	0	0	0	0.02	0	0	0	0	0.03	0	0	0.01	0	0	0	0	0	0	0	0	0	0	0	0	0	0	0	0	0	0
A2M	0	0.03	0.03	0	0	0	0	0	0.07	0	0.09	0.03	0	0	0	0	0.02	0	0	0.03	0	0	0	0	0.04	0	0	0	0.06	0	0	0
A2M-AS1	0	0	0	0.05	0.09	0	0	0	0	0.17	0	0	0	0	0.24	0	0	0.09	0	0	0	0	0	0	0	0	0	0.25	0	0.09	0.08	0
A2ML1	5.6	0.81	0.67	0.25	7.27	0.95	0.74	0.33	3.57	1.32	0.91	4.63	1.75	0.93	3.58	1.53	0.55	4.49	1.36	0.7	3.4	6.34	6.01	2.42	6.42	6.03	1.89	4.32	2.16	3.52	6.69	3.65
A2MP1	0	0	0	0	0	0	0	0	0	0	0	0	0	0	0	0	0	0	0	0	0	0	0	0	0	0	0	0	0	0	0	0
A3GALT2	0	0	0	0	0.22	0	0	0	0	0	0	0	0	0	0	0	0	0	0	0	0	0	0	0	0	0	0	0	0	0	0	0
A4GALT	138.56	68.47	9.89	5.73	125.37	53.31	20.79	4.67	157.19	57.65	19.53	171.9	61.6	16.01	148.78	56.31	18.84	165.47	49.82	19.25	124.07	127.99	67.43	119.9	166.63	73.43	140.35	168.12	221.73	134.22	161.64	184.93
A4GNT	0	0	0	0	0	0	0	0	0	0	0	0	0	0	0	0	0	0	0	0	0	0	0	0	0	0	0	0	0	0	0	0
AA06	0	0	0	0	0	0	0	0	0	0	0	0	0	0	0	0	0	0	0	0	0	0	0	0	0	0	0	0	0	0	0	0
AAAS	71.6	32.03	13.22	8.6	66.61	32.27	11.43	9.92	81.69	39.52	13.22	87.63	50.22	13.49	76.9	41.59	14.34	74.07	39.99	12.44	74.2	52.76	19.92	84.19	49.65	19.29	76.29	73.03	48.49	79.38	59.08	41.5
AACS	55	21.57	12.9	7.6	49.61	28.43	10.4	6.41	46.51	15.94	11.74	41.77	20.17	11.75	40.14	19.08	7.89	41.77	17.33	6.85	43.84	24.77	10.22	42.46	18.25	9.24	35.27	19.72	20.51	41.49	19.97	18.3
AACSP1	0	0.05	0.15	0	0.07	0	0.17	0	0	0	0.16	0	0	0.04	0	0.06	0.04	1.4	0.22	0.05	0	0.17	0	0	0	0	0.18	0	0	0.07	0	0
AADAC	0	0	0	0.07	0	0	0.33	0	0	0	0.1	0	0	0	0	0	0.23	0	0	0.2	0	0	0	0	0	0.12	0	0	0.09	0	0.12	0.15
AADACL2	0	0	0	0	0	0	0	0	0	0	0.06	0	0	0	0	0	0	0	0	0	0	0.06	0	0.06	0	0	0	0.05	0.03	0.04	0.07	0
AADACL2-AS1	3.41	1.47	9.22	1.65	2.6	0.71	2.83	1.38	0	0	0	6.26	3.4	4	4.88	5.06	7.51	7.55	0.61	3.06	4.37	2.53	2.81	5.52	5.04	3.38	1.95	2.65	3.61	8.45	7.89	3.72
AADACL3	1.28	3.85	0.21	0.03	1.38	16.81	0.16	0	3.46	11.07	0.04	2.38	14.74	0.13	4.61	12.96	0.06	3.32	8.13	0.07	4.96	3.06	0.61	3.29	0.9	0.38	8.99	0.46	0.48	6.56	1.15	0.56
AADACL4	0	0	0	0.14	0	0	0	0	0	0	0	0	0	0	0	0	0	0.27	0	0	0	0	0	0	0	0	0	0	0	0	0	0
AADACP1	0	0	0	0	0	0	0	0	0	0	0	0	0	0	0	0	0	0	0	0	0	0	0	0	0	0	0	0	0	0	0	0
AADAT	0.46	0.82	8.7	0.56	0.52	0.25	7.28	0.72	2.02	11.51	15.66	2.58	7.37	14.86	3.15	7.57	10.25	2.34	8.51	15.6	0.73	9.7	19.36	0.79	2.48	4.27	1.34	15.88	7.32	1.26	13.46	8.76
AAGAB	41.67	21.03	26.37	9.56	39.64	23.62	28.73	9.65	39.1	27.13	25.57	40.56	28.76	24.45	43.61	26.9	29.2	37.15	30.88	36.78	43.24	28.41	22.13	37.18	25.74	22.41	41.5	27.98	28	38.21	27.02	26.63
AAK1	42.31	38.68	70.56	27.63	39.51	38.15	67.55	25.08	38.4	50.03	69.9	39.24	45.73	75.56	28.07	42.48	59.08	29.94	46.94	66.37	42.07	47.69	83.34	43.93	46.85	83.13	35.09	36.79	59.72	33.41	39.67	57.64
AAMDC	15.57	35.31	3.12	1.12	23.97	59.1	0.98	0	16.39	4.65	1.75	18.46	20.45	1.39	25.69	13.65	2.12	16.15	6.76	5.41	24.67	14.34	9.05	15.9	14.65	6.99	35.75	17	16.49	23.33	25.17	9.84
AAMP	208.15	105.48	129.22	42.76	216.77	111.27	139.11	38.34	234.99	145.38	135.85	246.83	151.22	142.02	237.16	152.05	154.22	244.19	159.55	180.09	223.03	149.73	135.85	222.79	137.79	127.55	240.58	195.47	199.65	251.94	184.98	202.7
AANAT	0	0	0	0.26	0	0	0	0	0	0	0	0	0	0.13	0	0	0	0	0	0	0	0	0.33	0	0	0	0	0	0	0	0	0
AAR2	31.11	18.31	26.42	6.7	35.56	17.66	28.78	4.5	45.93	17.79	19.19	52.83	23.59	17.83	43.69	25.25	26.46	41.43	28.3	33.15	45.16	30.95	24.37	45.27	27.76	28.12	50.45	38.8	35.91	44	35.74	36.64
AARD	0.22	0.14	0.06	0.09	0	0	0	0	0	0	0	0.06	0.14	0	0	0	0	0	0	0.13	0.18	0.15	0	0.07	0	0	0	0	0	0	0	0
AARS1	210.05	74.96	154.02	138.04	187.05	85.51	115.31	114.95	202.83	241.11	150.15	204.7	293.44	154.39	192.12	224.41	99.11	195.12	193.47	81.98	169.05	224.59	180.62	185.01	277.14	141.47	178.14	183.1	190.35	164.86	189.39	206.98
AARS2	19.36	4.96	3.81	1.18	17.87	6.01	5.5	1.57	20.64	13.44	7.73	20.81	13.87	6.69	21.41	11.73	5.68	21.06	13.84	5.99	19.19	17.15	11.17	16.71	16.07	14.05	19.34	20.39	14.73	19.33	17.21	14.22
AARSD1	44.89	23.34	3.06	0.7	46.28	25.43	3.62	1.31	51.16	12.34	4.65	57.23	24.18	3.85	52.48	21	2.57	59.35	25.04	4.06	51.29	22.74	8.15	46.59	10.81	5.17	45.55	31.66	14.77	47.42	27.6	21.79
AASDH	10.31	6.2	3.16	5.22	7.15	4.82	3.52	2.77	7.99	5.26	3.37	8.62	7.21	3.38	6.33	7.38	3.78	6.59	6.05	2.4	6.52	8.08	2.85	7.83	7.52	4.45	6.97	8.44	4.97	7.09	8.5	6.21
AASDHPPT	43.03	39.88	11.62	4.73	39.51	37.94	10.25	2.06	37.57	25.06	13.47	47.17	33.53	14.51	37.5	27.72	11.66	34.77	32.5	15.33	43.58	27.77	10.95	37.58	23.72	10.32	39.62	43	30.95	37.45	41.49	32.15
AASS	19.72	5.59	1.01	0.58	21.33	3.25	0.82	0.22	13.04	6.62	0.83	14.35	11.19	1.05	13.35	6	0.43	14.95	5.49	0.79	14.41	14.54	1.45	8.94	7.14	1.2	14.82	20.84	9.97	11.7	20.63	10.62
AATBC	0	0	0	0	0	0	0	0	0	0	0.09	0	0	0	0	0.03	0	0	0.03	0.03	0	0.03	0.17	0.07	0.04	0.11	0	0.14	0.08	0	0	0.27
AATF	88.75	37.78	54.44	11.11	84.39	42.81	58.45	9.24	95.97	57.05	54.36	97.31	64.14	52.88	106.08	67.83	62.48	98.08	71.76	92.54	99.67	69.03	77.28	112.74	96.42	92.53	90.15	63.4	73.84	90.3	65.27	83.67
AATK	0.1	0.12	0	0.07	0.07	0	0.03	0.63	0	0.2	0.22	0.12	0.18	0.19	0.17	0.18	0.02	0.11	0.12	0.06	0.18	0.06	0.07	0.24	0	0	0.13	0.13	0.28	0.15	0.2	0.28
ABALON	1.66	0	0.63	0.11	0.74	0	0.6	0.05	1.17	0.29	0.41	0.92	0.79	0.62	1.9	1.28	2.67	3.7	1.57	2.73	1.53	0.18	1.02	0.26	1.03	0.29	0.93	0.76	0.95	0.54	0.68	0.59
ABAT	9.75	1.97	0.58	0.14	8.61	1.09	0.47	0	4	0.99	0.36	4	2.24	0.55	3.61	1.01	0.48	5.36	1.34	0.53	5.94	5.36	3.36	3.02	3.94	2.07	5.13	7.54	10.93	2.99	9.11	6.73
ABCA1	0.27	0.3	0.13	0.17	0.14	0.57	0.68	0.08	0.21	0.47	0.25	0.31	0.47	0.47	0.33	0.58	0.84	0.32	1.04	0.69	0.5	2.69	1.37	0.48	3.23	1.05	0.21	1.65	1.34	0.34	2.61	1.08
ABCA10	0	0.05	0.06	0	0.09	0	0.07	0	0.03	0	0	0	0	0	0	0	0.05	0	0	0	0	0.02	0	0	0	0.03	0	0	0.06	0	0	0
ABCA11P	6.82	2.95	2.31	0.68	6.98	3.61	2.43	0.87	6.38	5.05	3.36	5.28	4.21	2.53	6.94	3.52	2.5	4.26	3.33	2.42	4.48	3.71	3.29	4.97	3.52	2.11	6.42	8.07	5.59	6.78	9.3	6.38
ABCA12	0.71	7.82	0.9	1.16	1.61	0.83	0.89	1.23	0.42	0.86	0.29	0.27	0.51	0.37	0.42	0.52	0.6	0.9	1.59	0.81	0.5	0.21	0.22	0.14	0.18	0.08	0.88	3.14	1.61	1.08	2.74	1.4
ABCA13	0.05	0	0.03	0.02	0.02	0	0	0.02	0.04	0	0	0.02	0	0	0.02	0	0.01	0.08	0	0.06	0.01	0.04	0.02	0.01	0	0.01	0.05	0.19	0.11	0.03	0	0.01
ABCA17P	0	0.07	0.07	0	0	0	0.04	0.02	0	0.04	0.07	0	0	0	0.04	0	0.13	0	0	0	0	0.08	0.06	0.04	0	0	0	0	0	0	0	0
ABCA2	1.23	1.37	0.41	1.84	0.91	1.33	0.18	2.08	0.83	0.92	0.33	0.78	1.44	0.11	0.79	0.94	0.34	0.92	0.43	0.22	0.71	1.7	0.89	1.19	1.68	0.55	0.75	1.48	1.01	0.6	1.46	1.07
ABCA3	0.72	0	0.21	0.25	0.39	0	0.43	0.31	0.13	0	0.32	0.22	0.16	0.6	0.39	0.02	0.79	0.94	0.18	0.53	0.4	0.21	0.63	0.27	0.03	0.07	0.29	0.16	0.19	0.17	0.03	0.09
ABCA4	5.17	0.06	0.24	0.05	5.29	0.12	0.14	0.09	2.79	0.05	0.04	2.78	0.45	0.08	3.82	0.12	0.06	3.13	0.1	0.11	4.57	2.12	2.83	3.32	1.21	2.96	3.72	0.8	3.48	3.57	1.49	4.09
ABCA5	1.35	2.83	0.65	0.51	2.14	2.12	0.97	0.52	0.72	1.52	1.04	0.94	1.39	0.8	0.97	1.03	0.82	1.29	1.83	1.3	0.82	1.1	0.97	0.65	0.9	0.9	0.81	2	1.54	0.66	2.81	1.89
ABCA6	0	0	0	0.04	0.03	0	0	0	0	0	0	0	0	0	0	0	0	0	0	0	0	0	0	0	0	0	0	0.07	0	0	0	0.04
ABCA7	11.78	27.55	5.8	8.15	13.75	34.78	6.17	4.87	17.91	24.78	9.38	18.15	28.1	8.89	13.81	17.28	5.24	16.93	14.02	4.61	15.72	33.58	16.77	14.94	29.3	17.48	17.75	33.11	24.94	16.65	43.14	32.11
ABCA8	0	0	0	0.02	0	0	0	0	0	0	0	0	0	0	0	0	0	0	0	0	0	0	0	0	0	0	0	0.05	0.09	0	0	0.04
ABCA9	0.04	0.16	0	0.05	0.06	0	0	0	0	0.03	0	0	0.07	0	0	0	0	0	0	0.07	0	0	0	0	0.08	0.03	0	0.8	0.12	0	1.24	0.16
ABCA9-AS1	0	0	0	0	0	0	0	0	0	0	0	0	0	0	0	0	0	0	0	0	0	0	0	0	0	0	0	0.88	0	0	0	0
ABCB1	0.16	0.23	9.76	2.34	0.18	0	2.78	0.68	0.33	0.39	3.93	0.26	0.58	4.29	0.47	0.83	3.75	0.77	0.82	3.99	0.15	0.12	1.1	0.12	0.14	0.45	0.47	0.17	0.1	0.51	0.28	0.47
ABCB10	22.22	13.64	1.98	1.8	23.26	13.01	2.67	0.84	25.04	14	3.25	24.45	19.74	3.33	20.94	18.26	2.52	19.54	13.61	2.54	21.97	22.61	7.86	23.57	18.42	6.35	25.94	29.05	21.25	22.69	27.24	23.74
ABCB11	0	0	0.06	0.03	0	0.03	0.04	0.03	0	0	0	0	0	0.04	0	0.09	0.06	0	0.04	0.12	0.07	0.04	0.02	0	0.15	0.05	0	0.04	0.02	0	0.05	0
ABCB4	0.58	0.41	0.26	0.07	0.6	0	0.14	0	0.46	0.36	0	0.73	0.25	0.16	0.16	0.44	0.08	0.9	0.57	0.11	0.24	0.22	0.12	0.2	0.14	0	0.49	0.15	0.03	0.25	0.05	0
ABCB5	0	0	0	0	0	0	0	0	0	0	0	0	0	0	0	0	0	0	0	0	0	0	0	0	0	0	0.04	0	0	0	0	0
ABCB6	35.49	7.14	15.35	8.72	40.29	11.11	21.24	11.52	36.9	20.53	28.8	38.48	22.5	29.65	38.68	22.97	26.43	37.7	23.03	23.85	36.95	25.64	30	32.86	36.28	33.76	38.93	20.59	18.02	43.48	20.93	22.36
ABCB7	14.25	5.51	3.75	2.14	13.89	5.44	3.11	1.38	17.47	7.58	3.5	15.21	7.73	3.34	14.28	6.81	4.49	13.68	7.65	7.04	17.2	8.79	3.53	25.21	13.33	5.77	17.46	9.86	8.94	15.55	10.87	7.83
ABCB8	11.76	8.23	15.94	9.14	13.05	12.19	17.2	9.99	14.52	21.61	19.69	14.3	17.57	17.35	14.53	16.34	16.02	12.92	17.8	17.91	15.22	21.13	27.56	15.77	25.46	23.72	18.49	20.04	26.32	17.35	19.92	29.85
ABCB9	6.84	3.56	1.63	1.08	9.14	4.77	1.87	0.81	13.98	7.37	1.84	13.1	9.51	2.35	12.34	7.76	2.18	11.85	6.22	1.78	10.66	11	2.77	12.88	13.24	2.06	14.09	9.51	5.16	12.79	7.38	4.09
ABCC1	14.97	6.59	2.5	1.36	14.99	9.9	2.61	0.84	16.52	11.47	2.19	16.9	13.17	2.34	14.49	10.68	3.17	13.39	9.19	2.87	16.38	20.31	12.37	14.09	26.06	16.54	13.58	34.59	37.02	16.98	31.38	36.54
ABCC10	10.35	16.63	8.89	4.87	11.01	22.53	6.33	2.74	13.07	17.24	7.83	12.04	20.83	6.34	11.37	15.68	5.16	12.76	13.76	5.74	14.06	27.03	10.78	11.87	25.18	10.63	11.16	20.14	14.67	11.83	22.85	13.65
ABCC11	0.08	0	0.02	0	0.03	0.03	0.05	0.09	0.14	0	0.05	0.12	0.1	0.1	0.38	0.17	0.09	0.28	0.08	0.02	0.02	0.1	0.09	0.08	0	0.03	0	0.04	0.08	0.03	0.08	0.03
ABCC12	0	0	0	0	0	0	0	0	0	0	0	0	0	0.02	0	0	0.04	0	0	0	0	0	0.02	0	0	0	0	0	0	0.04	0	0
ABCC13	0	0	0	0	0	0	0	0	0	0	0	0	0	0	0	0	0	0.63	0	0	0.21	0	0	0	0	0	0	0	0	0	0	0
ABCC2	4.1	0.15	2.44	0.88	9.38	0.49	3.43	0.74	9.94	3.12	2.97	7.36	1.41	2.1	6.49	1.51	2.8	6.2	2.82	3.34	9.96	3.4	2.11	12.47	10.38	5.68	8.09	10.83	10.05	11.34	14.12	8.69
ABCC3	0.17	0.44	0.02	0.12	0.2	0.28	0.35	0.02	0.15	0.12	0	0.13	0.24	0.07	0.12	0.18	0	0.33	0.11	0.02	0.16	0.08	0	0.32	0.35	0.03	0.06	0.63	0.04	0.07	0.3	0
ABCC4	12.73	0.85	0.64	0.45	12.08	0.73	0.23	0.02	10.64	1.09	0.15	11.29	1.48	0.29	8.46	1.02	0.2	8.87	0.83	0.36	11.64	1.1	0.5	14.24	0.46	0.32	10.49	1.25	1.45	11.19	0.98	1.05
ABCC5	39.03	8.46	12.06	1.88	38.95	7.02	12.68	0.97	47.05	20.24	10.85	49.24	22.17	10.36	40.97	15.7	10.58	37.08	20.27	12.01	42.88	24.45	31.57	41.2	25.01	20.81	43.43	46.6	68.12	41.97	43.1	72.31
ABCC5-AS1	0	0	0	0	0	0	0	0	0	0	0	0	0	0	0	0	0	0	0	0	0	0	0	0	0	0	0	0	0	0	0	0
ABCC6	0.05	0.29	0	0.41	0	0	0.06	0	2.05	0.33	0.28	0.49	1.22	0.02	0.34	0.88	0.05	1.22	1.2	0.27	1.51	0	0.3	1.9	0.36	0.67	0.49	0.49	0.03	0.12	0	0
ABCC6P1	0.19	0	0	0.08	0.07	0	0	0	0	0	0	0.1	0	0	0.07	0	0	0.33	0	0	0	0	0	0.06	0	0	0	0.06	0.1	0	0.13	0
ABCC6P2	0	0	0	0	0	0	0	0.2	0	0	0	0.25	0	0	0.35	0	0	0.38	0	0	0.3	0	0	0	0	0	0	0	0	0.39	0.69	0
ABCC8	0	0	0	0	0	0	0	0	0	0	0	0	0	0	0	0	0	0	0	0	0	0	0	0	0	0	0	0	0	0	0	0
ABCC9	0.03	0	0	0	0	0	0.03	0	0	0	0	0	0	0	0	0	0	0.04	0	0	0	0	0	0	0	0	0	0	0	0	0	0
ABCD1	8	44.11	27.71	5.16	16.24	50.28	44.29	6.74	12.16	59.16	45.4	14.35	61.46	46.18	16.56	59.68	46.95	18.88	53.66	47.94	17.95	106.21	124.8	15.82	155.75	131.9	15.23	100.23	109.21	19.15	107.13	112.58
ABCD2	0.11	0	0.02	0	0	0	0	0	0	0	0.04	0.02	0	0	0	0	0	0.03	0	0	0.08	0	0	0	0	0	0.05	0	0	0.18	0	0
ABCD3	64.88	13.5	28.31	8.36	75.38	12.63	39.91	5.24	72.24	29.75	36.21	74.68	29.27	33.91	71.07	32.48	34.56	73.22	30.59	38.07	78.13	37.63	20.82	70.9	37.77	14.86	78.1	48.97	54.24	73.31	50.59	40.6
ABCD4	11.21	11.7	1.16	1.68	11.53	10.63	1.23	1.28	9.06	7.73	1.23	11.82	10.7	1.72	14.21	7.27	0.97	15.06	6.29	2	8.23	14.53	3.21	11.77	11.51	3	10.85	16.82	12.52	10.65	15.45	10.3
ABCE1	101.34	30.28	65.29	12.51	98.99	32.18	69.06	10.5	109.04	71.24	59.27	116.43	73.85	64.17	105.11	68.01	55.75	95.79	78.3	61.93	110.26	55.04	46.08	100.25	43.55	29.77	109.95	64.64	55.13	107.32	52.17	56.85
ABCF1	93.1	41.93	109.91	29.63	96.73	55.17	132.48	35.74	119.4	106.4	108.4	125.14	104.54	103.03	119.96	114.08	132.37	121.09	119.79	145.05	106.15	101.89	122.11	111.51	105.48	108	122.96	112.04	118.13	108.97	108.69	122.59
ABCF2	36.33	13.35	21.81	7.28	41.27	14.52	23.04	7.61	63.97	29.67	18.46	69.29	27.71	19.79	62.74	32.35	19.73	63.93	33.39	24.92	57.24	34.94	24.36	63.66	31.19	23.08	65.59	37.79	35.43	70.01	38.11	29.51
ABCF3	48.98	28.81	37.87	13.94	47.6	33.01	40.07	13.71	59	45.4	41.04	56.94	44.92	45.89	61.67	45.05	50.4	65.37	51	53.88	59.7	55.35	44.24	58.73	64.57	44.24	55.43	67.47	62.81	55.47	55.28	62.19
ABCG1	0.34	0.25	0.68	0.21	1.31	0.51	1.06	0.03	0.83	1.18	0.71	0.44	0.74	0.58	0.37	0.9	0.49	1.13	1.92	1.57	1	3.46	2.81	1.21	8.58	7.8	0.46	2.08	3.55	0.54	0.91	2.02
ABCG2	183.08	211.52	123.95	85.48	189.06	278.94	93.36	85.72	174.43	268.48	114.97	162.35	298.2	116.92	171.73	289.15	94.62	164.56	245.49	97.82	147.22	282.73	48.04	119.68	202.63	52.95	172.78	309.76	136.77	184.02	422.87	176.63
ABCG4	0.14	0.08	0.08	0.06	0.1	0	0	0	0.18	0.1	0	0.07	0.09	0	0.5	0	0.12	0.05	0.09	0	0.47	0	0.07	0.17	0	0.09	0.37	0.07	0	0	0.09	0
ABCG5	0	0	0	0	0	0	0	0	0	0	0	0	0	0	0	0	0	0	0	0	0	0	0	0	0	0	0	0	0	0	0	0
ABCG8	0	0	0	0.03	0	0	0	0.01	0	0	0	0	0	0.01	0	0	0.05	0	0	0	0	0	0	0	0	0	0	0	0	0	0	0
ABHD1	0	0	0	0.08	0	0	0	0	0	0	0	0	0	0	0	0	0	0	0	0	0	0	0	0	0.15	0	0	0	0	0	0	0
ABHD10	32.95	17.25	6.16	4.5	33.47	13.01	4.69	2.45	30.6	14.31	5.32	30.18	15.76	6.07	31.58	15.51	4.9	27.94	11.02	4.12	34.5	16.36	4.8	26.7	11.73	6.69	31.98	21.8	18.87	31.1	16.52	13.84
ABHD11	77.6	94.02	25.96	14.21	61.86	71.96	26.44	10.02	57.68	84.87	38.42	60.13	97.37	38.2	59.52	85.76	31.01	57.21	89.28	32.39	65.98	94.88	74.37	70.74	148.47	86.06	53.41	77.84	60.2	61.53	76.23	58.36
ABHD11-AS1	0	0.59	0	0	0	1.42	0	0.84	0	0.68	0	0	2.52	0	0	0.59	0	0	1.21	0	0.53	0.64	0.52	0	0.72	1.37	0	0	0	1.56	0	0.84
ABHD12	76	123.19	88.34	49.61	65.6	109.84	75.25	39.78	78.42	96.75	95.89	78.27	98.11	85.63	79.85	94.5	79.84	68.58	94.05	72.88	81.65	137.91	95.62	75.18	133.36	109.83	77.6	129.22	120.01	86.39	162.85	126.94
ABHD12B	19.92	0.11	1.5	0.39	16.99	0.14	0.27	0	3.05	1.82	0.22	3.44	1.29	0.38	2.42	0.57	0.42	2.92	0.7	0.22	5.8	0.85	0.78	5.72	0.14	0.13	2.74	0.31	0	4.24	0.39	0.16
ABHD13	8.95	4.92	3.78	1.14	10.39	6.45	4.24	1	8.28	4.6	3.31	9.12	6.03	4.12	8.4	3.99	3.85	9.23	5.01	4.88	9.35	5.62	3.1	8.5	5.12	4.42	7.5	7.57	6.38	7.38	7.38	8.76
ABHD14A	0.84	3.88	1.45	1.38	0.64	5.14	2.47	1.11	2.95	3.3	1.32	3.15	5.99	2.38	2.01	2.91	0.99	2.61	4.71	2.41	3.09	5.25	2.49	1.05	5.17	2.7	1.67	7.61	6.91	1.1	5.88	1.42
ABHD14A-ACY1	0	0	0	0	0	0	0	0	0	0	0	0	0	0	0	0	0	0	0	0	0	0	0	0	0	0	0	0	0.41	0	0	0
ABHD14B	16.1	11.68	3.31	8.34	14.54	12.09	5.85	9.27	16.68	9.99	7.39	16.37	11.88	5.39	15.45	10.37	3.95	15.13	7.8	4.18	13.68	6.64	3.11	11.8	4.28	2.71	15.14	8.14	6.55	13.53	7.89	6.69
ABHD15	2.9	2.14	0.89	0.2	4.04	5.42	1.84	0.11	2.69	1.09	1.25	3.63	2.14	0.94	4.62	2.41	1.15	4.52	2.19	1.48	3.88	6	3.75	4.88	7.87	7.48	3.08	7.34	7.82	4.28	7.97	7.95
ABHD16A	13.29	18.87	22.73	12.54	16.16	13.17	18.37	10.84	22.37	19.82	22.96	19.94	17.61	20.64	16.32	17.42	21.26	21.67	14.93	23.84	24.56	31.5	34.27	20.04	38.33	45.68	20.01	23.17	30.96	20.98	29.57	30.74
ABHD16B	0	0.09	0.09	0	0.23	0.11	0	0.29	0.53	0.1	0.62	0.31	0.09	0.18	0.87	0.56	0.34	0.59	0.75	0.26	0	0.39	0.31	0.19	0.33	0.62	0	0.33	0.55	0.12	0.21	0.25
ABHD17A	122.39	67	47.15	39.31	107.03	60.9	39.08	43.04	135.82	108.13	64.71	144.56	118.79	60.45	96.73	105.13	50.88	107.29	111.61	47.07	130.47	159.05	105.44	159.85	195.4	135.87	143.16	208.9	150.77	139.34	168.63	151.88
ABHD17B	16.47	6.35	6.67	2.38	17.29	6.3	6.03	1.5	14.04	7.09	4.93	15.14	8.57	4.44	14.68	6.44	4.06	12.28	7.67	4	14.41	8.76	7.77	16.2	10.32	9.64	16.49	14.1	12.91	17.58	11.71	16.21
ABHD17C	8.36	40.15	24.59	35.81	9.5	38.09	25.74	40.08	9.41	12.05	26.86	7.29	13.75	25.77	11.32	15.83	18.22	12.2	21.2	29.27	9.68	29.55	64.11	8.17	15.13	30.97	9.58	11.6	13.65	8.53	9.93	10.98
ABHD18	7.51	5.49	7.8	5.71	10.12	4.77	9.93	4.58	7.13	9.05	6.43	8.94	9.06	9.72	7.99	7.31	8.27	8.73	7.7	6.37	10.53	9.52	7.42	7.16	9.65	7.87	7.68	7.97	8.89	6.8	9.7	10.28
ABHD2	11.66	3.12	1.4	1.31	12.27	2.81	1.22	0.88	11.2	3.98	1.42	11.5	6.34	1.23	10.12	4.08	1.4	8.43	4.05	1.78	12.9	6.34	1.48	13.87	4.35	1.11	14.22	9.85	6.81	11.98	9.09	6.9
ABHD3	15.26	17.57	13.87	9.59	17.49	15.79	11.74	7.25	15.98	19.18	12.13	13.56	15.05	13.24	13.71	14.95	13.2	11.77	18.73	12.96	13.61	20.02	26.07	13.58	30.1	34.7	11.15	15.87	15.9	13.32	18.94	18.59
ABHD4	16.35	11.49	46.28	20.02	15.82	17.17	48.03	19.08	17.17	34.28	48.06	15.35	24.75	39.19	15.44	25.09	46.32	17.24	35.99	52.74	15.95	38.59	57.27	16.22	62.04	68.19	18.33	42.93	49.53	14.92	37.42	52.1
ABHD5	21.46	13.31	88.75	14.57	28.99	15.8	130.04	12.95	35.39	53.29	100.76	33.63	43.5	97.81	31.1	45.71	118.74	36.09	49.41	122.29	28.05	71.11	221.44	27.39	116.96	217.2	32.75	42.27	100.05	35.05	34.14	91.47
ABHD6	11.33	3.13	3.86	0.62	22.08	2.69	4.5	0.55	12.81	6.45	3.6	14.83	4.94	3.14	13.02	5.7	3.2	13.15	6.22	2.79	21.48	39.21	54.45	9.2	35.83	34.89	11.49	20.93	20.27	10.21	20.59	21.73
ABHD8	6.14	6.96	19.5	7.44	7.58	10.32	19.36	6.05	14.96	24.78	26.2	11.86	18.61	25.39	11.74	17.44	17	12.45	17.29	20.43	13.95	30.11	11.47	16.26	44.27	14.21	22.72	26.8	30.99	21.19	25.98	29.76
ABI1	30.57	29.06	32.26	10.49	37.13	37.59	38.52	9.83	37.87	40.22	42.55	40.49	40.77	37.76	35.46	35.36	32.69	32.75	32.91	37.25	45.22	43.08	44.96	39.95	46.16	61.62	40.74	46.05	53.5	37.74	55.93	58.05
ABI2	26.86	7.84	3.16	3.25	23.1	8.67	2.57	1.54	21.54	7.27	4.06	21.6	13.98	4.63	21.05	8.99	4.5	23.07	6.21	5.18	17.3	6.99	2.95	18.29	6.11	3.4	22.11	11.43	8.33	19.63	11.24	8.2
ABI3	0	0	0.1	0	0	0	0	0	0	0	0	0	0	0	0	0	0	0	0	0	0	0	0	0	0	0	0	0	0	0	0	0
ABI3BP	0	0	0	0	0.04	0	0	0	0	0	0	0.14	0	0	0	0	0	0	0.03	0	0.03	0	0	0	0.04	0	0	0	0	0	0	0.05
ABITRAM	14.28	14.18	16.89	8.76	18.35	12.33	18.34	5.86	12.12	14.22	15.19	15.71	14.86	16.78	10.73	15.58	16.94	13.5	16.31	17.34	10.9	12.72	12.08	12.34	12.8	15.71	13.53	15.41	13.92	12.64	12.39	13.55
ABL1	24.08	7.32	16.14	11.85	22.45	7.73	24.41	9.97	20.29	20.55	24.46	22.81	18.09	24.22	18.49	16.68	19.04	18.51	16.77	16.67	22.34	22.15	18.68	24.66	26.92	22.15	21.99	28.78	23.73	22.25	22.73	21.96
ABL2	10.22	3.16	8.55	2.02	8.54	3.21	9.83	1.95	9.66	7.45	7.33	10.14	7.14	8.16	7.44	6.14	5.5	6.57	4.9	6.25	9.92	6.57	5.9	9.63	6.05	6.25	10.68	7.01	8.82	9.96	6.39	7.4
ABLIM1	21.13	1	0.9	1.07	17.27	0.33	0.39	0.42	10.89	1.1	0.23	10.09	1.2	0.28	10.5	1.39	0.93	14.05	1.94	0.92	16.98	15.77	1.39	13.39	8.57	2.21	20.11	7.69	5.64	17.77	15.16	5.58
ABLIM2	0.08	0.22	0.13	0.03	0.2	0.45	0.52	0.63	0.06	0.5	0.95	0.08	0.42	1.36	0.29	0.96	4.96	0.16	0.63	6.07	0.37	0.19	0.79	0.09	0.37	1.26	0.07	0	0	0	0	0.08
ABLIM3	9.45	2.66	2.14	1.09	8.04	2.47	1.36	0.54	9.89	4.22	1.36	9.18	4.91	1.3	10.6	4.15	1.5	8.33	3.44	1.01	14.14	8.05	0.91	12.41	6.04	0.96	10.7	31.89	7.93	9.24	30.8	8.43
ABO	0.23	0	0.02	0.15	0.2	0	0.02	0.19	0.05	0.05	0.02	0.08	0.02	0	0.08	0	0.03	0.06	0.02	0.02	0.42	0.02	0.04	0.07	0.08	0	0.13	0.02	0.04	0.06	0	0
ABR	51.07	17.94	16.59	8.34	67.86	35.74	28.74	13.6	62.59	50.22	31.74	66.11	45.09	32.36	60.79	39.12	25.92	56.18	43.76	29.52	86.45	132.66	176.31	70.71	158.54	209.28	58.62	78.92	101.19	72.47	86.35	114.63
ABRA	0	0	0	0	0	0	0	0	0	0	0	0	0	0	0	0	0	0	0	0	0	0	0	0	0	0	0	0	0	0	0	0
ABRACL	140.56	204.99	20.45	8.21	140.14	252.11	18.26	8.03	130.11	94.58	16.57	103.82	111.13	25.19	133.78	109.02	19.69	120.6	84.75	21.12	130.07	148.58	51.03	109.75	118.7	64.42	124.69	129.75	108.32	109.06	152.32	100.55
ABRAXAS1	7.25	3.82	0.49	0.78	6.44	5.22	0.48	0.18	3.35	2.63	0.38	4.73	2.59	0.43	3.5	2.41	0.11	4.2	2.42	0.21	4.37	3.59	0.73	3.96	1.82	1.44	3.49	2.89	1.35	3.19	2.73	1.68
ABRAXAS2	20.62	12.32	14.77	6.77	18.64	14.42	14.69	3.7	17.75	18.11	12.84	18.74	16.08	12.34	19.12	13.95	13.83	16.48	16.79	14.23	18.56	18.78	12.6	20.41	18.73	16.05	16.79	17.99	20.07	16.26	15.52	20.33
ABT1	49.6	19.75	26.72	6.9	48.01	24.41	32.27	5.81	59.44	38.35	29.65	61.61	39.45	29.4	59.7	40.46	28.37	54.5	41.4	34.36	53	40.45	33.85	56.11	38.13	31.35	57.16	48.98	42.66	61.52	44	38.74
ABTB1	4.28	29.84	25.15	21.2	4.78	24.66	30.36	21.48	6.51	17.83	36.05	5.48	17.14	39.76	3.58	14.87	40.29	6.1	14.24	34.23	6.13	15.63	16.46	7.33	24.31	19.16	6.17	10.11	22.55	6.17	12.23	18.97
ABTB2	2.32	6.19	131.08	27.71	3.57	4	194.3	31.31	10.4	56.28	183.09	7.51	36.03	173.12	3.3	36.32	147.89	6.22	54.92	189.51	5.7	55.12	257.66	3.53	61.88	180.52	2.68	47.08	106.62	3.88	33.21	98.67
ACAA1	73.37	50.7	32.76	20.12	77.09	52.39	26.2	17.86	78.61	62.7	30.77	80.08	60.12	30.33	81.58	56.07	24.66	87.3	70.23	28.1	89.51	103.46	51	78.1	101.42	50.61	91.02	122.97	96.42	89.35	113.67	101.22
ACAA2	47.35	16.14	5.42	8.2	46.82	17.44	5.8	7.21	40.18	14.48	7.02	42.75	20.09	6.37	42.5	15.8	5.83	41.62	12.7	8.46	46.28	31.43	37.04	36.75	31.2	30.72	34.29	14.24	20.56	37.86	21.48	21.35
ACACA	51.65	19.88	23.03	14.76	42.86	19.62	28.23	14.82	37.65	49.6	39.62	42.87	57.49	41.31	32.77	46.75	34.14	32.17	44.63	28.83	39.41	60.86	33	36.87	51.89	30.12	38.72	56.11	45.14	36.19	58.36	49.37
ACACB	0.68	0.64	2.53	3.21	0.9	0.56	2.1	2.31	0.82	2.92	2.24	0.65	3.38	1.86	0.53	2.85	1.53	0.66	2.6	1.59	1.04	1.05	1.02	0.98	0.6	0.84	1.08	1.11	1.35	0.57	0.99	1.85
ACAD10	8.34	8.81	1.6	2.69	8.21	8.55	2.26	3.51	6.67	4.81	1.93	7.28	7.74	1.87	8.22	4.39	1.59	8.67	4.59	2.32	10.2	11.09	4.38	9.73	9.86	5.04	5.82	10.54	8.89	8.65	13.01	9.4
ACAD11	13.46	7.65	1.17	1.08	15.67	6.68	1.82	0.57	11.23	5.31	1.34	11.17	6.45	1.31	11.75	4.11	0.47	12.14	2.7	0.75	12.15	9.62	4.73	7.73	6.92	2.56	11.95	10.95	6.18	11.22	10.24	7.78
ACAD8	14.8	11.87	4.96	2.77	15.99	13.5	3.44	2.2	16.8	9.91	4.22	18.9	10.96	4.37	18.02	9.79	5.02	21.13	9.02	8.44	18.46	13.07	6.47	11.85	7.61	4.62	16.88	16.47	15.38	15.6	13.05	10.38
ACAD9	40.54	16.88	20.81	14.14	35.18	14.78	18.98	11.59	40.7	32.28	17.57	36.76	31.85	19.59	31.79	29.76	17.45	38.7	28.7	17.39	32.39	32.17	26.09	41.69	33.58	25.41	42.27	40.15	32.48	33.58	37.66	31.93
ACADL	0	0.06	0.12	0.04	0	0	0.25	0	0	0	0	0.05	0	0	0	0	0.05	0	0	0	0	0.2	0.16	0	0	0	0.14	0.33	0.11	0	0.14	0
ACADM	48.05	17.85	24.46	4.96	45.15	23.17	30.02	3.39	40.95	13.97	18.09	42.39	16.16	21.74	40.47	15.54	24.36	37.31	16	26.6	50.41	36.37	22.91	49.94	31.72	18.58	43.77	28.99	31.34	34.8	31.57	23.6
ACADS	8.68	7.92	5.05	4.52	11.47	12.75	3.82	3.9	10.83	10.81	6.12	12.18	13.54	7.89	12.34	10.8	6.58	9.71	11.19	4.61	13.28	24.16	9.03	12.57	24.79	8.65	13.31	24.61	16.16	13.75	18.01	12.21
ACADSB	7.86	2.46	0.44	0.08	7.59	2.44	0.38	0.05	5.26	2.32	0.31	6.16	2.87	0.7	5.66	1.96	0.54	5.89	1.97	0.24	5.95	4.01	0.84	4.95	3.62	1.11	6.46	6.87	5.3	5.84	5.92	4.4
ACADVL	84.68	183.27	149.21	213.3	67.12	191.94	124.64	189.87	97.39	149.65	132.81	100.11	159.14	129.11	91.2	112.13	107.28	98.12	113.29	98.91	101.1	148.42	152.16	109.59	174.88	162.56	83.57	137.35	175	106.67	170.08	224.53
ACAN	0	61.57	1.79	0.64	0	83.99	2.49	0.72	0	15.04	3.3	0.01	26.49	3.69	0	23.77	2.79	0.02	20.59	3.86	0.07	0.24	0.16	0.02	0.21	0.1	0	0	0.01	0	0	0
ACAP1	0	0.06	0	0	0	0.08	0.06	0	0.21	0.14	0	0	0.13	0.04	0.07	0	0.14	0.08	0	0.06	0	0	0	0.13	0	0	0.14	0.06	0.05	0	0	0
ACAP2	25.69	10.81	7.33	4.12	21.85	13.8	7.83	3.74	22.01	13.45	8.11	23.93	14.7	8.23	17.59	12.45	6.17	15.85	13.3	6.41	23.19	15.9	9.9	22.67	15.61	12.41	22.63	16.45	16.41	20.54	19.01	18.34
ACAP3	28.01	21.97	5.71	7.73	28.99	18.34	5.58	8.11	24.98	16.88	5.3	28.2	14.74	5.1	25.9	8.06	3.86	29.76	9.85	4.56	28.62	34.45	24.39	27.45	35.99	20.45	27.8	31.95	20.13	27.19	36.44	20.99
ACAT1	100.13	23.77	8.57	4.8	89.24	29.08	6.35	2.44	77.65	33.6	5.97	79.41	41.17	10.16	71.15	36.83	6.05	77.77	37.99	6.68	96.49	59	16.42	85.87	34.27	12.66	67.35	54.09	44.54	76.06	51.54	43.81
ACAT2	280.15	120.28	76.44	32.44	274.72	140.24	115.18	29.98	321.14	234.81	116.12	303.18	254.06	111.75	325.17	262.5	75.94	342.96	265.5	83.35	289.99	268.24	143.25	257.42	282.29	119.09	323.93	222.78	188.6	288.96	240.67	212.04
ACBD3	37.07	58.28	44.27	28.58	41.38	78.72	41.37	22.73	35.57	55.18	38.89	34.34	56.39	42.58	36.9	56.29	34.29	38.01	52.46	33	41.67	60.82	71.86	36.89	66.08	76.35	34.79	47.38	74.63	37.93	52.04	75.75
ACBD3-AS1	0	0	0	0	0	0	0	0	0	0	0	0	0	0	0	0	0	0	0	0	0	0	0	0	0	0	0	0	0	0	0	0
ACBD4	1.93	2.19	0.99	5.72	2.73	1.7	1.17	4.96	2.89	2.74	2	5.44	2.59	1.74	2.84	1.59	2.2	4.33	1.06	2.06	3	4.97	3.81	3.21	5.03	3.62	3.68	5.52	4.32	4.64	6.5	5
ACBD5	13.64	12.79	8.78	4.3	15.04	11.48	10.04	3.8	11.99	11.4	9.04	10.33	11.18	9.97	11.49	10.77	8.96	11.91	11.09	8.96	13.08	14.09	6.41	10.5	12.27	5.42	11.18	12.47	14.21	11.99	13.94	15.24
ACBD6	86.83	37.96	88.94	25.16	98.6	33.45	90.21	19.66	112.82	66.31	80.98	114.96	65.99	83.1	106.6	70.26	92.07	106.25	67.79	84.39	108.46	71.11	58.64	99.61	67.61	47.16	118.54	99.69	79.98	117.81	89.83	76.15
ACBD7	2.65	0.18	0.13	0	2.35	0.05	0	0	2.23	0.26	0	1.96	0.14	0.03	2.67	0.27	0.17	1.22	0.23	0	1.9	1.82	0.23	2.03	0.77	0	2.56	1.69	1.79	1.79	1.09	0.75
ACBD7-DCLRE1CP1	0	0	0	0	0	0	0	0	0	0	0	0	0	0	0	0	0	0	0	0	0	0	0	0	0	0	0	0	0	0	0	0
ACCS	3.23	6.96	0.94	1.98	0.25	0.58	0	0	0.38	0.09	0.08	0.13	0.41	0	0	0	0	0.25	0.2	0	0.23	0.26	0.14	0.33	0.56	0.37	0	0.53	0.14	0	0.28	0.09
ACCSL	0	0	0	0	0	0	0.09	0	0	0	0	0	0	0	0	0	0	0	0	0	0	0	0.23	0	0	0	0	0	0	0	0	0
ACD	28.81	9.86	5.83	2	29.63	9.52	6.92	2.06	34.77	19.2	6.19	40.42	21.49	5.51	35.6	18.42	4.46	33.09	15.03	4.92	29.08	18.75	9.89	36.36	17.12	7.14	30.38	27.35	24.6	36.05	26.64	20.78
ACE	0.16	0	0	0.05	0.29	0	0	0.09	0.13	0	0	0.1	0	0.03	0.04	0	0.02	0.13	0.06	0.03	0.28	0.11	0.32	0.37	0.24	0.03	0.33	0.08	0.14	0.11	0.1	0
ACE2	0.07	0.13	1.95	2.35	0	0.22	1.57	1.14	0.16	0.29	1.16	0.15	0.42	0.63	0.2	0.34	1.57	0.22	0.75	2.09	0.51	3.17	5.97	0.05	8.96	13.75	0.25	2.92	3.74	0.06	1.98	2.84
ACER1	0	0	0.89	1.43	0	0	2.92	0.84	0.14	0.27	2.63	0.1	0.37	1.42	0	0.48	2.86	0	0.61	1.68	0	0.13	0.61	0.12	0.14	0	0	0.11	0.2	0	0	0.16
ACER2	9.74	14.26	55.26	28.39	7.54	26.93	63.67	12.69	9.1	37.64	66.85	9.98	34.1	57.53	6.33	26.54	52.47	8.08	29.29	63.16	9.25	50.82	69.56	7.47	66.6	105.81	10.58	48.3	50.01	9.29	46.78	47.08
ACER3	24.03	3.09	3.18	2.06	24.55	1.25	4.21	1.48	17.06	2.99	3.94	19.23	3.74	4.5	16.64	2.86	4.3	18.08	2.59	5.63	26.67	21.16	12.75	23.74	15.5	14.07	16.56	10.76	12.94	19.84	15.44	16.97
ACHE	61.56	10.34	2.03	0.65	56.5	3.57	2.95	0.23	67.58	15.95	2.26	61.51	16.11	1.85	72.05	14.02	2.86	90.15	16.42	3.11	76.85	163.93	46.35	52.17	76.09	25.76	68.51	150.48	134.14	78.19	214.84	132.91
ACIN1	165.93	102.7	78.56	18.69	162.4	79.05	93.52	16.44	170.03	120.19	61.68	177.31	113.24	58.65	208.86	96.61	61.6	206.66	118.68	77.37	144	170.71	139.83	157.74	168.31	131.31	173.64	208.52	176.33	147.95	182.01	176.44
ACKR1	0	0	0	0	0	0	0	0	0	0	0	0	0	0	0	0	0	0	0	0	0	0	0	0	0	0	0	0	0	0	0	0
ACKR2	22.45	35.23	44.89	26.12	25.6	37.55	47.57	19.27	27.5	44.83	47.54	25.79	46.16	44.66	28.64	45.89	35.69	27.35	37.79	38.93	19.11	61.57	57.05	17.16	66.27	71.35	25.09	63.11	65.64	23.49	59.8	63.85
ACKR3	0.26	0.87	2.23	1.22	0.89	1.44	10.13	2.95	0.46	2.27	11.71	0.47	1.88	13.2	0.38	1.93	4.79	0.31	1.8	5.64	0.62	7.02	15.48	0.08	7.36	10.86	0.61	3.13	8.51	0.31	2.1	8.17
ACKR4	0	0	0	0	0.17	0	0	0	0	0	0	0	0	0	0	0.07	0.15	0.09	0.07	0	0	0	0	0	0	0	0	0	0	0.09	0	0
ACLY	185.77	130.33	140.39	158.46	176.39	171.48	165.07	148.47	202.99	311.57	205.04	212.93	310.55	192.89	189.49	289.7	160.44	203.24	256.78	148.27	204.44	312.95	333.99	179.65	413.96	398.14	194.02	180.08	229.01	195.42	189.2	259.87
ACMSD	0	0	0	0	0	0	0	0	0	0	0	0	0	0	0	0	0	0	0	0	0	0	0	0	0	0	0	0	0	0	0	0
ACO1	29.04	22.38	28.64	14.13	31.75	37.98	36.41	9.01	31.83	33.37	39.22	31.91	40.49	36.43	30.35	37.12	39.48	26.44	38.52	42.89	34.63	28.48	14.88	30.81	31.42	12.51	31.22	41.35	32.41	29.78	33.57	27.28
ACO2	99.48	38.06	77.2	31.26	87.64	49.06	81.75	31.3	98.07	77.2	71.13	106.05	77.5	73.15	108.17	70.16	74.72	112	74.94	71.41	104.57	94.04	78.95	86.85	91.71	81.8	101.84	89.81	83.49	100.5	89.85	89.16
ACOD1	0	0	0	0	0	0	0	0	0	0	0	0	0	0	0	0	0	0	0	0	0	0	0	0	0	0	0	0	0	0	0	0
ACOT1	1.08	8.94	4.79	4.45	2.01	11.24	9.24	3.95	2.61	10.68	12.49	1.97	7.37	10.87	1.83	7.08	11.33	2.98	7.9	11.2	1.01	6.16	11.49	0.83	18.91	17.12	2.28	11.37	14.13	1.2	7.59	14.52
ACOT11	2.41	0.25	1.9	2.33	2.03	0.12	2.06	2.62	1.48	1.41	2.24	1.04	0.71	1.96	2.23	0.45	2.34	1.27	0.61	1.79	2.86	3.64	13.56	4.62	7.31	21.8	2.33	1.29	2.18	2.99	1.14	1.31
ACOT12	0	0	0	0	0	0	0	0	0	0	0	0	0	0	0	0	0	0	0	0.07	0	0	0	0	0	0	0	0	0	0	0	0
ACOT13	12.11	9.71	3.29	2.37	13.22	7.98	5.27	1.95	12.52	7.62	5.31	15.16	7.24	6.01	12.76	7.82	8.13	15.84	8.31	7.18	15.21	10.79	3.58	12.02	12.89	5.05	13.82	10.36	9.51	13.28	11.08	12.56
ACOT2	5.59	14.84	17.63	8.86	6.37	22.5	41.6	12.37	11.78	22.4	37.53	9.89	15.26	42.21	6.35	15.05	31.5	7.93	23.58	37.23	5.43	24.21	33.78	4.78	30.96	35.99	5.96	38.78	43.76	4.8	30.41	46.39
ACOT4	4.3	13.11	5.22	1.49	8.55	16.9	5.59	1.04	12.13	19.15	7.61	8.82	18.05	8.78	6.57	14.49	6.75	11.55	19.34	6.41	11.44	18.41	11.63	11.1	24.62	17.37	9.28	18.92	16.69	12.1	14.55	12.37
ACOT6	0	0	0	0	0.15	0.15	0	0	0	0	0	0	0	0	0	0	0	0	0	0	0	0	0	0	0	0	0	0	0	0	0	0
ACOT7	111.1	16.84	23.41	5.98	98.49	18.36	17.97	3.9	135.26	43.44	13.75	137.76	47.63	15.79	138.9	44.32	14.77	120.01	39.22	13.59	151.67	65.14	31.18	158.33	48.72	19.47	173.44	73.64	55.97	178.87	85.07	77.31
ACOT8	17.64	18.13	5.24	8.62	16.28	15.06	3.34	7.37	19.74	15.27	6.84	16.67	15.6	5.12	23.59	15.8	5.96	21.65	13.9	5.37	21.83	25.39	14.28	19.92	23.2	11.85	27.23	27.8	20.11	19.03	20.02	16.69
ACOT9	20.43	10.88	2.39	1.43	20.61	11.74	2.43	1.53	21.1	12.45	3.55	21.19	14.86	3.83	21.63	14.08	3.59	21.17	11.45	3.94	25.66	12.96	4.33	40.5	17.33	6.12	27.03	14.82	13.86	30.45	21.6	14.08
ACOX1	22	20.54	9.35	4.88	19.01	20.4	9.91	5.06	21.55	28.35	12.66	23.08	26.59	14.21	18.46	21.98	8.53	20.59	25.34	9.84	23.54	64.09	46.18	18.22	73.75	53.76	19.5	64.15	96.84	16.93	69.59	101.2
ACOX2	0	0.34	0	0	0.09	1.66	0	0	0	0.08	0.2	0	0	0	0.41	0.35	0	0.09	0	0.06	0.12	0.73	0.12	0.14	0.5	0.08	0.07	0.06	0	0	0.08	0
ACOX3	16.22	14	29.09	11.21	16.72	18.04	24.14	7.77	21.67	19.28	28.78	18.88	15.78	26.49	18.81	13.94	23.01	17.28	14.73	22.94	24.36	37.6	42.23	23.14	59.06	55.2	16.52	20.84	27.75	17.16	19.52	28.3
ACOXL	15.43	0.62	5.65	3.69	12.9	0.49	7.32	4.23	14.53	1.23	4.02	13.87	1.3	5.28	11.59	1.68	4.64	10.79	1.09	3.47	17.71	14.03	2.13	21.35	10.53	2.32	15.96	9.12	3.65	14.69	8.52	4.93
ACOXL-AS1	0	0	0	0	0	0.06	0	0	0	0	0	0	0	0.03	0	0	0	0	0	0.09	0	0	0	0	0	0.05	0	0.04	0	0	0	0
ACP1	200.39	121.21	108.6	30.46	190.87	102.72	122.92	28.49	192.47	139.13	106.52	198.16	123.99	111.35	204.3	124.36	124.39	198.16	148.75	139.7	190.21	152.4	125.72	190.86	118.56	113.71	190.22	168.89	173.25	184.94	157.55	171.04
ACP2	26.62	19.81	3.66	2	23.12	25.37	3.14	0.72	37.87	16.23	3.79	30.08	21.49	2.55	32.98	21.66	3.76	30.77	23.63	4.78	31.37	28.36	8.17	27.47	20.45	4.85	31.62	39.3	23.8	30.96	35.09	23.79
ACP3	1.1	0.52	0.23	0.13	2.06	0.47	0.39	0.4	2.1	1.1	1.1	1.3	1.14	0.39	1.3	1.15	0.8	2.17	1.43	0.75	0.51	2.99	0.78	0.33	14.73	0.92	1.57	41.32	8.56	1	22.05	7.86
ACP4	0	0.38	1.56	3.69	0.16	0.15	1.97	7.08	0	0.44	1.11	0.11	0.4	3.14	0.15	0	4.95	0	0.79	4.94	0	0	0.55	0	0.16	0	0	0	0.33	0	0.15	0
ACP5	43.6	44.07	19.07	47.59	48.85	42	21.5	40.23	43.46	27.43	19.53	40.23	43.68	22.37	39.58	32.79	22.54	24.87	28.67	19.17	45.45	58.41	35.95	25.73	50.13	39.18	49.15	98.86	83.84	25.49	51.39	45.83
ACP6	14.65	15.33	3.54	6.6	9.89	11.36	1.89	3.8	9.49	12.36	3.83	13.11	15.76	4.4	11.62	11.15	4.19	12	8.28	4.24	11.81	7.7	5	11.56	10.3	6.58	8.24	7.71	8.06	11.69	9.05	9.77
ACP7	0	0	0	0	0	0	0	0.07	0	0	0	0	0	0	0	0	0	0	0	0	0.05	0	0	0	0	0	0	0	0	0	0	0
ACR	0	0	0	0	0	0	0	0	0	0	0	0	0	0.08	0	0	0	0	0	0	0	0	0	0	0	0	0	0	0	0	0	0
ACRBP	0	0	0.16	0	0.21	0	0	0.05	0	0.19	0	0.14	0	0	0.1	0	0	0	0	0.16	0	0	0	0	0	0	0	0.15	0	0.11	0.19	0.24
ACRV1	0	0	0	0	0	0	0	0	0	0	0	0	0	0	0	0	0	0	0	0	0	0	0.07	0	0	0.11	0.41	0	0	0.12	0	0
ACSBG1	0.04	0.05	0.11	0.2	0.06	0	0.07	0.1	0	0.13	0.07	0.02	0.02	0.11	0.14	0.07	0.3	0.24	0.02	0.25	0.06	0.08	0.1	0.07	0	0.03	0.05	0	0	0.03	0.05	0
ACSBG2	0	0	0.06	0.04	0.16	0	0.13	0.16	0.07	0.14	0.06	0	0.06	0.12	0	0	0.18	0	0.26	0.06	0	0.13	0.48	0	0.15	0.72	0	0	0	0.08	0	0.09
ACSF2	27.03	38.99	20.03	33.11	35.78	26.4	28.28	27.44	36.81	44.74	17.35	32.58	51.14	18.7	36.03	38.99	23.45	35.01	30.12	28.92	28.07	83.8	51.25	28.59	110.43	72.78	38.13	79.89	56.63	37.39	66.14	40.92
ACSF3	13.24	0.59	1.6	0.75	12.06	0.59	1.71	0.92	13.94	2.93	1.23	14.75	2.63	1.52	14.66	2.07	2.27	16.12	2.21	3.22	13.95	5.45	2.31	13.13	4.07	2.39	11.32	8.71	5.69	11.47	7.65	7.06
ACSL1	114.12	4.48	4.99	7.54	64.26	4.09	4.99	4.72	76.86	13.72	6.17	84.5	16.42	5.45	70.36	11.3	7.28	71.24	10.39	7.92	64.22	26.7	5.68	89.47	18.5	5.81	73.89	15.37	10.09	76.51	26.51	10.19
ACSL3	116.07	22.87	71.73	29.44	125.96	27.38	70.83	28.89	66.3	42.97	51.59	65.05	43.02	57.35	71.46	35.47	55.53	77.97	38.76	70.78	102.13	97.29	75.75	87.18	62.54	66.83	76.61	37.28	41.66	70.56	65.13	50.24
ACSL4	44.59	164.18	144.08	119.46	45.78	253.35	132.95	75.92	45.21	130.08	133.38	48.2	139.37	128.11	45.66	128.39	134.73	38.01	113.24	156.46	55.37	68.54	59.64	71.22	124.86	78.72	46.21	46.39	59.15	42.84	52.53	66.05
ACSL5	0	0.05	0.04	0	0.06	0.62	0.24	0.09	0.11	0	0.14	0.04	0.05	0.03	0.06	0	0.14	0	0	0.09	0.2	0	0.04	0.46	0.11	0.11	0.15	0	0	0	0	0
ACSL6	0.48	0	0	0.03	0.29	0	0	0	0.1	0	0	0.12	0	0.02	0.08	0	0.05	0.03	0	0.02	0.14	0.05	0.08	0.33	0.44	0.38	0.2	0.08	0.04	0.03	0.03	0.06
ACSM1	0	0	0	0	0	0.09	0	0.06	0	0	0	0	0.08	0	0	0	0	0	0	0	0.07	0.08	0	0	0.19	0.11	0	0	0	0	0	0.22
ACSM2A	0	0	0	0	0	0	0	0	0	0	0	0	0	0	0	0	0	0	0	0	0	0	0	0	0	0	0	0	0	0	0	0
ACSM2B	0	0	0	0	0	0	0	0	0	0	0	0	0	0	0	0	0	0	0	0	0	0	0	0	0	0	0	0	0	0	0	0
ACSM3	0.59	0	0.86	0.12	0.66	0.26	0.31	0.27	0.57	0.24	0.1	1.26	0.55	0.4	0.25	0.64	0.23	0.63	0.32	0.6	0.61	0.34	0.18	0	0.25	0	0.67	0.28	1.03	0.52	0.73	0.43
ACSM4	0	0	0	0	0	0	0	0	0	0	0	0	0	0	0	0	0	0	0	0	0	0	0	0	0	0	0	0	0	0	0	0
ACSM5	0	0	0	0	0	0	0	0	0	0	0	0	0	0	0	0	0	0	0	0	0	0	0	0	0	0	0	0	0	0	0	0
ACSM6	0	0	0	0	0	0	0	0	0	0	0	0	0	0	0	0	0	0	0	0	0	0.1	0	0	0	0	0	0	0	0	0	0
ACSS1	1.37	0.13	0.83	0.6	1.29	0.16	0.55	0.19	0.1	0.15	0.17	0.11	0.04	0.22	0.05	0.04	0.41	0.08	0.04	0.41	0.07	0.2	0.81	0.13	1.42	2.21	0	0	0.26	0.16	0.1	0.58
ACSS2	63.6	35.15	15.59	51.37	50.35	32.45	12.52	43.75	48.54	89.1	28	51.09	94.34	23.03	50.54	70.44	13.27	58.1	77.95	13.19	41.44	81.6	47.83	38.77	128.13	77.44	45.05	50.46	34.39	41.97	49.96	40.29
ACSS3	4.89	1.03	1.38	1.35	2.02	0.27	0.56	0.33	0.1	0	0	3.3	1.1	0.81	0	0	0	0	0.02	0.02	0.06	0	0.01	0.05	0	0	3.16	2.45	2	0	0	0
ACTA1	0.92	7.47	0.21	0.15	5.74	0.27	0.12	0	10.4	2.44	0	17.38	2.44	0.15	21.42	0.79	0.58	21.8	3.7	0.11	24.7	13.42	2.03	11.44	2.6	1.02	14.15	23.18	7.59	39.69	111.32	36.15
ACTA2	0.91	0	0	0	0.11	0	0	0.08	0.33	0	0	0.15	0	0	0.33	0.09	0	0.24	0.13	0	1.01	0.98	0.11	0.58	0.46	0.14	1.56	1.14	0.46	1.24	2.02	0.55
ACTA2-AS1	0	0	0	0	0	0	0	0	0	0	0	0	0	0	0	0	0	0	0	0	0	0	0	0	0	0	0	0	0	0	0	0
ACTB	5816.25	7918.02	1075.84	302.92	5971.18	8892.81	1179.48	297.28	7444.21	5531.17	1209.81	7117.29	6362.67	1279.53	8746.72	6859.39	755.99	8516.43	5943.5	833.79	7793.31	5236.22	3287.22	8519.75	5350.16	3259.35	8504.94	4867.92	5116.94	8667.67	6229.03	6124.47
ACTBL2	0.27	0	0	0	0.27	0	0	0	0	0.13	0	0.18	0.11	0.04	0.33	0.06	0	0.35	0	0	0.43	0.53	0.05	0.34	1.08	0	0.42	0.25	0.19	0.85	0.63	1.07
ACTC1	1629.69	6.71	102.53	7.2	61.94	0.75	3.67	0.24	31.16	1.97	3.09	18.72	1.4	4.34	11.06	0.99	1.26	9	0.89	0.93	24.28	0.66	2.01	56.92	0.9	5.57	21.27	1.32	21.95	28.7	4.11	22.1
ACTG1	3307.84	2558.39	842.52	677.11	3142.15	2931.76	737.83	432.57	3377.83	2604.15	578.26	3164.93	2855.49	568.67	3844.02	3039.1	386.49	3484.53	2926	391.2	3199.83	2929.48	3070.97	3603.37	2451.62	2964.07	3523.86	2707.62	2519.2	3849.7	3541.23	3280.39
ACTG1P17	0.33	0	0	0.2	0	0	0	0	0.12	0	0	0.08	0.1	0	0.35	0	0	0.26	0	0	0.17	0.11	0	0	0	0	0.33	0	0	0	0	0
ACTG1P20	1.72	0.29	0.22	0.15	0.87	0.07	0.24	0.15	0.94	1.13	0.28	0.64	0.18	0.23	0.48	0.24	0.04	0.45	0.48	0.5	0.6	1.06	0.35	0.54	0.5	0.2	1.15	0.73	0.3	0.83	0.94	0.49
ACTG1P4	0	0	0	0	0	0	0	0	0	0	0	0	0	0	0	0	0	0	0	0	0	0	0	0.08	0	0	0	0	0	0	0	0
ACTG2	0.61	10.92	1.8	0.22	2.22	2.22	1.35	0.16	1.93	2.8	1.44	3.09	3.92	2.79	3.2	6.07	1.47	5.3	7	2.98	3.01	14.79	14.54	1.92	12.08	7.25	4.88	10.26	11.98	6.61	41.01	30.19
ACTL10	0.51	1.04	0.1	0	0.13	1.65	0.11	0	0.73	1.2	0	0.09	0.87	0.35	0.37	0.32	0.08	0.4	1.19	0.2	0	0.67	0.72	0.22	0.26	0	0.11	0.75	0.36	0.54	0	1.02
ACTL6A	67.05	27.58	11.54	1.95	69.18	27.37	13.26	2.74	77.38	43.63	11.7	77.06	50.25	13.47	77.98	49.55	12.57	69.17	39.78	14.49	74.11	45.91	21.49	72.14	40.99	22.95	85.07	50.79	43.45	70.95	60.21	51.52
ACTL6B	0	0	0	0	0	0	0	0	0	0	0	0	0	0	0	0	0	0	0	0	0	0	0	0	0	0	0	0	0	0	0	0
ACTL7A	0	0	0	0	0	0	0	0	0	0	0	0	0	0	0	0	0	0	0	0	0	0	0	0	0	0	0	0	0	0	0	0
ACTL7B	0	0	0	0	0	0.15	0	0	0	0	0	0	0	0	0	0	0	0	0	0	0	0	0	0	0	0	0.27	0	0	0	0	0
ACTL8	0	0	0	0	0	0	0	0	0	0	0	0	0	0	0	0	0.06	0.11	0.09	0	0	0	0	0	0	0	0	0.08	0	0	0	0
ACTL9	0	0	0	0	0	0	0	0	0	0	0	0	0	0	0	0	0	0	0	0	0	0	0	0	0	0	0	0	0	0	0	0
ACTN1	234.49	209.82	97.89	37.7	230.57	289.08	86.66	31.36	381.86	333.53	112.02	378.98	386.66	106.96	346.6	349.56	93.22	337.45	289.15	100.36	415.17	401.03	324.24	419.14	444.54	375.24	416.89	353.15	348.48	441.54	417.97	359.21
ACTN1-AS1	1.28	0	0	0	0	0	0	0	0	0	0	0.66	0	0	0	0.39	0	0	0	0	0	0	0	0	0	0	0.43	0	0	0	0	0.54
ACTN2	0.7	0	0.54	0.8	0.49	0	0.28	0.42	0.77	0.14	0.29	1.63	0.22	0.46	1.66	0.06	0.38	1.06	0.13	0.58	1.91	0.29	0.31	1.56	0.07	0.41	1.17	0.03	0	1.02	0.04	0
ACTN3	0	0.05	0	0	0	0.19	0	0.03	0.06	0.24	0	0	0	0	0.06	0	0	0	0	0.05	0	0	0	0	0	0	0	0	0.05	0	0	0
ACTN4	224.5	226.48	278.39	80.93	196.11	225.51	274.58	90.47	277.59	339.33	377.58	269.52	341	363.96	253.31	302.24	256.73	255.3	314.75	281.51	249.17	384.69	566.72	262.15	461.38	592.19	283.84	349.26	439.61	283.58	407.49	454.98
ACTR10	40.93	38.14	18.91	7.25	56.33	47.45	21.55	8.21	50.71	34.18	22.41	48.97	36.23	21.61	59.25	38.22	21.04	49.46	41.83	25.51	59.79	39.92	27.33	52.82	40.4	29.79	52.66	41.86	38.62	45.43	40.08	40.37
ACTR1A	148.46	105.59	81.25	35.78	142.14	121.63	90.9	32.76	170.75	136.14	93.31	169.24	152.1	94.07	163.06	138.55	99.72	148.78	122.66	93.95	180.42	147.65	86.67	180.58	140.04	94.73	184.78	133.76	121.44	186.41	151.77	134.45
ACTR1B	31.55	35.48	11.85	25.79	37.27	47.82	9.2	30.18	59.84	44.26	19.82	48.32	54.47	18.17	48.54	45.27	15.87	50.76	44.07	13.25	56.4	83.89	20.8	51	70.16	19.76	54.64	72.63	36.17	53.08	76.47	36.77
ACTR2	192.79	212.35	82.42	31.75	196.22	309	84.2	26.88	165.64	182.15	78.88	174.57	215.62	91.18	166.21	188.91	68.37	147.43	163.32	77.65	197.07	219.67	152.83	189.25	233.57	182.37	177.03	203.05	184.24	167.57	215.07	193.96
ACTR3	70.78	93.87	33.31	10.82	72.93	126.03	41.26	9.77	64.8	68.19	35.85	68.45	73.67	40.56	68.4	78.64	30.83	65.69	84.01	33.27	78.33	81.95	84.71	83.21	90.1	108.57	75.21	65.83	75.39	70.75	81.76	82.67
ACTR3-AS1	0	0	0	0	0	0	0.43	0	0	0	0	0	0	0	0	0	0	0	0	0	0	0	0	0	0	0	0	0	0	0	0	0
ACTR3B	10.84	4.54	8.72	5.94	11.6	5.94	10.88	3.95	12.07	7.05	8.23	10.31	9.31	8.53	10.57	7.42	12.48	11.26	10.8	13.43	11.94	7.52	8.65	10.94	7.71	8.72	9.78	13.8	8.83	10.03	11.13	11.01
ACTR3BP2	0	0	0	0	0	0	0	0	0	0	0	0	0	0	0	0	0	0	0	0	0	0	0	0	0	0	0	0	0	0	0	0
ACTR3BP5	0	0	0	0	0	0	0	0	0	0	0	0	0	0	0	0	0	0	0	0	0	0	0	0	0	0	0	0	0	0	0	0
ACTR3C	0.04	0.56	1.44	0.66	0.6	1.17	1.58	0.98	0.34	0.63	1.11	0.61	2.23	1.91	0.88	3.06	1.75	1.21	1.99	2.26	0.43	3	2.3	0.55	1.76	3.42	0.49	2.12	4.31	0.27	5.98	2.97
ACTR5	11.79	4.96	6.43	2.11	10.63	4.59	6.71	1.09	11.05	6.41	5.82	11.77	9.57	6.78	10.27	7.65	6.2	10.68	7.36	7.65	13.01	6.57	5.66	12.77	6.7	3.24	13.42	8.43	7.81	10.67	8.22	5.43
ACTR6	100.37	85.97	52.66	19.39	107.4	96.22	68.42	18.01	95.45	101.14	59.56	99.91	123.02	72.6	105.48	127.12	59.79	100.92	128.05	67.14	88.44	82.6	56.37	81.43	89.54	59.24	88.95	93.41	83.36	71.67	85.76	94.34
ACTR8	14.08	5.85	5.41	2.12	13.01	7.84	4.53	1.45	11.52	8.33	4.18	13.25	9.08	5.32	13.4	7.64	5.29	10.53	8.09	4.65	13.12	12.49	5.65	12.36	11.99	8.19	11.91	9.87	9.8	11.49	13.54	10.44
ACTRT1	0	0	0	0	0	0	0	0	0	0	0	0	0	0	0	0	0	0	0	0	0	0	0	0	0	0	0	0	0	0	0	0
ACTRT2	0	0	0	0	0	0	0	0	0	0	0	0	0	0	0	0	0	0	0	0	0	0	0	0	0	0	0	0	0	0	0	0
ACTRT3	3.38	4.39	4.71	0.72	2.94	6.44	3.83	0.19	2.39	1.91	3.51	2.4	3.05	4.37	3.38	3.78	4.41	2.27	2.94	3.91	5.27	1.78	1.61	4.04	1.56	2.34	2.37	1.5	2.3	3.29	2.27	3.7
ACVR1	11.23	9.57	12	4.23	7.98	11.5	13.12	2.85	9.37	22.99	15.35	11.94	19.78	15.66	12.91	21.23	13.51	12.89	20.2	14.91	7.04	21.54	53.52	7.86	34.06	77.52	10.88	15.78	30.77	8.1	17.56	29.71
ACVR1B	8.22	1.73	0.7	2.11	5.62	1.6	1.57	2.29	7.37	2.19	1.33	8.17	2.12	1.65	7.28	3.12	1.99	6.26	2.07	2.43	6.84	3.18	1.1	10.05	2.04	1.61	9.19	4.24	3.7	8.85	5.14	6.27
ACVR1C	0.17	0.1	0.06	0.07	0.17	0.18	0.02	0.03	0.02	0.08	0	0.1	0.02	0.05	0.18	0.13	0.01	0.09	0.09	0.13	0.06	0.04	0.12	0.28	0.15	0.25	0.07	0.11	0.09	0.07	0	0.05
ACVR2A	1.81	2.83	1.6	0.55	2.68	3.24	1.66	0.38	1.92	1.23	0.9	1.73	1.25	0.93	2.32	0.86	1.65	1.2	2.07	1.05	2.29	1.51	0.8	2.41	1.35	1.47	2.32	2.54	2.35	2.29	1.89	2.83
ACVR2B	7.83	6.51	3.56	3.56	8.48	6.41	3.61	3.42	6.93	12.75	4.6	7.17	16.38	5.37	4.86	11.87	3.3	5.12	11.83	3.21	6.06	10.92	3.32	5.59	8.36	2.82	5.85	11.97	11.47	5.55	11.61	12.32
ACVR2B-AS1	0.1	0.18	1.15	0.16	0.69	0.23	0.94	0.28	0.21	1.34	0.66	0.47	1.34	0.49	0.15	1.13	0.96	0.64	2.04	1	0.32	1.25	0.53	0.13	1.28	0.42	0.07	1.16	0.91	0.16	1.71	1.03
ACVRL1	0.12	26.89	22.49	24.68	0.05	25.4	31.5	24.47	0.08	15.04	23.22	0	10.37	17.31	0.3	17.98	35.25	0.09	20.02	40.15	0.06	1.18	3.65	0.11	0.45	5.66	0.04	0	0	0	0	0
ACY1	12.28	23.1	4.82	7.43	13.48	40.63	3.71	14.79	13.04	17.93	6.66	15.59	25.83	7.11	15.19	21.6	5.67	14.34	22.79	8.34	13.89	22.72	13.09	12.81	17.68	13.33	15.39	27.38	16.4	17	23.02	16.38
ACY3	0	0	0	0	0.15	0.15	0	0	0	0	0	0	0	0	0	0	0	0	0.13	0	0	0	0	0	0	0	0	0	0	0	0	0
ACYP1	36.36	38.46	24.85	9.78	33.34	21.32	26.38	7.12	24.6	17.04	28.13	25.11	19.33	24.68	39.56	15.47	24.04	24.35	13.89	25.78	28.79	17.85	11.95	33.23	12.54	12.64	29.84	20.21	11.62	29.32	18.93	15.23
ACYP2	1.58	1.25	0.29	0.69	3.31	2.16	0.88	0.62	1.53	0.31	0.73	1.85	1.43	0.2	1.63	0.55	0.11	5.03	2.04	0.71	3.34	4.16	2.2	1.53	1.68	1.25	1.49	2.97	2.35	1.38	4.47	0.62
ADA	25.31	115.36	33.18	28.47	18.56	168.65	55.48	20.8	19.42	93.93	70.83	16.27	95.49	69.75	14.64	100.2	59.29	20.14	96.45	67.64	27.69	147.01	347.81	16.35	174.65	204.31	11.03	13.87	14.06	16	16.93	16.51
ADA2	1.03	0	0.08	0.11	0.81	0	0	0.09	0.19	0	0	0.32	0	0.08	0.3	0	0.03	0	0	0.04	0.66	0.36	0.25	0.65	0.09	0.29	0.23	0.04	0.33	0.27	0.05	0
ADAD1	0	0	0	0	0	0	0	0	0	0	0	0	0	0	0	0	0	0	0	0	0	0	0	0.09	0	0	0	0	0	0	0	0
ADAD2	0.13	0	0	0	0	0.19	0	0.05	0.08	0.09	0	0	0.16	0.1	0	0	0.06	0	0	0	0.14	0.67	0.14	0.89	0.1	0.26	0.52	0.28	0.14	0.1	0	0
ADAL	3.11	0.74	1.07	0.02	2.45	1.09	0.18	0	2.52	1.03	0.52	3.36	2.16	0.81	3.01	1.39	0.54	3.56	0.97	1.87	3.31	1.08	0.31	3.2	1.78	0.86	3.55	1.19	2.13	3.07	1.21	1.02
ADAM10	54.07	31.73	17.98	10.14	55.23	39.81	13.4	5.39	45.47	22.57	13.44	47.19	30.22	13.92	39.37	26.64	11.23	38.45	24.18	13.35	59.32	47.48	36.83	52.2	36.43	35.97	50.28	26.27	48.69	44.68	34.9	43.41
ADAM11	0.32	0	0.06	0	0.2	0.04	0.88	0.18	0.41	0.15	0.65	0.49	0.23	0.36	0.46	0.13	0.26	0.54	0.27	0.49	0.11	0.03	0.47	0.2	0.24	0.29	0.6	0.26	0.33	0.37	0.11	0.18
ADAM12	0.07	84.81	32.88	195.67	0	128.6	21.94	156.56	0.1	20.82	27.01	0.02	29.39	31.11	0.04	22.88	22.06	0	20.22	16.7	0	1.66	1.51	0	0.53	1.76	0	0	0.02	0	0.05	0
ADAM15	158.09	194.26	104.21	24.91	162.87	191.8	120.65	23.26	193.56	329.05	123.71	180.57	294.36	129.4	191.26	339.15	116.95	177.39	290.28	97	215.98	431.96	192.95	227.7	603.21	256.62	185.32	253.14	179.19	211.89	277.24	179.75
ADAM17	43.02	40.88	33.29	11.54	36.88	50.09	32.08	8.75	34.39	44.35	30.05	34.43	46.67	30.9	31.19	41.49	25.37	29.46	40.49	26.5	34.76	51.32	46.65	31.7	44.02	45.15	33.56	42.68	53.88	30.73	46.85	51.65
ADAM18	3.82	0.23	2.02	1.41	1.97	0	0.24	0	0.13	0	0.67	0	0	0.28	3.17	0.24	0.85	0	0	0.22	0.1	0	0	0.33	0	0.09	4.93	0.83	0.91	0.45	0	0
ADAM19	22.93	429.96	225.18	67.76	16.36	1071.52	167.76	59.32	44.7	200.19	236.58	45.37	211.21	223.68	50.17	219.45	203.33	53.94	193.17	238.79	54.95	63.04	174.36	37.83	65.61	158.4	51.3	22.47	43.74	63.25	52.01	71.85
ADAM2	0	0	0	0	0	0	0	0	0	0	0	0	0	0	0	0	0	0	0	0	0	0	0.16	0	0	0	0	0	0	0	0	0
ADAM20	0	0	0	0.04	0.07	0.13	0	0	0	0	0	0	0	0	0	0.06	0	0	0	0	0	0.06	0	0	0.07	0	0	0	0	0	0.06	0
ADAM20P1	0	0.05	0	0	0	0.06	0	0.06	0	0	0	0	0	0	0	0	0	0	0	0	0	0	0	0	0	0	0	0	0	0.06	0	0
ADAM21	0	0.35	0	0	0.07	0.5	0	0	0.2	0.07	0	0	0	0	0.14	0.06	0	0.3	0.06	0	0.4	0.19	0.15	0.24	0	0.07	0	0.21	0.05	0	0.07	0
ADAM21P1	0	0	0	0	0	0.09	0	0	0	0.18	0	0	0.08	0	0	0	0	0	0	0	0	0	0	0	0	0	0	0	0	0	0	0.11
ADAM22	5.39	0.7	0.03	0	4.47	0.55	0	0	2.39	1.36	0	3.25	3.04	0.34	3.54	2.87	0.04	3.03	1.99	0.06	2.46	5.33	1	1.01	2.75	0.59	1.27	9.15	4.64	3.05	9.94	6.1
ADAM23	0.42	0.07	0.04	0	0.49	0.03	0	0.01	0.29	0.08	0.04	0.46	0.1	0	0.69	0.05	0.07	0.63	0.07	0.02	0.52	0.1	0.04	0.09	0	0	0.94	0.39	0.22	0.24	0.19	0.03
ADAM28	0.34	0.94	0.53	0.08	0.08	1.23	0.12	0	0.41	0.85	0.72	0.81	0.67	0.51	0.69	0.77	0.23	1.31	0.82	0.68	0.37	0.13	0.49	0.21	0.1	0.12	0.9	0.46	0.72	0.32	1	1.11
ADAM29	0	0	0	0	0	0	0	0	0	0	0	0	0	0	0	0	0	0	0	0	0	0	0	0	0	0	0	0	0	0	0	0
ADAM30	0	0	0	0	0	0	0	0	0	0	0	0	0	0	0	0	0	0	0	0	0	0	0	0	0	0	0	0	0	0	0	0
ADAM32	0	0.06	0.13	0.04	0.08	0.41	0.27	0.04	0.07	0	0.06	0.22	0.21	0.36	0.16	0.2	0.23	0.4	0	0.26	0.06	0	0.06	0.28	0	0.15	0.07	0	0	0.09	0.08	0.09
ADAM33	0	0	0	0	0.05	0.09	0	0	0.13	0	0	0.03	0	0	0.04	0	0.05	0.05	0	0.03	0.1	0.15	0	0.15	0	0	0.08	0	0	0	0	0
ADAM3A	0	0	0.06	0	0	0	0	0	0	0	0	0	0	0	0	0	0	0	0	0	0	0	0	0	0	0	0	0	0	0	0	0
ADAM3B	0	0	0	0	0	0	0	0	0	0	0	0	0	0	0	0	0	0	0	0	0	0	0	0	0	0	0	0	0	0	0	0
ADAM5	0	0	0	0	0	0	0	0	0	0	0	0	0	0	0	0	0	0	0	0	0	0	0	0	0	0	0	0	0	0	0	0
ADAM6	0	0	0	0	0	0	0	0	0	0	0	0	0	0	0	0	0	0	0	0	0	0	0	0	0	0	0	0	0	0	0	0
ADAM7	0	0	0	0	0	0	0	0	0	0	0	0	0	0	0	0	0	0	0	0	0	0	0	0	0	0	0	0	0	0	0	0
ADAM8	54.71	252.75	70.71	5.58	62.82	257.04	75.11	2.75	77.4	333.28	72.29	80.32	310.96	82.01	72.35	307.52	65.33	81.75	309	68.33	80.19	309.67	376.33	70.14	401.18	320.51	69.12	226.32	218.32	79	207.44	205.16
ADAM9	149.81	249.15	98.64	28.86	123.86	359.29	136.26	32.35	97.29	162.98	141.62	92.49	180.7	141.44	87.57	160.55	118.53	88.54	130.12	139	120.2	154.23	157.75	94.59	143.35	148.84	94.82	109.04	156.93	98.15	133.79	163.42
ADAMDEC1	0	0	0	0	0	0	0	0	0	0	0	0	0	0	0	0	0	0	0	0	0	0	0	0	0	0	0	0	0	0	0	0
ADAMTS1	82.5	309.45	243.52	36.22	81.61	260.71	228.69	15	50.74	229.35	219.47	49.3	205.69	219.99	112.96	210.59	131.58	114.19	227.97	129.42	47.92	149.46	290.67	32.95	132.49	221.3	49.61	126.87	361.51	50.4	161.79	338.39
ADAMTS10	0	0	0	0	0	0	0	0	0	0	0	0	0	0	0	0	0	0.14	0	0	0	0.04	0	0	0	0	0	0	0	0	0	0
ADAMTS12	0	0	0.02	0	0.02	0	0.04	0	0.12	0.02	0	0	0	0.01	0.02	0	0.01	0	0	0	0.05	0.28	0.45	0	0.11	0.22	0	0	0.02	0	0	0
ADAMTS13	0.25	0.24	0.1	0.08	0.19	0.36	0	0.09	0.13	0.14	0	0.17	0.25	0.16	0.08	0.24	0.02	0.07	0.05	0.15	0.36	0.05	0.05	0.17	0.14	0.08	0.4	0.23	0.15	0.18	0.12	0.51
ADAMTS14	0	0	0.05	0.02	0	0.03	0.13	0	0.03	0.09	0	0.02	0.05	0	0	0.03	0.02	0	0	0.05	0	0.11	0	0	0.06	0.03	0	0	0	0	0	0
ADAMTS15	0	0	0	0	0	0.03	0	0	0	0.03	0	0	0	0	0	0	0	0	0	0.02	0	0	0.07	0.03	0	0	0	0	0	0.03	0	0
ADAMTS16	0	0	0	0	0	0	0	0	0	0	0	0.1	0	0	0.04	0	0	0	0	0	0.08	0	0.03	0.09	0	0	0	0	0.03	0.04	0.04	0
ADAMTS17	0	0	0	0	0.17	0	0.02	0	0.13	0	0.36	0.33	0	0.26	0.16	0.02	0.34	0.63	0.24	0.73	0.46	0.07	0.2	0.07	0	0	0.15	0.04	0	0.21	0	0
ADAMTS18	0.74	0.02	0.12	0.07	0.69	0	0.05	0.1	0.26	0.09	0.07	0.23	0	0.03	0.75	0.13	0.11	0.36	0.16	0	0.3	0.16	0.06	0.23	0.12	0.03	0.33	0.43	0.04	0.19	0.03	0.14
ADAMTS19	0.09	0	0.03	0	0.6	0	0.09	0	0	0	0	0	0	0.02	0	0	0	0	0.03	0.38	0	0	0	0	0	0	0	0.03	0	0	0.03	0
ADAMTS19-AS1	0	0	0	0	0	0	0	0	0	0	0	0	0	0	0	0	0	0	0	0	0	0	0	0	0	0	0	0	0	0	0	0
ADAMTS2	0	0	0.38	0	0	0	0.07	0.04	0	0	0.13	0	0	0.27	0	0.07	0.24	0	0	0.35	0	0	0.24	0	0	0	0	0	0	0	0	0
ADAMTS20	3.09	90.42	283.46	245.86	3.98	162.34	206.21	165.43	6.26	182.35	331.21	3.09	162.8	293.9	2.21	133.47	193.05	3.15	121.02	185.04	1.69	62.25	313.49	0.35	56.61	217.86	0.66	15.86	84.14	1.27	13.01	124.3
ADAMTS3	6.06	2.97	35.94	4.89	5.83	1.77	33.62	2.99	8.05	8.36	27.5	9.06	6.21	27.79	7.02	5.56	26.06	6.32	7.89	31.34	6.85	6.65	13.71	5.69	1.32	4.1	8.65	1.98	5.53	5.24	1.73	6.29
ADAMTS4	0.06	8.69	0.17	0.12	0.13	5.98	0.42	0.07	0.04	1.24	1.16	0.03	1.89	1.3	0.05	1.09	0.32	0.02	0.71	0.24	0.06	0.11	1.16	0	0.39	0.23	0.12	0	0	0	0	0
ADAMTS5	0.02	0.04	0.47	0.02	0.04	0.15	0.55	0.03	0.09	0.57	0.56	0.1	0.82	0.82	0.11	0.61	0.2	0.06	0.51	0.3	0.06	0.54	0.37	0.02	0.66	0.1	0.05	0.39	0.53	0.1	0.59	0.54
ADAMTS6	3.32	5.75	6.03	10.85	3.01	5.67	4.6	10.09	2.72	1.7	4.33	2.62	1.82	4.7	2.14	0.78	6.93	2.55	0.78	6.37	3.05	3.45	5.7	2.12	3.46	6.62	2.46	3.1	2.92	2.28	3.36	2.8
ADAMTS7	0.87	0.08	0	0.25	1.06	0.16	0.03	0.14	0.58	0.21	0.03	0.91	0.32	0.19	1.04	0.08	0.08	0.76	0.19	0.2	1.82	1.42	0.82	1.2	1.07	0.63	1.37	2.56	0.6	1.37	1.1	0.07
ADAMTS7P1	0.05	0	0	0	0.07	0	0	0.06	0.07	0	0.03	0.03	0.04	0	0.07	0	0.02	0.04	0.06	0	0.08	0.16	0.03	0.15	0.11	0.1	0.06	0.16	0.1	0.04	0.2	0
ADAMTS8	0	0	0	0	0	0	0	0	0	0	0	0	0	0	0	0	0	0	0	0	0	0	0	0	0	0	0	0	0	0	0	0
ADAMTS9	0.92	0.06	0.48	0.33	0.36	0	0.43	0.07	0.68	0.04	0.28	0.13	0.04	0.36	0.72	0.04	0.21	0.15	0.18	0.29	1.17	0.08	0.17	0.32	0	0	0.53	0	0.07	0.62	0.07	0.05
ADAMTS9-AS1	0	0	0	0	0	0	0	0	0	0	0	0	0	0	0	0	0	0	0	0	0	0	0	0	0	0	0	0	0	0	0	0
ADAMTS9-AS2	0.12	0	0	0	0	0	0	0	0	0.16	0	0	0	0	0	0	0	0	0	0	0.06	0	0	0	0	0	0.15	0	0.06	0	0	0
ADAMTSL1	0	0	0	0.17	0	0.05	0	0.2	0	0.02	0.04	0	0.02	0.01	0	0	0.04	0	0.02	0.05	0	0.08	0	0	0	0	0.02	0.02	0	0	0	0
ADAMTSL2	0	0.04	0	0.03	0	0	0	0	0	0	0	0	0	0	0	0	0	0	0	0	0.03	0	0	0	0	0.13	0	0.03	0	0	0	0
ADAMTSL3	0.1	0.02	0	0	0.05	0.02	0	0.03	0	0.05	0	0.19	0.08	0	0	0	0	0.05	0	0	0	0.04	0.03	0.02	0.02	0	0.11	0.16	0.03	0.03	0.07	0.06
ADAMTSL4	55.96	264.87	10.96	23.92	59.7	330.62	8.85	19.57	83.24	142.42	12.94	83.16	184.11	12.22	93.48	132.56	10.57	95.49	103.34	9.42	84.24	305.58	89.38	78.24	271.15	85.04	83.14	314.54	203.19	96.79	377.46	199.77
ADAMTSL4-AS1	0	0	0	0	0	0	0	0	0	0	0	0.3	0	0	0	0.53	0	0	0.18	0	0.15	0	0	0	0	0.2	0	0	0	0	0	0
ADAMTSL5	4.9	2.06	1.6	1.22	5.17	2.55	2.45	1.01	5.78	3.94	1.53	5.74	4.35	2.74	7.17	1.92	2.21	7.94	2.02	2.08	5.14	7.68	1.84	4.51	3.74	2	4.75	6.19	4.78	3.38	5.07	4.16
ADAP1	0	0	1.25	0.22	0.41	0.1	0.76	0.26	0	0.28	0.24	0.14	0.09	0.87	0	0.33	0.67	0.21	0.17	0.62	0	1.05	1.84	0.17	0.9	1.49	0	0	0.43	0	0.09	1.15
ADAP2	11.19	61.16	6.94	9.86	7.98	65.02	6.27	6.95	9.69	34.12	10.75	8.99	37.89	13.49	10.67	40.77	6.43	7.55	30.35	5.8	11.59	13.66	11.91	5.91	9.93	9.05	9.38	19.02	22.48	10.33	18.04	22.74
ADAR	80.63	48.17	35.02	17.09	73.74	68.68	36.57	14.56	93.68	62.5	32.22	98.05	78.3	36.51	76.66	63	29.47	72.98	62.11	34.13	97.88	107.12	39.42	95.43	83.79	48.45	95.43	98.87	95.67	92	100.96	104.92
ADARB1	4.67	2.89	1.14	0.94	5.95	2.13	0.79	1.21	3.8	1.05	0.63	2.91	1.38	0.84	3.34	0.89	0.97	4.4	0.91	0.83	4.4	5.86	4.17	3.62	6.02	4.25	3.37	5.55	3.58	2.66	3.9	2.96
ADARB2	0	0	0	0	0	0	0	0	0	0	0	0	0	0	0	0	0	0	0	0	0	0	0	0	0	0	0	0	0	0	0	0
ADARB2-AS1	0	0	0	0	0	0	0	0	0	0	0	0	0	0	0	0	0	0	0	0	0	0	0	0	0	0	0	0	0	0	0	0
ADAT1	7.29	4.24	3.25	2.42	7.99	5.49	2.6	2.23	10.63	6.29	3.15	9.07	6.58	3.13	7.15	5.29	2.01	7.19	5.01	2.02	9.43	7.96	2.59	8.66	8.97	4.3	10.19	7.31	4.55	11.07	8.42	4.92
ADAT2	2.97	1.38	0.31	0.25	2.45	0.63	0.19	0.26	2.61	1.16	0.29	2.35	1.75	0.17	2.9	0.96	0.17	2.97	0.67	0.17	2.1	1.34	0.2	2.12	0.59	0.19	2.68	1.6	0.53	2.08	1.11	0.98
ADAT3	21.24	8.89	23.5	3.7	22.49	6.51	26.82	4.46	19.61	20.76	21.66	26.72	13.92	22.79	11.63	15.51	29.38	21.71	23.22	28.62	23.42	25.36	39.93	29.84	37.74	47.07	27.27	33.77	31.91	22.24	22.19	25.91
ADCK1	3.24	2.22	0.55	0.13	3.74	2.2	0.4	0.3	2.92	1.26	0.2	3.71	1.9	0.7	2.1	1.79	1.03	3.61	2.04	0.76	4.56	5.61	1.71	3.98	4.55	1.53	3.93	6.17	2.75	2.68	4.16	3.57
ADCK2	14.11	21.68	57.13	12.45	16.51	18.01	86.79	14	23.92	56.46	109.66	24.98	44.95	105.1	22.37	47.69	108.69	19.01	50.6	110.96	22.73	70.03	152.93	23.56	92.47	113.64	29.03	42.98	70.41	27.99	43.53	67.93
ADCK5	7.38	10.39	0.54	0.33	10.31	12.13	2.43	0.47	14.76	13.39	3	13.14	9.98	2.61	11.84	7.87	1.27	13.7	8.87	2.18	9.13	17.21	6.76	10.85	14.99	8.16	14.08	14.55	11.91	13.92	18.6	11.29
ADCY1	0	0.01	0.09	0	0.06	0	0	0	0.04	0.42	0.02	0.73	0.46	0	0.05	0.57	0	0	0.28	0	0.08	1.5	0.17	0.03	0.64	0.27	0.22	2.6	0.53	0.12	0.45	0.36
ADCY10	0.79	0.12	0.28	0.06	0.45	0.11	0.43	0.04	0.45	0.38	0.26	0.36	0.22	0.36	0.25	0.06	0.22	0.51	0.25	0.12	0.71	0.19	0.18	0.53	0.3	0.24	0.2	0.14	0.5	0.08	0.59	0.25
ADCY10P1	0.11	0	0.24	0.02	0.24	0.08	0.1	0	0.07	0.04	0.09	0.11	0.03	0.02	0.46	0.03	0.05	0.54	0.07	0.12	0.2	0.17	0.06	0.3	0.08	0	0.14	0.18	0.03	0.17	0.11	0.09
ADCY2	0	0.02	0.18	0.16	0	0.03	0.24	0.14	0	0.2	0.28	0	0.05	0.25	0	0.07	0.44	0	0.11	0.4	0	0	0.11	0	0.05	0	0	0.02	0	0	0	0
ADCY3	23.29	4.23	1.17	0.91	19.68	2.73	0.91	0.74	26.66	8.54	0.66	31.55	12.59	1.66	26.26	10.57	0.77	25.2	7.75	0.8	23.73	6.79	2.8	23.04	2.88	1.18	26.28	12.47	11.18	25.78	9.5	9.77
ADCY4	0	0	0	0	0	0	0	0	0	0	0	0	0	0	0	0	0	0	0	0	0	0	0	0	0	0	0	0	0	0	0	0
ADCY5	0.28	1.06	11.13	4.91	0.36	0.91	6.01	6.73	0.42	2.5	5.44	0.2	2.33	6.87	0.21	1.99	9.44	0.37	3.05	8.27	0.29	7.89	16.48	0	5.55	9.03	0	0.03	0.12	0	0	0.04
ADCY6	18.87	9.49	4.8	3.98	17.22	7.23	7.67	3.83	18.24	17.45	7.18	22.99	17.42	7.92	22.32	15.09	7.54	21.32	16.5	9.48	20.8	28.7	7.17	15.34	19.7	6.41	21.48	43.47	29.77	23.32	52.33	34.54
ADCY6-DT	0	0	0	0	0	0	0	0	0	0	0	2.38	0	0	0	0	0	0	0	0	0	0	0	0	0	0	0	0.62	0	0	0	0
ADCY7	0.69	3.72	5.7	11.78	0.78	9.98	7.44	11.78	0.43	2.88	5.49	0.47	2.33	6.84	0.88	1.75	8.75	0.68	2.65	6.55	0.58	1.09	1.38	0.72	0.66	0.98	0.92	0.31	0.71	0.78	0.27	0.52
ADCY8	0	0	0	0	0	0	0	0	0	0	0	0	0	0.02	0	0	0	0	0	0	0	0	0	0	0.04	0	0	0	0.03	0	0	0
ADCY9	12.77	1.98	1.7	0.52	11.7	2.61	2.15	1.19	14.96	4.07	2.33	15.17	5.36	1.61	11.41	4.26	2.69	11.9	5.07	2.3	14.5	14.25	6.15	12.43	18.6	12.36	16.06	14.11	14.17	12.53	10.18	11.06
ADCYAP1	0	0	0	0	0	0	0	0	0	0	0	0	0	0	0	0	0	0	0	0	0	0	0	0	0	0	0	0	0	0	0	0
ADCYAP1R1	0	0	0	0	0	0	0	0	0	0	0	0	0	0	0	0	0	0	0	0	0	0	0	0	0	0	0	0	0	0	0	0
ADD1	102.77	48.08	43.43	21.75	96.71	55.14	38.72	15.77	102.38	74.46	39.31	110.25	88.93	37.75	105.33	80.52	40.94	110.71	65.28	42.39	113.28	112.73	73.6	108.87	121.78	86.75	112.37	116.92	110.92	113.34	110.75	107.79
ADD2	0	0	0	0.08	0	0	0	0	0.05	0	0	0	0	0.05	0	0	0	0	0	0.04	0	0	0.03	0	0	0	0.04	0	0.07	0	0	0
ADD3	26.13	15.24	1.29	0.75	27.82	19.63	1.25	0.11	29.18	18.05	1.2	27.55	23.89	2.11	25.06	18.35	0.79	23.76	12.36	0.87	33.19	54.73	12.92	30.28	43.21	13.76	31.61	45.41	41.04	31.31	55.95	33.83
ADD3-AS1	0.44	0	0	0	0	0.16	0	0	0	0	0	0	0	0	0	0	0	0	0	0	0	0	0	0	0.16	0	0	0.12	0	0.17	0.31	0
ADGB	0	0	0	0	0	0	0	0	0	0	0	0	0	0	0	0	0	0	0	0	0	0	0	0	0	0	0	0	0	0	0	0
ADGRA1	0	0	0	0	0	0	0	0	0	0	0	0	0	0	0	0	0	0	0	0	0	0	0	0	0	0	0	0	0	0	0	0
ADGRA1-AS1	0	0	0	0	0	0	0	0	0	0	0	0	0	0	0	0	0	0	0	0	0	0	0	0	0	0	0	0	0	0	0	0
ADGRA2	2.68	0.21	1.44	0.51	2.56	0.08	2.29	0.32	2.2	1.42	2.59	2.87	1.64	3.39	1.92	1.38	1.79	1.95	1.04	1.56	1.76	0.72	0.14	2.5	0.18	0.07	2.14	0.62	0.33	2.1	0.65	0.7
ADGRA3	29.22	13.76	3.07	1.2	29.28	19.93	3.42	0.43	28.73	23.13	2.59	30.42	29.42	3.15	24	26.73	1.85	25.06	24.15	2.31	24.45	25.04	4.65	27.21	28.38	5.02	29.67	43.48	24.06	28.03	37.55	24.87
ADGRB1	0	0.02	0	0	0	0	0	0	0	0	0	0	0	0.02	0	0	0	0	0	0	0	0	0	0	0	0	0.03	0	0	0	0	0
ADGRB2	5.59	3.91	0.13	0.16	5.53	6.38	0.03	0.02	8.28	3.75	0.1	8.17	3.82	0.21	8.77	4.25	0.06	8.36	3.62	0.13	7.93	10.37	3	8.97	7.23	1.67	9.63	13.25	5.2	9.87	13.8	3.86
ADGRB3	0	0	0	0	0	0	0	0	0	0	0	0	0	0	0	0	0	0	0	0	0	0	0	0	0	0	0	0	0	0	0	0
ADGRD1	0	0	0	0.04	0	0	0.11	0.07	0	0	0	0	0	0	0	0	0	0	0	0.03	0	0	0	0	0	0	0	0	0	0	0	0
ADGRD1-AS1	0	0	0	0	0	0	0	0	0	0	0	0	0	0	0	0	0	0	0	0	0	0	0	0	0	0	0	0	0	0	0	0
ADGRE1	0.1	0	0	0	0.3	0	0	0	0.21	0	0	0	0.05	0	0	0.12	0	0.23	0	0	0.05	0	0	0.25	0	0	0.39	0.11	0.05	0	0.07	0.08
ADGRE2	2.19	0.27	0.73	1.5	2.05	0.45	0.37	0.62	1.54	0.5	0.44	1.7	0.69	0.36	1.45	0.4	0.44	1.61	0.41	0.35	1.5	0.78	0.91	0.6	0.49	0.64	1.29	0.18	0.36	1.48	0.23	0.41
ADGRE3	0	0	0	0	0	0	0	0	0	0	0	0	0	0	0	0	0	0	0	0	0	0	0	0	0	0	0	0	0	0	0	0
ADGRE4P	0	0	0	0	0	0	0	0	0	0	0	0	0	0	0	0	0	0	0	0	0	0	0	0	0	0	0	0	0	0	0	0
ADGRE5	46.75	42.64	23.64	29.44	41.48	47.54	20.48	25.98	55.91	35.09	15.5	48.76	39.68	17.74	50.34	37.01	23.83	46.23	29.59	23.91	57.04	63.63	39.87	55.62	77.57	39.41	60.68	62.71	74.24	67	76.82	69.86
ADGRF1	0	0	0.44	0	0.15	0	0.81	0.05	0.25	0.22	0.56	0.02	0.03	0.64	0.1	0.32	0.68	0.31	0.3	1.01	0.2	0	0.05	0.21	0.07	0.27	0	0.08	0.16	0.07	0.25	0.28
ADGRF2	0	0.27	0	0	0	0	0	0	0.03	0	0	0	0	0	0	0	0	0	0	0	0.18	0	0	0	0	0.03	0	0	0	0	0	0
ADGRF3	0.11	0	0	0	0	0	0	0	0.04	0	0	0	0.08	0	0	0	0	0	0	0	0	0.1	0	0	0.06	0	0	0.04	0	0	0.05	0.05
ADGRF4	0	1.84	8.29	2.41	1.13	3.72	5.28	1.22	0.23	0.72	2.46	0.42	0.65	2.22	0.75	2.27	4.57	0.38	2.06	6.21	0.69	1.45	2.18	1.4	5	4.46	1.32	2.56	1.43	2	3.59	1.96
ADGRF5	1.17	2.5	0.78	1.2	1.5	3.23	0.65	0.91	1.38	0.53	0.25	0.58	0.95	0.27	1.27	0.78	0.68	1.87	0.53	1	3.41	5.99	2.04	1.7	9.12	4.09	2.49	3.6	2.4	3.25	5.96	2.63
ADGRF5-AS1	0	0	0	0	0	0	0	0	0	0	0	0	0	0	0	0	0	0	0	0	0	0	0	0	0	0	0	0	0	0	0	0
ADGRG1	39.61	17.31	7.69	6.55	33.05	7.35	6.97	4.83	27.7	24.47	7.15	25.66	23.57	6.2	30.54	20.64	7.98	27.68	22.21	10.64	37.97	271.66	109.82	20.52	398.81	181.68	24.54	271.84	86.22	29.4	300.27	87.35
ADGRG2	0.11	0.23	0.09	0.09	0	0	0	0	0.15	0.22	0.19	0.11	0.17	0.09	0.19	0	0.17	0.29	0.03	0.28	0.06	0.45	1.14	0.03	0.56	0.22	0.07	0.46	1.2	0.25	0.55	1.28
ADGRG3	0.83	1.06	0	0	0.74	0.5	0	0	0.29	0	0	0.16	0.33	0	0.15	0.32	0	0.24	0	0	0.49	0	0.49	0.19	0.15	0.14	0	0.23	0.49	0.32	0.44	0.26
ADGRG4	0	0	0	0	0	0	0	0	0.02	0	0	0	0	0	0	0	0	0	0	0	0	0	0	0	0	0	0	0	0	0	0	0
ADGRG5	17.95	0.9	1.7	0.13	16.04	0.63	2.96	0.09	22.68	5.31	2.15	25.16	6.05	1.77	19.98	4.16	2.67	16.8	4.51	2.75	16.2	5.64	1.98	20.6	3.92	1.44	22.63	7.09	6.51	20.7	6.24	6.84
ADGRG6	8.01	122.59	47.83	28.03	10.54	255.6	35.71	26.92	6.64	39.45	21.93	5.51	39.34	24.01	5.41	43.96	25.63	6.47	45.67	29.14	10.55	12.03	11.33	6.85	5.44	7.18	13.19	11.02	9.36	9.76	16.22	10.86
ADGRG7	0	0	0	0	0	0	0	0	0	0	0	0.06	0	0	0	0	0	0	0	0.06	0	0	0	0	0	0	0.07	0.06	0	0	0	0
ADGRL1	24.29	3.29	1.39	8.35	26.23	4.14	2.18	14.9	27.58	6.51	2.06	33.09	8.72	1.76	28.19	6.91	3.13	28.68	5.22	3.04	25.49	10.23	5.49	24.14	8.24	4.78	28.15	11.58	12.42	27.68	10.58	9.92
ADGRL2	84.5	1.88	13.72	2.26	92.25	1.04	15.18	1.56	66.76	11.19	10.64	66.56	16.81	11.42	58.01	11.03	7.23	58.51	12.16	8.61	82.85	55.12	11.95	66.7	23.68	11.88	68.93	29.1	27.63	68.4	46.89	35.4
ADGRL3	20.12	4.09	10.97	3.08	15.4	0.89	6.05	0.71	15.53	7.27	8.65	15.52	6.52	8.3	9.53	5.99	4.68	10.87	7.03	5.24	24.03	53.62	63.86	16.96	58.77	61.68	13.76	28.75	49.88	14.68	42.82	51.34
ADGRL3-AS1	0	0	0	0	0	0	0	0	0	0	0	0	0	0	0	0	0	0	0	0	0	0	0	0	0	0	0	0	0	0	0	0
ADGRL4	0.21	0	0	0.03	0.05	0	0.09	0	0	0	0	0.11	0	0	0.05	0	0	0	0	0.04	0.11	0	0	0.04	0	0	0.19	0	0	0.16	0	0
ADGRV1	0.22	0.73	0.69	0.86	0.33	0.78	1	1	0.16	0.31	0.86	0.18	0.26	0.93	0.24	0.36	0.86	0.24	0.32	0.89	0.22	0.29	0.23	0.19	0.28	0.25	0.28	0.26	0.42	0.18	0.19	0.2
ADH1A	0	0	0	0	0	0	0	0	0	0	0	0	0	0	0	0	0	0	0	0	0	0	0	0	0	0	0	0	0	0	0	0
ADH1B	0	0	0	0	0	0	0	0	0	0	0	0	0	0	0	0	0	0	0	0	0	0	0	0	0	0	0	0	0	0	0	0
ADH1C	0	0	0	0	0	0	0	0	0	0	0	0	0	0	0	0	0	0	0	0	0	0	0	0	0	0	0	0	0	0	0	0
ADH4	0	0	0	0	0	0.1	0	0	0	0	0	0.13	0	0	0	0	0	0	0	0	0	0	0	0	0	0	0	0	0.07	0	0	0
ADH5	153.74	126.21	17.25	8.33	160.97	124.53	14.01	6.74	150.52	116.45	24.36	157.38	136.74	28.76	160.45	129.55	17.25	142.05	101.64	16.01	158.88	154.74	37.85	132.04	100.78	31.2	142.07	177.79	122.49	150.49	187.83	118.37
ADH6	0	0.95	0.06	0	0.24	0.54	0	0	0	0.18	0	0	0.4	0	0.08	0.22	0.09	0.08	0.07	0.12	0.06	0	0.16	0.07	0	0	0.07	0.06	0.39	0.08	0.22	0.8
ADH7	0	0	0	0	0	0	0	0	0	0	0	0	0	0	0	0	0	0	0	0	0	0	0	0	0	0	0	0	0	0	0	0
ADHFE1	0.93	2.09	1.37	3.52	0.3	0.79	1.24	1.56	0.19	0.37	1.41	0.14	0.67	0.81	0.38	0.16	0.72	0.21	0.08	1.31	0.7	2.34	3.42	0.5	2.87	4.59	0	1.31	0.7	0	0.94	0.45
ADI1	91.85	75.18	83.52	24.5	95.73	77.77	95.99	23.67	102.54	113.27	89.35	98.28	102.33	90.38	100.07	125.32	81.03	104.04	150.93	84.9	115.95	199.55	136.43	118.61	244.22	194.61	122.55	166.68	187.37	101.8	183.95	161.45
ADIG	0	0	0	0	0	0	0	0	0	0	0	0	0	0	0	0	0	0	0	0	0	0	0	0	0	0	0	0	0	0	0	0
ADIPOQ	0	0	0	0	0	0	0	0	0	0	0	0	0	0	0	0	0	0	0	0	0	0	0	0	0	0	0	0	0	0	0	0
ADIPOQ-AS1	0	0	0	0	0	0	0	0	0	0	0	0	0	0	0	0	0	0	0	0	0	0	0	0	0	0	0	0	0	0	0	0
ADIPOR1	95.38	102.25	71.2	74.15	83.77	111.75	59.18	64.1	110.8	123.75	69.1	113.98	125.87	63.34	130.23	127.21	60.73	113.18	126.05	63.6	122.13	144.46	101.43	115.73	165.03	115.13	139.45	161.41	182.31	141.94	190.25	205.94
ADIPOR2	65.64	51.12	70.35	33.15	66.1	58.51	74.56	21.51	65.07	61.87	50.37	64.79	65.7	58.96	59.64	62.2	57.46	55.65	62.07	65.72	67.2	64.39	83.91	69.4	67.71	98.44	64.97	61.15	72.45	63.16	63.14	77.27
ADIRF	23.62	7.49	4.97	4.54	42.07	2.6	9.7	2.47	23.54	5.61	8.06	13.04	2.64	6.67	35.49	4.31	6.24	21.97	4.01	4.39	41.66	26.62	3.36	31.69	10.43	2.22	36.78	17.28	13.76	47.16	18.73	10.98
ADK	135.4	81.58	53.21	20.74	154.13	71.46	46.15	13.84	168.43	89.5	50.3	153.82	100.22	48.59	164.5	91.32	42.29	148.54	95.24	41.59	187.82	126.3	51.01	172.2	95.02	47.25	173.08	142.69	134.52	180.6	159.97	125.29
ADM	55.74	171.23	152.84	195.79	68.53	240.96	148.93	216.41	52.81	145.56	198.09	47.06	118.49	182.2	84.06	144.18	126.61	85.17	150.91	97.66	54.28	92.01	388.89	47.07	104.94	340.75	62.78	45.17	65.99	55.97	45.03	79.06
ADM2	7.19	7.13	8.81	10.03	4.51	9.51	10.22	11.78	4.41	17.82	13.8	3.33	16.77	10.3	3.61	15.87	5.4	6.85	12.71	4.92	4.35	11.76	20.35	3.6	18.01	14.43	3.2	1.44	3.76	2.91	2.62	5.13
ADM5	7.63	1.27	0.49	0	7.67	0.27	0.38	0	4.42	2.57	0.14	6.12	1.4	0	9.88	1.67	0.22	12.37	1.16	0.07	3.18	1.36	0.13	7.17	2.75	0.42	6.74	3.44	0.78	5.9	0.95	2.09
ADNP	37.67	20.94	24.7	14.48	39.23	18.67	26.02	13.32	34.26	26.6	19.58	37.26	30.46	21.97	37.5	28.05	21.37	31.77	27.01	23.42	36.85	37.54	24.09	37.75	48.61	33.39	36.4	38.92	35.34	31.57	40.72	35.82
ADNP-AS1	0	0.18	0	0	0	0.22	0	0	0	0	0	0	0	0	0	0	0	0	0.21	0	0	0.38	0	0.18	0.43	0	0	0	0	0	0	0
ADNP2	22.4	6.47	8.08	3.57	22.73	7.07	9.97	2.84	30.95	16.61	9.82	31.35	15.99	10.13	24.88	14.1	7.66	20.97	12.27	8.2	27.62	17.82	18.96	31.02	23.4	20.37	23.01	16.16	16.48	25.32	21.23	21.03
ADO	17.54	7.84	5.09	2.17	15.67	8.02	6.28	2.31	15.21	9.22	5.01	18.1	11.04	4.73	13.81	9.88	4.81	17.36	10.81	5.81	16.89	12.95	4.26	15.98	10.89	4.56	15.32	13.52	10.54	15.73	14.78	13.79
ADORA1	0.37	0.06	0	0	0.97	0.07	0	0.04	1.12	0.45	0	0.27	0.41	0	0.67	0.54	0.08	0.47	0.41	0	1.45	0.06	0	1.54	0	0	2.34	0	0	0.64	0	0
ADORA2A	2.08	0.75	0.68	0.08	1.47	0	1.23	0.32	1.67	0.74	1.76	2.87	0.33	1.18	2.86	1.28	0.89	4.35	0.72	1.17	3.62	2.27	0.28	2.61	2.79	1.17	4.82	0.58	0.53	2.51	2.01	0.79
ADORA2A-AS1	0	0	0	0	0	0	0	0	0.06	0	0	0	0	0	0	0	0	0	0	0	0.05	0.17	0	0.11	0	0	0.09	0	0.07	0.1	0.18	0
ADORA2B	3.36	2.37	1.28	0.97	3.19	3.42	0.44	0.66	2.47	1.56	0.66	2.58	1.59	0.51	3.54	2.25	0.82	2.09	0.79	0.24	3.25	1.82	0.51	5.18	3.96	1.35	4.12	4.6	2.44	2.53	4.92	1.78
ADORA3	0	0	0	0	0	0	0	0	0	0	0	0	0	0	0	0	0	0	0	0	0	0	0	0	0	0	0	0	0	0	0	0
ADPGK	48.64	60.96	41.07	27.06	52.13	72.51	40.19	19.18	55.5	61.91	40.8	51.75	60.59	46.46	54.07	66.02	42.4	46.9	61.69	45.36	47.46	50.77	40.36	46	45.68	37.78	52.85	54	58.97	49.39	51.39	57.53
ADPGK-AS1	0	0	0.05	0	0.07	0.14	0	0.04	0	0	0	0.09	0	0	0.13	0.34	0.12	0	0.12	0.05	0	0.24	0	0.17	0	0	0	0	0.05	0	0.07	0
ADPRH	0.47	4.82	4.26	3.56	0.51	5.21	2.7	3.06	1.13	3.93	3.52	1.2	3.76	3.22	1.22	3.41	3.36	1.63	3.85	5.46	1.35	4.33	6.8	1.27	4.81	8.89	1.54	2.78	3.8	1.6	3.4	3.95
ADPRHL1	2.94	1.35	0.3	0.11	3.61	1.86	0.26	0.11	2.34	1.36	0.65	2.79	1.59	0.23	1.41	1.9	0.31	2.78	1.39	0.08	3.02	1.46	1.03	2.07	3.02	1.25	3.23	3.52	4.55	2.53	4.23	2.61
ADPRM	6.05	3.88	1.33	1.09	6.63	3.42	1.34	2.59	5.15	1.37	1.99	4.93	3.48	1.37	4.88	2.52	1.91	5.16	2.12	1.75	5.07	3.01	2.71	3.91	3.44	2.58	4.52	2.43	4.7	4.76	4.63	5.14
ADPRS	50.6	21.13	28.63	7.67	46.66	22.23	25.11	9.47	84.14	41.09	23.47	88.19	45.91	22.62	76.18	44.99	20.2	68.35	36.53	22.37	81.14	53.84	34.35	78.29	62.32	36.65	81.78	59.21	57.77	89.94	57.06	61.57
ADRA1A	0	0	0	0	0	0	0	0	0	0	0	0	0	0	0	0	0	0	0	0.03	0	0	0	0	0	0	0.09	0	0	0	0	0
ADRA1B	0	0	0	0	0	0	0	0	0	0	0	0	0	0	0	0	0	0	0	0	0	0	0	0	0	0	0	0	0	0	0	0
ADRA1D	0.34	0.05	1.07	0.14	0.32	0	1.43	0.23	0.24	0.89	1.86	0.39	0.54	2.2	0.43	0.42	0.81	0.34	0.27	0.4	0.85	3.66	2.06	0.11	1.27	0.24	0	1.96	1.76	0	4.26	0.58
ADRA2A	0.06	0	0	0	0	0	0	0	0	0	0	0.06	0	0.05	0	0.04	0	0	0.04	0.04	0	0	0.03	0.04	0	0	0	0.59	0.6	0	0.27	0.22
ADRA2B	0	0	0	0	0.05	0.1	0.41	0.08	0.09	0.74	0.43	0.2	0.63	0.43	0.1	0.87	1.11	0.16	0.42	0.93	0.39	3.82	1.5	0	4.08	0.37	0	0.29	0	0	0.33	0.06
ADRA2C	1.33	0	0.62	0.1	2.67	0.54	0.68	0.28	0.51	0.25	0.43	1.06	0.61	0.39	1.58	1.27	0.82	2.28	1.3	1.54	1.79	8.75	1.97	2.2	9.38	2.26	1.21	8.42	2.75	0.95	5.71	3.6
ADRB1	0	0	0	0	0	0	0	0	0	0	0	0	0	0	0.12	0.05	0	0.06	0.05	0	0.04	0.05	0	0	0.37	0	0.11	8.97	0.52	0	2.61	0.42
ADRB2	0.77	0	0	0	0	0	0	0	0.36	0	0	0.39	0	0	0	0	0.06	0	0	0	0.4	0	0	0.08	0	0	0	0	0	0	0.27	0
ADRB3	0	0.3	0	0	0	0.66	0	0.04	0	0.07	0	0	0	0.08	0	0	0.09	0	0	0.11	0	0	0.05	0	0	0.14	0	0.05	0.41	0	0.21	0.33
ADRM1	200.26	81.73	200.33	47.71	187.96	89.13	272	45.75	263.79	211.79	232.1	278.32	185.72	227.05	265.99	205.2	240.28	251.17	240.92	279.31	245.04	203.09	314.43	260.88	257.6	358.31	255.38	229.11	253.89	300.05	225.86	258.44
ADSL	161.93	39.04	21.43	10.58	165.13	45.72	23.84	8.83	190.89	75.82	28.9	208.8	90.68	28.18	177.89	81.82	29.7	179.66	86.51	26.7	183.79	80.92	27.01	176.87	57.73	19.87	170.48	102.49	74.87	172.05	85.4	68.52
ADSS1	0.45	0.18	0.26	0.25	0.8	0.74	0.54	0	0.32	0.1	0.25	0.15	0.37	0.43	0.22	0.28	0.47	0.69	0.09	0.66	1.19	1.22	0.9	0.88	1.09	1.17	0.4	1.15	1.2	0.45	1.82	0.9
ADSS2	74.8	67.63	23.13	10.95	78.85	61.63	26.01	9.03	82.11	67.68	32.99	91.41	70.51	30.99	81.6	78.97	19.41	79.32	70.36	18.28	83.22	103.43	49.96	79.01	91.73	47.63	76.84	72.11	74.09	82.98	76.07	84.97
ADTRP	0.15	0	0	0	0.11	0	0	0.06	0.1	0	0	0	0	0	0	0	0	0	0	0	0	0.38	0.62	0	0.11	0.71	0.2	0.08	0	0	0	0
AEBP1	1.97	0.18	0.68	0.43	0.86	0.04	1.22	0.07	1.68	0.21	0.46	0.76	0.11	0.72	0.74	0.18	0.73	0.8	0.04	0.87	1.82	1.01	2.79	1.08	0.58	2.43	1.08	0.52	0.73	1.13	0.29	0.61
AEBP2	28.01	14.93	14.02	7.91	31.4	11.52	14.83	6.26	25.12	19.71	13.59	25.27	20.44	13.65	23.14	19.44	12.96	23.6	18.27	14.87	25.25	34.76	29.99	24.32	35.02	30.91	24.36	34.24	33.13	23.59	34.93	34.4
AEN	76.55	24.22	55.61	50.52	63.14	23.18	71.56	44.66	101.65	86.21	62.16	103.56	66.49	60.42	93.53	68.85	71.97	96.69	84.06	78.68	103.78	76.68	71.15	98.69	59.26	45.25	119.83	87.62	95.26	119.68	75.3	77.97
AFAP1	41.43	97.97	2.36	1.25	29.39	144.38	2.31	0.94	30.43	89.98	4.82	30.23	122.02	6.35	24.37	108.39	1.73	25.16	67.36	1.73	29.26	17.47	4.95	30.95	10.83	5.5	30.85	19.26	12.88	30.31	20.11	13.78
AFAP1-AS1	0.07	0	0	0	0.03	0	0.02	0	0	0	0	0	0	0	0	0	0	0.03	0.02	0	0	0	0	0	0	0	0	0	0	0	0	0
AFAP1L1	9.61	46.95	7.55	0.98	7.96	51.48	5.51	1.51	14.4	43.19	8.6	15.08	47.18	9.49	14.32	44.65	3.25	12.39	33.27	3.78	10.97	36.53	19.55	14.15	30.97	24.8	18.12	41.39	38.27	16.2	48.79	37.88
AFAP1L2	14.64	0.48	0.32	0.03	11.88	0	0.16	0	8.53	0.6	0.27	6.24	1.1	0.07	6.96	0.92	0.27	7.01	0.95	0.19	12.93	11.03	1.79	12.02	10.96	1.86	9.9	10.37	6.13	10.78	20.26	10.89
AFDN	74.73	26.97	32.73	16.29	56.92	23.73	26.49	12.05	52.94	37.07	32.81	56.02	41.71	30.25	42.35	32.56	22.87	43.55	29.48	24.25	55.72	49.21	57.14	54.88	46.02	58.14	51.09	35.96	53.6	48.24	41.22	58.57
AFDN-DT	0.89	0.2	0	0	0.93	0	0.14	0	0.47	0.08	0.07	0.63	0.28	0	0.97	0.14	0.15	0.35	0.14	0.26	0.88	0.07	0.29	0.56	0.5	0.15	0.52	0.18	0.18	0.26	0.23	0.19
AFF1	12.66	29.66	122.46	125.67	11.5	40.75	150.72	108.54	12.17	59.33	146.92	10.32	53.24	144.79	7.94	40.89	120.97	8.24	43.56	119.5	11.53	28.48	129.17	10.63	27.38	137.69	10.54	22.6	67.24	10.68	17.4	66.61
AFF1-AS1	0.14	1.88	5.25	2.04	0	2.1	8.59	2.8	0.57	0.85	5.25	0.07	2.38	5.74	0.1	1.42	6.43	0.11	2.21	6.96	0.36	1.23	10.85	0.17	1.61	9.52	0.45	1.04	1.5	0.21	0.38	1.15
AFF2	0	0	0	0	0.03	0	0	0.01	0.02	0.04	0	0.07	0.04	0	0.07	0	0	0.08	0	0.02	0.12	0.07	0	0.12	0.09	0.03	0.08	0.08	0	0.03	0.03	0.03
AFF3	0.02	0.03	0.03	0.05	0	0.02	0.19	0	0.05	0.1	0.04	0	0.04	0.03	0.03	0.07	0.05	0.06	0.07	0.07	0.07	0.2	0.31	0.03	0.11	0.21	0.08	0.64	0.45	0.06	0.55	0.22
AFF4	44.87	26.38	31.77	17.94	37.48	34.1	31.08	13.16	35.89	37.6	25.96	39.27	38.85	27.5	29.37	28.91	20.24	25.39	26.02	18.93	42.89	48.02	69.92	33.81	47.6	69.86	37.67	37.74	57.73	40.15	44.39	64.65
AFG1L	1.44	0.78	0.58	0.28	1.95	1.17	0.38	0.17	1.7	0.35	0.17	1.55	0.97	0.19	2.34	0.84	0.15	1.55	0.79	0.31	2.1	1.56	0.34	1.41	1.04	0.36	1.63	1.08	1.29	1.69	1.28	1.02
AFG3L1P	7.26	4.98	1.25	2.4	8.55	3.89	1.93	1.28	8.49	6.88	1.33	7.83	7.23	1.86	9.82	4.33	2.07	8.78	4.93	1.57	7.38	5.72	3.45	6.91	6.75	3.51	6.1	8.66	4.2	6.67	7.92	5.79
AFG3L2	68.96	29.93	38.09	15.55	70.54	35.78	32.4	13.07	77.58	49.54	28.38	73.64	50.87	28.67	75.74	49.52	31.6	69.15	54.94	36.95	70.26	57.83	33.53	71.16	55.36	36.37	66.9	59.74	46.69	69.78	58.88	50.55
AFM	0	0	0	0	0	0	0	0	0	0	0	0	0	0	0	0	0.06	0	0	0	0	0	0	0	0	0	0	0	0	0	0	0
AFMID	14.34	10.62	10.25	15	13.36	6.97	8.87	15.49	9.85	9.32	10.18	14.94	10.62	10.88	13.48	7.7	14.64	17.13	8.1	16.2	10.99	8.61	9.82	9.28	7.81	6.5	11.1	10.75	11.36	16.13	8.36	10.06
AFP	0.34	0	0	0	0	0	0	0	0.24	0	0	0.17	0	0	0.08	0	0	0	0	0	0	0	0	0.07	0.59	0	0.08	0.06	0.06	0.09	0	0
AFTPH	20.1	11.58	20.31	9.65	24.1	12.39	23.25	9.04	22.04	18.34	20.46	20.37	18.53	20.95	21.44	18.27	18.84	19.63	19.4	22.37	22.67	20.42	23.43	25.06	20.71	26.74	21.56	19.55	22.31	22.26	21.17	23.87
AGA	6.16	12.15	3.15	3.33	7.38	11.5	3.74	3.01	6.33	6.17	2.79	6.37	6.12	4.29	8.91	5.86	3.7	9.27	5.66	2.96	10.08	8.27	6.31	6.02	9.75	8.72	7.95	10.21	13.62	7.24	11.7	13.1
AGAP1	12.27	1.66	8.04	3.83	11.68	0.83	6.18	2.76	10.07	5.64	6.65	11.01	5.76	6.23	7.98	4.64	5.27	7.37	4.46	4.89	11.09	11.18	10.65	10.29	14.51	10.01	10.42	13.1	12.61	11.71	14.02	12.46
AGAP1-IT1	0.54	0.33	1.93	0.69	0.41	0	1.06	0.88	0.38	0	0.64	1.39	0	0.89	0.77	0.33	2.14	2.51	0	0.62	0.29	0	1.99	0	0	0	0.72	1.18	0	1.28	0.38	0.46
AGAP10P	0.41	0.28	0	0.42	0	0	0	0	0	0	0	0	0	0	0	0	0	0	0	0	0	0.16	0	0	0.16	0	0	0	0	0	0	0
AGAP11	1.55	0.22	0	0.18	1.39	0.1	0.04	0.32	0.55	0.37	0.05	1.44	0.4	0.25	1.04	0.22	0	1.78	0.05	0	1.42	1.13	0.23	1.02	1.9	0.57	1.38	1.28	0.63	0.57	1.28	0.54
AGAP12P	0.14	0	0	0	0	0.33	0	0	0	0	0	0	0	0.12	0.09	0	0	0.12	0	0.07	0.07	0.26	0.4	0	0.32	0.63	0	0	0	0	0	0.34
AGAP2	0.13	0	0.08	0.07	0.27	0.03	0.44	0.02	0.25	0.09	0.03	0.11	0.08	0.16	0.19	0.08	0.28	0.18	0.14	0.26	0.54	0.06	0.07	0.2	0.1	0.25	0.12	0.07	0.07	0.46	0.16	0.19
AGAP2-AS1	1.61	0.54	0.31	0	3.53	0.4	0.45	0	3.15	0.62	0.32	3.02	0.11	0.36	3.48	0.44	0.24	2.52	0.45	0.52	2.92	0.58	0.19	2.8	0	0	2.98	0.78	0.66	2.66	1.38	0.61
AGAP3	34.49	10.96	17.69	4.21	45.38	10.83	27.71	4.76	50.28	24.36	27.23	52.95	22.7	28.12	49.42	21.1	35.28	55.73	25.41	40.37	55.28	55.69	65.94	64.44	53.83	52.51	60.58	42.73	51.73	59.65	45.33	56.98
AGAP4	4.44	5.2	1.08	0.88	4.88	3.42	0.34	0.84	2.1	3.69	0.89	3.35	3.45	0.55	5.44	1.66	0.44	5.09	2.15	0.62	2.64	3.01	1.38	3.67	2.72	0.88	3.08	4.04	2.54	1.82	4.81	3.65
AGAP5	3.24	2.16	0.85	1.89	1.41	1.56	1.13	1.05	1.4	1.84	0.86	1.39	1.7	0.61	2.38	0.94	0.63	2.92	2.62	0.79	2.02	1.44	1.34	3.28	0.71	1.34	1.59	1.98	1.38	2.39	0.64	2.33
AGAP6	1.2	5.42	0.29	0.94	7.98	1.02	1.5	1.69	3.69	2.65	0.1	4.4	7.8	0.5	2.18	0.79	0.72	2.49	2.07	1.31	2.22	3.23	1.37	1.79	3.12	0	3.06	3.29	1.87	2.21	5.37	3.01
AGAP7P	0.84	1.88	0.08	0.35	0.64	0.12	0.28	0.07	0.63	0	0.27	0.18	0.67	0.08	0.33	0	0.46	0.98	0.44	0.2	0.53	1.15	1.03	0.11	1.39	1.42	0.43	0.3	0.49	0.27	0.3	0.24
AGAP9	4.72	1.24	1.14	0.94	3.63	1.25	0.7	0.91	2.85	1.99	1.14	4.26	1.93	0.59	3.5	2.03	0.37	5.62	2.85	1.59	2.25	3.86	0.68	3.34	3.52	1.42	3.31	3.66	2.19	3.42	5.79	2.73
AGBL1	0	0	0	0	0	0	0	0	0	0	0	0	0	0	0	0	0	0	0	0	0	0	0	0	0	0	0	0	0	0	0	0
AGBL1-AS1	0	0	0	0	0	0	0	0	0	0	0	0	0	0	0	0	0	0	0	0	0	0	0	0	0	0	0	0	0	0	0	0
AGBL2	0.07	0	0.04	0	0	0.05	0	0	0	0.05	0	0	0	0	0	0	0	0	0	0.08	0	0	0.11	0	0.05	0.1	0	0.04	0	0.05	0	0
AGBL3	0.26	0.32	0	0.14	0.76	0.25	0	0.04	1.06	0.66	0	0.52	0	0.44	0.84	0.17	0.23	3.02	0.15	0.91	2.37	0.65	0.12	0.47	0	0	1.85	0.92	0.3	1.69	0.53	0.85
AGBL4	0	0	0	0	0	0	0	0	0	0	0	0	0	0	0	0	0	0	0	0	0	0.06	0	0	0	0	0	0	0	0	0	0
AGBL4-AS1	0	0	0	0	0	0	0	0	0	0	0	0	0	0	0	0	0	0	0	0	0	0	0	0	0	0	0	0	0	0	0	0
AGBL4-IT1	0	0	0	0	0	0	0	0	0	0	0	0	0	0	0	0	0	0	0	0	0	0	0	0	0	0	0	0	0	0	0	0
AGBL5	28.26	7.16	3.11	1.69	29.2	5.22	2.6	1.79	31.02	15.63	1.5	30.52	21.03	1.26	29.35	15.14	2.08	27.57	11.48	1.84	39.5	36.8	6.85	31.85	32.42	7.1	34.59	34.87	21.5	38.15	45.22	20.14
AGBL5-AS1	0	0.83	0	0	0	0	0	0	0	0	0	0	0	0.58	1.91	0	1.15	0	0	2.26	0	0	0	0	0	0	0	0	0	0	0.97	0
AGER	4.12	2.48	0.19	0.09	5.02	2.42	0.15	0.27	1.2	1.4	0.36	3.35	2.79	0.74	5.7	1.76	0.3	3.06	2.21	0.94	1.69	2.12	0.67	1.48	1.78	0.98	2.03	6.77	3.16	3.01	5.29	3.11
AGFG1	33.83	20.89	25.54	9.64	32.2	21.17	27.68	7.59	38.19	28.5	27.88	40.02	27.29	27.63	35.87	25.9	22.53	31.78	25.8	24.7	34.38	38.56	40.69	34.19	43.63	39.2	35.43	40.06	41.18	33.79	41.43	44.37
AGFG2	4.88	2.77	3.6	0.41	6.35	2.8	6.5	0.29	6.24	5.3	4.03	7.6	4.72	3.69	8.76	5.76	4.72	8.08	4.79	4.47	5.88	8.85	8.21	6.02	9.87	6.6	7.14	5.49	3.61	4.74	5.13	4.28
AGGF1	19.95	9.12	4.12	3.44	23.04	8.18	3.39	2.71	17.03	8.48	4.02	17.3	8.6	4.18	15.41	7.95	4.06	15.84	8.24	4.88	20.71	12.25	3.95	20.1	13.39	5.35	19.44	15.28	11.51	17.88	16.36	12.44
AGK	19.96	10.41	6.3	2.45	23.27	8.69	5.56	2.24	20.17	11.11	5.19	21.92	18.02	6.11	15.92	15.78	5.98	18.2	13.79	7.62	23.15	16.58	7.94	19.27	15.68	5.87	19.56	15.73	12.86	22.38	18.55	14.16
AGL	59.76	9.06	6.21	1.26	61.72	6.77	5.36	0.59	40.84	13.67	3.62	42.08	14.85	4.4	29.09	10.71	3.39	29.12	10.87	4.15	38.28	33.55	8	43.98	36.85	9.06	35.33	31.62	26.69	31.25	30.11	22.95
AGMAT	0.08	0.15	0	0	0.55	0.18	0.1	0.03	0.4	0.06	0	0.54	0.15	0.1	0.29	0.2	0.11	0.44	0.2	0.09	0.38	0.32	0.17	1.01	0.06	0.33	0.54	0.27	0.3	0.51	0.17	0.07
AGMO	0	0.25	0	0	0.08	0.08	0	0	0.07	0	0	0	0.19	0	0	0	0	0	0	0	0	0.2	0	0	0	0	0	0	0	0	0	0
AGO1	23.69	5.74	33.98	12.06	18.44	6.44	24.39	9.2	28.61	27.71	36.73	20.87	11.93	11.32	16	10.52	9.68	16.99	14.75	19.54	18.34	16.98	11.06	24.1	25.84	27.44	20.83	20	18.78	17.19	16.64	16.17
AGO2	13.72	3.99	9.15	7.43	11.21	2.75	7.61	7.59	16.32	10.26	8.28	18.56	13.81	9.69	11.47	9.42	7.85	9.56	9.5	7.7	13.84	10.97	7.86	15.46	10.15	8.63	16.75	13.98	16.4	14.31	13.97	16.83
AGO3	2.42	1.73	2.32	0.89	2.55	1.66	2.73	0.86	2.21	1.92	1.81	2.76	2.19	2.42	1.98	1.93	2.48	1.86	2.16	2.67	2.47	1.89	1.96	2.05	2.02	2.06	2.15	2.41	2.43	1.97	2.42	3.11
AGO4	6.95	9.97	2.42	4.31	5.78	11.26	2.16	3.4	4.03	7.08	2.06	5.22	9.03	3.03	4.69	6.76	2.04	4.84	4.9	1.98	5	9.59	2.76	6.33	8.41	4.01	5.28	7.34	9.23	5.1	8.67	10
AGPAT1	101.72	70.95	9.98	8.36	115.77	88.1	11.29	9.47	106.7	63.58	8.66	113.53	77.55	10.28	118.4	67.41	8.55	146.55	73.4	11.24	130.02	79.06	26.95	123.07	69.47	28.78	131.33	97.29	79.51	131.79	105.27	87.58
AGPAT2	10.76	7.12	8.76	7.72	16.22	8.48	7.79	3.3	6.97	8.61	4	5.24	3.78	2.83	11.21	7.83	6.56	9.26	7.94	7.99	11.33	23.33	10.66	20.66	24.83	13.35	16.93	36.12	28.42	11.37	33.37	24.57
AGPAT3	7.69	0.81	1.55	1.35	12.17	0.28	1.86	1.93	10.73	3.43	1.97	9.34	2.81	2.03	11.43	2.33	2.78	12.29	3.4	2.58	13.65	19.74	8.07	8.65	15.32	5.56	10.8	28.4	25.76	10.89	30.09	25.09
AGPAT4	5.49	9.41	0.31	0.14	6	13.69	0.13	0.13	4.43	2.22	0.23	4.69	2.79	0.53	4.79	2.81	0.3	4.11	1.17	0.17	5.84	2.44	1.4	3.94	1.7	0.87	4.34	2.58	3.39	4.97	2.98	3.95
AGPAT4-IT1	0.57	0.17	0	0.06	0.33	0.53	0	0	0.4	0.4	0.08	0.66	0.27	0	0.21	0.26	0	0	0.54	0.08	0.53	0.19	0.08	0.09	0.11	0	0.19	0.16	0.23	0.45	0	0.24
AGPAT5	52	5.25	7.95	3.61	45.74	3.12	3.51	1.29	46.81	15.23	3.94	51.89	17.28	4.6	44.58	14.36	3.31	37.14	13.53	4.08	41.98	13.85	9.85	44.11	6.75	4.61	47.84	15.38	12.35	44.52	14.21	11.57
AGPS	27.05	9.04	4.27	1.44	28.69	11.1	4.79	0.89	29.51	14.03	3.52	33.32	15.16	4.77	28.52	13.94	3.63	24.79	13.47	4.75	32.77	18.33	5.64	34.59	14.7	6.15	33.47	19.67	15.03	30.49	19.18	15.68
AGR2	0	0	0	0	0	0	0	0	0	0	0	0	0	0.06	0	0	0	0	0	0	0	0	0.08	0.1	0	0	0	0	0	0	0	0
AGR3	0	0.56	0	0	0	0	0	0	0	0	0	0	0	0	0	0	0	0	0	0	0	0	0	0	0	0	0	0	0	0	0	0
AGRN	154.89	43.5	13.74	13.65	146.28	38.94	10.2	10.08	162.61	59.88	13.53	156.61	74.46	13.17	151.75	56.31	7.36	150.74	47.82	8.28	211.05	230.03	71.48	168.7	118.19	47.31	189.82	171.06	138.4	232.41	243.29	141.74
AGRP	0	0	0	0	0	0	0	0	0	0	0	0	0	0	0	0	0	0	0	0	0	0	0	0	0	0	0	0	0	0	0	0
AGT	0.37	0	0.07	0	0	0	0.69	0	0.09	0	0.22	0.38	0.08	0.25	0.18	0.23	0.61	0	0.15	0.07	0.13	0.16	0.13	0	0	0.34	0.33	0	0.45	0.29	0	0
AGTPBP1	19.82	8.77	5.72	4.61	16.27	9.47	5.97	3.97	14.56	12.07	5.98	18.15	15.07	7.39	13.49	12.67	5.44	14.54	10.6	5.76	16.93	11.51	4.22	18.53	11.34	3.31	16.94	17.94	11.6	15.79	16.13	11.9
AGTR1	0	0	0.07	0	0.09	0.09	0	0	0	0	0	0	0	0	0	0	0	0	0	0.13	0.06	0	0	0	0	0	0	0	0	0	0	0
AGTR2	0	0	0	0	0	0	0	0	0	0	0	0	0	0	0	0	0	0	0	0	0	0	0	0	0	0	0	0	0	0	0	0
AGTRAP	45.49	63.68	9.64	15.45	48.43	67.22	9.07	16.31	63.99	37.82	10.57	67.28	51.27	11.92	66.36	43.12	17.06	74.64	40.86	18.77	63.49	36.08	20.42	65.48	31.84	16.85	75.48	44.42	42.99	61.39	50.22	47.17
AGXT	0	0	0	0	0	0	0	0.03	0	0	0	0	0	0	0	0	0	0	0	0	0	0	0	0	0	0	0	0	0	0	0	0
AGXT2	0	0	0.13	0	0	0	0.22	0.14	0	0	0.14	0	0.07	0.13	0	0.07	0.05	0	0	0.4	0	0	0.06	0	0	0	0	0	0	0	0	0
AHCTF1	31.61	9.54	22.18	9.77	31.92	10.38	29.59	8.15	30.13	28.85	26.29	35.53	27.78	26.54	26.12	23.65	18.03	25.37	24.49	20.05	29.86	25.59	26.91	31.97	25.72	24.38	33.95	27.79	35.21	30.32	30.17	36.78
AHCTF1P1	0.53	0.03	0.25	0.08	0.17	0.04	0.24	0.11	0.08	0.23	0.14	0.22	0.1	0.12	0.16	0.31	0.01	0.13	0.16	0.03	0.22	0.05	0.17	0.16	0.23	0.13	0.22	0.14	0.17	0.18	0.15	0.28
AHCY	375.8	126.32	187.34	149.06	382.78	155.59	183.48	144.24	409.46	275.89	175.08	423.34	289.42	180.52	419.34	312.97	167.84	404.46	307.29	177.59	409.43	239.26	144.22	397.01	176.88	102.19	429.84	299	247.77	418.06	294.41	241.91
AHCYL1	126.84	44.4	81.71	38.24	119.03	45.27	82.06	29.29	120.32	101.85	77.32	127.56	111.37	81.91	111.54	89.77	57.83	104.13	89.27	54.53	121.58	120.53	83.21	115.76	118	88.62	111.7	125.55	141.53	106.87	122.05	148.12
AHCYL2	9.77	6.4	1.56	2.02	10.82	7.55	1.88	1.26	7.97	5.01	1.54	9.5	5.25	1.53	8.31	4.31	2.14	9.06	4.5	2.12	11.43	10.44	2.82	10.01	8.23	3.28	9.64	15.95	6.95	10.22	17.23	7.47
AHDC1	21.73	1.73	3.01	6.31	20.28	1.51	3.69	5.24	21.05	7.18	4.45	23.22	8.6	3.97	23.12	7.87	4.37	20.37	6.49	5.3	26.07	34.41	38.09	26.88	33.52	56.86	27.54	20.27	13.75	27.46	25.3	11.5
AHI1	3.38	2.79	1.77	2.6	4.99	3.26	3.37	1.91	4.56	3.85	2	4.02	5.1	3.4	3.42	3.11	2.56	4.72	2.88	1.95	3.61	3	3.23	4.38	3.22	2.73	5.03	3.01	4.34	4.25	2.15	3.6
AHNAK	208.12	112.64	31.27	41.52	173.6	137.78	24.43	38.37	165.47	90.05	52.31	178.15	140.05	47.99	120.57	97.5	28.49	109.01	92.53	33.22	229.82	193.79	70.73	215.53	187.1	101.78	196.78	155.53	251.37	177.56	191.72	223.1
AHNAK2	0.73	0.16	0.04	0.01	0.45	0.19	0.04	0.01	0.1	0	0	0.05	0	0.01	0.12	0.02	0.02	0.13	0.01	0.04	0.47	0.07	0.15	0.35	0.04	0.14	0.27	0.01	0.01	0.17	0.01	0.01
AHR	2.26	2.35	14.09	21.99	1.84	1.37	10.84	8.24	2.3	2.89	11.36	2.04	1.52	9.8	1.84	1.4	5.72	1.88	3.34	7.92	2.87	2.55	6.08	2.93	1.06	1.88	2.11	1.41	1.72	3.13	2.19	1.89
AHRR	0.47	1.01	0.54	0.14	0.2	0.22	0.88	0.15	0.63	0.54	1.59	0.46	0.27	1.68	0.5	0.69	0.85	0.37	0.11	1	0.36	0.62	2.1	0.67	0.42	1.81	0.52	0.73	1.36	0.81	0.33	1.46
AHSA1	299.29	94.7	110.68	29.03	269.19	55.85	141.09	28.78	299.66	194.48	124.39	329.19	220.2	126.27	351.6	227.47	154.79	342.03	217.66	203.31	295.1	201.46	111.58	313.77	172.12	132.83	299.42	239.45	190.81	293.18	240.28	193.99
AHSA2P	15.27	23.35	3.37	10.67	15.51	14.08	7.94	6.92	7.19	15.19	3.42	9.86	17.93	4.34	16.45	4.93	3.27	14.95	7.59	5.24	8.7	18.61	4.79	12.96	16.49	4.92	10.57	17.25	6.24	6.39	19.05	10.94
AHSG	0	0	0	0	0	0	0	0	0.12	0	0	0	0	0	0	0	0	0	0	0	0	0	0	0	0	0	0	0	0	0	0	0.16
AHSP	0	0	0	0	0	0	0	0	0	0	0	0	0	0	0	0	0	0	0	0	0	0	0	0	0	0	0	0	0	0	0	0
AICDA	0.18	0	0.16	0	0.07	0	0.06	0.07	0	0	0.05	0.28	0.06	0	0.07	0	0	0	0	0.16	0.1	0	0.28	0.11	0.14	0.19	0.12	0	0	0	0	0
AIDA	75.05	39.4	14.09	2.35	67.11	53.88	15.94	2.59	73.58	45.78	11.01	75	53.47	13.47	67.55	53.22	10.39	65.99	42.67	11.97	81.54	48.91	17.63	83.99	39.38	18.95	80.77	41.26	45.58	82.44	49.41	50.67
AIF1	0	0	0	0	0.63	0.95	0.36	0	0	1.15	0	0	0	0.23	0.4	0	0	0	0	0	0	0	0	0	0	0	0	0	0	0	0	0
AIF1L	135.19	398.81	69.81	8.68	117.58	464.85	46.81	7.88	77.44	291.17	44.8	76.61	337.06	52.57	70.36	356.4	43.24	69.19	291.07	52.55	54.22	160.91	127.48	48.71	165.49	122.6	34.46	33.71	25.95	33.7	20.93	17.49
AIFM1	77.45	29.41	16.72	5.39	92.97	30.26	19.11	5.78	69.4	38.76	18.55	69.58	48.42	16.83	78.17	46.75	21.07	79.19	45.01	22.86	72.73	50.61	25.02	130.71	97.51	49.45	77.39	86.1	56.55	80.34	77.61	60.1
AIFM2	1.03	0.19	3.93	0.84	1.76	0.47	5.41	0.5	2.09	1.89	4.86	1.43	1.15	4.77	1.89	1.9	6.98	3.01	3.21	7.02	1.68	2.38	1.63	2.89	4.71	2.8	2.77	4.83	5.05	2.78	4.76	5.95
AIFM3	0.59	0.74	0.07	0.18	0	0.75	0.15	0.57	0.41	0.08	0.14	0.12	0.15	0.09	0.4	0.22	0.16	0.55	0.07	0.52	0.12	0.15	0.62	0.22	0.35	0.08	0.24	0.49	0.3	0.26	0.08	0.1
AIG1	30.94	9.54	12.01	13.96	23.97	4.54	10.95	8.59	23.21	9.42	11.54	21.86	13.43	13.27	20.3	10.26	24.39	22.2	10.08	22.84	31.48	20.99	16.49	20.41	14.36	18.82	25.69	25.29	29.17	24.09	23.9	19.64
AIM2	0	0	0	0	0	0	0	0	0	0	0	0	0	0	0	0	0	0	0	0	0	0	0	0	0	0	0	0	0	0	0	0
AIMP1	64.77	35.43	19.95	6.85	55.84	30.11	18.98	7.14	49.67	33.32	22.46	53.19	31.76	19.86	57.13	33.71	23.44	54.44	37.86	30.96	56.9	37.78	24.73	50.36	30.64	24.51	52.21	33.34	32.28	47.71	37	33.75
AIMP2	80.19	44.83	74.79	20.53	79.09	43.68	94.88	25.01	122.71	85.21	91.7	139.33	73.53	98.29	117.38	78.83	89.52	98.85	102.25	111.26	112.37	76.45	96.93	116.74	77.96	85.92	126.94	76.26	62.42	121.19	74.54	65.02
AIP	32.39	56.49	48.94	34.34	40.08	62.32	54.73	39.16	42.61	58.65	62.59	48.99	65.71	59.36	42.49	51.21	65.61	44.3	59.03	68.64	38.61	55.02	45.39	52.81	66.66	57.86	42.13	51.06	44.74	48.75	55.45	40.06
AIPL1	0.28	0	0	0	0.07	0	0	0	0	0	0	0	0	0	0	0	0	0	0	0	0	0	0	0	0	0	0	0	0	0.07	0	0
AIRE	0	1.19	0.27	4.31	0	0.28	1.11	1.61	0	0.46	0.78	0	0.3	0.95	0	0.12	0.68	0	0.24	0.6	0	0.73	4.49	0	0.49	3.05	0	0	0	0	0	0
AIRN	0	0	0	0.02	0	0	0	0	0	0	0	0	0	0	0	0	0	0	0	0	0	0	0	0	0	0	0	0	0	0	0	0
AJAP1	7.72	3.21	1.6	0.05	2.44	2.78	2.01	0.2	1.2	4.34	1.79	3.64	6.1	2.29	0.07	0.36	0.18	1.44	3.18	0.85	3.85	2.83	4.79	8.51	4.07	3.84	0.76	0.17	0.11	2.12	0.36	0.59
AJM1	0.94	0.24	0.36	0.6	0.54	0.06	0.39	0.37	0.44	0.16	0.41	0.04	0.15	0.47	0.17	0.34	0.53	0.06	0.1	0.32	0.45	0.46	0.62	0.83	0.35	0.22	0.47	0.77	0.37	0.37	0.17	0.13
AJUBA	47.62	17.42	21.48	1.58	53.8	17.15	17.46	1.68	58.16	25.2	7.21	59.91	23.06	7.9	55.34	24.79	9.81	59.32	19.55	9.89	61.2	59.84	37.26	57.95	58.2	49.96	59.09	34.26	33.24	55.32	41.67	28.71
AK1	15.58	12.04	4.35	3.37	14.18	15.43	4.81	3.51	16.51	12.05	6.7	17.71	12.32	6.25	14.89	11.94	8.08	20.37	13.53	8.43	15.17	14.58	12.59	13.89	9.32	9.11	18.62	13.01	10.51	14.83	8.88	8.79
AK2	114.9	66	102.58	28.34	142.84	76.37	181.61	36.17	138.45	135.41	125.77	152.3	126.8	137.82	148.42	117.63	181.09	143.52	139	195.01	121.97	107.64	125.34	122.68	106.53	113.92	157.18	115.51	108.88	130.09	106.46	104.98
AK3	24.85	16.1	18.5	20.64	18.99	11.15	38.2	32.42	19.82	24.81	29.28	19.02	19.75	33.1	23.06	21.27	49.35	23.93	28.2	57.74	20.78	29.97	21.9	19.16	31.57	15.08	21.8	35.85	26.99	20.14	41.35	27.52
AK4	15.07	3.25	3.33	4.23	12.85	1.45	3.37	3.33	1.38	3.79	3.15	1.73	3.66	2.6	2.05	3.56	2.63	2.02	2.37	3.33	6.44	6.05	4.15	2.55	7.55	6.74	2.78	1.53	0.9	1.96	2.24	0.62
AK5	0.91	7.2	0.34	0.03	0.35	1.97	0	0.06	0.16	0.58	0.18	0.35	0.91	0.21	0.82	2.53	0.38	0.18	0.81	0.09	0	0	0	0.14	0.06	0	0.41	0.08	0.44	0	0	0
AK6	56.92	33.73	22.51	7.44	57.32	26.44	27.2	9.32	48.74	34.97	25.54	62.15	33.21	25.38	51.16	41.41	29.61	53.01	38.3	36.7	48.84	30.38	19.69	45.56	25.91	16.58	55.15	34.43	33.88	38.91	38.07	39.34
AK7	2.75	1.02	0.3	0.37	1.61	0.62	0.13	0.05	1.47	0.78	0.24	1.3	1.39	0.16	1.63	0.96	0.26	0.59	0.73	0.27	1.58	0.59	0.65	0.66	0.87	0.92	1.14	1.11	0.7	0.83	1.06	1.3
AK8	0	0	0	0.07	0.78	0	0	0	0	0	0	0.1	0.12	0	0.14	0.35	0	0	0	0	0	0	0	0	0.14	0	0	0.09	0	0	0	0
AK9	0.8	0.18	0.19	0.08	1.59	0.22	0.19	0.12	0.77	0.23	0.06	1.53	0.23	0.24	1.17	0.31	0.54	0.52	0.5	0.35	1.94	0.73	0.1	1.39	1.26	0.46	1.85	1.52	1	0.78	1.51	0.76
AKAIN1	0	0	0	0	0	0	0	0	0.23	0	0	0	0	0	0	0	0	0	0	0	0	0	0	0	0	0	0	0	0	0	0	0
AKAP1	35.99	5.97	8.72	3.3	38.05	8.43	9.1	3.07	43.03	21.16	5.73	50.15	20.48	5.44	39.47	17.88	7.16	45.05	19.09	9.72	38.65	17.32	5.83	39.31	13.62	4.71	45.07	30.45	22.08	36.91	25.87	21.5
AKAP10	12.47	9.19	15.35	6.95	12.86	13.58	14.01	5.36	11.67	12.71	11.53	12.51	14.87	12.45	11.74	12.41	12.89	11.39	13.1	15.45	12.03	16.21	13.38	12.11	19.34	17.28	13.02	15.22	16.62	13.14	14.71	13.73
AKAP11	9	4.4	6.27	3.59	8.04	5.24	6.69	2.53	7.12	5.25	5.55	6.73	5.81	6.21	6.79	4.69	4.46	4.94	4.71	5	10.05	8.03	3.16	10.39	7.29	5.09	10.42	7.8	9.55	4.94	4.42	5.73
AKAP12	95.48	3.78	6.04	7.15	113.37	3.33	2.77	3.46	99.53	3.91	3.42	98.8	5.83	2.51	88.06	4.79	2.34	87.26	5.2	2.71	109.55	35.89	27.17	88.09	29.42	33.29	117.23	17.39	70.82	110.66	35.14	66.67
AKAP13	17.78	10.05	20.44	6.22	15.94	13.4	20.27	5.46	15.71	10.45	18.06	18.02	12.15	18.52	12.96	11.04	13.93	11.78	12.19	15.06	18.06	27.09	31.72	16.65	24.1	27.78	14.88	18.9	26.16	14.97	22.73	27.93
AKAP14	0	0	0	0	0	0	0	0	0	0	0	0	0	0	0	0	0	0	0	0	0	0	0	0	0	0	0	0	0	0	0	0
AKAP17A	47.04	37.27	82	84.49	41.31	22.36	115.94	74.88	44.44	80.75	89.94	50.8	62.23	92.92	43.91	54.12	71	49.5	58.47	77.06	41.31	61.81	127.39	46.45	78.66	120.8	44.42	52.45	73.66	40.29	45.04	62.5
AKAP3	0.15	0.09	0.13	0	0.11	0	0	0.03	0	0.1	0	0.12	0.14	0.12	0.11	0	0.07	0.12	0.09	0.22	0.04	0	0.24	0.14	0.17	0	0.1	0.04	0	0	0.11	0.25
AKAP4	0	0	0	0	0	0	0.05	0	0	0	0	0	0	0	0	0	0.12	0	0	0.05	0	0	0	0	0	0	0	0	0	0	0	0
AKAP5	2.66	0.71	0.02	0.04	2.58	0.55	0.05	0.01	2.21	0.51	0.02	2.13	0.95	0.12	1.61	0.8	0.05	3.02	0.51	0.04	2.41	1.18	0.31	1.59	0.39	0.15	2.52	0.61	0.72	2.06	0.6	1.35
AKAP6	0.22	0.09	0.02	0	0.26	0.03	0.01	0	0.29	0.09	0.03	0.41	0.18	0.01	0.25	0.09	0	0.28	0.09	0.03	0.42	0.19	0.02	0.39	0.11	0.02	0.46	0.29	0.18	0.33	0.46	0.13
AKAP7	2.27	1.37	0	0.09	2.56	3.79	0.14	0.03	2.24	1.06	0.13	1.28	2	0.32	1.56	0.87	0.05	2.12	1.14	0.22	2.39	2.83	0.77	0.8	1.72	0.65	1.96	2.81	2.25	2.13	1.86	1.34
AKAP8	28.46	18.69	40.97	10.09	26.5	17.29	46.94	9.36	31.51	33.66	41.23	33.4	29.61	38.81	32.43	32.63	37.74	35.43	36.9	39.73	32.15	38.55	60.55	34.97	45.62	58.73	31.37	34.59	38.5	31.71	33.36	37.74
AKAP8L	56.63	52.85	71.31	35.1	65.17	46.12	77.6	30.73	50.31	75.81	80.89	53.19	74.83	71.39	60.84	58.37	88.7	61.95	69.1	100.47	52.6	71	73.59	56.25	84.83	77.77	58.56	87.63	70.75	48.92	71.64	80.72
AKAP9	6.18	6.28	15.18	5.83	5.73	8.4	13.04	3.91	5.03	8.84	11.22	6.12	10.33	13.36	4.19	7.69	8.24	4.64	9.13	9.94	6.3	9.7	9.07	5.6	10.64	10.15	6.27	11.1	14.67	6.23	11	14.5
AKIP1	29.46	18.45	3.92	4.62	32.93	22.02	3.82	1.91	31.18	20.6	4.74	39.3	24.27	4.12	39.6	18.5	3.15	33.36	21.61	2.95	36.84	23.86	6.39	41.05	24.83	6.77	37.9	35.67	18.61	43.05	29.69	26.26
AKIRIN1	72.54	65.31	48.01	36.19	85.56	92.12	56.09	41.89	69.68	90.05	63.84	70.18	80.02	67.13	68.78	77.2	56.89	65.09	73.64	58.6	68.25	83.45	94.53	63.79	104.16	115.92	67.58	78.76	92.69	68.82	74.6	109.86
AKIRIN2	34.04	53.87	30.35	12.17	31.58	49.7	37.18	14.29	33.4	46.99	35.6	36.53	49.22	35.65	34.86	49.98	32.93	40.78	45.79	37.55	33.05	33.72	56.64	35.7	36.83	44.8	35.65	39.62	38.67	40.18	33.12	38.12
AKNA	7.47	4.82	4.66	2.38	6.61	3.27	5.18	1.84	5.02	7.91	5.17	4.78	8.63	5.47	4.13	6.55	3.15	4.04	5.35	2.58	5	8.95	3.5	6.95	8.94	1.36	6.39	7.86	3.98	6.23	8.63	4.18
AKNAD1	0.26	0.31	0.09	0.07	0	0.13	0.05	0	0	0.11	0.05	0	0	0.07	0	0.16	0	0.07	0.22	0.14	0.04	0	0	0.05	0.06	0	0	0.14	0	0	0	0
AKR1A1	87.74	106.16	93.39	94.27	92.6	108.62	74.86	90.15	91.86	123.79	105.52	92.63	117.96	101.27	103.73	122.2	108.24	96.64	119.37	90.27	94.23	114.05	82.7	92.9	137.21	93.53	92.57	88.12	97.78	96.33	108.39	100.75
AKR1B1	441.6	789.54	833.09	158.51	593.95	786.1	1334.45	147.93	839.23	1618.84	1011.38	752.23	1714.76	1051.7	788.59	2099.07	1367.98	876.84	1847.24	1569.63	823.2	1865.53	685.45	952.71	2522.66	1067.01	658.3	1045.94	684.13	681.69	892.73	484.56
AKR1B10	0	0	0	0	0.13	0	0.21	0	0.12	0	0	0	0	0	0	0.1	0	0	0.31	0.1	0	0	0	0	0	0	0	0	0	0	0.12	0
AKR1B15	0	0.12	0	0.09	0	0	0.73	0.09	0	0.27	0.14	0	0.13	0.23	0	0.33	0.45	0	0.26	0.19	0	0	0.09	0	0.13	0	0	0.46	0.19	0	0.16	0
AKR1C1	0.04	0	0	0	0	0	0	0	0.05	0	0	0	0	0	0.03	0	0	0	0	0	0.02	0	0	0.05	0	0	0.02	0	0	0	0	0
AKR1C2	0	0	0	0	0	0	0	0	0	0	0	0	0	0	0	0	0	0	0	0	0	0	0	0	0	0	0	0	0	0	0	0
AKR1C3	0.24	0	0	0	0	0	0	0	0	0	0	0.12	0	0	0.42	0	0	0.19	0	0.28	0.15	0	0.26	0	0.18	0	0	0	0	0.38	0	0
AKR1C4	0	0	0	0	0	0	0	0	0	0	0	0	0	0	0	0	0	0	0	0	0	0	0	0	0	0	0	0	0	0	0	0
AKR1C6P	0	0	0	0	0	0	0	0	0	0	0	0	0	0	0	0	0	0	0	0	0	0	0	0	0	0	0	0	0	0	0	0
AKR1C8P	0	0	0	0	0	0	0	0	0	0	0	0	0	0	0	0	0	0	0	0	0	0	0	0	0	0	0	0	0	0	0	0
AKR1D1	0	0	0	0.16	0	0	0.12	0	0.14	0	0.06	0	0	0.3	0	0	0.04	0	0	0.12	0.16	0.06	0	0	0	0	0.13	0.05	0.05	0.16	0	0
AKR1E2	0	0.1	0	0	0.63	0	0.26	0	0.83	0.65	0	0.17	0.39	0	1.25	0	0	1.19	0	0	0.83	0.46	0.44	1.24	0.25	0.58	1.47	0.46	0.11	1.03	0.83	0.14
AKR7A2	39.63	35.06	10.38	4.95	39.41	28.37	13.06	6.11	48.61	38.88	12.6	43.32	43.66	16.21	42.68	36.2	10.33	43.78	38.5	11.75	44.56	79.22	41.74	32.33	88.23	43.25	47.96	112.09	61.25	49.69	90.72	58.13
AKR7A2P1	0	0	0	0	0	0	0	0	0	0	0	0	0	0	0	0	0	0	0	0	0	0	0	0	0	0	0	0	0	0	0	0
AKR7A3	1.18	0.43	0	0	0.72	1.05	0.3	0.09	1	0.16	0	0.61	0.75	0.58	0.51	0.44	0.11	0.37	0.89	0.54	0.5	0.77	0.12	0	1.4	0.82	1.58	2.97	1.62	0.19	1.5	0.4
AKR7L	0.33	0.07	0	0	0.33	0.35	0	0	0.08	0.42	0	0.57	0.08	0	0.39	0.07	0.11	0.34	0.08	0	0.32	0.31	0.06	0.3	0.45	0	0.22	0.2	0.11	0.38	0.25	0.3
AKT1	94.32	245.55	58.64	20.03	104.92	315.14	88.66	28.82	113.67	180.46	73.69	110.15	192.22	72.03	110.33	196.67	98.61	103.14	185.32	111.16	103.5	149.77	92.73	123.32	175.92	98.03	114.21	146.61	125.65	105.68	131.04	137.84
AKT1S1	72.77	61.44	198.5	81.89	86.87	73.81	251.16	86.42	104.57	157.08	248.65	109.56	128.89	214.41	107.63	152.45	229.31	122.42	179.73	227.53	103.37	167.21	284.47	97.61	220.47	253.05	110.03	153.14	172.28	114.19	149.26	177.69
AKT2	54.39	20.27	25.07	22.43	52.33	21.99	28.04	20.61	67.79	48.47	30.66	67.94	49.8	32.53	63.61	42.8	29	61.81	43.5	30.27	63.5	60.32	34.28	65.95	56.8	34.49	70.86	71.27	58.38	69.04	63.95	59.77
AKT3	12.28	3.15	0.8	3.41	7.98	1.77	0.53	1.05	11.27	3.09	1.03	8.93	5.43	0.82	7.35	3.93	0.8	7.02	3.12	0.84	8.28	5	2.64	7.36	2.45	1.17	10.62	4.12	2.33	9.18	4.7	3.65
AKTIP	30.05	22.1	37.28	6.39	40.53	29	32.64	5.05	36.75	28.59	26.44	36.31	28.51	27.23	40.15	26.13	31.16	41.47	30.86	30.11	41.91	53.79	44.86	32.15	62.83	48.43	52.05	52.15	68.02	37.32	50.19	63.63
ALAD	79.7	16.97	9.73	4.56	74.12	29.31	9.03	3.66	85.56	24.16	9.11	98.62	29.3	8.89	97.12	23.98	9.66	97.05	23.03	13.1	86.38	77.84	36.08	87.66	106.43	45.91	88.66	87.31	113.92	79.33	71.12	97.1
ALAS1	54.13	50.18	261.39	102.94	57.83	44.45	280.94	91.15	81.48	151.39	311.04	76.78	101.27	309.83	63.09	105.96	303.43	64.83	152.42	312.88	64.03	186.41	409.75	65.01	296.21	434.57	56.69	127.54	200.71	58.28	113.74	202.84
ALAS2	0	0	0	0	0	0	0	0	0	0	0	0	0	0	0	0	0	0.11	0	0	0.23	0	0	0	0	0.2	0	0	0	0.11	0	0
ALB	0	0	0	0	0	0	0	0	0	0	0.07	0	0.07	0	0	0	0.1	0.09	0	0	0	0	0	0	0	0	0	0	0	0	0	0
ALCAM	11.72	0.41	0.35	0.19	10.02	0.27	0.27	0	1.6	0.22	0.15	2.2	0.32	0.14	3.4	0.47	0.19	1.95	0.03	0.16	3.52	0.11	0.07	4.25	0.16	0.14	6.35	0.66	0.52	4.75	0.69	0.66
ALDH16A1	14.98	17.99	13.26	11.3	20.58	26.43	18.25	18.89	27.62	31.74	22.4	29.82	35.25	23.43	26.91	31.73	19.71	32.32	36.73	17.25	22.21	40.61	36.98	25.91	49.01	40.97	28.99	48.46	39.45	26.97	46.52	41.68
ALDH18A1	61.29	56.33	61.68	22.32	50.79	45.06	56.11	16.78	59.47	63.21	50.8	66.56	66.94	49.84	63.96	64.58	50.66	63.86	56.17	44.22	56.64	63.3	80.44	52.93	66.49	66.42	56.58	76.22	90.07	51.31	66.82	88.81
ALDH1A1	56.22	0.08	2.41	0.05	74.83	0	0.08	0	0.87	0.09	0.07	0.19	0	0.05	0.54	0	0	1.85	0	0	1.7	0	0	1.01	0	0	1.74	0.07	0	0.78	0.09	0
ALDH1A2	0	0	0.09	0.03	0	0	0	0.03	0.17	0	0	0	0	0	0	0	0.22	0	0	0.09	0	0	0.04	0.05	0.12	0	0.05	0	0.08	0	0	0.07
ALDH1A3	8.97	0.82	3.45	1.07	7.76	0.11	5.62	0.5	4.32	1.5	3.36	3.66	1.93	4.55	5.69	1.24	3.43	3.99	2.88	4.07	4.47	6.27	3.83	4.96	3.83	1.72	6.54	12.16	19.53	5.37	12.6	17.43
ALDH1B1	28.27	21.91	3.9	1.17	34.37	16.81	5.39	1.22	26.26	22.2	3.55	33.37	25.3	6.41	32.88	31.07	7.63	31.93	23.75	8.3	29.44	14.58	2.3	26.61	9	2.51	29.9	13.41	8.68	28.31	13.9	8.85
ALDH1L1	0	0	0	0.04	0	0	0	0	0.06	0	0	0.09	0	0	0	0	0.08	0.14	0	0	0.05	0.12	0.14	0	0.14	0.13	0	0	0	0	0.06	0
ALDH1L1-AS1	0	0	0	0	0	0	0	0	0	0	0	0	0	0	0	0	0	0	0	0	0	0	0	0	0	0	0	0	0	0	0	0
ALDH1L1-AS2	0	0	0	0	0	0	0	0	0	0	0	0	0	0	0	0	0	0	0	0	0	0	0	0	0	0	0	0	0	0	0	0
ALDH1L2	16.42	8.36	9.06	9.34	8.29	11.02	4.61	5.38	5.26	8.66	6.09	4.37	12.39	5.17	3.84	7.9	2.75	4.12	5.26	1.75	6.65	1.69	1.14	5.56	1.32	0.69	4.18	0.37	0.6	5.34	1.51	1.53
ALDH2	9.49	20.97	1.65	2.52	9.46	33.62	1.37	1.01	12.66	17.53	2.12	10.5	22.18	2.22	11.35	20.14	1.34	13.06	16.58	1.68	12.68	11.18	5.7	13.25	14.7	5.8	10.79	12.92	11.68	13.3	13.55	11.6
ALDH3A1	0.19	0	0	0	0.14	0	0	0	0	0	0	0.1	0	0	0	0	0	0	0	0	0	0.12	0	0.12	0	0	0.12	0	0	0	0	0.32
ALDH3A2	21.21	6.57	1.51	0.48	21.2	6.42	2.18	0.26	26.28	12.08	1.8	23.77	15.1	1.99	18.93	13.55	2.37	22.43	11.78	3.61	26.2	32.01	3.11	21.41	32.52	3.72	29.19	49.49	17.37	23.81	57.11	16.28
ALDH3B1	4.11	18.17	0.77	0.04	3.41	35.04	0.86	0	3.22	5.73	0.73	4.15	7.8	0.89	4.64	5.15	0.67	3.88	5.36	0.12	4.28	15.53	6.65	3.79	14.09	7.67	2.1	11.77	14.06	3.13	10.07	8.95
ALDH3B2	3.6	31.48	7.35	7.24	5.99	27.41	10.18	7.17	9.29	27.65	11.43	6.33	26.61	11.13	5.52	21.55	7.86	4.22	20.72	7.66	3.52	12.19	15.61	3.44	22.86	23.58	3.74	8	4.34	6.21	8.24	5.01
ALDH4A1	75.97	11.36	9.02	5.11	64.16	13.39	10.86	9.23	108.82	29.29	10.09	107.36	34.07	11.09	88.9	26.61	8.57	83.62	38.54	9.76	95.6	95.46	47.74	87.81	109.73	54.67	91.04	123.07	105.57	106.51	122.21	98.98
ALDH5A1	8.33	6.23	2.74	1.05	10.89	4.09	1.98	1.41	11.72	9.39	2.69	11.56	10.6	2.47	10.11	8.04	2.91	10.39	10.55	2.84	12.03	17.23	7.51	8.49	24.77	14.06	11.45	23.1	19.31	11.54	22.51	15.4
ALDH6A1	6.57	5.21	1.18	3.2	7.97	5.13	0.76	1.57	5.65	4.19	1.55	4.79	5.78	1.76	4.67	3.66	0.7	4.76	3.51	0.92	6.53	4.91	2.82	4.17	4.94	2.92	5.11	10.98	9.6	3.99	9.37	7.27
ALDH7A1	29.99	21.32	2.95	2.14	36.19	22.17	3.53	1.64	29.58	28	3.12	27.28	38.49	4.03	31.9	30.47	1.61	30.85	27.49	2.07	32.21	67.04	15.95	26.87	62.65	17.7	31.47	101.82	56.52	27.83	109.83	56.51
ALDH8A1	0.11	6.06	0.43	0.24	0.16	3.65	0.33	0.13	0	0.82	0.7	0.17	0.34	0.55	0.39	0.73	0.58	0	0.95	0.85	0.11	0.14	0.9	0	0.16	0.76	0	0.3	1.84	0	0	1.54
ALDH9A1	60.53	29.79	13.41	8.35	59.87	26.58	15.27	6.68	56.74	31.07	15.48	54.09	37.62	17.99	58.08	33.86	15	50.3	30.55	18.85	65.33	44.44	19.57	60.57	35.63	22.87	56.49	56.27	49.19	57.33	55.69	50.75
ALDOA	939.73	839.59	657.48	338.53	960.15	1028	657.18	236.43	992.7	923.98	737.62	978.45	971.97	665.21	1056.07	988	620.17	1101.96	926.07	650.45	925.99	699.85	752.06	963.89	825.7	810.38	954.4	811.66	883.24	1006.36	758.03	999.1
ALDOB	0	0	0	0	0	0	0	0	0	0	0	0	0	0	0	0	0	0	0	0	0	0	0	0	0	0	0	0	0	0	0	0
ALDOC	5.22	9.98	5.12	12.87	5.12	9.1	3.16	14.86	5.58	10.92	9.52	5.61	16.35	6.89	4.74	9.65	6.41	4.88	5.18	3.99	5.33	5.15	7.24	4.01	3.51	3.26	5.51	3.87	4.8	3.57	3.2	1.14
ALG1	17.63	9.6	10.94	3.59	17.52	10.75	9.82	2.32	22.83	13.09	8.85	20.6	11.49	9.68	18.12	14.14	14.31	18.29	15.56	14.69	20.86	13.44	13.44	20.93	15.68	13.99	18.44	13.01	13.39	20.91	14.17	13.75
ALG10	6.98	4.33	1.28	0.56	4.2	3.52	1.39	0.37	5.71	3.37	1.78	5.83	3.91	1.81	3.75	2.08	1.28	5.15	3.75	2.1	5.27	4.32	1.31	4.48	3.34	0.65	6.69	6.75	4.51	5.42	7.16	4.47
ALG10B	3.38	2.33	0.18	0.09	2.82	2.43	0.06	0.06	2.89	1.54	0.23	3.6	1.93	0.36	3.16	1.14	0.14	3.04	1.74	0.14	3.41	3.8	0.49	2.56	2.33	0.58	3.24	4.12	2.88	4.09	5.33	4.05
ALG11	13.72	10.28	10.43	6.04	15.13	15.2	7.52	4.29	15.23	14.65	7.41	15.21	15.23	9.19	15.34	14	8.27	15.14	10.22	7.99	14.52	16.04	9.11	15.69	15.34	11.41	14.7	20.03	14.98	16	15.51	17.71
ALG12	9.91	7.04	19.63	7.17	9.77	8.41	16.54	6.11	12.17	15	17.42	14.72	15.5	18.6	12.9	16.76	14.96	14.3	16.19	16.34	12.66	16.62	25.79	10.83	14.69	18.99	12.78	15.11	13.64	14.79	14.8	14
ALG13	21.58	17.27	13.43	5.47	24	15	15.45	2.31	23.66	16.76	14.25	20.73	13.07	12.59	18.8	13.08	15.71	19.26	15.79	20.41	22.45	22.86	18.85	15.93	11.61	11.81	17.23	15.49	13.96	25.98	22.25	18.68
ALG14	2.04	1.6	1.1	0.22	1.9	1.74	1	0.16	1.58	0.93	0.96	1.99	1.11	1.18	1.72	1.23	1.28	1.63	1.27	1.58	1.74	1.51	1.03	1.88	1.26	1.18	1.47	1.49	1.66	1.45	1.44	0.99
ALG14-AS1	0	0	0	0	0	0	0	0	0	0	0	0	0	0	0	0	0	0	0	0	0	0	0	0	0	0	0	0	0	0	0	0
ALG1L	2.02	2.2	0	0.68	3.38	2.97	0	0	1.43	0.84	0.24	0.83	0.51	0	4.92	0.74	0.54	2.2	0.76	0	5.13	3.81	2.33	4.32	2.69	2.52	0.74	2.99	2.56	3.23	0.85	1.37
ALG1L2	0	0	0	0	0.96	0	0	0	0.67	0	0	0.16	0	0	0.68	0	0	0	0.4	0	0	0	0.17	0	0.7	0	0	0.34	0	0	0	0
ALG1L9P	0.34	0	0	0	0	0	0	0	0	0	0	0.15	0	0	0	0.11	0	0	0.11	0	0	0.22	0	0	0	0	0	0.37	0	0.13	0.36	0
ALG2	30.05	26.32	60.58	14.92	35.76	25.87	64.77	8.8	31.47	37.15	53.45	33.67	34.02	60.76	32.05	33.54	47.1	32.99	40.9	46.57	30.68	28.92	52.37	30.57	28.11	38.08	28.53	28.48	33.6	30.98	30.09	41.22
ALG3	47.65	45.76	99.78	59.39	44.97	46.35	90.08	62.88	66.48	87.35	100.06	69.84	81.76	90.67	58.58	71.7	105.54	63.21	84.05	115.32	58.1	63.18	61.44	57.06	68.72	63.8	59.72	55.98	63.58	72.75	53.88	70.1
ALG5	38.81	38.12	85.63	18.3	41.67	35.78	91.25	19.35	40.68	57.04	99.52	43.23	45.76	102.43	42.72	58.02	99.53	42.18	59.45	100.33	41.01	35.33	59.37	39.55	30.75	46.99	34.14	36.57	47.12	41.93	32.43	52.94
ALG6	10.53	11.62	5.31	2.51	9.6	12.09	4.45	1.92	9.1	8.81	4.13	9.49	10.07	5.31	8.5	9.66	3.94	9.05	9.6	3.3	9.17	10.55	6.58	9.78	8.97	7.11	8.74	9.86	7.02	9.86	7.99	8
ALG8	58.15	47.43	26.82	19.87	74.71	49.76	30.56	16.17	68.68	56.52	30.86	73.22	58.47	36.03	61.04	59.08	31.85	67.25	60.21	41.09	77.88	65.01	51.3	66.26	55.41	47.47	63.47	61.4	57.29	75.41	57.59	60.94
ALG9	8.84	17.86	7.92	4.05	8.72	16.65	7.29	3.48	8.18	13.16	7.42	9.03	14.12	7.76	8.79	15.23	7.12	8.23	13.24	8.09	9.06	8.35	7.52	8.84	8.4	6.37	9.57	9.6	9.01	9.54	10.88	10.66
ALK	0	0	0.39	0.65	0	0	0.24	0.28	0	0.28	1.15	0	0.22	1.38	0	0.19	0.94	0	0.51	2.21	0.02	0.05	0.14	0	0	0	0	0	0	0	0	0
ALKAL1	0	0.31	0	0	0.19	0	0	0	0	0	0	0	0	0	0	0	0	0	0	0	0	0	0	0	0	0	0.17	1.4	0.14	0	1.26	0.22
ALKAL2	0	0	0	0	0	0	0	0	0	0	0	0	0	0	0	0	0	0	0	0	0	0	0	0	0	0	0	0	0	0	0	0
ALKBH1	13.78	5.68	7.63	2.46	14.27	6.09	10.2	2.48	16.73	8.66	7.71	15.27	8.37	9.36	14.93	9.84	8.09	15.6	12.25	12.64	17.1	9.48	9.38	14.76	9.83	9.11	14.05	10.71	10.68	11.59	9.62	10.96
ALKBH2	42.67	21.08	8.65	3.63	56.57	29.18	17.69	11.07	52.55	24.92	11.77	58.93	27.73	13.43	67.32	30.34	16.72	75.55	25.5	21.77	45.58	13.24	17.38	48.62	15.13	13.62	53.13	22.2	22.66	54.96	18.93	21.25
ALKBH3	17.84	6.2	2.43	0.72	9.67	4.83	1.66	0.21	0	0	0	12.13	4.23	2.72	0.13	0	0.08	0	0	0	12.49	5.63	2.69	0.22	0	0	12.62	5.89	6.16	0	0	0
ALKBH3-AS1	0	0	0.08	0	0	0	0	0	0	0	0	0	0	0	0	0	0	0	0	0	0	0	0.07	0	0	0	0	0	0	0	0	0
ALKBH4	12.1	7.47	5.98	2.94	11.76	7.67	5.75	2.97	16.44	11.83	5.22	17.26	10.77	4.34	17.68	11.63	7	19.88	12.16	4.84	14.86	10.55	7.39	16.26	12.54	8.09	18.84	17.07	13.5	21.27	17.1	13.88
ALKBH5	60.32	36.07	63.7	23.52	63.32	31.35	70.57	20.64	76.13	62.41	54.7	81.74	62.59	58.69	64.35	60.34	52.47	75.47	65.57	50.58	66.85	49.55	64.29	71.7	59.17	61.95	74.55	64.2	63.94	64.68	54.2	65.21
ALKBH6	21.58	24.85	4.84	3.86	23.2	27.58	3.99	4.17	18.19	29.8	12.49	20.14	24.57	9.72	17.92	24.03	10.66	22.36	23.16	12.85	24.02	22.96	17.5	32.08	31.33	23.45	28.21	34.63	22.97	30.97	32.25	33.11
ALKBH7	41.32	62.72	32.27	18.99	41.49	80.83	27.23	18.7	53.93	64.37	41.33	56	62.03	38.29	48.28	62.69	36.86	52.84	60.78	33.15	58.39	59.84	35.74	52.49	46.77	43.64	53.41	80.2	64.71	65.03	64.11	59.71
ALKBH8	9.23	3.7	5.4	1.66	10.94	4.38	5.89	1.36	10.58	5.04	3.97	11.29	6.23	4.65	11.89	5.89	5.02	9.34	5.66	7.45	9.69	5.22	3.67	9.32	3.91	2.33	11.24	6.05	6.36	8.84	4.41	5.22
ALLC	0	0	0	0	0	0	0	0	0	0	0	0	0	0	0	0	0	0	0	0	0	0	0	0	0	0	0	0	0	0	0	0
ALMS1	4.94	1.11	1.14	0.66	4.57	1.36	1.01	0.6	4.41	2.97	1.2	6.14	3.67	1.53	3.34	2.26	0.9	2.95	2.08	0.97	4.6	3.02	1.33	4.47	2.27	1.27	4.83	3.13	3.05	4.33	2.9	3.26
ALMS1-IT1	1.21	1.1	0	0.49	0.35	0.78	0	0.18	0.32	0.63	0	1.47	0.76	0.18	0.11	0	0.07	0.71	0.76	0.35	0.4	0.39	0.24	0.38	0	0.31	1.01	0.58	0	0.95	0.11	0
ALMS1P1	0	0	0	0	0	0	0	0	0	0	0	0	0	0	0	0	0	0	0	0	0	0	0.27	0	0	0.24	0	0	0	0.27	0	0
ALOX12	1.93	0	0	0.04	1.63	0	0	0.13	1.66	0.22	0	0.38	0.07	0	0.39	0	0.1	1.68	0.13	0.06	1.69	0.07	0.11	1.61	0	0	1.22	0	0	0.17	0	0.09
ALOX12-AS1	0.56	0.34	0	0.24	0.85	0	0	0	0.4	1.17	1.33	0.86	0	0.46	0.4	0	0.49	0.43	0.35	2.55	0	0.36	1.17	0.71	1.65	0.39	0.37	0.3	0	0	1.97	0
ALOX12B	0.81	0	0.06	3.29	0.15	0	0.31	1.66	0	0	0.3	0	0.19	0.16	0.37	0.06	0.09	0.08	0	0.18	0.16	0	0.11	0.19	0	0	0.07	0.06	0.64	0.08	0	1.38
ALOX12P2	0	0	0	0	0	0	0	0	0	0	0	0	0	0	0.08	0	0	0.09	0	0	0	0	0	0	0	0	0	0	0	0	0	0
ALOX15	0.84	0	0.21	0.15	0.29	0	0.58	0.04	0.07	0.39	0.5	0.43	0.3	0.23	0.34	0.46	0.8	0.74	0.3	1.09	0.69	0	0.05	0.65	0.07	0.06	0.56	0.67	1.83	0.44	0.2	0.56
ALOX15B	0.1	0	0.06	0.04	0.16	0.07	0	0.04	0.15	1.31	0.24	0.05	0.97	0.04	0.14	0.52	0.09	0	0.47	0.06	0.3	4.76	3	0.13	13.14	3.64	0	0.11	0.15	0	0	0
ALOX15P1	0	0	0	0	0	0	0	0	0	0	0	0	0	0	0	0	0	0	0	0	0	0	0	0	0	0	0	0	0	0	0	0
ALOX5	2.82	1.22	2.08	10.66	4.67	1.34	3.52	21.55	0.94	1.52	1.94	1.46	1.53	2.31	2.47	1.38	2.82	3.32	0.98	2.35	5.48	14.75	3.03	6.3	16.41	5.12	2.9	7.26	3.63	4.55	14.12	4.21
ALOX5AP	0	5.43	0.6	0	0	5.09	0.22	0.14	0	0	0	0	0	0.14	0	0	0.92	0	0.43	0	0.18	0	0.36	0	0	0.48	0	0	0	0	0	0.59
ALOXE3	2.08	0.51	5.25	7.1	1.48	0.47	5.44	3.92	3.02	1.34	3.94	2.09	0.74	3.11	1.9	1.09	3.03	2.73	0.78	3.13	2.07	0.45	3.18	4.79	0	2.28	3.93	0.6	2.48	2.68	0.32	2.14
ALPG	3.62	0.19	0.59	0.3	8.2	0.49	0.68	0.04	1.98	0.58	0.12	1.8	0.26	0.47	1.65	0.64	1.04	1.79	0.56	0.51	2.61	2.33	3.05	1.14	5.31	3.35	1.84	0.6	1.29	0.91	0.29	1.06
ALPI	0	0.09	0.39	0.12	0	0	0.24	0.15	0	0	0.05	0	0.05	0.25	0	0	0.17	0	0	0.04	0	0	0.4	0	0	0.26	0	0	0	0	0	0
ALPK1	0.14	0.81	0.23	0.07	0.14	1.07	0.09	0.21	0.19	0.29	0.14	0	0.37	0.09	0.13	0.06	0.14	0.18	0.2	0.19	0.22	0.15	0	0.06	0.53	0.19	0.12	1.15	0.83	0.07	0.52	0.69
ALPK2	1.38	0.08	0.53	0.57	0.32	0	0.16	0.17	0.02	0.09	0.11	0.05	0.1	0.06	0	0.02	0	0.03	0.02	0.11	0.2	0.1	0.05	0.18	0.19	0.15	0.13	0.16	0.27	0.08	0.05	0.16
ALPK3	1.57	0.98	2.26	2.74	1.58	0.93	1.11	2.17	1.38	1.05	1.65	2.11	1.33	1.41	1.87	0.97	1.4	1.31	0.89	1.27	2.95	2.31	8.49	2.14	2.43	9.75	1.53	1.16	2.74	2.04	1.54	2.64
ALPL	5.17	3.73	59.31	208.29	3.61	6.82	105.45	307.43	3.39	10.94	71.75	3.28	11.32	81.55	4.83	9.18	65.64	3.43	7.81	29.74	13.17	3.45	27.63	6.58	2.93	13.72	5.61	1.71	3.19	6.8	1.34	2.02
ALPP	1.52	0.44	13.45	4.89	6.59	0.65	10.09	3.28	4.81	1.91	3.88	3.97	1.73	3.1	3.3	1.18	5.34	2.79	1.69	4.54	6.79	2.39	7.6	8.91	10.75	24.39	6.26	1.17	9.39	6.02	1.35	4.27
ALS2	17.54	4.38	3.67	2.07	15.75	5.57	2.78	1.69	12.08	5.13	3.23	11.96	6.08	3.04	12.12	4.7	3.47	11.73	4.4	3.39	14.77	7.46	4.9	16.58	6.26	6.54	13.56	5.4	6.74	14.14	7.87	8.83
ALS2CL	3.51	11.4	1.26	5.64	3.21	10.3	1.39	3.23	2.44	2.14	0.46	1.65	2.19	0.95	3.25	1.13	1.04	4.12	0.81	1	3.92	13.56	6.86	3.43	14.68	9.52	5.42	6.45	7.71	4.15	10.02	7.15
ALX1	6.75	4.21	0.12	0	4.81	3.12	0.27	0	5.51	1.47	0	6.06	3.46	0.34	5.63	3.25	0.19	4.63	2.65	0.61	4.68	5.49	2.55	4.5	3.14	1.31	6.2	7.39	6.13	6.14	6.09	6.81
ALX3	0	0.08	0	0	0	0	0	0	0.38	0.09	0	0	0	0	0.19	0.08	0.12	0	0	0	0.07	0	0	0	0	0	0	0	0	0	0	0
ALX4	0	0.05	0.95	0.03	0	0	2.54	0	0	0.03	1.01	0	0	1.57	0	0.1	2.22	0	0.45	2.9	0	0.22	1.23	0	0.09	0.2	0	0	0	0	0	0
ALYREF	246.73	106.88	81.95	5.88	254.42	97.25	117.24	6.98	257.8	159.72	89.87	263.33	147.01	89.47	270.06	157.58	72.02	264.14	199.45	89	204.02	183.18	345.16	221.17	186.5	266.23	253.18	177.44	185.2	235.94	175.89	194.47
AMACR	3.36	0.79	0.68	0.55	2.15	2.18	0.63	0.69	2.66	3.23	0.9	2.44	2.81	1.29	2.33	2.28	1.21	2.63	1.99	1.02	3.62	2.17	3.52	2.55	1.61	2.3	2.08	4.3	3.32	2.02	4.52	4.2
AMBN	0	0	0	0	0	0	0	0	0	0	0	0.07	0	0	0	0	0	0	0	0	0	0	0	0	0	0	0	0	0	0	0	0
AMBP	0	0.27	0	0	0	0	0	0	0	0	0	0	0	0	0	0	0	0	0	0	0	0	0	0	0	0	0	0	0	0	0	0
AMBRA1	16.96	5.16	12.69	5.99	15.01	6.21	15	7.42	18.84	13.83	13.06	18.79	10.87	14.62	17.22	12.45	10.85	16.56	13.11	11.88	18.64	13.97	10.01	18.78	12.81	11.36	18.38	17.13	15.16	18.48	16.73	17.73
AMD1	131.97	99.86	99.74	39.88	132.86	107.43	82.79	27.34	145.61	126.12	80.28	152.37	131.06	80.29	144.61	134.92	86.02	129.86	114.83	87.43	134.18	114.09	95.41	136.29	101.58	88.51	142.83	105.31	75.88	140.56	106.33	86.9
AMDHD1	0	0	0	0	0.35	0	0	0	0	0	0	0.12	0.07	0	0	0	0	0	0.22	0	0.18	0	0.06	0	0	0.16	0	0.06	0	0.09	0	0
AMDHD2	41.37	15.74	8.59	9.47	42.42	14.11	11.8	13.07	39.66	32.98	15.6	49.66	26.72	15.15	40.55	21.55	11.45	42.42	24.17	11.26	39.63	31.9	16.98	33.96	27.22	13.18	34.73	45.75	27.17	35.29	43.41	30.03
AMELX	0	0	0	0	0	0	0	0	0	0	0	0	0	0	0	0	0	0	0	0	0	0	0	0	0	0	0	0	0	0	0	0
AMELY	0	0	0	0	0	0	0	0	0	0	0	0	0	0	0	0	0	0	0	0	0	0	0	0	0	0	0	0	0	0	0	0
AMER1	2.57	0.56	0.32	0.08	2.9	0.94	0.19	0.07	3.85	1.81	0.22	4	2.45	0.18	3.17	1.68	0.25	2.8	1.41	0.3	3.02	1.38	0.27	2.93	1.37	0.25	2.94	2.85	1.68	3.46	3.1	1.32
AMER2	0.09	0.01	0.07	0.01	0.31	0	0.04	0	0.49	0.02	0.03	0.42	0.01	0.03	0.48	0.03	0	0.49	0	0.06	0.47	0.05	0.05	0.77	0.07	0.15	0.41	0.17	0.06	0.26	0.03	0.2
AMER3	0	0	0	0	0	0	0	0	0	0	0	0	0	0	0	0	0	0	0	0	0	0	0	0	0	0	0	0	0	0	0	0
AMFR	24.35	13.88	26.07	25.27	34.16	17.36	22.95	15.01	36.15	21.78	15.31	30.58	25.48	16.17	29.52	27.32	18.26	33.63	22.87	19.12	35.85	30.3	14.15	37.49	32.66	15.71	36.6	47.24	46.67	41.33	50.56	49.82
AMH	1.61	0.71	0	0	3.13	0.11	0.09	0	0.72	0.51	0.43	1.05	0.65	0	1.06	0	0.33	1.96	0.18	0.08	0.93	0.48	0	3.04	0.33	0.91	2.06	0.72	0.47	2.31	0.93	1.75
AMHR2	0.43	0.59	0	0	0	0.92	0.1	0	0.3	0.11	0	0.13	0.08	0.25	0.45	0.1	0.07	0.31	0	0	0.8	0.43	0.62	0.25	0.12	1.94	0.31	0	0	0	0.22	0
AMIGO1	0.33	0.09	0.16	0.21	0.82	0.18	0.84	0.42	0.86	0.43	0.89	0.99	0.65	0.95	0.92	0.47	1.25	0.59	0.59	1.59	0.94	1.17	0.44	0.86	1.02	0.42	1.1	2.48	1.77	0.96	1.79	0.92
AMIGO2	1.88	13.24	3.25	0.22	1.41	19.68	7.57	0.32	1.14	5.66	4.18	1.78	4.29	4.9	1.05	5.9	3.88	1.87	5.95	4.84	1.12	0.96	1.22	0.84	0.3	0.62	1.73	2.96	3.71	2.63	2.52	3.48
AMIGO3	4.84	2.56	18.69	0.75	8.5	2.35	20.12	0.41	15.26	12.16	15.97	13.76	5.93	15.01	16.07	6.59	11.18	14.75	13.92	15.99	12.76	13.53	38.07	12.25	11.75	24.37	15.31	10.32	17.02	14.53	13.5	15.94
AMMECR1	16.5	5.8	26.62	8.29	17.41	6.78	27.38	7.73	15.68	19.21	26.25	14.88	13.73	24.95	12.39	13.64	23.79	12.33	16.64	23.46	19.04	21.06	42.08	24.6	43.43	68.67	15.77	15.08	15.06	13.15	16.7	14.45
AMMECR1L	16.68	17.37	18.66	6.27	16.78	23.73	20.21	5.71	18.29	17.44	16.21	18.62	17.89	17.1	18.87	15.85	14.25	17.06	14.97	17.26	18.03	17.35	20.39	19.58	17.37	22.11	20.4	17.49	19.88	18.64	16.88	24.28
AMN	5.95	2.54	0.3	0	4.39	3.75	0	0	3.95	2.44	0.21	3.5	4.74	0.85	3.66	3.23	0.63	1.37	1.87	0	4.8	6.03	4.77	5.92	3.12	4.35	3.27	5.17	7.76	7.97	10.7	13.52
AMN1	9.96	2.03	1.4	1.48	5.18	0.33	1.09	0.89	7.07	1.2	1.7	7.33	2.65	1.77	6.26	1.99	2.28	6.05	2.2	1.4	5.52	2.9	0.78	5.17	2	0.93	7.26	0.74	1.13	4.69	2.54	1.6
AMOT	87.46	5.39	28.29	6.29	102.68	1.44	15.19	2.94	101.03	12.91	19.89	87.2	10.7	15.88	83.34	8.56	12.94	74.04	14.34	18.83	129.87	101.5	74.92	157.18	117.51	99.89	109.86	80.94	167.51	102.76	103.81	142.11
AMOTL1	24.54	10.37	16.62	16	20.3	13.1	16.77	16.77	28.28	22.7	14.2	26.43	25.65	14.9	22.9	20.03	17.61	21.65	19.15	19.79	34.74	53.4	14.31	31.85	42.2	17.75	33.03	61.88	43.66	35.66	71.64	46.1
AMOTL2	72.13	20.93	18.73	2.79	68.19	14.17	9.64	0.87	60.71	30.92	14.08	63.06	36.2	12.5	79.89	24.61	6.3	75.93	20.62	6.15	71.34	100.88	57.98	60.33	112.31	81.91	76.18	83.44	107.55	83.55	95.34	102.7
AMPD1	0	0	0.06	0	0	0	0	0	0	0	0	0	0	0	0	0	0	0	0	0	0	0	0	0.2	0	0	0	0	0	0	0	0
AMPD2	18.43	16.71	16.41	9.16	19.42	16.99	14.9	5.3	19.76	18.19	14.57	22.77	22.03	15.48	22.29	19.37	12.18	20.56	16.36	16.12	20.63	22.28	21.23	22.94	24.51	27.44	17.51	23.53	27.39	18.85	21.86	26.11
AMPD3	4.27	12.5	29.62	14.32	4.05	18.32	13.71	4.42	11.33	13.85	17.11	5.92	11.85	12.95	5.77	9.9	10.72	6.04	10.67	8.14	10.42	18.75	40.13	6.9	17.57	23.75	7.17	3.47	4.68	11.04	5.35	4.05
AMPH	0	0	0	0	0	0	0	0.09	0.05	0	0	0	0	0.09	0	0	0	0	0	0.09	0.08	0	0	0	0.06	0	0	0	0	0	0	0
AMT	9.54	11.99	6.94	5.52	13.35	9.39	9.56	5.75	18.8	12.01	8.66	12.23	17.82	6.28	14.72	10.99	4.37	15.25	10.59	6.71	14.22	13.1	4.5	13.59	13.1	3.46	15.27	13.37	8.45	15.71	14.66	12.23
AMTN	0	0	0	0	0	0	0	0	0	0	0	0	0	0	0	0	0	0	0	0	0	0	0	0	0	0	0	0	0	0	0	0
AMY1A	0	0	0	0	0	0	0	0	0	0	0	0	0	0	0	0	0	0	0	0	0	0	0	0	0	0	0	0	0	0	0	0
AMY1B	0	0	0	0	0	0	0	0	0	0	0	0	0	0	0	0	0	0	0	0	0	0	0	0	0	0	0	0	0	0	0	0
AMY1C	0	0.18	0	0	0	0	0	0	0	0	0	0	0	0	0	0	0	0	0	0	0	0	0	0	0	0	0	0	0	0	0	0
AMY2A	0	0	0	0	0	0	0	0	0	0	0	0	0	0	0	0	0	0	0	0	0	0	0	0	0	0	0	0	0	0	0	0
AMY2B	0.35	1.18	0	0.23	0.44	0.51	0	0	0	0.08	0	0.53	0.29	0.05	0.25	0	0.36	0.63	0.29	0	0.12	0.37	0	0.14	0.51	0	0.23	0.38	0.06	0.09	0.08	0.2
AMZ1	5.93	9.48	2.85	9	1.4	9.2	0.41	3.88	1.77	5.77	1.71	1.85	5.53	1.36	1.22	3.5	0.68	0.97	1.35	0.63	2.53	0.59	0.81	2.39	1.03	1.28	2.06	0.15	0.12	2.22	0.4	0.08
AMZ2	81.72	48.92	11.67	6.13	76	57.85	12.14	7	79.12	41.95	14.18	87.66	47.98	14.57	86.14	37.52	13.14	74.81	40.44	17.24	89.26	53.95	25.71	79.21	48.49	27.18	88.5	70.03	49.41	110.7	75.84	62.93
AMZ2P1	0.5	0.87	0.12	0.29	1.04	0.69	0.18	0.2	1.22	0.5	0.13	1	0.77	0.26	0.57	0.22	0.1	0.62	0.68	0.29	0.76	0.56	0.57	1.22	1.07	0.45	1.15	1.85	0.76	0.73	1.01	0.98
ANAPC1	31.83	7.17	11.77	4.21	30.99	8.33	12.48	4.11	33.98	22.92	10.47	40.41	27.33	13.13	29.19	22.9	10.89	25.43	24.01	11.9	36.19	25.06	11.1	37.99	20.9	8.71	34.38	26.95	23.04	32.01	25.75	24.26
ANAPC10	13.5	11.94	4.06	1.73	12.34	9.49	4.32	2.04	13.35	10.43	5.43	14.05	11.38	4.93	14.59	12.33	4.57	10.86	9.68	5.42	15.38	7.76	5.46	11.63	9.05	4.97	10.87	11.01	8.81	15.43	9.88	7.96
ANAPC11	178.3	168.1	95.89	47.21	157.99	114.37	88.19	58.05	200.16	154.7	107.82	179	161.81	108.01	158.26	128.49	98.91	159.49	130.36	102.79	176.48	166.08	125.41	181.03	156.41	129.65	180.37	171.34	155.03	230.14	169.45	156.56
ANAPC13	134.77	105.13	31.12	19.44	119.1	62.86	16.57	14.99	89.04	43.31	13.72	106.39	44.99	15.89	100.08	42.61	16.71	99.19	51.13	17.5	103.23	73.21	28.41	79.78	46.98	25.62	97.97	77.52	66.36	92.11	75.12	70.29
ANAPC15	76.52	44.22	25.81	7.34	67.4	32.76	26.29	6.2	59.54	34.51	22.86	69.56	39.18	19.65	58.66	34.08	24.85	54.59	45.06	31.21	63	44.58	28.58	66.23	43.12	29.47	75.8	44.42	40.5	74.2	50.92	33.22
ANAPC16	22.46	22.66	8.48	4.77	23.42	27.54	7.81	6.1	19.63	11.94	6.65	21.46	15.12	7.1	22.68	19.06	7.25	21.23	18.49	9.05	22.15	20.93	9.27	22.26	20.53	9.69	21.87	20.95	13.8	22.64	20.17	18.24
ANAPC1P1	0	0	0	0	0	0	0	0	0	0	0	0	0	0	0	0	0	0	0	0	0.08	0	0	0	0	0	0	0	0	0	0.11	0
ANAPC2	35.1	11.43	25.42	9.67	34.01	9.69	25.6	9.51	48.52	29.75	22.75	55.18	27.94	27.6	48.56	27.18	25.76	52.05	26.74	24.95	50.23	40.67	31.63	62.57	44.65	33.51	54.97	52.98	49.31	56.88	44.68	41.58
ANAPC4	30.1	15.48	9.31	2.77	39.48	14.69	14.1	2.17	31.16	19.05	13.47	35.13	19.99	13.8	37.6	19.14	14.81	34.39	21.01	21.75	32.34	51.02	57.17	23.68	71.81	129.99	26.04	60.79	66.32	25.61	60.47	57.68
ANAPC5	109.83	57.79	66.87	60.99	116.12	63.85	64.49	57.9	143.22	99.46	61.9	148.62	89.56	63.66	143.29	89.85	51.26	135.42	90.97	49.4	134.35	105.6	77.8	138.19	102.17	93.7	134.24	109.54	105.3	136.86	99.06	104.12
ANAPC7	46.33	20.87	20.92	7.65	43.28	17.53	16.85	6.51	41.92	31.39	19.12	44.86	29.9	18.44	49.83	30.22	17.99	43.56	32	16.04	46.05	38.14	23.31	46.93	39.1	28.23	44.58	36.53	33.46	45.52	35.92	32.91
ANG	7.34	1.7	11.46	5.44	4.72	1.74	4.46	2.59	2.16	0.63	4.08	2.64	2.37	2.19	2.43	1.01	3.86	1.63	3.31	1.43	3.27	1.22	1.27	2.06	0.39	1	1.3	0	1.24	1.84	0	0.39
ANGEL1	9.52	5.03	8.68	5.88	7.26	5.91	7.29	4.55	9.76	6.47	7.11	11.06	8.8	7.66	9.45	6.22	11.34	8.55	6.05	11.67	8.15	7.79	4.79	9.59	8.01	5.25	9.94	11.62	9.21	8.05	9.34	7.5
ANGEL2	7.46	5.46	1.06	0.94	8.66	5.58	2.27	0.54	8.34	5.81	1.73	8.98	5.46	1.45	8.18	5.08	1.1	6.92	5.01	1.49	8.06	6.33	2.81	7.9	5.99	3.5	9.24	7.84	5.95	7.33	8.97	7.56
ANGPT1	9.36	5.61	2.01	0.87	9.08	6.3	1.49	0.76	11.03	4.78	1.41	9.27	6	2.03	9.82	5.87	1.82	8.13	6.13	1.7	9.15	8.04	2.61	8.19	4.15	2.55	9.4	5.62	4.59	11.46	8.03	5.95
ANGPT2	0.27	0.75	0.23	2.96	0.11	0.1	0.06	0.84	0.13	0.16	0.03	0.48	0.03	0.04	0.21	0.06	0.06	0	0.27	0.05	0.17	0.03	0.12	0.75	0	0.07	0.49	0	0	0.15	0	0.04
ANGPT4	0.16	68.86	156.84	13.32	0.32	24.27	103.7	3.85	1.43	25.64	136.76	0.49	17.07	151.67	0.26	16.83	63.82	0.42	17.22	56.41	0.11	7.19	56.55	0.06	4.14	40.66	0	0.51	0.45	0	0.34	0.89
ANGPTL1	0	0	0	0	0	0	0	0	0	0.1	0	0	0	0.03	0	0	0	0	0	0.04	0	0	0	0	0	0	0	0	0.04	0	0	0
ANGPTL2	0	0	0	0	0	0	0	0	0	0	0	0.04	0	0	0.16	0	0	0	0	0	0	0.33	0.23	0	0	0.05	0	0	0	0.06	0	0
ANGPTL3	0	0	0	0	0	0	0	0	0	0	0	0	0	0	0	0	0	0	0	0	0	0	0	0	0	0	0	0	0	0	0	0
ANGPTL4	0	7.34	4.36	8.27	0.12	11.26	9.68	13.01	1.09	6.35	6.43	0.58	8.32	5.15	1.16	6.99	7.67	0.48	2.93	10.81	0.87	0.18	4.58	0.38	0.32	1.66	1.01	0.58	2.23	0.12	0	1.44
ANGPTL5	0.43	0	0	0	0.74	0	0	0	0.31	0	0	0.22	0	0	0	0	0	0.26	0	0	0.11	0.07	0	0.14	0.08	0.22	0.22	0.36	0.06	0	0	0
ANGPTL6	0	0	0	0	0.23	0	0	0	0.11	0	0	0.15	0	0	0.11	0	0	0	0	0	0	0	0	0	0.11	0.1	0	0	0	0.24	0	0
ANGPTL7	0	0	0	0	0	0	0	0	0	0	0	0	0	0	0	0	0	0	0	0	0	0.15	0	0	0.17	0	0	0.06	0	0	0.33	0.2
ANGPTL8	0	0	0	0	0.28	0	0	0	0	0	0	0	0	0	0	0	0	0.28	0	0	0	0	0	0	0	0	0	0	0	0	0	0
ANHX	0	0	0	0	0	0	0	0	0	0	0	0	0	0	0	0	0	0	0	0	0	0	0	0	0	0	0	0	0	0	0	0
ANK1	16.47	0.49	2.09	0.23	22.73	0.57	3.38	0.34	20.22	3.03	1.19	14.4	2.28	1.58	11.75	3	1.69	13.52	5.09	1.31	25.24	17.36	12.25	32.72	12.34	11.77	29.01	15.14	26.23	24.11	11.7	12.98
ANK2	0.97	0.1	0.31	0.69	0.72	0.25	0.37	0.62	0.15	0.4	0.14	0.5	0.45	0.34	0.35	0.43	0.1	0.5	0.31	0.2	0.81	0.14	0.26	0.41	0.17	0.35	0.52	0.31	0.22	0.35	0.13	0.29
ANK3	6.21	6.57	3.45	5.97	5.95	4.75	4.21	4.88	7.57	9.39	2.98	6.46	12.95	2.64	5.11	9.5	3.43	5.89	8.9	3.46	5.27	9.85	2.14	4.44	8.84	2.19	8.08	23.68	20.33	6.06	26.75	17.55
ANKAR	0.17	0.27	0.03	0.04	0.17	0.16	0.07	0	0	0	0.1	0.06	0	0.07	0.24	0	0.07	0.09	0.31	0.1	0.03	0.22	0.03	0.07	0.21	0.08	0.15	0.12	0.15	0.13	0.19	0.05
ANKDD1A	0.64	8.04	0.78	0.39	1.41	8.07	0.25	0.28	0.68	2.36	0.24	1.49	2.74	0.78	1.28	2.89	0.33	0.76	1.47	0.19	0.55	2.46	1.44	0.96	1.86	1.95	1.08	2.78	1.79	1.01	2.38	1.64
ANKDD1B	1.1	0.72	0.51	0.16	0.3	0.07	0	0.04	0.14	0	0.18	0	0.06	0	0.36	0.68	0.18	0.16	0.69	0.29	0.47	0.65	0.63	0.31	1.49	0.41	0.2	0.65	0.63	0.08	0.63	0.85
ANKEF1	2.07	0.81	0.99	0.56	3.68	1.24	1.53	0.59	4.37	1.96	1	4.98	2.54	1.39	4.82	2.15	1.36	4	2.32	2.33	5.48	3.63	1.41	4.52	3.8	2.5	4.93	3.2	3.63	5.05	3.13	5.72
ANKFN1	0	0.06	0.79	0.23	0	0.39	0.66	0.04	0.06	0.69	0.43	0.05	0	0.66	0.08	0.9	1	0.31	1.09	2.01	0.16	1.09	1.99	0.13	0.81	1.65	0	0	0	0	0	0
ANKFY1	22.66	8.46	7.02	4.23	20.95	10.21	6.53	3.39	25.91	14.04	7.45	29.63	15.86	8.29	21.8	12.06	5.87	20.67	11.61	6.2	23.96	24.12	12.85	27.64	26.11	16.18	27.24	23.42	21.98	26.02	25.78	22.59
ANKH	3.88	0.05	0.11	0	1.12	0	0	0	5.25	0.46	0.03	4.31	0.51	0.07	3.72	0.48	0.2	4.01	0.95	0.17	0.7	0.43	0.29	1.07	0.67	0.22	4.37	2.79	1.56	2.54	1.91	0.81
ANKHD1	37.69	13.67	36.23	7.02	36.75	11.37	51.88	7.16	30.67	25.97	47.69	30.04	28.86	52.25	22.21	25.95	41.43	21.31	25.44	51.56	28.38	25.16	50.23	22.3	25.83	41.54	35.46	25.14	28.24	25.79	21.78	29.79
ANKHD1-EIF4EBP3	6	2.65	12.1	4.6	8.49	3.55	14.22	4.78	11.73	10.2	12.69	11.04	8.5	9.29	9.02	5.18	8.5	6.13	8.67	9.82	13.05	6.28	15.8	16.13	6.01	13.91	4.22	9.39	8.82	10.1	10.68	8.5
ANKIB1	33.84	33.4	16.56	13.18	33.14	38.4	21.51	11.56	35.34	31.5	18.6	35.13	37.15	20.42	29.02	28.91	16.38	27.18	23.93	17.68	37.51	38.03	21.44	34.71	35.18	22.46	36.92	30.05	30.72	35.8	38.12	33.32
ANKK1	0	0	0	0	0	0.07	0	0	0	0	0	0.05	0.06	0	0.07	0	0	0	0.06	0	0	0.06	0.05	0	1.04	0.34	0.13	0.16	0	0	0.7	0
ANKLE1	3.63	0.23	0.27	0.23	2.25	0.14	1.01	0.07	3.43	0.39	0.52	2.8	1.04	0.38	2.39	0.82	0.34	3.66	0.7	0.54	2.13	1.6	1.11	2.18	1.45	0.9	3.15	2.64	3.37	4.2	1.96	3.6
ANKLE2	33.97	20.68	19.99	8.6	34.48	17.71	21.8	6.27	32.46	27.92	18.55	33.82	26.65	19.69	36.93	26.3	18.53	37.77	28.37	23.06	36.7	33.61	22.83	37.89	34.91	25.7	38.49	36.83	36.81	35.12	36.45	42.37
ANKMY1	2.22	1.55	1.39	0.52	1.72	2.24	2.8	0.49	2.32	3.69	1.36	2.46	2.7	2.1	2.98	2.88	2.15	2.75	2.6	2.39	2.99	6.31	7.69	2.76	10.65	9.27	2.65	4.63	3.17	2.66	4.17	2.73
ANKMY2	33.82	13.45	11.8	1.62	31.08	12.46	9.11	1.24	23.83	15.51	8.63	21.79	16.33	8.9	19.14	15.32	9.27	21.1	17.42	12.42	20.31	22.94	12.8	18.62	23.06	12.31	16.72	27.89	19.37	20.21	25.66	17.15
ANKRA2	5.28	16.69	5.34	5.46	6.66	15.3	6.13	3.7	4.57	6.03	4.17	5.41	8.54	4.51	5.9	7.93	6.47	9.05	8.83	7.51	4.81	15.3	4.66	3.61	14.48	7.79	4.57	14.52	10.45	5	15.1	15.7
ANKRD1	10.76	0.88	1.21	0.7	2.83	0	0.17	0	3.56	0	0	3.68	0	0	12.49	0.25	0	12.51	0	0.31	3.5	0.26	0.21	1.58	0	1.01	6.92	0.87	0.42	11.27	3.74	3.05
ANKRD10	28.05	39.36	29.1	12.2	41.48	28.68	29.45	8.78	29.26	34.02	26.63	35.37	31.01	24.88	37.97	27.65	33.64	42.08	32.35	35.05	34.68	35.56	32.5	41.73	47.92	40.44	33.45	45.77	59.85	34.07	47.79	57.92
ANKRD11	43.51	14.48	38.4	11.37	40.2	11.71	40	13.5	41.84	49.15	42.68	41.6	48.17	43.03	36.2	38.94	32.92	36.19	41.34	29.1	37.44	43.61	35.87	39.73	47.19	38.79	43.34	45.07	43.78	42.95	46.99	41.24
ANKRD12	5.9	3.16	6.68	2.6	6.65	3.81	5.92	1.7	4.76	4.36	5.56	4.69	4.33	4.61	3.83	2.83	4.65	4.24	3.26	4.73	4.9	4.18	4.29	4.28	3.98	5.47	4.52	4.87	6.08	4.37	5.35	5.42
ANKRD13A	20.1	57.39	17.39	20.37	23.6	114.28	21.17	18.67	24.37	42.67	21.48	22.65	33.49	21.82	20.46	40.3	21.61	21.27	34.71	20.54	25.75	44.92	25.92	24.59	85.62	52.25	24.15	35.51	49.79	21.39	42.12	42.57
ANKRD13B	3.34	0	0.16	0	2.96	0	0.09	0	1.96	0.15	0.16	2.28	0.13	0.03	2.57	0.09	0.22	2.03	0.44	0.16	1.8	0.09	0.04	2.22	0.05	0.1	1.91	0	0.22	2.24	0.34	0.24
ANKRD13C	25.05	12.38	20.85	4.13	24.89	10.9	20.92	3.53	22.21	16.32	14.89	23.06	15.63	15.07	23.35	14.98	19.12	21.58	16.26	20.91	23.58	21.24	13.61	23.16	21.11	18.57	23.98	20.4	23.19	22.51	22.37	24.03
ANKRD13D	16.45	18.11	7.9	18.48	19.09	21.95	8.54	19.27	21.17	23.74	13.88	20.44	20.96	13.57	27.33	17.7	10.61	23.29	18.53	9.36	21.77	26.67	10.32	17.44	26.98	13.94	24.54	26.94	21.58	21.38	29.06	22.64
ANKRD16	5.4	1.36	1.61	0.72	6.32	2.14	1.66	0.33	4.9	5.26	2.27	5.16	4.86	1.76	3.68	5.29	1.13	3.85	4.65	0.75	5.85	3.25	1.27	5.81	3.28	0.89	6.13	4.8	4.78	5.88	4.41	4.83
ANKRD17	34.75	14	27.28	8.7	32.73	16.14	28.7	7.46	36.39	28.92	26.01	39.53	31.8	26.38	24.67	25.24	17.94	22.38	22.69	17.62	34.65	35.43	40.54	34.97	33.72	42.33	35.01	38.68	44.39	33.41	38.32	44.46
ANKRD18A	0.06	0.96	0	0	0.05	0.57	0.19	0	0	0.04	0	0	0	0	0	0.08	0.05	0.24	0	0.11	0	0.27	0.03	0	0.04	0	0.21	0	0	0	0.09	0
ANKRD18B	0.13	0.16	0	0.03	0.25	0.05	0.08	0	0.05	0.18	0	0.1	0.53	0	0	0.08	0	0.05	0.12	0.04	0.21	0.3	0.1	0.12	0.29	0.09	0.3	0.11	0.03	0.1	0.09	0
ANKRD18CP	0.13	0	0	0	0.15	0	0	0	0	0	0	0	0	0	0	0	0	0	0	0	0	0	0	0	0	0	0	0	0	0	0	0
ANKRD18DP	0	0	0	0	0	0	0	0	0	0	0	0	0	0	0	0	0	0	0	0	0	0	0	0	0	0	0	0	0	0	0	0
ANKRD19P	5.02	14.36	0	0.05	4.15	14.54	0.14	0	3.53	3.26	0.13	4.85	4.49	0.09	5.65	1.72	0.05	3.33	3.09	0.13	2	3.7	0.7	3.07	5.81	0.69	2.23	3.6	1.18	1.49	2.82	1.14
ANKRD2	2.69	2.87	0.14	0.09	10.03	2.68	0	0	29.66	2.77	0.29	24.66	3.38	0.34	28.58	3.13	0.46	31.89	3	0.14	41.38	28.7	1.84	24.03	13.48	2.1	58.02	8.31	2.88	58.67	20.46	3.32
ANKRD20A1	0.07	0.09	0	0	0	0	0	0	0.05	0	0	0	0.04	0	0.03	0	0	0	0	0	0.31	0.05	0	0.03	0	0	0.02	0.03	0.07	0	0	0
ANKRD20A11P	0	0	0	0	0	0	0	0	0	0	0	0	0	0	0	0	0	0	0	0	0	0	0.43	0	0	0	0	0	0	0	0	0
ANKRD20A19P	0.09	0	0	0.06	0	0.07	0	0	0	0	0	0	0	0	0	0	0.02	0	0	0	0	0	0	0	0	0	0	0	0	0	0	0
ANKRD20A2	0	0	0	0	0	0	0	0	0	0	0	0	0	0	0.03	0	0	0	0	0	0	0	0	0.06	0	0	0.02	0.05	0	0	0	0
ANKRD20A3	0	0	0	0	0	0	0	0	0	0	0	0.03	0	0	0	0	0	0	0	0	0	0	0	0	0	0	0	0	0	0	0.04	0
ANKRD20A4	0	0.09	0	0	0	0	0	0	0	0	0	0	0	0	0	0	0	0	0	0	0	0	0	0	0	0	0	0	0	0.06	0	0
ANKRD20A4-ANKRD20A20P	0	0	0	0	0	0	0	0	0	0	0	0	0	0	0	0	0	0	0	0	0.04	0	0	0	0	0	0	0	0	0	0	0
ANKRD20A5P	0.2	0	0	0.16	0.1	0	0	0.1	0.05	0	0	0	0	0	0.05	0	0	0.1	0	0	0.18	0.04	0.03	0	0.4	0	0.13	0.04	0.11	0.05	0.05	0.28
ANKRD20A8P	0	0	0	0	0	0	0	0	0	0	0	0	0	0	0	0	0	0	0	0	0	0	0	0	0	0	0	0.04	0	0	0.05	0
ANKRD20A9P	0	0	0	0	0	0	0	0	0	0	0	0	0	0	0	0	0	0	0	0	0	0.1	0	0	0	0	0	0	0	0	0	0
ANKRD22	0	0	0	0	0	0	0	0	0	0	0	0	0	0	0	0	0.06	0	0	0	0	0	0	0	0	0	0	0	0	0	0	0
ANKRD23	1.97	0.89	0.39	0.68	2.47	0.87	1.53	0.38	2.22	1.71	0.93	1.96	0.37	1.11	1.78	0.12	0.93	1.55	0.8	1.08	1.61	3.71	11.91	2.28	10.55	16.15	1.97	2.15	3.01	1.7	2.14	3.51
ANKRD24	5.9	46.7	1.73	2.63	5.41	85.23	0.75	1.84	5.91	22.42	3.37	6.17	28.46	3.81	3.84	29.25	0.99	4.07	12.51	0.57	5.06	3.72	4.15	4.19	5.72	6.13	4.68	3.57	5.2	5.21	2.95	5.53
ANKRD26	5.81	1.83	0.52	0.8	5.23	2.57	0.74	0.52	4.84	2.85	0.6	5.47	3.68	0.61	4.37	2.88	0.3	3.08	2.8	0.53	4.86	3.3	1.15	4.28	3.58	0.85	4.74	4.25	3.29	4.98	4.04	2.31
ANKRD26P1	0.39	0.07	0.09	0	0.09	0.03	0	0	0	0	0	0.1	0	0	0	0	0	0.09	0	0	0.04	0	0	0.02	0	0.11	0	0	0	0	0	0.07
ANKRD26P3	0	0	0	0	0	0.69	0	0	0	0	0	0	0.25	0	0.05	0.16	0	0	0.29	0	0	0	0	0	0	0	0	0	0	0	0	0
ANKRD27	22.04	12.47	11.69	7.81	18.38	10.74	8.6	6.08	17.45	18.68	9.06	21.08	21.21	9.14	20.29	17.99	7.76	19.39	15.32	8.27	14.44	15.75	9.43	17.21	19.81	16.19	17.76	28.29	28.08	16.23	27.14	26.2
ANKRD28	13.59	5.6	7.95	3.53	12.93	6.07	7.72	2.55	15.67	7.28	6.25	18.08	9.56	6.86	14.33	5.41	6.27	14.1	7.44	6.87	15.95	7.69	3.1	15.34	7.45	2.3	16.39	11.89	10.68	15.38	11.56	11.09
ANKRD29	0	0	0	0	0	0	0	0	0	0	0	0	0	0	0	0	0.03	0	0	0	0	0	0	0.05	0	0	0	0	0	0	0	0
ANKRD30A	0	0.2	0.09	0	0	0.29	0	0	0	0.04	0	0	0.1	0	0	0	0	0	0.14	0	0	0	0	0	0	0	0.07	0	0.03	0	0	0
ANKRD30B	0	0	0	0	0	0	0.09	0	0	0.03	0.03	0	0	0	0	0.03	0	0	0	0.03	0	0	0.03	0	0	0	0	0.05	0	0	0	0.08
ANKRD30BL	0	0	0	0	0	0	0	0	0	0	0	0	0	0	0	0	0	0	0	0	0	0	0	0	0	0	0	0	0	0	0	0
ANKRD30BP2	0	0	0	0	0	0	0	0	0	0	0	0	0	0	0	0	0	0	0	0	0	0	0	0	0	0	0	0	0	0	0	0
ANKRD30BP3	0	0	0	0	0	0	0	0	0	0	0	0	0	0	0	0	0	0	0	0	0	0	0	0	0	0	0	0	0	0	0	0
ANKRD31	0.08	0.02	0	0	0.12	0	0	0	0.14	0	0	0.14	0.03	0	0.2	0	0	0.13	0	0	0.1	0	0	0.17	0.03	0	0.37	0.11	0	0.12	0.06	0.03
ANKRD33	0.32	0.65	3.43	30.35	1.19	0.24	8.88	16.51	0.5	3.67	8.74	0.36	2.69	9.98	0.34	1.47	7.68	0.41	2.46	10.42	0.75	0.37	1.26	0.83	0.13	1.02	0.76	0.1	1.38	0.58	0.12	1.81
ANKRD33B	14.94	3.27	2.76	0.39	8.02	0.48	2.57	0.49	11.85	4.9	3.07	10.59	5.52	2.96	9.99	4.58	1.94	9.82	4.75	2.68	16.17	31.91	18.99	15.12	38.67	36.71	16.46	29.29	25.44	15.46	33.54	19.13
ANKRD34A	1.3	0	0	0	1.2	0.1	0	0.03	0.92	0.05	0	0.35	0.04	0	1.24	0.08	0	0.86	0.13	0	1.33	0.58	0.11	1.41	0.46	0.09	1.46	0.26	0	0.43	0.29	0.29
ANKRD34B	1.39	0.08	0.11	0	1	0	0.04	0	0.09	0	0	0.34	0	0.05	0.19	0	0	0.05	0	0	0.63	0.17	0	0.62	0.2	0	0.35	0	0.21	0.31	0.19	0.22
ANKRD34C	0	0	0	0	0	0	0	0	0	0	0	0	0	0	0.03	0	0	0	0	0	0	0	0	0	0	0.03	0	0	0	0	0	0
ANKRD34C-AS1	0	0	0	0	0	0	0	0	0	0	0	0	0	0	0	0	0	0	0	0	0	0	0	0	0	0	0	0	0	0	0	0
ANKRD35	0.08	0	0	0	0.37	0.12	0.05	0	0.26	0	0	0.17	0	0	0.12	0	0	0.19	0.1	0	0.38	0.26	0.17	0.35	0.06	0.33	0.16	0.35	0.3	0.57	0.51	0
ANKRD36	1.89	1.61	0.02	0	2.29	1.28	0.11	0	0.42	0.92	0	1.28	0.48	0.09	1.31	0.36	0	0.73	0.29	0	0.65	1.03	0.21	1.22	0.14	0.2	0.53	1.09	1.07	0.82	0.54	0.68
ANKRD36B	3.52	1.85	0.81	0	4.12	3.37	0.35	0.05	3.61	3.18	0.49	3.92	2.25	0.96	2.52	3.84	0.16	3.64	3.82	0.11	3.95	3.83	0.56	2.38	5.09	1.64	3.82	2.67	1.51	3.48	2.66	4.24
ANKRD36BP1	0	0	0	0	0	0	0	0	0.1	0	0	0.07	0	0	0.41	0	0.06	0	0	0	0	0	0	0	0	0	0	0	0	0	0	0
ANKRD36BP2	0	0	0	0	0	0	0	0	0	0	0	0	0	0	0	0	0	0	0	0	0	0	0	0	0	0	0	0	0	0	0	0
ANKRD36C	0	0	0	0	0.23	0.05	0	0	0.02	0	0	0.11	0	0	0.22	0.02	0	0.12	0.02	0	0.09	0.06	0	0.06	0.02	0	0.08	0.05	0	0.05	0	0.03
ANKRD37	0.43	3.61	7.51	4.66	0.65	5.63	8.48	0.86	2.71	8.31	13.86	2.63	10.8	12.91	1.22	5.73	5.65	0.66	5.58	6.58	2.26	2.21	10.51	4.82	3.78	8.56	1.42	4.18	4.51	2.35	3.3	5.43
ANKRD39	25.07	17.92	14.62	8.84	28.46	18.96	16.65	5.22	32.45	18.19	17.73	34.8	20.56	16.42	26.86	18.61	17.54	35.99	14.78	18.22	35.88	48.16	44.65	24.4	62.77	56.94	31.76	29.46	31.75	33.64	28.06	45.26
ANKRD40	35.15	17.05	12.96	5.95	39.88	18.52	16.46	5.17	42.03	30.87	11.71	48.18	34.95	13.8	48.17	31.19	11.57	38.54	29.16	12.78	37.15	25.33	9.7	39.06	21.8	8.38	47.14	30.11	27.2	44.98	32.69	28.92
ANKRD40CL	0	0	0	0	0	0	0	0	0	0	0	0	0	0	0	0	0	0	0	0	0	0	0	0	0	0	0	0	0	0	0	0
ANKRD42	2.33	4.16	1.47	0.82	5.43	3.86	2.38	0.72	4.05	2.71	2.21	4.74	3.26	2.08	3.98	2.64	1.57	4.96	1.73	1.67	4.73	2.46	2.14	3.59	2.22	1.7	4.15	2.81	2.39	4.76	3.5	2.86
ANKRD44	1.52	1.14	0.24	0.04	2.96	0.44	1.51	0.05	1.47	0.41	0.48	1.33	1.11	0.39	1.61	1.34	0.31	1.27	0.47	0.87	3.09	3.65	0.97	1.59	2.13	0.8	1.95	1.08	1.95	1.9	1.39	1.78
ANKRD44-AS1	0	0	0	0	0	0	0	0	0	0	0	0	0	0	0	0	0	0	0	0	0	1.38	0	0	0	0	0	0.58	0	0	0	0
ANKRD44-IT1	0	0	0	0	0	0	0	0	0	0	0	0	0	0	0	0	0	0	0	0	0	0	0	0	0	0	0	0	0	0	0	0
ANKRD45	1.19	0	0.06	0	0.51	0	0	0	1.54	0	0	1.71	0	0	1.79	0.06	0	1.12	0.12	0	0.7	0	0.05	1.07	0.07	0	0.45	0.05	0	0.15	0.14	0.08
ANKRD46	30.6	17.59	8.61	9.34	34.67	20.11	9.56	10.41	41.1	18.54	12.6	39.55	17.65	12.75	39.58	19.11	14.89	42.08	17.7	15.86	39.98	31.43	20.39	39.76	25.05	16.65	40.53	29.88	27.29	36.91	29.59	23.57
ANKRD49	11.88	8.94	8.53	1.86	13.96	7.26	11.03	0.97	13.04	7.03	8.3	12.39	8.36	6.2	11.88	8.61	7.87	11.06	8.17	12.47	11.94	9.61	4.85	11.34	14.09	6.58	9.14	12.17	13.64	15.19	12.92	11.73
ANKRD50	9.48	19.26	2.56	1.5	7.49	17.05	3.42	0.58	5.9	10.71	2.76	7.25	13.14	2.66	5.44	11.05	2.82	5.7	9.7	2.81	8.94	6.23	3.4	6.26	3.73	3	7.24	3.32	4.23	8.41	3.18	5.6
ANKRD52	25.25	15.99	12.67	11.37	22.49	20.25	13.38	7.19	33.05	30.14	13.86	31.72	31.99	15.28	27.88	24.67	11.56	24.23	19.55	11.57	27.79	31.34	15.21	31.46	30.94	18.6	32.86	26.15	26.64	35.94	31.79	34.84
ANKRD53	0.44	20.57	1.77	0.96	0	4.38	0.18	0.16	0	0.1	0	0	0.09	0.06	0	0	0	0	0.09	0.08	0	0	0.07	0	0	0	0	0	0	0	0	0
ANKRD54	26.02	8.78	10.25	3.48	30.06	8.37	11.35	3.77	27.96	16	9.76	27.75	15.81	11.51	26.68	14.44	13.13	25.52	14.6	14.61	23.65	19.46	18.73	27.42	20.66	20.66	30.83	21.43	17.32	28.04	24.1	21.05
ANKRD55	0.1	0	0	0	0.24	0.08	0	0	0.51	0.07	0	0.16	0	0	0.07	0	0	0.41	0	0	0.11	0.07	0	0.32	0	0.07	0.21	0	0.05	0.16	0	0.44
ANKRD6	8.42	5.61	0.83	0.4	8.09	3.9	0.61	0.26	9.98	1.98	0.43	14.7	2.76	0.82	10.7	2.74	0.43	10.72	2.25	0.58	13.16	8.79	12.9	12.58	9.84	14.64	10.81	10.21	25.74	9.66	13.75	29.19
ANKRD60	0	0	0	0	0	0	0	0	0	0	0	0	0	0	0	0	0	0	0	0	0	0	0	0	0	0	0	0	0	0	0	0
ANKRD61	0	0.12	0	0	0.15	0	0.85	0	0	0.14	0.11	0.2	0	0.47	0.14	0	0.09	0.46	0	0	0.1	0	0	0.12	0	0	0	0	0.1	0	0.55	0
ANKRD62	0	0	0	0	0	0	0	0	0	0	0	0.03	0	0	0	0	0	0	0.03	0.06	0	0	0	0.19	0	0	0.17	0	0	0	0	0
ANKRD62P1-PARP4P3	0	0	0	0	0	0	0	0	0	0	0	0	0	0	0	0	0	0	0	0	0	0	0	0	0	0	0	0	0	0.28	0	0
ANKRD63	0.06	0	0.03	0	0.09	0	0	0	0.33	0	0	0.39	0.15	0	0.04	0.04	0	0.23	0.18	0	0.31	0.19	0.09	0.11	0.3	0	0.31	0.06	0	0.41	0.29	0
ANKRD65	3.4	2.05	0.39	0.23	3.95	0.67	1.16	0.29	1.82	0.66	0	1.17	0.36	0.08	2.27	0.75	0.66	1.2	0.59	0.97	1.17	5.11	1.6	0.83	7.1	2.21	2.01	7.43	1.95	2.46	7.3	0.8
ANKRD66	0	0	0	0	0	0	0	0	0	0	0	0	0	0	0	0	0	0	0	0	0	0	0	0	0	0	0	0	0	0	0	0
ANKRD7	0	0	0	0	0	0	0	0	0	0	0	0.22	0	0	0	0.13	0	0	0	0	0	0	0	0.27	0	0	0	0.12	0	0	0	0
ANKRD9	6.81	7.9	4.36	5.07	7.8	4.86	2.33	6.12	8.68	6.91	3.84	7.37	7.94	3.35	5.72	5.05	2.68	7.22	5.6	2.93	8.52	13.07	5.66	9.98	16.35	7.77	10.07	11.63	9.39	10.22	13.66	10.12
ANKS1A	91.45	8.6	11.64	10.15	71.53	11.04	14	9.22	57.98	16.92	13.58	55.56	18.91	13.93	44.27	15.9	13.35	38.51	16.11	14.82	52.08	24.88	16.2	53.73	27.78	21.93	62.77	28.86	40.5	59.81	30.87	35.15
ANKS1B	0	0	0	0	0.1	0	0	0	0	0	0	0	0	0	0	0	0	0	0	0	0.03	0	0	0.03	0	0	0	0	0	0	0	0
ANKS3	9.28	8.42	3.6	2.23	12.66	6.67	2.67	2	13.22	6.38	3.4	15.71	8.95	3.6	10.93	6.57	3.6	11.14	8.05	3.23	11.73	10.53	3.95	13.14	8.53	3.67	16.58	11.18	9.1	11.08	11.05	9.04
ANKS4B	0	0	0	0	0	0	0	0	0	0	0	0	0	0	0	0	0	0	0	0	0.03	0	0	0	0	0	0	0	0	0	0	0
ANKS6	2.69	0.2	0.21	0.24	4.74	0.76	0.47	0.27	1.89	0.3	0.23	2.44	0.5	0.25	1.83	0.31	0.49	2.56	0.36	0.54	2.72	1.27	0.33	4.21	1.48	0.25	3.46	2.09	0.91	2.79	2.03	0.87
ANKUB1	0	0	0	0	0	0	0	0	0	0	0	0	0	0	0.17	0	0	0	0	0	0.12	0	0	0	0	0	0	0	0	0	0	0
ANKZF1	22.72	25.35	23.43	15.29	22.1	22.35	29.56	14.26	25.26	42.62	33.36	23.04	45.16	34.43	24.9	39.82	32.79	24.49	28.86	31.4	22.86	28.68	27.69	24.89	38.67	31.74	21.11	29.86	28.97	19.83	26.78	32.05
ANLN	117.37	12.41	21.84	0.58	99.9	6.9	23.54	0.39	124.07	36.45	21.26	120.73	49.97	19.74	100.88	31.93	9.34	99.85	35.97	11.95	132.04	69.3	25.04	131.98	43.85	23.54	149.69	73.07	71.08	130.74	76.38	70.95
ANO1	0.28	0.97	5.27	6.23	0	1.41	4.13	8.32	0.08	2.89	2.43	0.04	2.17	2.02	0.25	3.24	4.85	0.22	2.26	3.56	0.63	3.45	9.4	0.07	9.32	23.77	0	0.82	1.16	0	0.38	0.66
ANO10	31.65	63.12	50.42	34.96	40.67	88.86	63.09	30.15	44.75	85.75	58.74	39.64	85.78	62.99	43.95	84.33	65.49	41.3	75.18	58.39	45.65	74.29	68.67	31.08	84.41	77.65	39.07	72.12	78.62	39.46	68.96	86.13
ANO2	0.4	0.85	0.61	0.32	0.31	1.59	0.62	0.03	0.85	0.7	0.71	1.1	1.01	0.35	0.58	0.62	0.6	0.74	0.34	0.62	0.67	1.31	0.6	0.88	2.8	0.83	1.48	1.54	1.7	0.89	0.85	1.42
ANO3	0	0.03	0.2	0	0	0	0.21	0	0	0	0.05	0	0	0.02	0	0	0.02	0	0	0.15	0	0.14	0.07	0	0.1	0.03	0	0.12	0.05	0	0.06	0.18
ANO3-AS1	0	0	0	0	0	0	0	0	0	0	0	0	0	0	0	0	0	0	0	0	0	0	0	0	0	0	0	0	0	0	0	0
ANO4	0.06	0	0.11	0	0.05	0	0.08	0.03	0.14	0	0	0.07	0	0.1	0.09	0	0.09	0.05	0.04	0.11	0.24	0.04	0.1	0.12	0	0.04	0.22	0	0	0.15	0	0
ANO5	0.89	0.07	0.12	0.01	0.71	0	0	0	0.05	0	0	0.61	0	0	0.36	0.09	0.03	0.37	0.02	0	0.3	0.02	0	0.09	0	0	0.67	0.12	0.06	0.11	0.13	0.06
ANO6	111.66	26.17	21.9	7.94	95.88	39.18	28.24	4.73	86.06	55.8	25.26	89.77	63.08	28.18	70.1	46.75	15.89	66.87	42.38	16.36	100.72	135.11	82.25	117.7	161.58	120.67	85.86	92.83	108.13	82.95	116.26	113.58
ANO7	3.41	4.04	0.57	0.58	6.73	3.76	0.83	1.18	3.61	2.16	0.94	6.5	3.09	0.8	3.98	2.01	1.03	4.5	2.89	1.39	6.43	11.6	13.82	4.68	13.09	15.27	1.5	2.63	2.53	2.05	3.86	4.53
ANO8	9.13	5.77	2.96	1.25	8.5	3.95	2.82	1.7	8.61	8.08	3.75	9.02	9.91	3.85	7.59	4.67	1.93	7.37	5.87	1.8	8.51	13.94	4.08	8.5	12.61	2.87	8.88	16.16	9.82	9.37	17.41	11.24
ANO9	21.74	13.87	2.5	5.04	21.85	6.12	2.47	3.34	7.9	5.83	1.6	9.6	4.76	1.74	7.77	2.71	1.9	9.52	2.21	0.56	9.54	8.91	5.47	12.76	11.72	8.66	9.91	15.48	12.33	13.2	23.52	19.23
ANOS1	3.82	0.07	0.22	0.08	1.54	0.09	0.02	0.03	0.86	0.03	0.04	0.74	0.05	0.06	1.05	0.19	0.02	1.08	0.1	0	2.5	1.44	0.3	1.53	0.29	0.21	1.07	1.24	0.54	1.17	1.91	0.97
ANP32A	167.2	56.28	26.51	11.86	164.14	50.81	39.54	14.75	143.49	78.77	43.24	157.81	91.34	45.94	172.14	97.6	52.5	172.81	85.55	56.84	125.08	68.18	42.1	122.6	50.04	34.78	132.7	90.59	66.66	128.14	75.38	66.58
ANP32A-IT1	0	0.05	0	0.03	0.12	0	0	0	0	0.11	0.04	0	0.14	0	0.05	0.05	0.07	0	0.05	0.09	0.04	0.15	0.16	0.09	0	0	0	0.25	0.12	0.12	0.21	0.26
ANP32AP1	0	0	0	0	0	0	0	0	0	0	0	0	0	0	0	0	0	0	0	0	0	0	0	0	0	0	0	0	0	0	0	0
ANP32B	326	163.07	136.52	73.72	356.27	144.69	145.85	76.23	277.17	244.47	132.69	322.1	279.85	144.5	369.6	282.32	128.45	347.91	267.78	148.67	292.86	186.59	94.87	313.97	175.85	77	333.12	242.69	227.59	286.76	215.07	218.78
ANP32C	0	0	0	0	0	0	0	0	0	0	0	0	0	0	0	0	0	0	0	0	0	0	0	0	0	0	0	0	0	0	0	0
ANP32D	0	0	0	0	0	0	0	0	0	0	0	0	0	0	0	0	0	0	0	0	0	0	0	0	0	0	0	0	0	0	0	0
ANP32E	118.83	48.51	15.79	4.99	113.82	43.98	16.71	3.06	104.94	50.6	17.87	112.65	65.99	19.97	100.38	54.01	14.98	94.33	49.83	18.14	94.14	45.02	17.66	90.01	32.29	19.99	99.19	57.54	48.98	92.43	53.78	52.49
ANPEP	75.94	80.83	2.29	0.24	70.22	142.16	2.25	0.52	51.02	81.03	2.46	52.73	120	2.72	46.7	108.36	2.12	34.02	70.15	1.56	47.88	72.76	18.9	44.73	95.06	22.9	37.24	98.07	53.13	44.1	107.49	59.1
ANTKMT	33.86	19.48	5.82	2.46	41.02	29.71	10.88	5.91	49.51	36.44	17.91	43.03	33.03	9.77	29.8	24.74	10.25	32.78	27.95	9.54	51.91	35.59	22.1	51.18	25.66	18.41	45.89	42.9	31.03	50.74	41.86	23.52
ANTXR1	0.36	0.59	0.42	0.11	0.64	0.46	0.05	0	0.98	0	0	1.1	0	0	1.25	0.08	0.04	1.05	0.1	0	1.06	0.11	0.06	0.94	0.25	0.13	1.35	0.41	0.65	1.39	0.58	0
ANTXR2	1.84	30.4	2.51	1.49	1.62	64.99	4.69	1.71	2.66	23.18	3.18	5.07	27.91	3.14	4.29	30.57	4.91	2.52	25.65	5.34	5.63	6.48	4.31	4.45	8.49	3.88	2.53	2.01	3.2	2.94	2.51	2.35
ANTXRL	0	0	0	0	0	0	0.15	0	0	0	0	0	0	0	0	0	0.21	0	0	0.07	0	0	0.49	0	0.53	0.65	0	0	0.12	0	0	0
ANTXRLP1	0	0	0	0	0	0	0.16	0	0	0	0.18	0	0	0	0	0	0	0	0	0	0	0.16	0.16	0	0	0.52	0	0	0	0	0	0
ANXA1	768.29	1188.65	3944.48	404.69	829.04	1183.62	4484.1	425.54	888.51	2042.84	3969.81	741.47	1622.85	3876.51	811.15	2076.15	4016.45	812.3	2500.63	4436.12	916.16	2401.16	4926.07	873.51	2815.42	5374.98	991.51	1998.64	2603.22	962.63	2039.62	2194.17
ANXA10	0	0	0	0	0	0	0	0	0	0	0	0	0	0	0	0	0	0	0	0	0	0	0	0	0	0	0	0	0.1	0	0	0
ANXA11	151.9	87.11	21.46	7.63	143.37	102.17	23.52	7.56	148.09	75.12	26.17	139.98	78.76	25.67	145.21	83.5	27.66	154.48	76	30.59	156.73	146.54	78.99	176.43	161.57	86.16	148.68	142.99	122.99	149.98	138	123.31
ANXA13	0	0	0	0	0	0	0	0	0	0	0	0	0	0	0	0	0	0	0	0	0	0	0	0	0	0	0	0	0	0	0	0
ANXA2	1574.22	1918.78	1305.6	157.07	1777.8	2666.17	1396.63	161.5	1849.06	1769.82	1233.24	1733.33	1865.88	1256.14	1923.49	1936.52	1308.63	1872.69	1910.88	1292.68	2159.44	2235.6	1643.41	1951.33	2199.01	1807.1	2078.35	2095.33	2440.49	2138.44	2482.26	2366.95
ANXA2P1	0	0.25	0.12	0	0.16	0	0	0	0	0	0	0	0	0	0	0.13	0	0.16	0	0	0	0.14	0	0	0	0	0	0	0	0	0.15	0
ANXA2P2	5.38	3.51	5.21	0.44	3.11	8.27	5.41	0.85	3.04	2.4	1.9	3.97	2.58	2.71	4.81	4.11	3.37	4.38	4.46	3.35	3.75	5.04	2.94	2.43	4.96	2.53	3.45	3.65	4.78	4.4	3.48	5.3
ANXA2P3	0	0	0	0	0	0	0	0	0	0	0	0	0	0	0	0	0	0	0	0	0	0	0	0	0	0	0	0	0	0	0	0
ANXA2R	1.35	0.81	0	0.28	0.51	0.5	0	0	0.48	0	0	0.69	0.14	0	0.81	0.83	0	0	0.14	0	1.78	0.15	0	2.39	0	0.16	1.95	0	0.12	0.18	0.16	0
ANXA3	325.53	108.86	32.92	13.72	368.74	93.3	20.76	8.14	395.11	108.61	15.86	349.78	134.46	23	408.4	123.86	14.38	398.76	116.07	21.57	475.39	349.3	60.73	434.77	248.97	61.65	441.71	318.65	313.21	450.25	449.33	295.89
ANXA4	10.67	93.32	24.91	22.34	10.36	135.79	18.03	13.75	10.71	20.85	42.61	9.45	23.99	36.02	9.46	24.83	23.25	10.35	16.28	25.59	16.02	24.02	8.58	18.78	33.33	14.18	12.68	16.23	10.89	11.77	18.01	8.68
ANXA5	524.91	1154	848.64	277.88	573.81	1265.44	975.85	199.34	661.29	1043.31	882	593.54	1097.05	897.06	675.31	1156.7	995.39	647.15	1156.98	1088.89	692.25	1349.5	1534.16	637.51	1519.46	1180.85	621.24	733.26	758.57	635.59	813.8	815.77
ANXA6	315.26	168.16	153.34	133.13	306.65	263.94	145.71	108.59	253.17	195.29	178.25	243.78	252.05	162.53	259.61	238.85	168.47	282.64	183.36	161.72	364.02	352.16	278.5	278.85	224.97	190.07	230.42	157.1	121.79	243.2	217.35	126.91
ANXA7	148.03	69.86	31.41	15.07	147.07	98.71	25.94	13.9	148.78	83.25	30.14	150.16	96.13	30.1	152.96	94.36	25.41	159.07	83.47	29.66	159.83	126.78	51.14	155.7	129.89	54.83	156.2	131.43	133.96	159.31	165.98	147.92
ANXA8	6.69	1.62	0.31	0	9.68	0.57	0.84	0.1	9.99	0.58	0.1	9.04	0.25	0	15.07	0.61	0.73	11.15	0	0.96	19.31	58.91	53.02	19.3	95.22	125.97	14.54	15.31	11.37	17.03	33.26	14.78
ANXA8L1	31.64	5.26	2.45	0.45	33.71	0.58	1.07	0.22	23.17	3.76	0.47	21.42	3.56	0.34	35.92	3.75	0.29	28.73	3.87	0.81	31.44	74.53	23.51	21.57	76.48	35.31	19.72	92.75	66.29	28.74	101.28	50.38
ANXA9	4.57	0.53	0.91	3.38	3.74	0.65	0.88	2.14	5.58	3.43	2.8	2.79	1.33	2.21	5.46	1.52	1.97	5.51	2.1	1.12	3.9	3.55	4.98	1.87	11.38	8.14	2.94	12.98	12.63	3.46	9.77	13.74
AOAH	0	0	0	0	0	0	0	0	0	0	0	0.06	0.07	0	0	0	0	0	0	0	0	0	0	0	0	0	0	0	0	0	0.08	0
AOAH-IT1	0	0	0	0	0	0	0	0	0	0	0	0	0	0	0	0	0	0	0	0	0	0	0	0	0	0	0	0	0	0	0	0
AOC1	0	0	0.28	0.35	0	0	0.12	0.08	0	0	0	0	0	0	0	0.06	0.39	0	0.18	0.06	0.51	1.2	1.89	0	0.22	0	0	0.1	1.69	0	0	0
AOC2	0.57	0.51	0.61	0.77	1.29	0.21	2.11	0.74	1.2	0.4	1.11	3	0.99	0.73	1.16	0.47	1.4	1.49	0.62	1.53	1.31	0.89	0.89	2.57	0.49	1.11	2.2	0.43	1.05	2.15	0.14	1.29
AOC3	1.29	0.26	0.76	0.04	1.52	0.09	0.9	0.43	0.98	0.3	0.15	0.84	0.2	0.33	0.78	0.26	0.87	1.3	0.28	1	0.45	0.14	0.56	1.16	0.43	0.93	1.33	0.07	0.47	1.08	0.19	1.11
AOC4P	0.13	0	0	0	0	0	0.08	0	0	0	0	0	0.24	0	0	0	0.11	0	0	0.07	0	0	0	0	0	0	0	0	0	0	0	0
AOPEP	20.49	6.94	11.43	3.35	22.98	4.8	15.62	1.99	20.48	13.69	17.42	16.38	9.09	14.19	18.77	11.86	13.17	17.89	10.71	14.33	17.7	19.17	17	22.44	22.39	16.7	22.72	15.77	23.8	24.31	15.59	22.03
AOX1	0.05	0.09	0	0.04	0	0.07	0	0	0.03	0	0.06	0.03	0	0	0	0.03	0	0	0.03	0.03	0.18	0	0.03	0.15	0	0	0.16	0	0.03	0.08	0.07	0
AOX3P-AOX2P	0	0	0	0	0	0	0.03	0	0	0	0	0.05	0	0	0.04	0	0	0	0	0	0.03	0	0	0	0	0	0	0	0	0.04	0	0
AP1AR	11.33	8.06	3.8	1.88	11.12	7.72	4.69	0.87	12.07	7.74	4.64	11.93	9.2	4.42	12.67	7.31	4.12	11.27	6.64	3.8	11.1	6.5	2.19	10.87	4.67	2.16	12.16	8.53	5.79	11.39	9.78	7.49
AP1B1	79.09	33.46	47.26	21.14	82.58	52.44	53.61	27.96	126.81	99.45	56.38	123.44	105	52.64	120.56	94.81	61.64	123.23	102.07	69.1	123.88	93.02	53	128.18	85.1	53.78	132.5	129.64	106.26	132.98	116.04	100.56
AP1B1P1	0	0	0	0	0	0	0	0	0	0	0	0	0	0	0	0	0	0	0	0	0	0	0	0	0	0	0	0	0	0	0	0
AP1G1	42.2	19.73	36.91	14.51	40.15	24.15	37.25	11.9	36.32	32.86	30.37	42.23	31.98	31.79	32.14	27.41	27.67	29.31	31.6	27.74	40.58	42.17	58.72	39.99	47.96	68.91	37.89	36.86	48.97	38.68	39.82	48.85
AP1G2	24.91	44.53	12.23	10.94	26.63	41.45	13.54	5.57	27.42	34.36	11.29	23.94	34.5	10.77	28.24	26.41	9.08	28.36	25.17	10.51	28.69	48.91	24.66	32.94	52.98	31.4	26.67	46.85	37.85	23.88	48.73	40.45
AP1M1	5.61	5.63	2.13	1.53	5.41	7.32	2.76	0.7	6.7	6.46	2.12	7.17	8.39	2.45	7.66	7.65	2.36	7.79	7.14	2.47	6.4	6.96	4	6.89	8.97	4.43	7.98	6.73	5.45	7.15	7.06	6.22
AP1M2	137.35	80.73	31.98	11.65	161.68	105.62	24.03	6.34	188.35	72.15	27.25	166.09	88.94	25.97	193.02	77.64	24.58	181.75	65.05	28.17	184.57	156.7	79.37	189.54	168.84	93.17	177.44	194.44	226.03	194.6	212	210.36
AP1S1	236.36	123.43	59.82	32.11	266.53	119.34	68.09	39.28	315.35	189.63	76.44	302.45	217.24	82.72	302.3	188.64	88.85	305.14	197.47	104.6	311.9	250.86	129.9	299.68	248.11	135.78	345.26	414.26	352.65	362.05	403.43	345.52
AP1S2	9.17	1.36	0.79	0.31	7.85	1.02	0.28	0.1	7.76	2.04	0.07	7.36	2.63	0.35	6.1	1.68	0.23	5.34	1.55	0.29	6.58	2.85	0.53	14.61	3.53	1.38	8.1	5.26	2.57	8.38	3.86	3.38
AP1S3	13.53	0.56	0.63	0	14.12	0.27	0.57	0	14.55	2.19	0.4	17.14	3.45	0.55	13.6	2.89	0.28	12.88	4.03	0.32	15.65	6.53	0.61	12.86	5	0.22	17.36	9.57	3.12	15.94	7.92	4.44
AP2A1	143.76	46.47	147.07	153.58	142.84	54.37	132.01	153.97	190.27	120.26	149.4	196.46	110.81	136.19	178.15	106.05	165.21	191.23	117.29	154.65	193.23	231.65	196.52	161.5	279.9	233.04	169.39	171.8	151.83	176.59	178.04	154.5
AP2A2	41.05	49.57	11.76	8.54	41.94	51.37	11.65	6.65	40.09	40.67	12.04	39.36	45.49	12.82	43.78	39.95	12.06	47.06	37.67	12.3	50.38	80.28	40.22	42.14	88.25	42.5	39.66	92.72	79.73	40.73	100.57	68.15
AP2B1	122.31	26.95	29.88	13.59	94.63	47.68	35.91	10.95	108.92	37.14	30.91	106.01	49.43	32.78	95.23	34.7	27.61	85.11	35.17	30.15	134.88	72.93	33.44	119.1	48.81	34.16	114.03	73.67	79.1	110.2	85.08	81.99
AP2M1	397.67	196.3	374.63	157.2	392.42	222.63	421.26	176.33	571.08	359.66	398.1	540.87	322.07	409.23	519.27	320.54	432.58	560.4	353.63	438.41	581.6	456.86	501.65	549.04	562.02	503.5	599.63	401.17	442.94	610.01	410.6	419.09
AP2S1	431.39	209.31	301.24	161.62	446.28	228.8	390.96	171.21	528.89	374.83	395.93	494.41	342.61	421.25	487.56	323.72	394.83	534.14	351.78	388.1	550.96	366.18	328.79	549.52	383.14	381.73	544.26	296.53	322.52	635.87	334.23	333.63
AP3B1	79.1	34.71	33.66	14.38	67.59	43.2	32.12	11.86	59.06	38.27	26.72	60.92	43.61	29.97	56.07	43.01	21.58	53.38	35.66	24.36	70.3	52.68	53.98	65.76	54.37	58.58	52.83	52.82	62.37	53.16	60.06	59.53
AP3B2	0.14	0.04	0	0	0	0	0	0	0	0.04	0	0.03	0	0	0.18	0	0	0	0	0	0.1	0.21	0.04	0	0.09	0	0	0.14	0	0	0.14	0.06
AP3D1	132.88	58.28	106.14	56.91	131.1	68.05	103.77	54.46	141.49	126.31	107.81	150.57	119.47	106.29	142.49	123.64	93.71	133.58	117.21	96.71	139.44	140.53	146.78	137.45	144.48	144.48	140.13	132.13	144.23	138.63	136.43	145.31
AP3M1	43.27	19.17	17.48	5.82	39.92	23.76	16.19	4.79	41.85	25.58	13.71	45.46	27.77	15.78	43.35	27	14.06	36.78	23.57	14.38	46.65	40.18	18.34	42.11	36	20.87	41.06	47.07	41.94	46.33	50.67	41.39
AP3M2	9.7	8.32	2.69	0.97	7.43	6.77	1.77	0.65	8.36	4.22	1.98	8.85	6.5	2.37	8.9	4.93	3.08	8.09	4.13	4.57	7.15	4.52	1.97	8.56	5.02	2.02	10	5.96	3.66	8.43	6.03	4.63
AP3S1	125.33	309.86	70.96	71.8	131.19	374.78	65.32	59.83	112.76	97.69	64.06	107.67	128.8	70.23	121.8	146.42	66.43	106.33	114.63	72.61	131.49	108.18	65.19	111.66	79.36	67.66	117.07	95.98	101.04	119.95	125.04	105.52
AP3S2	21.38	6.78	6.65	4.26	15.62	5.98	4.02	3.87	18.76	10.67	4.66	20.62	11.92	5.29	16.33	8.26	5.16	16.12	11.23	6.46	18.32	9.4	3.84	16.98	7.54	4.05	19.95	16.07	9.91	17.81	12.08	12.54
AP4B1	6.05	4.56	2.13	0.54	7.3	3.52	3.39	0.36	7.26	3.51	2.11	7.71	3.43	1.51	9.16	4.21	2.02	7.6	4.73	2.22	6.35	3.43	2.09	6.8	4.07	2.11	7.61	4.99	5.51	6.82	5.22	4.56
AP4B1-AS1	0	0	0	0	0	0	0	0	0	0	0	0	0	0	0	0	0.14	0	0	0	0	0	0	0	0	0	0	0	0	0	0	0
AP4E1	15.62	5.55	11.39	5.75	13.64	5.08	9.32	4.63	14.49	9.89	9.48	15.54	9.85	10.84	13.59	7.76	8.19	11.92	8.81	10.38	15.44	18.16	18.44	14.17	20.88	26.69	15.17	16.56	19.24	15.52	14.95	20.41
AP4M1	5.36	4.75	3.41	1.72	6.18	5.11	4.22	1.47	5.05	5.23	5.5	4.33	6.84	5.16	5.28	4.91	5.32	4.35	4.15	3.93	3.71	5.6	7.13	4.55	8.99	8.54	4.4	4.2	6.93	4.11	5.06	7.46
AP4S1	3.37	1.77	1.63	0.83	3.52	2.08	1.47	0.35	4.56	2.59	1.21	5.01	2.62	1.17	3.83	2.53	2.3	4.5	2.81	2.76	3.16	3.01	1.27	5.39	3.23	1.07	4.99	4.02	4.35	4.26	5.28	2.42
AP5B1	12.2	29.38	47.45	17.84	13.25	29.5	38.19	12.79	13.31	34.55	33.16	13.36	28.82	30.42	11.46	26.69	38.99	12.5	27.46	28	14.62	37.05	53.47	15.17	33.89	63.97	11.96	18.5	25.1	12.64	19.72	27.02
AP5M1	7.4	2.7	1.77	0.74	7.78	3.36	1.64	0.48	8.12	4.29	1.36	8.65	3.31	1.89	7.49	4.18	1.65	7.74	4.01	1.92	8.29	4.9	1.74	8.02	4.45	1.9	8.01	5.68	3.48	7.55	5.67	4.68
AP5S1	4.98	5.14	4.02	1.05	3.8	6.81	3.56	0.65	7.25	7.08	3.22	5.91	7.11	3.6	6.09	7.01	3.12	5.24	7.41	4.02	7.89	10.19	10.02	7.97	17.62	9.4	8.17	8.81	8.92	7.02	9.23	7.97
AP5Z1	7.44	6.81	6.91	4.07	8.41	6.61	8.5	3.25	13.36	10.32	6.71	13.05	6.98	5.89	11.77	5.61	7.98	11.43	7.06	9.79	13.66	15.57	23.04	12.19	25.43	34.14	11.08	13.94	16.88	12.23	14.48	19.07
APAF1	8.66	6.28	0.57	0.6	7.78	7.8	0.44	0.7	6.31	4.83	0.78	6.33	8.09	1.2	5.86	5.74	0.67	5.68	4.14	0.57	7.25	5.05	1.69	7.83	4.23	1.72	7.25	6.51	5.15	7.58	8.35	5.13
APBA1	0.04	0.46	0.12	0.03	0	0.27	0.09	0.03	0	0.3	0.11	0	0.16	0.1	0.03	0.16	0.21	0.11	0.43	0.08	0.04	0	0.04	0.07	0	0	0.02	0.32	0.1	0	0.1	0.06
APBA2	0.75	0.11	0.34	0	0.71	0.06	0.3	0	0.58	0.05	0.24	0.78	0.13	0.08	1.41	0.64	0.31	0.65	0.22	0.48	1.75	0.46	0.22	0.33	0	0.06	0.77	0.23	0.29	0.69	0.25	0.23
APBA3	10.59	8.06	13.11	16.4	10.86	8.38	15.56	15.43	15.51	23.98	20.32	18.78	22.27	21.56	14.55	17.71	18.67	21.21	19.25	15.85	14.93	13.78	19.42	16.63	22.51	21.52	15.59	13.55	14.83	17.58	14.39	18.3
APBB1	32.32	1.57	0.69	0.11	27.98	0.34	0.52	0.13	39.63	2.88	0.31	34.37	3.18	0.55	32.71	3.03	0.34	38.31	2.19	0.44	47.76	7.18	2.05	49.81	2.94	1.54	44.37	7.95	10.43	43.01	9.25	7.62
APBB1IP	3.66	11.47	0.71	0.2	7.39	8.64	1.26	0	8.95	5.24	2.15	6.95	8.31	1.63	8.37	7.73	0.87	6.89	4.91	1	9.44	3.95	5.91	5.79	4.23	4.72	5.41	7.54	8.13	4.46	7.52	12.76
APBB2	25.43	4.53	6.08	9.26	23.43	3.4	3.85	6.72	19.5	8.24	3.8	18.64	9.55	3.82	18.39	7.95	3.26	17.15	7.93	2.65	20.89	19.82	5.92	20.41	18.01	4.86	23.66	22	22.29	21.8	28.7	19.3
APBB3	2.8	10.63	1.46	1.17	3.78	9.39	1.29	1.13	3.25	5.26	1	3.16	7.29	0.84	2.72	3.35	1.09	4.11	5.06	0.28	3.53	6.64	4.6	2.66	5.81	4.12	5.19	6.65	4.57	3.83	5.9	6.11
APC	8.55	3.34	3.78	1.56	10	4.13	5.27	1.79	8.05	4.26	4.39	9.3	4.72	5.24	6.67	4.31	3.47	5.72	5.37	3.82	8.67	7.16	4.31	8.49	5.14	4.8	9.16	5.56	7.42	7.65	7.13	7.05
APC2	0.09	0.01	0.04	0.03	0.02	0	0.13	0	0.03	0.03	0.07	0.05	0.01	0.04	0.05	0.07	0.05	0.04	0.06	0.08	0.05	0	0.1	0.09	0.09	0.03	0.02	0	0.09	0.04	0.02	0.04
APCDD1	1.75	0.67	0.51	0.05	1.87	0.43	0.56	0.05	0.91	0.09	0.11	1.13	0.04	0.1	0.84	0.2	0.47	0.41	0.2	0.49	0.99	0.34	1.59	1.7	0.72	2.77	0.65	0.04	0.2	0.51	0	0.27
APCDD1L	0	0	0	0	0	0	0	0	0	0	0	0	0	0	0	0	0.03	0	0	0	0	0	0	0	0	0	0	0	0	0	0	0
APCDD1L-DT	0	0	0	0	0	0	0	0	0	0	0	0	0	0	0	0	0	0	0	0	0	0	0	0	0	0	0	0	0	0	0	0
APCS	0	0	0	0	0	0	0	0	0	0	0	0	0	0	0	0	0	0	0	0	0	0	0	0	0	0	0	0	0	0	0	0
APEH	116.89	60.27	41.73	26.56	113.35	74.1	38.69	27.66	131.23	101.46	48.77	130.01	115.73	49.05	124.19	97.24	42.65	125.71	94.15	41.47	117.95	120.59	70.95	116.52	122.94	77.24	118.43	133.33	106.47	125.07	135.75	107.55
APELA	0	0	0.72	0	0	0	0.2	0	0	0	0.19	0	0	0.13	0	0	0.14	0.25	0.13	0.3	0	0.41	0.72	0.13	0.39	0.51	0	0.75	1.33	0	0.52	0.18
APEX1	342.36	136.66	56.1	12.8	356.32	157.8	54.24	14.53	331.36	149.76	60.11	368.91	193.2	63.97	328.5	184.08	60.09	342.9	182.56	76.6	318.32	203.72	78.52	326.59	159.86	65.8	316.87	289.72	236.45	266.58	240.54	201.11
APEX2	21.1	13.57	19.03	5.16	21.98	11.34	18.28	3.41	31.82	23.28	19.44	30.47	21.75	16.5	24.7	21.31	20.51	28.7	25.1	25.48	23.29	23.34	19.67	33.61	43.13	35.88	23.3	25.19	20.93	27.12	28.64	22.11
APH1A	127.52	95.11	60	26.45	126.23	100.79	66.98	21.44	136.29	93.78	57.05	141.29	113.89	70.19	128.73	93.82	53.93	117.82	103.99	56.3	132.74	143.67	100.96	129.51	135.68	111.24	124.15	179.13	155.91	127.79	179.05	157.21
APH1B	7.13	6.63	0.4	0.77	8.47	6.96	0.33	0.6	7.04	3.86	0.84	7.43	6.24	0.75	6.65	5.1	0.21	5.88	4.57	0.59	8.49	6.76	2.61	6.14	2.57	2.59	8.47	9.34	12.05	8.09	11.23	11.56
API5	138.49	47.43	37.67	10.24	133.29	52.11	36.67	10.1	126.71	78.76	37.95	138.77	85.19	40.03	117.66	78.65	36.58	101.58	71.11	39.71	126.96	79.56	54.51	114.17	81.48	58.65	121.27	98.81	91.98	116.69	102.87	103.65
APIP	33.23	27.43	4.1	3.68	42.51	27.25	3.46	3.71	27.65	18.05	2.84	39.84	26.62	5.4	33.03	23.97	5.42	36.73	21.56	5.02	40.79	30.54	6.85	33.21	26.9	6.02	33.65	42.2	31.24	30.64	40.29	39.31
APLF	0.13	0.74	0	0.05	0.34	1.15	0.12	0	0.23	0.22	0.04	0.3	0.73	0.21	0.42	0.72	0.09	0.35	0.24	0.11	0.61	0.5	0.17	0.56	1.25	0.09	0.47	0.74	0.44	0.56	0.95	0.27
APLN	0	0.28	0.13	0.03	0	0	0	0	0.11	0	0.05	0.04	0.24	0.09	0.11	0.14	0.1	0	0.1	0.09	0.16	0.7	0	0.29	0.98	0	0.21	0.3	0	0.12	0.16	0.07
APLNR	0	0	0	0	0	0	0	0	0	0	0	0	0	0	0	0	0	0	0	0	0	0	0	0	0	0	0	0	0	0	0	0
APLP1	3.77	15.04	0.58	0.29	3.33	12.31	1.14	0.24	3.23	3.2	1.56	2.3	3.15	1.03	1.99	4.28	0.69	3.2	3.72	1.18	3.38	2.85	1.71	1.72	1.29	1.4	3.27	3.85	2.53	3.76	3.36	2.51
APLP2	703.43	169.42	226.31	191.97	713.77	107.54	207.31	129.62	640.25	322.68	229.04	615.99	331.94	212.44	589.62	295.13	193.11	616.69	298.87	209.32	730.62	1095.85	511.46	596.11	864.95	476.69	654.39	973.44	841.94	609.45	1081.42	756.36
APMAP	127.98	24.51	49.65	11.55	119.97	15.32	42.18	3.94	108.14	43.81	25.86	106.37	48.09	23.46	93.96	37.05	20.06	97.39	56.98	28.98	116.07	135.55	100.48	127.42	189.54	138.29	104.13	150.75	159.47	106.82	160.61	169.17
APOA1	0.65	0	1.9	0.27	0	0.24	0.62	0	0	0	0.58	0	0	0	0	0	0.15	0	0	0	0	1.49	0.86	0	0	2.03	0	0	0	0	0	0.28
APOA1-AS	0	0	0	0	0	0	0	0	0	0	0	0	0	0	0	0	0	0	0	0	0	0	0	0	0	0	0	0	0	0	0	0
APOA2	3.93	2.37	10.35	1.76	1.49	1.42	4.67	3.76	0.7	4.77	5.26	1.01	3.77	3.28	2.07	1.77	2.94	0	4.22	5.48	5.25	1.27	2.58	6.84	1.43	8.21	0.65	0	1.56	0.78	0	0.83
APOA4	0	0	0	0	0	0	0	0	0	0.13	0	0	0.12	0	0	0	0	0	0	0	0	0.37	1.47	0	0.56	1.68	0	0	0.1	0	0	0
APOA5	0.14	0	0.08	0	0	0	0	0	0	0	0	0	0	0	0	0	0	0	0	0.08	0	0.18	0.44	0	0	0.78	0	0	0	0	0	0
APOB	0	0	0	0.03	0	0	0	0	0	0	0	0	0	0	0	0	0	0	0	0	0	0	0.06	0	0	0.08	0	0	0	0	0	0
APOBEC1	0	0	0	0	0	0	0	0	0	0	0	0	0	0	0	0	0	0	0	0	0	0	0	0	0	0	0	0	0	0	0	0
APOBEC2	0	11.59	12.31	11.2	0	5.38	10.64	16.4	0.35	4.03	5.16	0.08	6.04	8.37	0.12	6.32	9.41	0.39	8	15.19	0	4.73	15.08	0	4.06	16.44	0	1.08	0.09	0	1.63	0
APOBEC3A	0	0	0	0	0	0	0	0	0	0	0	0	0	0	0	0	0	0	0	0	0	0	0	0	0	0	0	0	0	0	0	0
APOBEC3A_B	0	0	0	0	0	0	0	0	0	0	0	0	0	0	0	0	0	0	0	0	0	0	0	0	0	0	0	0	0	0	0	0
APOBEC3B	6.49	1.03	0.52	0.49	7.91	0.5	0.96	0.34	7.34	0.88	0.6	5.6	0.43	1.31	4.55	0.56	0.54	6.73	1.93	0.63	5.94	4.3	1.43	8.06	1.61	0.71	7.07	6.63	7.66	4.56	4.8	4.49
APOBEC3B-AS1	0	0	0	0	0	0	0	0	0	0	0	0	0	0	0	0	0	0	0	0	0	0	0	0	0	0	0	0	0	0	0	0
APOBEC3C	40.44	1.86	1.69	1.13	54.28	1.42	1.49	1.57	27.48	6.62	1.24	16.35	3.8	0.35	26.02	5.21	0.35	22.68	4.95	0.78	49.85	42.17	8.85	32	20.43	8.53	37.54	46.93	33.04	43.51	49.2	22.15
APOBEC3D	4.6	0.06	0.12	0.37	3.44	0.1	0.25	0.32	1.45	0.49	0.24	1.54	0.17	0.05	1.89	0.7	0.43	1.48	0.6	0.64	2.53	1.9	1.1	1.67	0.81	1.89	1.05	1	0.7	0.67	0.71	0.23
APOBEC3F	6.66	0.88	0	0.09	3.64	0	0	0	2.31	0.87	0.74	3.51	0.14	0.02	2.29	0.23	0.26	3.4	0.14	0.03	2.74	1.41	0.17	4.02	0.36	0.04	2.67	1.14	0.7	3.93	0.24	0.51
APOBEC3G	7.84	0	0	0	12.18	0.51	0.22	0	3.11	0.12	0	3.08	0.33	0.14	2.51	0.26	0	3.02	0.22	0	3.34	1.03	0.09	1.05	1.16	0.6	1.51	0.87	0.09	0.96	0.83	0.41
APOBEC3H	0.88	0.89	0	0	1.33	0	0	0	0	0	0	0.59	1.05	0	0.63	0.99	0	0.89	0.73	0	1.24	2.67	0	0.37	1.3	0	1.15	9.07	2.79	2.01	5.27	1.49
APOBEC4	0	0	0	0	0	0	0	0	0	0	0	0	0	0	0	0	0	0	0	0	0	0	0	0	0	0	0	0	0	0	0	0
APOBR	4.09	45.57	48.03	6.97	4.78	60.83	61.15	9.75	6.3	50.78	72.84	5.42	44.26	78.43	6.02	45.94	70.07	5.92	48.99	77.92	3.25	15.41	23.92	4.79	42	30.7	5.16	32.67	52.83	4.89	22.72	47.67
APOC1	169.88	974.85	182.51	122.68	138.84	737.23	184.59	132.61	94.8	451.61	213.42	88.83	419.79	212.25	115.14	505.99	187.76	90.96	389.88	177.79	122.23	272.26	276.44	91.6	281.5	305.32	58.77	84.08	122	85.53	90.94	145.39
APOC1P1	0	2.02	2.11	1.01	0.34	0.33	2.02	0.24	0	0.41	1.32	1.73	1.5	2.37	0.64	1.93	1.79	0	1.56	2.3	0.94	1.16	1.7	0.37	0.66	3.32	1.19	0.32	0	0	0	1
APOC2	0	0	0.65	0	0	0	0	0	0	0	0	0	0	0.23	0	0	0	0	0	0	0	0	0	0	0	0	0	0	0	0	0	0
APOC3	0	0	2.37	0	0	0	0.52	0	0	0	0	0	0	0.32	0	0	0	0	0	2.19	0	0	14.72	1.48	2.29	15.72	0	0	0.41	0	0	0.66
APOC4	0	1.11	0.73	0	0	0	0.8	0	0	0.43	0.17	0	0	0	0	0	0	0	0.76	0	0	0	0	0	0.9	0.42	0	0	0	0	0	0.52
APOC4-APOC2	0	0	0	0	0	0	0	0	0	0	0.13	0.07	0	0	0	0	0	0	0	0	0	0	0	0	0	0	0	0	0	0	0	0
APOD	14.8	3.8	3.68	2.16	4.5	0.27	0	0.44	2.62	0.26	0.66	0	0.23	0	0	0.45	0.16	0	0.23	0	1.37	0	0.78	1.4	0.82	0.51	1.48	0.4	0.78	0.29	0	0.63
APOE	112.82	85.08	48.74	38.83	82.85	40.75	43.75	39.7	89.45	128.2	96.8	71.26	134.62	82.78	62.87	86.49	42.36	65.01	74.48	43.67	125.77	257.88	288.64	29.65	122.37	144.71	46.95	193.22	167.8	69.61	275.8	230.52
APOF	0	0	0	0	0	0	0	0	0	0	0	0	0	0	0	0	0	0	0	0	0	0	0	0	0	0	0	0	0	0	0	0
APOH	0	0	0	0	0	0	0	0	0	0	0	0	0	0	0	0	0	0	0	0	0	0	0	0	0	0	0	0	0	0	0	0
APOL1	0	0.82	0	0	0.14	1.01	0	0	0.06	0.25	0	0	0.11	0	0.13	0.28	0	0.07	0.4	0	0.05	1.58	1.28	0.06	2.05	2.49	0.12	2.29	2.36	0.28	2.54	2.6
APOL2	6.78	7.39	3.35	1.67	6.42	9.75	1.6	0.66	9.33	7.52	4.39	8.69	7.47	4.31	9.13	8.3	1.61	8.79	7.03	2.56	8.01	10.25	3.52	7.1	16.61	8.74	7.67	13.46	18.38	12.35	16.14	20.75
APOL3	0	0.08	0	0.21	0	0.28	0	0	0	0	0	0	0	0	0	0	0.03	0	0.32	0	0	0.17	0	0.08	0.48	0.26	0	0.28	0.07	0.28	0.09	0
APOL4	0.39	0.88	5.83	11.72	0.06	0.57	3.86	1.54	0.22	1.02	3.46	0.16	0.82	5.35	0.06	0.33	1.98	0.11	0.59	3.83	0	0.2	0.3	0	0	0.21	0.1	0.96	1.63	0	0.32	1.24
APOL5	0	0	0	0	0	0	0	0	0	0	0	0	0	0	0	0	0	0	0	0	0	0	0	0	0	0	0	0	0	0	0	0
APOL6	0.14	4.77	0	0.06	0.27	7.39	0.07	0.01	0.54	2.72	0.12	0.36	5.02	0.16	0.31	4.47	0.05	0.24	2.37	0	0.16	3.7	1.21	0.18	3.33	2.85	0.09	2.73	3.27	0.15	3.32	3.83
APOLD1	0.26	0.1	0.12	0.11	0.24	0.08	0.03	0.16	0.04	0.04	0.09	0.16	0.03	0.04	0.19	0.13	0.29	0.33	0	0.06	0.42	0.24	0.14	0.4	0.39	0.04	0.21	0.32	0.2	0.33	0.11	0
APOM	1.91	0.29	0.28	0	1.44	0	0	0	3.71	0.66	0	1.45	0.3	0.2	3.07	0	0	1.1	0	0	1.52	1.24	0.25	0.6	1.76	0.66	0.95	0.52	1.01	2.26	2.69	1.62
APOO	25.22	10.95	3.43	4.23	23.27	9.83	4.35	4.16	27.2	12.02	9.75	29.2	16.96	8.98	28.09	11.76	10.23	27.17	10.21	9.11	29.98	12.31	6.82	38.66	16.43	5.48	30.88	12.56	7.68	26.49	16.38	9.01
APOOL	22.52	9.83	9.29	7.9	20.88	9.74	9.26	4.59	21.34	14.66	10.08	22.77	16.8	10.36	17.71	12.76	10.74	16.76	11.02	10.78	23.86	13.92	7.58	20.99	13.89	8.51	20.87	18.69	15.45	21.22	19.17	18.51
APOOP5	0	0	0	0	0	0	0	0	0	0	0	0	0	0	0	0	0	0	0	0	0	0	0	0	0	0	0	0	0	0	0	0
APP	263.13	298.26	244.55	196.7	270.54	372.11	298.28	189.5	287.3	413.35	334.6	261.6	418.76	342.3	267.24	372.06	288.39	253.48	393.22	303.32	294.44	490.88	169.57	272.74	543.41	218.29	281.17	533.76	337.51	293.09	618.87	331.07
APPBP2	7.44	11.41	24.21	7.33	9.41	10.93	25.13	5.96	7.5	13.99	18.56	7.7	9.16	19.73	8.48	12.23	25.42	8.69	14.49	26.22	9.47	32.02	75.32	6.25	36.45	77.09	8.38	16.86	29.41	7.89	21.59	27.75
APPL1	27.83	10.48	4.7	4.16	30.45	13.98	6.11	4.27	28.61	15.48	5.09	32.01	18.51	5.5	26.22	15.32	4.93	25.01	14.94	5.54	31.12	21.86	7.11	31.01	18.91	6.27	30.68	25.95	23.16	27.25	24.64	23.01
APPL2	13.11	17.28	9.12	6.09	15.62	17.77	6.32	4.28	15.41	13.44	6.01	13.89	15.27	6.16	12.53	14.68	6.62	15.83	14.36	9.49	16.84	20.97	11.48	16.37	27.18	17.79	14.8	22.04	14.68	14.6	23.08	18.49
APRT	238.5	171.66	115.48	39.16	248.09	255.85	125.68	65.25	304.13	238.45	138.29	336.2	259.41	128.91	270.21	249.69	129.9	278.66	287.96	126.05	251.15	245.99	153	263.39	197.59	131.82	294.92	260.32	209.52	286.36	242.48	196.09
APTR	6.34	3.01	3.24	0.69	4.81	2.35	1.57	0.92	5.19	3.19	2.95	5.61	5.5	2.16	7.05	4.44	2.78	6.6	5.64	4.24	5.78	2.07	1.46	4.79	1.71	1.55	5.65	3.81	2.22	4.89	2.86	4.02
APTX	50.47	18.71	22.83	8.81	49.29	19.28	19.67	8.22	53.45	30.15	22.79	57	27.92	25.14	55.25	31.84	21.38	50.96	28.6	26.85	48.74	27.56	18.38	45.96	22.28	17.1	49.82	31.27	24.35	55.29	29.93	21.48
AQP1	0.2	0	0	0	0	0.13	0	0	0	0	0	0.1	0	0	0.12	0	0	0	0	0.06	0.11	0.07	0.11	0.13	0	0	0.17	0.05	0	0.16	0	0
AQP10	0	0	0	0	0	0	0	0	0	0	0	0	0	0	0	0	0	0	0	0	0	0	0	0	0	0	0	0	0	0	0	0
AQP11	1.59	20.01	12.87	10.67	2.85	16.82	15.83	8.39	1.81	15.03	32.15	2.2	10.42	24.16	2.19	11.58	27.43	3	11.28	30.43	3.1	13.54	41.9	1.9	28.63	47.36	2.44	22.95	36.25	3.05	17.31	31.44
AQP12A	0	0	0	0	0	0	0	0	0	0	0	0	0	0	0	0	0	0	0	0	0	0	0	0	0	0	0	0	0	0	0	0
AQP12B	0	0	0	0	0	0	0	0	0	0	0	0	0	0	0	0	0	0	0	0	0	0	0	0	0	0	0	0	0	0	0	0
AQP2	0	0.71	0.4	0	0.27	0.52	0.58	0	0.12	4.69	1.79	0.27	2.58	0.97	0.13	4.45	0.58	0.05	4.39	0.14	0	0	0.28	0	0	1.29	0	0.13	0.4	0	0.04	0.4
AQP3	137.86	15.31	33.03	69.59	101.71	11.95	23.06	103.84	35.47	18.46	23.64	23.55	15.59	19.72	23.13	20.9	45.42	35.37	25.61	45.52	61.59	295.2	243.32	71.91	474.71	409.08	24.68	136.33	47.08	22.86	122.42	34.47
AQP4	0	0	0	0	0	0	0	0	0	0	0	0	0	0	0	0	0	0	0	0	0	0	0	0	0	0	0	0	0.02	0	0	0
AQP4-AS1	0	0	0	0	0	0	0	0	0	0	0	0	0	0	0	0	0	0	0	0	0	0	0	0	0	0	0	0	0	0	0	0
AQP5	0.19	0	0	0	0	0	0	0	0.13	0	0.11	0	0	0.54	0	0	0.09	0	0	0	0	0	0.3	0	0	0	0	0	0	0	0	0
AQP6	0	0	0	0	0	0	0	0	0	0	0	0.1	0.06	0	0.14	0	0	0	0	0	0	0	0	0	0	0	0	0	0	0	0	0
AQP7	0.27	0.29	0	0.04	0.14	0.31	0.06	0.03	0	0.37	0	0.28	0	0	0.06	0.14	0	0	0.06	0.13	0.14	0.61	0.47	0.17	0.6	0.81	0	0	0	0	0.13	0
AQP7P1	0	0.05	0	0	0	0	0	0	0.17	0	0	0	0	0	0.06	0	0	0	0	0	0	0	0	0	0.06	0	0	0.04	0.08	0.06	0.06	0
AQP7P3	0	0	0	0	0	0	0	0	0	0	0	0.82	1.52	0	0	0	0	0	0	0	0	0.51	0	0	0	0	0	0.86	0	0	0	0
AQP8	0	0	0	0.09	0	0	0	0	0	0	0.13	0	0	0	0.15	0	0	0	0	0	0	0.14	0	0.27	0	0	0.14	0	0	0	0	0
AQP9	0	0.4	0	0.04	0	1.27	0	0.04	0	0	0	0	0	0	0	0	0	0	0	0	0	0	0	0	0	0.07	0	0	0	0	0	0
AQR	23.79	5.51	6.38	2.2	20.99	6.24	7.51	1.7	21.94	11.41	6.2	23.33	14.39	7.63	18.75	10.6	5.63	16.89	12.14	5.47	21.92	14.4	7.88	22.46	13.44	8.68	21.47	16.26	16.52	18.48	16.59	14.71
AR	0.02	0.03	0	0.08	0.03	0	0	0.14	0.06	0.05	0	0.05	0	0	0.02	0	0.01	0.02	0	0.06	0.06	0	0	0.01	0	0	0.06	0.1	0.05	0.02	0.26	0.02
ARAF	46.52	32.06	31.55	21.69	44.22	35.25	38.38	19.57	54.65	50.12	37.51	48.12	45.85	32.17	55.33	46.26	35.24	58.28	43.27	35.07	49.28	55.12	51.89	89.21	127.47	101.41	61.52	66.19	53.2	45.54	58.6	42.1
ARAP1	17.49	25.16	6.32	16.66	16.85	15.19	7.15	10.35	16.59	14.29	6.5	17.24	17.72	7.66	16.43	13.88	7.34	20.63	13.32	8.93	18.12	29.41	14.14	14.53	34.71	21.49	19.48	36.98	29.03	19.05	36.07	25.68
ARAP1-AS2	0	0	0	0	0	0	0	0	0	0	0	0	0	0	0	0.09	0	0	0.18	0.08	0	0	0	0	0	0	0	0	0.08	0	0	0
ARAP2	1.05	0.27	2.31	1.52	0.89	0.21	1.92	1.07	1.88	0.89	0.91	1.85	0.7	0.69	2.58	0.55	1.39	1.93	0.72	1.79	2.44	1.63	0.85	2.4	1.23	0.96	3.52	1.44	1.92	3.24	1.65	2.03
ARAP3	3.17	0.14	0.6	2.04	2.34	0	0.51	1.1	0.65	0	0.24	0.78	0.06	0.39	1.13	0.23	0.81	0.98	0.03	0.67	2.18	0.03	0.29	1.61	0.14	0.35	1.32	0.03	0.05	1.26	0.03	0.08
ARC	0.17	0	0	0	0.13	0	0.05	0	0	0	0	0.04	0	0.14	0.25	0	0.11	0.2	0.05	0.2	0.49	0	0.18	0.05	0	0.18	0.4	0.14	0.45	0.27	0	0
ARCN1	110.84	86.59	110.43	54.29	103.08	111.56	107.21	47.97	113.54	114.3	86.98	108.74	106.47	88.85	94.53	96.73	76.16	94.72	99.13	76.67	112.69	113.9	148.37	116.5	111	147.97	102.89	101.98	152.53	104.67	102.42	158.87
AREG	0.46	0	0	0	0.35	0	0	0	0.82	0	0.14	0.24	0	0.28	1	0	0.1	4.35	0	0	1.35	0.15	0	1.02	0	0	6.35	0.51	0.49	2.92	0.98	0.2
AREL1	17.8	10.72	12.94	8.13	16.51	13.69	12.33	7.92	22.06	19.6	12.46	23.18	20.61	14.13	16.34	17.33	11.75	15.81	17.32	13.97	18.73	21.33	13.85	18.28	21.09	17.53	19.26	20.45	17.41	19.85	21.35	17.4
ARF1	561.4	393.2	421.24	191.23	530.87	371.87	449.95	181.77	585.55	459.41	404.14	603.48	437.66	412.82	606.88	466.63	369.88	596.01	489.94	360.57	610.26	467.88	596.5	599.8	457.01	612.19	641.07	471.44	528.18	655.02	490.38	570.09
ARF3	184.02	123.25	82.92	35.89	203.35	134.64	82.9	34.53	216.19	157.46	78.19	211.14	176.93	86.15	180.31	147.12	68.62	174.47	137.08	72.51	231.57	181.74	135.04	225.87	173.59	152.82	230.27	175.48	168.94	220.87	187.11	172.13
ARF4	297.76	465.3	335.25	101.43	307.86	535.18	324.08	66.98	309.28	363.93	314.4	309.45	329.44	337.17	322.9	379.36	297.72	319.81	378.5	307.1	353.24	391.59	528.05	323.11	373.57	520.38	309.15	312.86	443.71	310.69	330.68	446.98
ARF4-AS1	1.17	2.12	0	0	0.89	0.84	0	0.31	1.06	0	2.1	2.14	0.95	0.31	0	0	0.32	1.77	0.46	1.69	0.4	0	0.79	0.95	0	0	0	0.41	0	0.93	0	0
ARF5	183.15	204.74	40.29	24.32	206.23	190.92	45.84	22.04	286.25	198.68	54.04	261.93	249.37	52.07	246.12	206.88	49.43	237.22	210.79	61.01	263.47	258.45	112.42	281.09	233.79	113.82	275.9	336.76	296.8	288.69	341.05	311.27
ARF6	136.27	70.38	83.28	32.88	126.44	66.69	78.7	30.87	125.91	92.56	96.61	125.99	86.5	94.11	110	80.15	66.22	100.44	82.91	60.1	129.21	148.73	192.25	137.68	173.04	208.96	127.17	106.71	122.39	112.74	103.87	121.5
ARFGAP1	53.03	66.33	69.26	51.36	60.65	67.25	54.61	42.17	61.71	62.35	53.42	63.17	62.05	53.37	69.79	59.23	64.23	71.7	64.49	67.63	68.64	63.78	85.04	63.1	65.38	85.14	71.84	65.68	82.37	71.42	70.59	88.24
ARFGAP2	54.76	31.33	25.52	15.22	46.79	33.13	23.11	11.02	59.61	39.21	26.41	61.01	47.66	28.84	57.99	44.24	22.12	58.88	51.97	26.03	53.51	57.83	46.31	45.53	69.47	56.12	54.56	73.6	57.39	50.1	62.28	49.67
ARFGAP3	27.14	38.84	28.24	24.82	23.8	49.99	32.58	25.15	21.4	36.64	35.01	23.38	36	35.55	28.17	39.73	26.1	24.25	29.21	27.61	25.87	27.43	37.47	26.4	29.35	32.27	24.36	26.62	42.7	23.28	28.01	40.3
ARFGEF1	33.43	20.65	24.24	14.46	30.22	26.67	22.07	10.39	29.06	24.79	20.74	34.31	30.83	23.5	24.4	22.78	17.81	21.81	20.34	18.51	34.59	35.07	26.44	34.68	31.4	32.22	31.04	30.06	32.09	32.02	30.15	32.26
ARFGEF2	19.58	10.12	23.76	14.83	17.34	12.88	24.16	11.54	19.65	21.26	24.84	22.43	21.14	24.45	15.68	15.7	22.03	14.13	18.68	22.74	22.02	25.47	20.83	20.03	30.94	22.9	19.22	23.27	25.74	18.33	23.85	25.48
ARFGEF3	2.22	0.31	1.03	0.24	3.45	0.28	1.84	0.44	4.91	1.96	1.69	5.75	2.12	2.13	3.47	1.2	1.29	2.76	2.29	1.21	4.07	4.37	3.77	3.14	2.48	1.92	5.53	7.87	8.97	4.75	7.08	8.12
ARFIP1	38.93	38.68	19.2	10.88	41.79	45.41	27.74	11.71	42.73	34.48	23.8	41.59	31.01	27.11	42.09	37.79	25.89	40.58	31.3	28.5	44.95	33.3	39.16	41.06	28.8	35.94	40.43	34	36.79	33.26	30.11	35.48
ARFIP2	36.57	21.8	52.92	13.08	43.38	22.54	61.29	14.06	46.01	54.94	51.55	53.88	44.56	49.67	45.44	50.21	51.51	51	52.35	49.99	51.92	45.9	72.26	45.58	51.5	67.53	49.68	46.54	65.33	43.31	42.28	54.63
ARFRP1	13.82	19.76	4.22	4.34	22.25	19.96	7.72	5.16	28.57	18.37	5.22	25.91	22.14	6	27.31	16.86	5.71	29.55	17.17	5.87	25.17	22.53	12.52	26.67	28.08	12.99	29.59	29.39	18.13	30.51	24.61	20.68
ARG1	0	0	0	0	0	0	0	0	0	0	0	0	0	0	0	0	0	0	0	0	0	0	0.25	0	0	0	0	0	0	0	0	0
ARG2	47.37	3.09	33.87	16.54	53.33	1.13	36.7	6.7	30.57	15.79	30.75	32.91	12.97	34.82	26.16	14.06	25.17	24.28	14.33	17.34	43.77	11.95	18.19	34.19	7.4	10.39	37.65	12.7	24	27.02	10.2	12.2
ARGFX	0	0	0	0	0	0	0	0	0	0	0	0	0	0	0	0	0	0	0	0	0	0	0	0	0	0	0	0	0	0	0	0
ARGFXP2	0	0	0	0	0	0	0	0	0	0	0	0	0	0	0	0	0	0	0	0	0	0	0	0	0	0	0	0	0	0	0	0
ARGLU1	46.33	22.1	16.48	8.74	48.12	15.88	23.83	7	38.6	29.13	23.84	46.44	28.33	23.86	38.97	24.18	25.57	44.87	29.99	28.86	31.48	35.49	43.43	38.95	39.34	41.9	39.52	40.5	36.45	37.66	34.61	40.74
ARHGAP1	37.33	47.91	23.83	10.87	36.15	49.4	21.83	8.41	48.51	48.67	26.7	50.92	50.82	25.86	51.45	49.6	21.73	51.9	45.12	22.85	44.37	75.57	50.48	39.52	94.3	58.47	51.78	65.04	65.13	47.39	69.72	73.98
ARHGAP10	34.67	36.53	11.19	2.92	28.84	46.11	11.5	1.3	30.53	18.83	9.94	30.5	23.03	10.35	32.89	25.72	7.33	30.27	22.04	8.43	28.88	30.1	18.67	24.86	28.07	23.3	29.03	36.58	47.25	29.86	39.63	50.07
ARHGAP11A	54.04	6.25	4.57	0.49	44.36	3.03	6.32	0.05	46.58	22.39	5.22	51.28	29.86	4.89	44.59	20.37	2.17	36.7	18.36	1.92	48.17	29.21	5.33	46.76	16.3	3.7	55.75	32.58	18.85	48.27	25.72	20.81
ARHGAP11A-SCG5	1.07	0	0	0	0	0	0	0	0.24	0	0	0	0	0	0	0	0	0	0	0.05	0.5	0	0	0	0	0	0	0	0	0.25	0	0
ARHGAP11B	8.18	1.57	0.78	0.07	9.74	0.68	1.23	0	6.92	3.95	1.92	9.5	6.55	1.42	11.35	3.51	0.52	6.93	3.5	1.23	9.23	7.71	2.47	7.93	8.7	1.18	10.49	10.71	5.04	11.63	5.92	5.75
ARHGAP12	18.53	7.72	9.84	2.7	14.96	5.52	13.8	3.22	10.62	8.36	8.63	13.4	8.09	10.52	10.82	6.61	10.83	11.45	7.01	10.8	14.2	13.8	19.07	13.63	20.96	31.8	12.67	9.1	11.77	13.82	10.14	11.09
ARHGAP15	0	0	0	0	0	0	0	0	0	0	0	0	0	0	0	0	0	0	0	0.09	0	0	0	0	0.12	0	0	0	0	0	0	0
ARHGAP17	58.36	62.12	69.7	26.47	55.35	76.95	107.69	20.14	54.05	80.51	108.18	50.68	82.49	111.89	48.11	82.87	99.79	46.34	81.41	117.36	50.27	72.23	68.65	51.4	63.55	41.53	49	63.19	48.86	50.91	76.33	56.02
ARHGAP18	42.58	10.39	89.9	8.92	64.65	10.17	101.33	7.42	50.08	47.55	91.09	45.79	30.52	89.79	42.09	36.16	78.95	39.18	47.33	84.17	48.89	85.44	119.09	47.16	110.26	119.79	43.85	76.52	91.27	35.52	60.94	71.8
ARHGAP19	26.3	5.93	1.76	1.91	21.96	5.78	1.96	1.26	18.49	9.91	1.8	19.73	15.99	2.41	15.76	10.68	1.02	14.53	7.58	1.95	18.42	12.12	3.3	18.21	7.08	3.83	17.89	12.27	9.33	16.11	11.35	8.76
ARHGAP19-SLIT1	0	0	0.87	0	0	0	0	0	0	0	0	0	0	0	0	0	0	0	0	0	0	0	0	0	0	0	0	0	0	0	0	0
ARHGAP20	0	0	0.25	0.03	0	0.03	0.25	0.04	0	0.06	0.02	0	0	0.1	0	0.08	0.02	0	0.08	0.07	0	0.05	0.51	0.03	0.06	0.56	0	0.02	0.77	0	0.09	1.07
ARHGAP21	43.47	21.99	42.08	12.07	42.93	25.01	44.75	11.96	44.41	38.94	34.04	48.12	42.38	32.53	41.22	35.96	25.51	44.18	35.41	26.03	40.99	45.91	28.71	41.41	47.08	29.85	53.08	69.86	67.99	48.2	70.61	65.45
ARHGAP22	0.11	0.33	0	0	0.83	0	0	0	0.31	0.54	0	0.22	0	0	0.24	0.07	0	0.69	0.07	0	0.23	0.54	0	0.27	2.4	0.15	0.22	4.02	1.04	0.34	5.32	1.16
ARHGAP22-IT1	0	0	0	0	0	0	0	0	0	0	0	0	0	0	0	0	0	0	0	0	0	0	0	0	0	0	0	0	0	0	0	0
ARHGAP23	41.48	11.36	7.25	1.06	45.43	3.56	4.42	2.05	51.03	24.61	3.27	49.75	26.74	2.41	49.17	25.13	2.62	49.11	25.4	2.53	66.88	117.24	62.14	61.93	125.39	72.9	64.75	78.79	57.9	56.85	74.9	38.6
ARHGAP24	1.23	4.26	10.53	5.88	1.32	4.26	7.26	3.24	3.44	8.11	9.41	3.18	5.33	10.93	2.98	6.51	7.81	3.4	6.6	6.45	2.89	9.86	13.96	2.8	11.54	15.64	3.06	2.57	3.83	1.44	1.96	6.12
ARHGAP25	0.47	0.23	0.05	0.15	0.14	0.14	0	0	0.27	0.2	0	0.24	0.42	0	0.14	0	0.09	0.97	0.06	0.05	0.39	0.43	0.05	0.65	0.35	0	0.51	0.1	0.15	0.22	0.07	0
ARHGAP26	4	0.76	2.9	3.66	2.82	0.5	2.68	1.4	4.7	1.47	3.01	4.91	2.05	2.39	4.08	1.53	2.78	4.05	1.71	3.44	5.83	4.22	1.78	6.16	3.56	1.87	5.62	3.35	5.87	6	4.85	5.62
ARHGAP26-AS1	0	0	0	0	0	0	0	0	0	0	0	0	0	0	0	0	0	0	0	0	0	0	0	0	0	0	0	0	0	0	0	0
ARHGAP26-IT1	0	0	0	0	0	0	0	0	0	0	0	0	0	0	0	0	0	0	0	0	0	0	0	0	0	0	0	0	0	0	0	0
ARHGAP27	24.36	15.58	42.59	9.68	29.43	17.48	48.23	9.58	39.83	43.75	42.8	36.85	32.78	40.65	36.68	29.79	43.54	34.02	40.21	46.42	39.63	78.64	84.24	43.82	78.02	92.88	37.27	79.71	69.84	40.25	77.89	72.77
ARHGAP27P1	2.91	8.12	0.7	1.53	2.49	6.22	1.2	1.75	2.24	6.02	1.27	2.43	6.38	1.96	2.52	3.91	2.17	3.78	2.18	1.48	2.43	6.48	8.03	3.48	8.11	9.08	2.56	4.15	4.12	2.21	3.26	3.42
ARHGAP27P1-BPTFP1-KPNA2P3	1.65	2.8	0.65	0.63	2.85	3.14	1.03	0.39	1.15	1.92	1.36	1.57	3.17	0.88	2.81	1.34	0.88	1.67	2.2	1.47	2.6	5.82	4.25	2.34	6.84	4.35	3.13	5.14	4.58	2.05	5	3.21
ARHGAP27P2	0.66	0.89	0	0.07	0.87	3.28	0.21	0.13	0.35	0.57	0.1	0.5	0.1	0.07	0.71	1.32	0.44	0.51	0.1	0.66	0.43	0.21	0.34	0	0.37	0.23	0.33	0.09	0	0.26	0.23	0
ARHGAP28	61.8	6.76	1.47	0.19	59.72	5.78	0.35	0.05	40.73	7.05	0.7	45.61	12.99	0.99	36.92	7.52	0.34	32.66	7.32	0.52	39.63	16.08	5.64	30.79	10.86	3.7	35.73	13.41	18.48	42.52	22.16	26.25
ARHGAP29	32.23	6.96	2.47	1.41	33.2	5.52	1.59	0.77	25.74	6.99	1.65	24.76	10.15	1.84	23.95	8.09	1.28	21.78	5	1.22	27.99	17.09	7.01	25.49	13.2	7.22	31.86	13.03	21.33	27.35	15.27	20.05
ARHGAP30	1.1	1.9	0.42	1.16	1.18	3.41	0.88	0.54	1.32	1.68	0.87	1.06	1.56	0.78	1.1	1.21	1.2	0.73	0.45	1.2	2.01	1.62	2.8	1.35	1.33	3.84	1.21	1.71	1.02	1.77	1.95	0.99
ARHGAP31	1.91	8.52	0.62	0.09	1.39	16.51	0.71	0.08	2.13	13.92	1.05	2.03	16.5	1.33	1.79	14.88	0.21	1.58	11.68	0.22	2.21	4.35	4.05	2.18	3.74	3.21	2.7	0.53	2.25	2.41	1.02	3.5
ARHGAP31-AS1	0	0.72	0	0	0	0	0	0	0	0	0	0	0	0	0	0	0	0	0	0	0	0	0	0	0.44	0	0	0	0	0	0	0
ARHGAP32	13.32	4.11	4.27	4.79	11.65	3.55	4.7	3.03	11.19	6.79	4.5	12.52	9.43	4.41	9.81	5.16	4.11	9.64	5.01	3.75	12.51	13.75	7.59	11.17	10.75	10.03	12.44	18.37	20.13	12.07	17.37	17.35
ARHGAP33	3.86	1.82	0.1	0	2.69	1.91	0.08	0.05	1.96	0.65	0.07	2.52	1.14	0.29	1.56	0.28	0.06	1.52	0.53	0.07	1.98	0.6	0.07	1.64	0.22	0.13	2.53	1.11	0.67	1.31	0.31	0.67
ARHGAP35	21.24	0.43	0.82	0.32	19.14	0.23	1.68	0.16	16.27	0.8	0.79	18.57	2	0.97	14.77	1.51	1.06	14.53	1.06	1.17	19.25	4.28	0.69	20.45	2.45	0.76	18.59	4.79	3.76	19.65	6.23	3.01
ARHGAP36	0	0	0	0	0	0	0	0	0	0	0	0	0	0	0	0	0	0	0	0	0	0	0	0	0	0	0	0	0	0	0	0
ARHGAP39	6.02	2.1	1.89	0.13	4.69	1.89	0.96	0.22	5.47	3.39	1.7	4.98	5.16	1.68	4.99	2.89	1.78	5.68	3.14	1.53	4.4	3.21	1.46	4.29	1.77	0.9	4.09	4.01	2.7	5.7	4.08	3.09
ARHGAP4	0.15	0.83	0.13	0.03	0.76	1.02	0.43	0.12	0.27	0.8	0.18	0.08	0.53	0.43	0.5	0.52	0.65	0.42	0.1	0.49	0.28	0.65	0.28	0.48	1.77	0.42	0.15	1.68	0.16	0.36	1.45	0.78
ARHGAP40	2.28	0.05	0	0	0.13	0	0	0	0.48	0	0	0.22	0	0.03	0.06	0	0	0.6	0.05	0	0.4	2.42	0.04	0	0.63	0.18	1.36	5.47	0.45	0.73	10.47	1.08
ARHGAP42	3.58	4.62	19.34	3.77	2.9	7.16	25.31	4.89	2.36	22.25	23.15	2.31	15.02	23.39	2.05	20.19	21.28	2.18	27.74	23.46	3.8	38.29	73.46	1.28	30.86	49.6	1.85	2.86	6.11	1.23	3.64	5.37
ARHGAP44	12.21	1.43	4.82	3.08	11.03	1.61	3.02	1.86	10.92	2.65	2.84	11.77	3.3	2.77	14.74	2.52	4.07	12.17	3.45	3.65	12.94	5.42	4.55	12.64	7.18	7	14.72	7.92	6.8	14.77	9.3	6.92
ARHGAP45	23.17	42.21	19.11	14.33	21.5	50.8	20.24	14.2	30.95	58.64	23.94	33.45	57.41	26.44	30.21	50.48	16.3	26.17	36.17	13.52	35.13	52.83	91.24	42.73	71.3	98.46	28.92	13.19	26.26	34.09	21.47	27.71
ARHGAP5	27.36	23.32	12.54	4.69	25.18	24.43	12	2.97	20.96	21.44	9.89	22.77	25.15	13.34	18.7	22.21	8.69	17.94	18.64	11.04	24.74	34.39	16.92	23.25	35.79	21.96	23.01	26.58	30.54	21.34	29.75	27.8
ARHGAP5-AS1	1.99	11.5	1.27	0.09	2.52	9.15	0.14	0.44	3.12	4.93	0.52	1.7	6.7	1.35	1.91	6.67	0.59	1.21	5.97	0.26	2.34	7.62	2.32	3.19	7.07	2.29	2.51	4.84	4.09	1.04	5.6	2.07
ARHGAP6	0	0.11	0	0	0.05	0.37	0	0	0	0.09	0	0	0.16	0.03	0.05	0.23	0	0	0.2	0	0.07	0.12	0	0	0	0.04	0.04	0.07	0.07	0	0.04	0.11
ARHGAP8	141.66	36.81	50.07	45.46	154.62	21.48	58.7	29.49	153.68	51.35	63.75	167.64	54.2	66.66	166.88	44.38	85.63	175.93	51.47	83.31	193.17	163.92	125.58	191.14	203.22	171.28	147.53	168.04	208.38	161.72	177.76	195.1
ARHGAP9	0	0	0.11	0	0	0	0.11	0	0.17	0.29	0.33	0.28	0	0.1	0	0.09	0.14	0	0.2	0.06	0	0.26	0.49	0.14	0.07	0	0.17	0.24	0.18	0	0	0
ARHGDIA	454.06	202.3	257.29	68.26	434.74	202.49	368.51	77.33	552.28	346.6	316.46	627.18	351.65	340.94	625.12	339.67	346.43	620.63	337.37	341.1	580.9	364.69	361.59	625.46	371.99	340.39	674.1	415.63	362.24	735.31	441.8	403.73
ARHGDIB	515.01	664.75	24.96	2.03	588.4	1077.02	24.52	1.18	652.57	286.85	20.68	632.27	302.7	24.39	712.86	404.92	20.74	723.01	350.44	24.24	750.6	565.13	119.11	731.85	570.01	137.25	704.18	398.13	209.28	684.91	523.88	165.32
ARHGDIG	0	0	0.37	0	0	0	0	0	0	0	0.38	0	0	0.13	0	0.2	0	0	0.4	0.55	0	0.21	0	0	0	0	0	0	0	0	0.22	0
ARHGEF1	29.56	24.26	18.78	9.87	30.93	25.73	22.07	7.94	44.73	35.35	20.73	45.99	39.39	21.23	41	28.57	22.61	43	30.03	25.1	41.26	44.65	36.13	45.58	51.52	37.98	45.36	54	54.02	45.05	50.56	55.61
ARHGEF10	8.69	2.77	1.15	0.96	10	4.97	1.52	1.18	11.16	3.33	1.58	11.71	5.32	2.08	9.94	3.41	1.07	9.77	2.33	0.96	8.55	4.42	1.4	9.94	1.94	1.05	10.89	5.33	4.36	14.06	7.05	4.96
ARHGEF10L	0.67	0.28	1.36	2.59	1.27	0.35	2.55	3.96	0.84	0.66	0.79	0.97	0.48	1.26	1.12	0.96	3.55	1.5	1.14	3.62	2.23	1.5	1.59	1.56	1.83	0.79	1.48	2.79	3.57	2.51	1.91	3.09
ARHGEF11	16.39	1.31	8.33	1.89	17.47	1.74	11.09	1.48	14.76	6.69	6.26	17.2	8.19	7.29	15.57	5.35	7.21	12.98	5.88	9.16	17.68	16.83	7.45	18.53	15.85	7.17	17.33	21.67	18.18	15.95	21.03	16.99
ARHGEF12	20.01	9.37	30.89	20.44	21.54	12.86	35.49	19.08	19.84	16.65	27.41	23.15	18.29	28.82	16.45	15.28	32.22	15.06	15.55	40.5	21.95	26.65	29.71	23.04	28.29	37.67	22.62	26.85	27.67	20.27	23.9	26.53
ARHGEF15	0	0	0	0.02	0.13	0	0	0	0	0	0.03	0	0	0	0	0	0	0.05	0	0	0.09	0	0.03	0	0	0	0	0.1	0	0	0	0
ARHGEF16	3.93	55.44	13.66	18.87	7.8	92.74	18.78	15.98	8.11	18.55	10.82	8.78	21.41	10.38	7.56	23.38	16.71	7.58	15.29	16.46	6.16	7.14	14.14	7.82	8.85	17.86	7.7	11.14	11.12	7.29	10.48	11.75
ARHGEF17	16.05	7.76	3.77	2.43	15.17	9.56	4.09	2.24	17.07	14.53	4.09	18.96	14.2	4.38	16.86	9.94	3.39	16.02	10.79	4.68	18.16	23.07	6.53	15.45	19.19	5.4	19.95	19.71	16.35	17.4	19.15	14.58
ARHGEF18	27.69	7.35	7.76	4.18	31.78	6.33	8.42	3.22	32.85	14.43	6.69	35.39	21.97	7.73	33.25	16.46	7.9	33.67	13.36	8.44	34.96	24.96	13.1	35.11	18.4	16.83	38.39	45.14	45.18	35.96	48.34	44.93
ARHGEF19	0.82	2.35	0.42	0.36	1.42	2.5	1.07	0.2	2.47	2.14	0.62	2.18	2.17	0.75	2.38	1.66	0.47	2.41	1.51	0.52	2.09	1.75	0.59	1.73	1.45	0.67	1.55	0.86	0.95	3.46	1.63	0.7
ARHGEF2	30.26	61.21	34.97	7.22	29.85	85.59	29.38	6.19	28.43	45.04	21.76	26.53	55.61	20.69	31.58	46.87	21.88	29	40.73	33.22	33.29	51.2	33.69	31.54	55.14	33.42	33.42	27.53	39.99	28.41	40.2	37.74
ARHGEF25	2.48	0.44	0.12	0	2.04	0.16	0	0	1.62	0.23	0	2.29	0.95	0	1.02	0.49	0	1.61	0.14	0	1.99	0.4	0.18	2.05	0.3	0.08	1.49	0.85	1.11	1.02	0	0.38
ARHGEF26	1.81	0.2	1.84	1.51	2.28	0.03	1.28	1.16	1.06	0.82	1.22	0.95	0.38	1.06	0.89	0.38	0.85	0.52	1.04	0.87	0.77	0.06	0.32	1.65	0.28	0.3	1.93	0.26	0.2	0.93	0.13	0.2
ARHGEF26-AS1	0.1	0.06	0.33	0.08	0	0	0.24	0.04	0	0	0.23	0.05	0	0	0.42	0	0.31	0	0	0.28	0.62	0	0	0	0	0	0.2	0.11	0	0.23	0	0.08
ARHGEF28	0.05	0	0.09	0.23	0.25	0.1	0.14	0.03	0.07	0.19	0.09	0.14	0.06	0.06	0.03	0.09	0.16	0.11	0.12	0.35	0.05	0.07	0.05	0.09	0.25	0	0.06	0.38	0.39	0.04	0.29	0.28
ARHGEF3	8.4	2.25	7.17	4.96	6.8	4.25	10.25	3.94	9.08	6.19	10.1	8.8	4.81	11.24	8.03	5.07	7.86	7.75	6.55	8.44	9.53	10.02	7.1	7.49	9.73	9.2	9.57	7.24	11.02	9.08	10.77	10.64
ARHGEF3-AS1	0	0	0	0	0	0	0	0	0	0	0	0	0	0	0	0	0	0	0	0	0	0	0	0	0	0	0	0	0	0	0	0
ARHGEF33	0.22	0.25	0.08	0.02	0.21	0.61	0.03	0.04	0.27	0.26	0.06	0.25	0.44	0.11	0.47	0.77	0.27	0.43	0.44	0.24	0.57	0.27	0.4	0.41	1.01	0.26	0.15	0.36	0.42	0.68	0.15	0.55
ARHGEF34P	9	2.45	10.84	6.51	11.23	7.48	11.07	4.01	11.86	13.05	9.39	13.56	12.37	11.26	9.47	10.4	7.51	8.73	11.34	7.05	12.4	19.68	11.51	14.08	23.53	15.86	14.46	23.48	22.79	13.58	22.13	22.88
ARHGEF35	23.37	17.63	7.36	5.33	22.31	22.31	9.83	4.83	22.56	19.03	7.71	23.19	22.62	8.34	20.99	17.17	8.31	23.4	15.1	9.97	14.93	18.27	10.21	24.28	34.12	20.83	23.52	25.35	28.78	23.35	34.91	32.45
ARHGEF35-AS1	0.68	0.21	0	0	0.26	0	0	0	0	0.47	0	2.1	0.86	0.28	0	0.5	0	0.27	0.21	0	0	0.66	0.39	0.86	0	1.18	2.72	0.74	0.18	2.76	1.44	0
ARHGEF37	0.05	0.21	3.58	0.47	0.45	0.29	5.79	0.21	0.21	1.03	4.24	0.18	0.37	4.21	0	0.67	3.21	0.15	0.87	3.22	0.1	1.02	7.64	0	2.16	9.13	0.13	0.62	1.42	0.15	0.69	2
ARHGEF38	0.19	0.23	0.05	0	0	0.03	0	0	0	0.13	0.23	0	0	0.18	0	0.22	0.04	0.11	0.12	0.03	0	0	0	0	0.1	0	0.03	0.39	0.49	0	0.62	0.11
ARHGEF38-IT1	0	0	0	0	0	0	0	0	0	0	0	0	0	0	0	0	0	0	0	0	0	0	0	0	0	0	0	0.58	0	0	0.76	0
ARHGEF39	5.56	1.91	0.53	0.08	7.79	1.34	1.2	0	7.13	4.16	0.63	10.5	6.45	1.3	10.35	3.94	0.45	8.33	4.65	0.7	6.32	6.81	1.27	9.9	4.1	1.43	9.5	9.22	4.99	9.79	7.21	4.5
ARHGEF4	2.16	0.73	1.31	1.41	5.03	0.52	2.72	2.21	2.85	0.97	2.4	2.02	0.54	2.05	2.73	1.14	2.99	2.44	0.59	2.47	4.65	3.14	7.15	7.38	4.65	5.52	6.81	0.76	0.93	6.53	0.93	0.65
ARHGEF40	11.64	1.8	0.6	0.41	10.45	1.61	0.65	0.05	11.89	1.39	0.65	10.72	2	0.9	9.07	1.41	0.66	8.38	1.44	0.59	13.15	2.28	2.2	17.33	1.67	1.18	11.35	2.93	0.49	10.63	2.98	1.07
ARHGEF5	14.07	9.26	15.78	8.76	15.61	11.44	17.9	6.74	22.65	23.83	16.06	19.88	21.38	15.84	17.92	17.6	13.45	19.15	15.5	12.27	19.8	30.88	15.53	20.11	38.5	24.45	24.14	27.43	31.51	21.56	35.29	33.13
ARHGEF6	0	0	0.03	0.04	0.04	0.15	0.03	0	0.14	0.07	0	0.05	0.03	0.02	0.04	0	0	0.12	0.06	0.03	0.13	0.13	0.05	0.34	0.15	0.07	0.17	0.22	0.05	0.12	0.14	0.17
ARHGEF7	34.49	31.14	16.18	2.83	33.2	47.14	16.48	2.81	33.59	24.96	13.88	32.56	24.76	14.54	31.14	21.72	14.57	31.38	23.06	16.12	30.12	32.02	16.01	32.29	34.16	20	34.03	36.08	33.58	31.43	38.31	36.82
ARHGEF7-AS1	0	0	0	0	0	0	0	0	0	0	0	0	0	0	0	0	0	0	0	0	0	0	0	0	0	0	0	0	0	0	0	0
ARHGEF7-AS2	0	0.42	0	0	0	0.17	0	0	0	0	0	0	0	0	0	0	0	0	0	0	0	0	0	0	0	0	0	0	0	0	0	0
ARHGEF9	3.22	1.08	0.49	0.84	2.42	1.37	0.3	0.43	2.93	1.29	0.41	3.71	2.01	0.55	3.08	1.16	0.72	3.08	0.94	0.69	3.53	2.52	1.08	2.17	1.88	1.43	3.24	3	1.36	3.77	2.71	1.3
ARHGEF9-IT1	0	0	0	0	0	0	0	0	0	0	0	0	0	0	0	0	0	0	0	0	0	0	0	0	0	0	0	0	0	0	0	0
ARID1A	35.74	19.27	24.46	8.12	34.42	19.52	26.53	9.23	39.32	29.08	26.57	40.48	32.92	26.78	28.72	24.94	19.22	27.86	26.59	19.2	41.93	37.07	28.24	39.25	34.92	33.62	45.21	46.04	46.44	38.19	42.98	42.33
ARID1B	8.8	3.77	10.14	3.62	8.78	4.82	12.19	3.6	11.35	11.41	12.47	10.22	11.78	12.09	7.03	9.32	8.67	7.13	8.68	8.08	10.93	18.41	20	9.39	19.81	22.66	9.48	14.93	17.33	8.93	16.02	18.87
ARID2	8.82	4.66	7.25	2.21	8.51	3.96	9.22	1.73	9.96	8.42	6.52	10.38	9.28	7.72	8.5	7.49	4.36	6.74	6.75	5.87	9.97	8.27	4.69	10.94	7.53	6.33	10.93	10.52	10.82	10.13	10.73	12.48
ARID3A	212.07	270.82	194.59	55.51	204.04	341.84	206.33	58.25	244.87	405.64	242.21	248.31	436.79	238.43	195.96	392.65	214.85	195.32	363.95	221	242.48	380.16	517.08	232.9	387.39	509.33	252.34	262.48	244.77	262.87	264.27	249.88
ARID3B	63.13	35.04	64.23	38.05	59.05	47.27	75.96	34.97	69.86	83.88	68.42	68.48	90.39	69.64	60.07	78.55	58.13	64.9	74.14	59.05	65.07	83.36	98.59	63.23	89.28	83.13	69.16	84.12	84.23	72.9	85.76	89.46
ARID3C	0	0	0	0	0	0	0	0	0	0	0	0	0	0.06	0	0	0.14	0	0	0	0	0	0	0	0.12	0	0	0.09	0	0	0.44	0.14
ARID4A	6.02	3.52	2.83	1.12	6.52	5.22	3.31	0.91	4.4	5.14	2.83	4.01	5.5	3.11	4.51	4.42	2.05	3.65	4.6	2.38	4.74	6.93	3.82	4.62	8.05	5.54	4.74	6.81	6.78	4.1	7.6	7.18
ARID4B	12.59	7.93	10.78	4.39	15.78	8.91	10.77	3.52	10.81	13.57	9.22	12.14	11.5	10.24	9.46	10.64	7.08	10.58	10.75	8.44	11.12	17.8	23.51	10.89	20.56	28.13	10.15	14.73	19.5	9.98	15.08	18.21
ARID5A	6.88	2.84	1.8	0.49	9.33	1.94	1.47	0.66	13.52	5.3	2.03	13.34	4.17	1.16	10.14	4.26	1.74	10.79	5.44	3.54	11.5	25.78	14.16	13.93	44.84	13.81	11.45	16.93	22.46	12.94	17.08	21.16
ARID5B	11.09	17.02	22.18	6.08	11.08	16.98	25.22	5.39	7.69	23.16	18.45	6.74	19.17	18.96	4.74	19.96	12.73	6.3	23.66	13.91	5.88	14.36	10.6	5.45	16.08	9.68	6.49	31.47	28.03	5.83	23.29	22.95
ARIH1	8.65	5.57	5.19	3.48	8.25	6.96	6.67	2.91	7.71	7.46	6.33	8.03	8.49	6.45	6.76	7.65	5.77	6.79	6.62	6.57	8.04	9.71	12.41	7.98	10.09	12.49	7.34	8.76	9.93	7.26	9.29	10.29
ARIH2	81.93	28.79	41.67	14.78	78.42	23.23	39.51	15.38	81.73	47.07	41.88	93.97	49.28	46.71	81.14	41.93	44.12	85.23	54.64	39.43	78.45	52.88	32.86	88.11	46.09	39.96	85.22	60.06	58.05	84.65	53.19	51.89
ARIH2OS	0.34	0	0.1	0.55	0.13	0.13	0.21	0.6	0.84	0.71	0	0.09	0.64	0	0.12	0	0.08	0.4	0.11	0	0.18	0.33	0.09	0.21	0.13	0.12	0.34	0.09	0.36	0.13	0.48	0.86
ARL1	51.66	70.65	27.65	16.11	50.09	69.1	25.95	13	47.19	47.89	31.14	44.98	47.37	31.34	52.56	54.2	27.64	48.87	47.73	23.6	51.97	61.12	44.19	45.72	45.37	43.01	47.05	47.26	55.78	48.11	54.59	57.33
ARL10	5.97	0.09	0.09	0.04	5.36	0.02	0.16	0.03	5.33	0.43	0.04	4.41	0.68	0.2	3.93	0.57	0.05	3.12	0.32	0	5.93	0.91	0.07	5.34	0.36	0.14	4.6	1.1	1.56	4.12	1.38	1.37
ARL11	2.57	4.38	1.46	1.72	2.17	3.51	1.85	1	3.09	2.23	2.09	3.63	2.01	1.68	2.87	2.07	1.69	3.12	2.63	1.98	4.14	6.02	3.69	3.92	7.06	8.16	4.56	4.57	4.96	4.48	6.07	6.62
ARL13A	0	0	0	0	0	0	0	0	0	0	0	0	0	0	0	0	0	0	0	0	0	0	0	0	0	0	0	0	0	0	0	0
ARL13B	9.01	7.54	0.46	0.35	7.5	7.8	0.62	0.13	5.31	5.04	1.24	7.89	6.55	1.2	8.43	5.46	0.56	6.65	5.22	0.99	6.67	2.21	1.09	5.93	1.4	0.76	6.28	3.45	2.4	7.66	3.23	2.26
ARL14	0	0	0	0	0	0	0	0	0.16	0	0	0	0	0	0	0	0	0	0	0	0	0	0	0	0	0	0.15	0	0	0.35	0	0
ARL14EP	8.42	5.68	1.23	0.61	9.28	6.97	2.15	0.72	9.51	5.05	0.83	9.52	5.99	2.1	8.36	4.4	2.04	10.1	6.19	3	9.74	5.97	2.44	8.26	5.39	2.39	8.59	5.86	4.22	9.76	9.04	5.78
ARL14EPL	0	1.73	0.68	0	0	15.05	1.86	0.47	0	0	1.02	0	1.09	0	0.41	1.39	1.5	0.88	0.36	0.33	0.3	0	0	0	0	1.19	0	0	0	0	0.81	0.49
ARL15	43.79	3.21	2.71	0.57	43.79	3.77	1.2	0.23	38.41	7.5	1.71	46.55	10.1	1.2	38.01	6.55	1.38	40.8	7.33	2.21	45.4	47.6	9.28	33.74	33.49	9.06	42.11	69.54	46.71	46.53	73.51	45.71
ARL16	41.59	35.07	17.73	5.68	51.61	40.34	14.55	5.22	54.03	24.85	14.44	56.76	28.5	16.78	60.87	21.77	14.1	57.62	28.79	22.81	51.73	28.8	19.14	41.47	33.59	21.66	50.8	35.45	33.03	59.35	46.65	33.6
ARL17A	18.97	8.46	7.4	3.76	6.48	3.57	2.97	0.91	5.57	8.63	2.43	6.21	8.4	2.33	6.43	4.92	1.81	5.42	5.75	1.13	4.72	4.65	1.77	5.74	4.1	1.52	5.82	7.18	5.6	5.68	7.61	4.44
ARL17B	26.76	18.3	40.95	2.63	13.65	6.58	15.24	0.83	13.78	11.03	12.78	6.98	12.74	13.92	12.1	17.16	15.45	11.64	13.87	20.16	8.52	7.88	6.69	11.38	9.93	4.47	10.02	9.11	9.41	12.48	6.85	9.53
ARL2	104.69	102.83	20.12	8.58	126.43	101.82	29.62	14.15	177.69	102.61	29.01	175.64	143.82	28.21	187.28	124.48	24.97	184.34	117.23	26.9	169.5	113.58	49.37	179.16	117.04	44.35	182.63	175.09	109.51	187.51	152.43	100.76
ARL2-SNX15	0.54	0.83	1.11	0	1.2	0	0	0	1.21	0.55	1.09	0.42	2.02	0	1.39	0.88	0.36	0.39	0.76	0.52	0.67	1.1	0.42	1.03	1.57	0.85	0.28	1.83	2.3	1.04	0	0
ARL2BP	18.52	14.59	7.54	5.26	19.45	17.96	9.39	3.49	19.72	11.99	5.1	20.48	12.6	5.07	17.82	15.38	7.84	22.38	15.84	8.18	22.48	30.78	10.14	20.04	25.79	8.92	26.17	35.52	37.5	20.52	34.76	25.69
ARL3	18.33	8.61	2.22	1.04	16.91	6.33	2.18	0.82	13.72	5.19	1.43	13.33	6.13	1.89	13.06	5.08	1.62	12.92	4	1.53	14.49	5.84	1.95	13.09	3.11	2.03	12.18	5.2	5.38	12.89	4.33	6.7
ARL4A	7.74	4.21	18.28	1.77	5.54	3.16	15.76	1.57	6.83	5.8	14.68	7.19	4.74	10.8	9.34	5.59	15.57	8.75	8.81	22.17	6.92	3.86	14.19	6.15	3.28	8.52	6.64	3.07	3.33	7.42	2.36	2.46
ARL4C	79.27	21.69	75.37	16.4	84.74	18.59	101.49	15.75	76.91	63.79	89.78	73.11	41.76	92.33	62.4	42.09	75.93	64	48.3	79.04	87.54	85.43	68.65	76.75	83.27	57.2	69.93	54.6	71.92	72.05	55.75	73.13
ARL4D	44.76	6.14	12.24	6.9	23.43	2.04	9.27	9.39	13.23	11.28	8.22	16.77	13.57	10.04	21.01	6.26	5.86	21.32	10.49	2.59	15.53	7.5	3.7	15.97	8.32	2.74	16.56	6.5	4.55	15.7	7.63	3.22
ARL5A	29.47	38.88	21.57	14.11	27.25	38.75	19.67	11.62	24.93	30.82	20.45	27.52	32.21	22.57	24.69	31	26.27	23.76	35.37	27.3	29.6	31.2	30.78	27.66	31.9	31.64	24.88	23.27	22.92	23.62	25.57	24.79
ARL5B	40.96	20.51	11.92	5.65	37.94	23.8	9.3	6.36	25.32	23.23	10.21	29.17	25.12	10.83	22.78	21.08	6.01	23.3	21.27	6.65	30.46	22.3	16.68	27.7	17.35	14.75	29.12	28.39	35.13	26.76	28.37	34.19
ARL5C	0	0	0	0	0	0	0	0	0	0	0	0	0	0	0	0	0	0	0	0	0	0	0	0	0	0	0	0	0	0	0	0
ARL6	4.86	3.68	0.9	0.12	5.48	2.37	0.85	0.02	6.37	3	0.84	6	3.86	1.06	7.42	3.19	0.61	5.82	2.59	1.39	6.45	1.69	0.53	4.2	1.44	0.58	7.26	1.9	1.24	7.54	1.62	1.26
ARL6IP1	364.08	162.42	111.67	20.52	392.11	126.11	130.48	19.53	339.71	187.09	101.38	342.12	187.88	107.45	310.6	164.96	97.89	290.3	181.16	116.97	376.14	293.23	218.78	344.05	233.36	197.58	339.68	315.6	330.31	324.85	351.23	328.62
ARL6IP4	170.21	121.93	38.9	43.98	183.04	113.53	31.14	51.13	195.66	99.18	44.48	180.19	117.69	41.19	186.98	102.62	40.79	193.98	91.8	41.93	200.98	121.8	57.63	186.32	100.16	55.84	196.81	153.35	130.65	190.58	142.13	118.83
ARL6IP5	93.41	368.2	158.58	37.88	118.54	420.15	192.63	29.64	101.23	217.67	166.68	102.27	223.73	166.71	108.93	246.46	185.46	104.88	249.98	226.2	111.97	213.31	129.74	98.92	251.49	128.56	96.65	168.87	134.69	98.72	167.58	120.89
ARL6IP6	20.93	18.14	3.53	1.17	17.05	14.5	3.39	1.14	20.96	13.05	3.16	19.63	17.79	3.96	18.4	17.78	3.04	14.28	14.44	3.8	16.98	16.18	5.52	19.57	18.3	5.51	23.1	26.5	25.12	18.22	20.07	23.74
ARL8A	32.57	30.42	11.57	18.8	43.92	29.62	13.94	21.68	38.44	24.26	17.61	35.08	23.81	16.92	39.7	23.23	18.75	40.36	16.95	18.07	37.59	24.72	8.66	52.13	30.72	13.66	38.01	45.43	42.96	49.64	58.36	57.03
ARL8B	91.96	91.21	96.47	44.66	78.04	96.49	100.19	32.7	82.26	98.77	99.11	85.5	89.22	101.24	76.47	83.56	91.15	67.82	92.97	100.69	78.66	94.5	133.4	82.36	106.26	151.56	70.24	83.75	104.78	77.34	99.16	108.23
ARL9	0	0	0.11	0.08	0	0.14	0.12	0	0	0	0	0.1	0	0.24	0	0	0	0	0	0.23	0	0	0	0	0	0	0	0	0	0	0	0
ARLNC1	0.12	0.8	1.9	5.92	0	2.11	6.14	10.13	0.08	0.08	1.76	0.06	0.81	2.38	0.17	0.28	7.7	0.18	1.1	7.93	0.29	0.23	0.31	0.58	0.43	0.56	0.44	0.06	0.74	0.09	0	0.59
ARMC1	57.4	23.18	11.25	10.07	51.43	22.48	10	7.4	44.45	19.84	12.58	49.99	25.01	12.04	45.53	22.48	12.63	42.94	22.19	11.91	41.73	26.63	12.96	43.27	27.13	12.36	48	34.62	30.09	44.09	32.32	32.13
ARMC10	29.59	18.07	12.35	7.78	14.99	7.77	5.02	3.74	13.79	9.52	4.91	14.66	9.37	4.13	11.18	7.47	5.99	11.53	8.62	7.36	11.4	9.76	5.11	13.09	12.28	6.91	15.02	10.88	10.76	13.61	14.33	10.57
ARMC12	0.65	0	0	0	0.2	0	0	0	0.15	0	0	0.22	0	0	0.47	0	0	0	0	0	0.42	0	0	0.54	0	0	0	0	0	0.21	0.15	0
ARMC2	0.4	0.76	0.08	0.05	0.55	1.13	0.41	0.13	0.88	0.61	0.16	0.88	0.96	0.35	0.91	0.61	0.12	0.78	0.67	0.15	0.28	0.47	0.1	0.95	1.04	0.27	1.1	0.65	0.52	0.57	1.02	0.84
ARMC2-AS1	0	0	0	0	0	0	0	0	0	0	0	0	0	0	0	0	0	0	0	0	0	0	0	0	0	0	0	0	0	0	0	0
ARMC3	0.51	0	0	0	0.53	0	0	0	0.07	0	0	0.26	0.19	0	0.22	0.13	0	0.24	0	0	0.16	0.13	0	0.32	0	0	0.41	0	0	0.32	0.43	0
ARMC4	0	0.08	0	0	0	0	0.06	0	0	0.14	0	0	0.04	0	0	0	0.05	0	0	0	0	0	0.11	0.06	0.15	0.38	0	0	0.05	0	0.19	0.16
ARMC4P1	0	0	0	0	0	0.05	0	0	0.04	0	0	0	0	0	0	0	0	0	0	0	0.1	0	0	0	0	0	0	0	0	0.1	0	0.05
ARMC5	4.96	3.17	3.62	0.52	4.78	4.04	6.16	0.71	5.88	5.26	3.31	5.66	3.87	4.1	5.31	4.93	5.53	6.4	6.14	6.63	5.71	7.62	9.25	6.99	11.48	11.04	7.25	11.36	9.07	7.32	9.48	9.4
ARMC6	42.84	10.09	12.59	2.97	46.5	11.8	16.36	3.27	59.01	22.2	12.08	70.21	28.29	14.53	65.11	28.73	14.74	58.29	31.3	14.65	57.27	34.39	18.97	66.45	32.07	20.05	67.9	38.77	30.45	72.87	36.5	26.61
ARMC7	15.1	9.18	9.09	5.28	20.97	8.17	10.26	5.08	27.48	16.04	8	23.39	13.24	8.57	26.49	14.99	9.47	26.54	16.34	8	25.12	19.51	10.3	34.35	25.86	12.56	28.8	25.78	18.54	29.72	23.57	18.14
ARMC8	20.62	14.67	10.86	5.59	25.6	15.77	10.16	4.9	25.43	21.74	10.13	25.1	20.55	9.52	24.75	19.17	8.69	21.76	17.27	9.87	25.3	24.79	16.31	22.66	20.92	17.55	25.57	23.03	20.74	23.99	25.14	21.39
ARMC9	26.49	6.36	2.52	2.28	25.76	6.52	3.86	1.88	24.04	6.27	4.33	22.88	7.08	3.85	21.94	5.17	4.34	25.33	6.44	3.44	23.47	5.25	2.8	23.88	5.66	1.27	23.08	9.91	7.42	21.01	11.69	6.28
ARMCX1	12.76	13.74	2.94	2.15	3.08	2.55	0	0.38	0.09	0	0.07	0.31	0.08	0	1.33	0.15	0.28	0.67	0	0.14	2.07	0.4	0.26	6.84	4.39	4.58	0.9	0.47	0.39	1.74	0.09	0.63
ARMCX2	4.56	2.04	0.73	1.81	0.42	0	0	0	0	0	0	0	0	0	0.26	0	0.04	0	0	0	0.43	0	0.05	0.45	0	0	0.3	0	0	0	0	0
ARMCX3	47.92	27.32	30.49	12.37	21.5	7.65	10.46	3.73	3.78	1.73	1.03	2.46	1.3	0.71	37.51	23.03	22.36	37.43	22.11	24.09	55.39	56.22	48.69	59.29	53.2	60.03	15.21	11.8	14.89	8.65	8.09	9.9
ARMCX4	2.13	1.02	0.2	0.06	1.77	0.83	0.16	0	1.2	0.49	0.11	1.36	0.56	0.14	1.45	0.34	0.18	1.82	0.24	0.07	2.35	0.89	0.52	2.83	1.11	0.65	1.43	0.53	0.49	1.06	0.53	0.7
ARMCX5	10.96	2.19	0.43	0.08	9.66	1.57	0.12	0	7.68	1.89	0.06	9.98	4.23	0.29	9.14	4.25	0.19	9.17	4.13	0.61	9.74	5.96	1.55	11.9	5.9	1.98	11.19	7.42	5.5	9.77	6.48	7.27
ARMCX5-GPRASP2	0.74	0.55	0.23	0.04	1.2	0.16	0.09	0.03	0.71	0.81	0.05	0.57	1.11	0	1.44	0.16	0.23	0.98	0.23	0.1	0.62	1.04	0.18	1.29	2.63	0.8	2.21	1.55	0.5	0.33	1.33	0.29
ARMCX6	40.38	26.62	22	8.92	14.11	7.41	3.62	1.56	1.33	0.68	0.39	0.54	0.21	0	0	0.41	0.3	0	0	0	51.76	48.29	33.86	74.39	50.3	30.65	8.15	4.77	4.98	45.48	30.75	33.88
ARMH1	0	0.19	0	0	0	0	0	0	0	0	0	0	0	0	0	0	0	0	0	0	0.17	0.31	0	0.2	0	0	0	0.17	0	0	0	0.27
ARMH2	0	0	0	0	0	0	0	0	0	0	0	0	0	0	0	0	0	0	0	0	0	0	0.41	0	0	0	0	0	0	0	0	0
ARMH3	14.63	10.8	9.42	2.99	12.62	13.75	9.76	2.43	14.21	15.87	9.45	13.7	13.34	8.96	14.33	13.82	7.59	14.24	14.3	9.57	14.09	15.82	10.34	15.07	18.88	12.98	13.3	16.53	14.69	12	15.75	16.69
ARMH4	0.39	0.09	0	0	0.57	0.24	0.07	0	0.15	0.52	0.06	0.34	0.16	0.06	0.32	0.02	0.05	0.13	0.02	0.06	0.26	0.02	0.08	0.31	0.07	0	0.75	0.04	0.04	0.03	0	0
ARMS2	0	0	0	0	0	0	0	0	0	0	0	0	0	0	0	0.24	0	0	0	0	0	0	0	0	0	0	0	0	0.21	0	0.28	0
ARMT1	95.75	30.56	42.78	11.19	92	31.47	35.95	6.78	78.54	36.81	29.5	85.73	40.85	34.59	92.06	39.03	27.14	78.04	39.49	34.75	84.61	46.82	43.92	82.18	40.46	44.42	76.99	41.1	38.23	74.16	42.63	37.6
ARNT	23.17	33.98	17.08	12.01	25.44	35.32	19.38	11.57	23.37	36.51	20.86	22.75	42.2	20.42	22.33	35.24	17.35	19.53	24.93	13.57	23.22	30.1	17.65	22.05	29.72	17.12	19.64	36.2	30.14	20.37	39.13	36.45
ARNT2	0	0.11	2.31	1.6	0	0.16	3.44	1.51	0.03	0.31	1.86	0.02	0.25	3.53	0	0.32	1.29	0	0.86	4.39	0	0.12	1	0.02	0	0.05	0	0	0.02	0	0	0
ARNTL	18.05	2.34	3.72	1.94	22.23	2.17	6.98	2.45	20.3	8.26	5.5	16.51	7.41	5.38	19.7	9.22	8.26	18.66	8.42	9.51	27.21	36.5	35.42	27.11	36.05	41.66	23.54	17.15	9.05	17.14	20.48	8.34
ARNTL2	4.87	2.53	8.42	4.98	4.85	1.58	7.03	3.72	5.64	3.61	4.84	5.49	3.7	4.93	5.95	3.77	5.65	5.21	4.41	7.3	4.99	3.47	2.23	4.42	4.46	2.63	6.85	7.9	8.84	5.15	6.45	8.17
ARNTL2-AS1	0	0	0	0	0	0	0	0	0	0	0	0	0	0	0	0	0	0	0	0	0	0	0	0	0	0	0	0	0	0	0	0
ARPC1A	246.11	196.61	78.45	38.73	237.74	220.95	94.42	37.85	297.75	195.64	86.27	270.62	228.61	95.28	290.8	215.71	85.52	296.19	199.93	102.76	288.74	231.07	142.01	289.03	212.93	148.06	299.06	249.45	230.83	282.1	248.18	229.32
ARPC1B	260.4	723.24	162.06	125.25	248.81	1119.77	170.28	112.11	340.61	550.7	248.95	319.58	630.23	241.67	318.84	631.13	211.66	293.04	523.31	216.28	335.32	488.21	414.45	394.29	729.47	455.96	337.03	448.87	466.23	376.22	571.36	561.34
ARPC2	561.8	671.54	234.35	128.22	576.18	825.16	247.13	121.27	552.55	502.36	281.16	556.92	551.89	272.1	652.97	625.94	275.69	639.34	571.4	276.04	657.3	753.92	566.72	631.72	762.83	691.25	600.25	680.88	550.5	599.1	764.36	627.3
ARPC3	438.92	747.76	282.71	139.79	514.46	859.68	298.4	148.86	448.19	476.02	326.34	480.47	486.13	332.15	516.33	527.15	316.75	478.58	472.58	324.26	509.81	624.11	521.68	491.15	604.24	617.81	491.05	538.67	563.37	506.66	589.41	595.75
ARPC4	147.74	118	54.11	7.69	141.32	132.95	45.53	4.9	161.23	120.05	36.1	157.95	94.55	39.63	157.36	140.37	43.29	153.01	183.61	61.73	150.72	174.13	112.12	149.2	180.6	132.71	150.05	155.35	124.29	170.68	168.6	132.1
ARPC4-TTLL3	4.71	12.5	1.61	3	6.42	13.88	2.85	2.23	5.03	7.73	2.46	5.27	7.37	1.75	6.65	3.51	1.69	8.81	5.51	3.26	4.34	8.66	3.59	5.5	8.6	5.1	2.96	6.47	6.44	4.97	8.73	6.76
ARPC5	46.14	105.49	15.88	4.81	47.44	122.78	12.66	2.08	49.42	60.26	12.1	48.43	78.22	14.08	57.19	79.41	12.35	51.31	68.95	18.17	50.64	72.29	25.95	53.13	77.28	31.74	51.37	79.77	74.16	51.65	92.47	69.9
ARPC5L	56.7	36.15	39.72	20.61	63.5	30.07	43.84	23.45	68.73	48.2	48.94	73.51	48.01	49.32	66.95	54.12	43.07	59.74	54.71	46.24	71.24	45.44	46.76	73.08	45.59	42.58	72.14	51.93	51.89	74.64	46.81	54.31
ARPIN	8.72	10.15	0.31	0.37	9.55	8.22	0.54	0.51	8.66	7.23	0.68	9.06	8.01	0.99	8.03	6.44	0.89	7.66	5.01	0.62	8.1	8.49	1.63	7.76	5.54	1.27	9.59	15.09	8.34	9.85	18.11	9.14
ARPIN-AP3S2	1.37	2.76	0.27	0.19	1.84	1.96	0	0	2.48	0	0.29	1.8	2.38	0	2.19	2.91	0.22	3.66	0.19	0	2.03	2.75	0.05	1.92	1.7	0.05	2.37	4.41	3.5	3.49	4.63	0
ARPP19	79.22	50.65	22.84	18.34	78.26	53.23	23.99	15.54	72.45	53.2	24.16	80.99	61.9	27.36	72.66	55.99	23.97	62.5	49.76	27.47	83.03	75.61	30.27	81.15	61.06	29	88.33	90.03	85.93	89.84	103.56	93.92
ARPP21	0	0	0	0	0	0	0	0	0	0	0	0	0	0	0	0	0.03	0	0	0	0	0	0	0	0	0	0	0	0	0	0	0
ARR3	0	0	0	0	0	0	0	0	0	0	0	0	0	0	0	0	0	0	0	0	0	0	0	0	0	0	0	0	0	0	0	0
ARRB1	52.05	3.54	19.8	4.39	55.43	2.22	20.59	3.16	69.09	26.73	18.4	75.79	22.45	18.9	64.68	23.04	20.98	63.69	27.11	27.21	72.67	85.76	47.68	59.86	59.88	42.71	62.31	121.21	126.45	66.66	117.25	117.74
ARRB2	37.42	3.16	4.63	2.69	44.2	1.77	5.64	1.68	39.04	12.69	6.49	41.59	12.71	4.51	39.16	11.79	5.46	40.15	12.7	4.47	34.17	8.9	3.35	34.67	5.86	2.85	41.75	15.62	15.91	39.51	17.34	15.58
ARRDC1	28.28	29.69	22.91	18.57	34.34	29.75	20.97	15.94	36.16	37.15	27.49	34.62	33.07	30.41	35.97	29.78	23.66	44.98	28.44	16.51	42.17	54.53	20.89	41.97	79.13	28.36	42.05	71.92	59.13	44.67	75.79	65.55
ARRDC1-AS1	19.73	5.39	17.73	8	13.59	4.71	21.22	10.38	21.97	15.6	20.57	20.2	17.87	21.13	20.87	10.72	17.31	21.32	9.48	23.18	15.71	10.3	6.83	14.56	10.75	13.48	20.04	12.27	7.29	20.96	10.71	9.47
ARRDC2	1.53	6.29	3.09	2.61	2.21	6.6	3.71	3.76	1.5	3.36	2.16	0.47	5.07	3.94	0.89	3.82	2.66	1.58	3.49	3.75	1.87	2.84	2.75	2.15	4.2	3.68	1.01	2.81	2.92	1.75	3.03	4.18
ARRDC3	13.12	12	17.14	21.2	12.56	11.52	14.38	7.05	12.64	40.25	29.64	10.61	38.82	27.02	9.39	33.16	13.13	9.81	22.44	13.9	9.33	28.45	42.38	7.12	53.13	73.23	7.28	32.39	56.81	6.83	26.69	37.66
ARRDC3-AS1	0.31	0.31	0.29	0.04	0.39	0.23	0	0.16	0.29	0.5	0.24	0.47	0.96	0.29	0.29	0.06	0.46	0.4	0.32	0.3	0.48	0.27	0.32	0.57	0.53	0	0.41	0.17	0.11	0.48	0.21	0.35
ARRDC4	1.02	0.11	0.07	0.1	0.46	0.22	0.07	0	0.47	0.13	0.11	0	0	0	0.26	0	0.05	0	0	0	0.35	0.27	0.03	0.23	0	0	0.12	0	0	0	0	0
ARRDC5	0	0	0	0	0	0	0	0	0	0	0	0	0	0	0	0	0	0	0	0	0	0	0	0	0	0	0	0	0	0	0	0
ARSA	5.24	18	0.84	2.46	6.17	24.54	1.61	2.36	6.91	8.9	1.71	5.65	10.44	1.6	8.16	9.01	1.45	8.98	7.93	1.53	6.25	14.18	5.8	7.07	19.35	6.54	7.93	12.32	7.66	7.26	17.52	9.31
ARSB	3.3	2.47	1.9	0.62	3.98	3.32	1.43	0.39	6.86	4.56	1.21	7.53	6.23	1.63	6.3	5.69	2.99	6.24	5.49	3.28	7.01	7.46	3	8.61	5.48	2.64	9.46	10.46	8.43	9.16	9.22	8.47
ARSD	4.24	16.62	4.32	6.74	5.05	25.6	5.21	5.93	6.66	11.02	8.15	5.76	10.12	6.69	5.9	9.59	6.8	5.55	10.27	7.33	6.56	21.99	8.77	8.41	34.15	17.75	5.22	18.51	16.52	7.21	26.53	18.45
ARSD-AS1	0.37	0	0	0	0	0	0	0	0	0	0	0	0	0	0	0.46	0	0	0	0	0	0	0	0	0	0	0.25	0	0	0	0	0
ARSF	0	0	0	0	0	0	0	0	0	0	0	0.13	0	0	0	0	0.11	0	0	0	0	0	0	0	0	0	0	0.21	0	0	0	0
ARSG	0.54	0.89	0.09	0.09	0.55	1.52	0	0.11	1.22	0.47	0.14	1.59	0.76	0.24	1.27	0.27	0.2	1.72	0.91	0.38	1.15	0.68	0.89	0.23	0.48	0.34	0.98	0.99	0.8	1.26	0.93	0.91
ARSH	0.1	0.06	0.12	0.17	0.16	0	0.19	0.04	0.36	0.07	0.18	0.05	0.13	0.04	0.22	0	0	0.08	0.06	0.6	0.16	0.13	0	0.19	0.23	0.07	0.21	0.11	0	0.16	0.29	0.09
ARSI	0.96	0.29	0.27	0.19	1.04	0	0.15	0.03	0.85	0.22	0.09	0.78	0.05	0.23	1.45	0.1	0.14	1.07	0.1	0.19	1.48	0.73	0.34	0.95	0.3	0	2.47	0.62	1.1	2.08	0.34	0.48
ARSJ	0	0	0	0.02	0	0	0	0	0	0	0	0	0	0	0	0	0	0	0	0	0	0	0	0	0	0	0	0	0	0	0	0
ARSK	7.52	20.65	1.01	1.49	6.73	21.51	0.46	0.86	7.11	4.32	0.65	6.46	8.36	0.83	6.84	6.57	0.56	5.63	3.58	0.68	6.18	2.5	0.73	6.28	2.64	0.97	6.66	5.33	5.14	6.14	4.87	4.7
ARSL	0.81	0	0.26	0	1.44	0	0	0	0.45	0.11	0	0.34	0	0	0.1	0.17	0	0.12	0	0	0.31	0	0.07	0.36	0.41	0	0.83	0	0.22	0.37	0.19	0.65
ART1	0	0	0	0	0	0	0	0	0	0	0	0	0	0	0	0	0	0	0	0	0	0	0	0	0	0	0	0	0	0	0	0
ART3	0	0	0	0	0	0	0	0	0	0	0	0	0	0	0	0	0	0	0	0	0	0	0	0	0	0	0	0	0	0	0	0
ART4	2.34	2.78	0.19	0	2.84	2.43	0.39	0	3.3	0.29	0	2.51	0.93	0.08	2.99	0.94	0.07	5.25	0.79	0.05	4.61	8.49	5.41	3.7	7.01	4.3	3.9	0.62	5.46	3.47	2.21	2.89
ART5	0.7	0.15	0.13	0.52	0	0	0.44	0.2	0	0	0.15	0.32	0.39	0.29	0.18	0	0	0	0	0.35	0.13	0.48	0.93	0	0.58	0.55	0.17	0.76	1.76	0.4	0	1.41
ARTN	0.93	0	0	0	0.49	0	0.27	0	0.38	0.15	0.24	0.44	0	0	1.3	0.13	0.06	0.89	0	0.25	1.16	0	0	1.39	0.48	0	1.46	0	0	1.35	0.3	0
ARV1	26.35	10.79	6.65	0.95	28.3	11.64	7.09	0.91	25.88	5.87	6.86	26.76	12.31	6.23	21.6	10.09	6.45	27.57	10.71	4.88	27.24	13.16	8.24	24.14	11.59	4.96	23.05	19.24	12.39	29.03	19.04	10.04
ARVCF	3.74	1.42	3.63	0.68	4.36	2.51	6.73	0.68	4.63	4.34	6.15	6.09	5.55	8.04	7.05	3.77	6.56	6.27	5.48	6.31	8.24	11.68	7.76	5.67	6.49	4.83	8.56	11.61	6.18	9.77	16.22	4.87
ARX	0	0.11	0.15	0	0	0	0.05	0.03	0	0.24	0	0.04	0	0.04	0	0	0.04	0.07	0	0	0	0	0	0.16	0.26	0.12	0	0.05	0	0	0	0
AS-PTPRE	0	0	0	0	0	0	0	0	0	0	0	0	0	0	0	0	0	0	0	0	0	0	0	0	0	0	0	0	0	0	0	0
AS3MT	2.37	2.84	0	0.42	1.43	0.4	0	0	1.03	0.96	0	0	0	0	1.59	1.12	0	0.68	0.31	0	1.47	0.92	0	0.98	0	0	1.04	0	0	0	0.28	0.17
ASAH1	86.66	32.79	41.45	33.07	71.07	41.51	28.97	15.54	64.12	15.37	27.86	60.82	17.11	26.44	71.46	17.2	29.63	68.45	22.47	45.42	68.51	42.2	41.16	65.08	46.77	51.73	79.21	45.64	73.19	80.19	67.52	63.46
ASAH2	0.28	0.33	0.32	0.1	0.58	0.98	0	0.08	0.64	0.64	0.21	1.08	0.9	0.3	0.81	0.78	0.53	1.15	0.72	0.92	1.25	0.58	0.28	1.22	0.3	0.21	1.38	0.9	0.17	0.59	1.01	0.58
ASAH2B	4.71	5.37	1.54	0.91	5.18	4.21	1.43	0.53	4	3.75	0.85	4.52	4.82	0.78	5.4	3.82	0.74	4.88	3.59	1.29	5.15	3.77	1.19	4.09	1.82	1.12	4.78	3.48	2.55	4.43	3.43	2.91
ASAP1	66.99	23.54	46.71	15.32	55.41	26.23	47.9	13.77	61.3	53.63	43.31	63.79	49.38	38.44	51.94	38.07	35.59	52.1	39.07	43.12	69.9	107.41	133.64	65.99	136.96	166.64	62.27	76.13	89.82	64.7	90.25	86.81
ASAP1-IT1	0	0	0	0	0	0.18	0	0	0	0	0	0	0	0	0	0	0	0	0	0	0	0	0	0	0	0	0	0	0	0	0	0
ASAP1-IT2	0	0	0	0	0	0	0	0	0	0	0	0	0	0	0	0.08	0.06	0	0.16	0	0	0.17	0	0	0	0.09	0.09	0	0.07	0	0	0
ASAP2	17.53	0.44	1.59	0.48	15.34	0.06	1.04	0.15	17.92	1.63	1.62	18.34	1.55	1.09	16.46	0.85	1.07	13.68	1.66	1.55	18.18	8.22	3.07	23.76	6.53	3.03	24.67	7.05	11.4	22.92	9.22	10.17
ASAP3	44.07	214.73	3.47	2.34	42.42	247.65	2.88	1.62	57.13	86.52	5.41	53.2	111.43	5.95	54.09	85.58	1.69	61.26	75.43	2.21	53.06	89.2	38.73	54.4	86.77	46.85	50.71	92.08	78.26	54.88	103.28	73.36
ASB1	9.05	7.74	1.03	0.49	8.09	8.73	1.27	0.64	9.41	9.17	1.8	9.73	9.81	1.84	9.56	9.12	1.46	9.07	8.21	2.33	9.63	10.25	2.74	10.2	8.59	2.66	10.41	12.39	9.56	11.37	13.58	8.66
ASB10	0	0	0	0	0	0	0	0	0	0	0	0	0	0	0	0	0	0	0	0	0	0	0	0	0	0	0	0	0	0	0	0
ASB11	0	0	0	0	0	0	0	0	0	0	0	0	0	0	0	0	0	0	0	0	0	0	0	0	0	0	0	0	0	0	0	0
ASB12	0	0	0.13	0	0	0	0	0	0	0	0	0	0	0	0	0	0.1	0	0	0	0	0	0	0	0	0	0.15	0	0	0	0	0
ASB13	3.72	3.12	1.75	1.24	4.24	2.15	1.82	1.49	5.83	4.54	1.75	6.69	5.25	1.92	5.23	4.94	2.33	5.36	3.87	1.88	3.24	5.51	1.61	5.42	2.84	0.51	6.14	6.72	5.65	5.11	4.45	7.43
ASB14	0	0	0	0	0	0	0	0	0	0	0	0	0	0	0	0	0	0	0	0	0	0	0	0	0	0	0	0	0	0	0	0
ASB15	0	0	0	0	0	0	0	0	0	0	0	0	0	0	0	0	0	0	0	0	0	0	0	0	0	0	0	0	0	0	0	0
ASB15-AS1	0	0	0	0	0	0	0	0	0	0	0	0	0	0	0	0	0	0	0	0	0	0	0	0	0	0	0	0	0	0	0	0
ASB16	0.12	0	0.14	0	0	0.09	0.6	0.09	0.43	0.17	0.86	0.12	0.15	0.93	0	0.22	0.38	0.19	0.23	0.84	0	0	0.25	0	0.09	0.17	0	0	0.19	0	0.09	0.21
ASB16-AS1	5.06	4.02	3.76	3.85	4.35	2.54	4.46	2.5	5.7	5.63	4.57	3.6	4.03	4.75	5.35	2.97	3.51	2.78	3.66	3.57	2.71	5.79	4.31	3.23	9.44	8.67	4.81	6.19	3.24	3.67	7.83	6.9
ASB17	0	0	0	0	0	0	0	0	0	0	0	0	0	0	0	0	0	0	0	0	0	0	0	0	0	0	0	0	0	0	0	0
ASB18	0	0	0	0	0	0	0	0	0	0	0	0	0	0	0	0.06	0.08	0.14	0	0.05	0.09	0	0.19	0	0	0.06	0	0	0	0.07	0	0
ASB2	0	0.46	3.08	0.7	0	0.24	4.58	0.58	0.53	3.85	2.74	0.28	5.04	5.86	0.08	4.28	4.96	1.02	6.68	8.49	0.11	0.42	0.91	0.07	0.4	0.3	0.07	0	0	0.09	0	0
ASB3	23.43	14.58	20.66	5.97	13.88	8.77	15.52	3.44	16.76	16.63	12.33	21.33	12.51	16.57	16.71	13.65	12.65	14.32	15.81	9.92	19.26	10.22	12.44	15.18	14.15	8.01	18.77	16.84	14.93	15.11	11.99	14.76
ASB4	0	0	0	0	0.05	0	0	0	0.05	0	0	0	0	0	0	0	0	0	0	0	0	0	0	0.22	0	0	0	0	0	0	0	0
ASB5	0	0	0.47	0	0.13	0	0.1	0.03	0	0.12	0	0	0	0.07	0	0	0.11	0	0.05	0.43	0	0	0.13	0	0	0.06	0	0	0.17	0	0	0.14
ASB6	19.86	8.94	15.25	6.01	19.19	8.28	16.66	5.82	23.39	12.53	14.14	27.56	12.9	13.97	23.51	13.4	13.66	23.54	15.72	16.78	23.53	17.08	20.64	24.93	16.15	20.69	27.82	16.8	17.95	26.21	17.05	17.95
ASB7	6.74	3.66	3.18	1.44	9.42	5.6	5.61	1.83	7.01	7.38	3.44	6.85	7.29	5.09	7.96	5.41	3.12	7.93	6.24	4.75	7.28	7.25	4.53	7.57	5.47	5.76	9	8.08	9.68	8.54	7.47	10.7
ASB8	18.12	5.52	10.8	4.24	17.11	7.55	11.85	4.47	19.86	8.47	8.73	17.86	9.54	11.58	15.69	7.26	10.46	18.97	9.62	13.43	20.99	15.23	12.04	17.27	16.44	13.76	18.82	17.54	18.91	14.35	16.45	16.67
ASB9	2.61	0.3	0	0	1.59	0.87	0	0	1.36	0.47	0.1	1.65	0.11	0	2.04	0.59	0.08	2.85	0.21	0.1	2.72	1.07	0	2.1	0.25	0	2.3	0.7	0.88	2.45	0.68	0.28
ASB9P1	0	0	0	0	0	0	0	0	0	0	0	0	0	0	0	0	0	0	0	0	0	0	0	0	0	0	0	0	0	0	0	0
ASCC1	21.04	8.65	3.31	1.43	18.56	10.87	3.78	2.85	22.97	7.27	1.69	20.78	11.19	3.96	20.14	10.62	3.49	19.69	10.94	3.74	24.48	9.6	6.64	20.63	10.32	4.51	21.39	13.99	11.01	22.21	13.32	13.14
ASCC2	55.17	57.65	33.19	16.5	60.22	85.51	35.38	16.74	77.49	57.35	38.52	74.92	60.34	42.97	76.94	56.68	37.4	69.96	49.26	48.85	78.4	70.33	53.45	73.92	73.67	63.74	77.73	61.43	53.52	71.25	58.4	51.77
ASCC3	45.49	30.03	22.71	11.58	42.51	32.5	19.27	7.71	48.04	46.1	20.59	50.81	50.86	20.02	41.56	45.34	15	40.7	41.85	17.89	60.49	52.73	27.12	45.51	34.39	21.5	55.15	50.29	41.57	52.64	51.41	34.6
ASCL1	0	0.06	0	0	0.23	0.08	0	0	0	0	0	0	0	0	0.07	0	0	0	0	0	0.05	0	0	0	0	0	0	0.06	0	0.08	0	0
ASCL2	26.34	390.05	0.57	0.12	35.05	428.13	1.25	0.06	27.25	203.76	4.47	35	242.96	5.33	22.56	226.56	0.9	24.49	162.78	0.17	24.31	34.65	14.95	32.39	39.54	17.8	31.56	20.68	14.06	27.56	23.76	16.78
ASCL3	0	0	0	0	0	0	0	0	0	0	0	0	0	0	0	0	0	0	0	0	0	0	0	0	0	0	0	0	0	0	0	0
ASCL4	0	0	0	0	0	0	0	0	0	0	0	0	0	0	0	0	0	0	0	0	0	0	0	0	0	0	0	0	0	0	0	0
ASCL5	0	0	0	0	0	0	0	0	0	0	0	0	0	0	0	0	0	0	0	0	0	0	0	0	0	0	0.39	0	0	0	0	0
ASDURF	10.91	1.65	12.68	5.38	8.57	3.41	15.76	2.42	13.63	5.49	13.45	14.81	4.94	21.42	16.46	8.46	13.65	10.49	8.34	19.67	13.94	11.4	20.87	11.62	13.37	20.43	11.2	11.77	13.52	5.6	14.8	6.36
ASF1A	45.38	36.16	14.31	3.33	40.17	28.12	13.52	2.95	38.12	27.92	13.92	38.64	24.29	15.46	40.61	26.54	8.98	38.39	31.55	11.2	36.21	28.65	15.65	37.25	29.9	20.3	34.48	33.54	33.67	34.58	29.92	36.15
ASF1B	44.83	15.67	9.01	0.26	43.87	7.3	9.94	0.25	58.06	31.26	12.46	59.15	41.3	13.26	49.73	36.27	5.2	49.36	29.08	7.54	40.51	35.99	29.78	53.01	42.59	34.48	54.58	63.75	54.07	54.47	60.15	59.01
ASGR1	1.08	0.26	0.5	0.53	2.95	0.64	1.35	0.25	2.13	0.6	0.89	2.65	0.54	0.35	0.78	1.32	1.27	2.02	0.41	0.62	2.16	3.5	2.78	2.16	1.76	4.17	2.59	2.71	7.85	2.03	1.97	7.31
ASGR2	0.24	0	0.14	0.3	0.36	0.35	0	0.09	0.17	0	0	0.25	0	0	0.17	0.15	0	0.15	0	0.23	0.25	0.31	0.75	0.45	0.36	1.54	0.32	0.11	1.85	0.38	0.57	0.34
ASH1L	9.08	3.7	12.63	6.17	9.79	4.58	11.98	4.99	9.44	10.8	10.11	10.85	9.99	10.69	6.58	7.21	9.31	6.53	8	10.81	9.28	13.01	13.18	9.11	15.02	17.01	9.67	14.41	21.57	7.7	14.73	18.04
ASH1L-AS1	2.05	0.43	1	0.84	1.83	0.53	1.35	1.31	1.68	1.15	1.01	4.73	0.62	0.67	1.65	0.88	1.46	2.6	0.45	1.7	2.26	1.71	2.1	2.16	1.77	1.31	2.85	1.43	0.88	0.57	2.44	1.41
ASH2L	78.51	43.61	14.56	7.71	58.84	48.22	11.23	8.05	53.3	35.17	15.11	62.57	41.19	14.13	58.35	39.31	12.09	55.06	31.45	12.87	65.17	47.77	22.08	53.54	54.27	27.6	54.88	46.36	45.64	47.51	47.71	52.01
ASIC1	8.06	8.06	1.12	0.92	6.27	7.45	1.25	0.85	3.9	6.39	0.86	4.47	8.12	1.77	3.23	6.79	0.76	4.6	4.79	1.5	2.75	3.54	1.36	2.3	2.26	0.65	2.81	6.09	1.83	2.88	3.76	2.79
ASIC2	0	0	0	0	0	0	0	0	0	0	0	0	0	0	0	0	0	0	0	0	0	0	0	0	0	0	0	0	0	0	0	0
ASIC3	0.25	0.15	0.51	0.56	0.37	0.09	0.32	0.25	0.34	0.56	1.14	0.33	0.23	0.6	0.44	0.24	0.46	0.59	0.4	1.74	0.33	0.17	0.67	0.4	0.47	0.88	0.51	0.61	1.65	0.1	0.7	2.19
ASIC4	0	0.05	0	0	0	0	0	0.03	0	0.06	0.1	0.09	0.06	0.04	0	0	0	0	0	0	0.14	0.12	0.14	0	0	0	0	0	0	0	0	0
ASIC5	0	0	0	0	0	0	0	0	0	0	0	0	0	0	0	0	0	0	0	0	0	0	0	0	0	0	0	0	0	0	0	0
ASIP	0	0	0	0	0	0.49	0.88	0	0	0	0	0	0	0	0	0	0	0	0	0	0	0	0	0	0	0	0	0	0	0	0	0
ASL	32.3	32.33	14.83	22.04	30.39	45.76	9.16	20.6	31.8	28.73	13.02	33.59	34.61	13.45	35.72	30.85	10.68	36.23	30.1	11.6	36.16	29.79	19.95	28.36	23.4	17.57	35.9	28.97	20.54	34.43	30.77	19.71
ASMT	0	0.26	0	0.12	0	0	0.13	0	0.41	0.29	0	0	0	0	0	0.18	0.26	0	0	0	0.46	0	0	0.18	0.31	0	0.19	0	0	0.23	0	0
ASMTL	42.31	25.35	13.05	10.89	20.82	20.58	11.4	9.27	31.49	23.25	12.86	32.66	26.73	13.95	25.2	20.1	10.66	28.05	17.26	9.72	21.37	15.36	14.85	27.84	12.88	12.99	22.78	18.52	26.4	32.91	17.33	31.42
ASMTL-AS1	3.26	2.31	1.77	3.01	4.78	2	3.6	1.39	2.11	6.9	1.17	3.37	3.51	2.56	2.89	1.03	2.78	4.75	1.4	2.68	2.72	6.35	3.31	3.93	7.14	4.54	4.12	4.25	1.81	2.16	4.75	3.73
ASNS	154.88	29.38	81.21	45.95	99.51	21.34	68.73	34.07	68.29	52.82	56.66	65.74	67.44	64.51	94.38	60.6	50.98	123.19	66.23	33.89	87.22	48.17	53.68	74.53	47	23.21	68.41	25.41	21.05	64.29	25.83	20.91
ASNSD1	66.62	24.91	60.64	18.81	67.65	27.66	75.54	12.18	65.36	42.98	64.72	62.4	34.89	68.56	75.12	40.44	56.78	71.99	50.72	67.06	59.33	45.76	62.54	70.64	64.44	66.79	65.49	52.98	66.39	64.26	48.2	62.06
ASNSP1	3.78	0.8	0.43	1.7	0.86	0	0	0.37	0.4	1.05	0.33	0.78	2.03	0.08	1.36	0.47	0.17	1.18	1.07	0	1	1.11	0.3	1.07	1.27	0.39	0.38	0.72	0.1	0.74	0	0
ASPA	0	0	0	0	0	0.31	0	0	0	0	0	0	0	0	0	0	0	0	0	0	0	0	0	0	0	0	0	0	0	0	0	0
ASPDH	0	0	0	0	0	0	0	0	0	0	0	0	0	0	0	0	0	0	0	0	0	0	0	0	0	0	0	0	0	0	0	0
ASPG	0.05	0	0.09	0	0.08	0	0	0	0.04	0	0	0.03	0	0	0.04	0	0	0.12	0	0	0	0	0	0	0	0	0	0	0	0	0	0
ASPH	72.78	93.22	5.72	1.98	81.72	140.54	6.74	1.32	71.87	56.61	6.39	72.49	67.48	7.52	68.67	61.72	4.65	70.4	63.55	6.16	83.58	64.92	19.28	74.29	45.82	13.57	86.65	73.87	60.06	72.5	71.07	50.45
ASPHD1	0	0	0	0	0.11	0	0.18	0	0.41	0	0.09	0.67	0.09	0	0.63	0.45	0.13	0.23	0.09	0	0.46	0.1	0	0.09	0	0	0.59	0	0.23	0.11	0	0.12
ASPHD2	1.4	0.58	0.38	0.15	2.91	0.66	0.55	0.2	3.63	0.67	0.26	4.41	0.74	0.39	4.64	0.73	0.53	4.34	0.7	1.15	3.26	2.49	0.85	3.18	0.38	0.36	2.81	0.77	0.7	3.01	0.57	0.81
ASPM	21.13	2.74	1.55	0.18	19.98	1.1	1.37	0.17	22.67	8.36	1.15	27.13	12.35	2.12	18.44	5.84	0.51	16.43	6.83	0.67	24.68	12.57	3.15	25.7	8.69	2.22	29.57	16.98	12.57	24.04	15.18	12.69
ASPN	0	0	0	0	0	0	0	0	0	0	0	0	0	0	0	0	0	0	0	0	0	0	0	0	0	0	0	0	0	0	0	0
ASPRV1	0.24	0.43	0.34	0.05	0.36	0	0.22	0.14	0.67	0.17	0	0.55	0.08	0.1	0.17	0.15	0.37	0.19	0	0.28	0.44	0.7	1.37	0.37	0.53	0.58	0.4	0.33	0.13	0.37	0.25	0.1
ASPSCR1	24.63	56.59	8.74	7.34	23.24	48.6	6.33	6.29	32.17	26.3	7.51	33.71	30.49	7.77	32.58	28.7	6.98	36.6	21.66	8.52	31.37	35.98	31.25	30.12	32.65	32.77	26.85	36.95	35.83	34.23	35.59	35.05
ASRGL1	7.97	0.57	0.93	0.24	7.31	0.52	2.24	0.05	13.8	1.71	1.93	13.89	1.04	2.46	8.81	2.26	1.78	13.04	1.41	2.64	9.13	1.06	1.25	9.28	1.49	1.04	12.42	4.5	3.9	10	1.49	4.6
ASS1	62.34	28.14	54.95	155.4	48.79	53.54	34.61	171.09	13.08	39.73	33.09	10.42	29.35	31.21	16.6	36.91	34.74	21.37	30.13	20.39	12.51	31.94	54.56	13.97	47.12	44.95	14.21	18.04	11.87	10.09	16.05	11.21
ASTE1	5.21	1.01	1.16	0.87	5.16	1.28	1.68	0.47	4.9	1.69	1.44	5.99	2.23	1.38	5.34	2.13	0.63	4.78	2.64	0.92	5.36	4.34	1.71	6.42	4.49	2.12	5.45	4.06	4.32	4.02	4.18	2.84
ASTL	0	0	0	0	0	0	0	0	0	0	0.13	0	0	0	0	0	0	0	0	0	0	0	0	0	0	0	0	0.24	0	0	0	0
ASTN1	0	0	0	0.01	0	0	0.02	0.01	0	0	0	0	0	0	0	0	0	0	0	0	0	0	0	0	0	0	0	0	0	0	0	0
ASTN2	3.84	0.17	0.46	0.32	3.39	0.08	0.19	0.6	3.51	0.96	0.22	4.14	0.69	0.51	3.88	0.76	0.77	3.86	2.01	1.22	6.69	1.07	1.19	2.82	0.41	0.22	5.03	0.56	1.51	5.12	0.81	0.74
ASTN2-AS1	0	0	0	0	0	0	0	0	0	0	0	0	0	0	0	0	0	0	0	0	0	0	0	0	0	0	0	0	0	0	0	0
ASXL1	26.28	9.13	3.75	0.48	23.79	9.08	3.59	0.08	24.98	12.2	1.24	25.57	18.53	2.24	25.14	12.23	1.55	23.17	12.09	2.1	24.09	19.6	5.13	29.39	15.87	4.68	29.63	28.2	23.2	24.91	29.97	21.36
ASXL2	9.5	3.65	9.6	3.07	8.84	4.36	10.94	2.22	9.65	9.38	8.34	10.55	9.26	8.26	6.26	6.97	5.6	6.09	6.74	5.96	10.23	9.68	9.58	9.64	9.62	10.49	10.05	10.03	12.22	9.44	8.98	11.38
ASXL3	0.78	0	0.01	0.08	0.49	0	0	0	0.06	0.01	0.01	0.09	0.04	0	0.04	0.01	0	0.11	0.04	0	0.26	0.34	0.18	0.08	0.06	0.01	0.25	0.01	0.06	0.27	0.25	0.02
ASZ1	0	0	0	0	0	0	0	0	0.11	0	0	0	0	0	0	0	0	0	0	0	0	0.1	0	0	0.58	0	0	0	0	0	0	0
ATAD1	32.76	63.24	44.57	37.98	30.87	49.87	43.45	31.66	26.9	53.71	41.94	27.82	52.8	47.05	27.26	46.28	42.48	26.28	48.43	51.16	26.73	28.91	21.15	23.7	18.82	15.26	25.55	21.29	24.19	23.94	24.43	24.72
ATAD2	17.15	6.02	13.61	2.7	20.24	3	16.86	1.65	19.63	15.91	14.49	21.97	19.13	16.25	17.2	15.32	8.47	16.76	16.05	9.01	15.69	16.82	16.38	18.68	17.5	14.86	21.53	19.55	23.42	18.68	19.24	21.18
ATAD2B	7.03	3.23	5.45	1.54	7.28	2.79	6.32	1.23	6.27	6.02	4.48	6.67	5.3	5.73	4.91	4.6	4.51	4.61	5.32	4.72	5.78	6.45	5.47	5.79	8.25	6.52	6.35	7.04	7.6	5.31	5.69	7.51
ATAD3A	89.19	24.6	42.5	12.94	87.56	20.78	42.66	12.13	121.57	64.87	45.54	139.87	58.35	45.77	120.28	59.78	43	119.59	71.79	43.31	116.18	58.16	41.7	123.48	42.72	36.06	125.34	75.89	67.2	115	59.54	62.06
ATAD3B	118.8	21.67	73.91	21.58	99.77	16.59	63.69	14.68	133.59	76.24	69.58	148.49	57.61	63.88	138.99	66.48	60.74	122.48	72.57	59.81	131.05	52.55	58.04	165.68	47.11	49.2	131.31	43.05	53.75	134.31	43.9	71.13
ATAD3C	1.21	0.19	1.41	0.1	1.36	0.05	1.93	0	0.49	0.76	0.94	1.11	0.16	1.49	1.25	0.47	1.5	1.21	1.04	2.37	1.14	0.5	2.97	2.23	1.19	3.42	1.07	0.49	1.01	0.75	0.99	0.92
ATAD5	8.03	1.81	3.15	0.2	7.56	1.01	4.64	0.07	9.3	4.78	3.35	10.02	5.71	3.19	7.11	4.41	1.44	5.81	4.69	1.86	7.8	6.34	4.8	8.4	6.51	4.75	10.4	7.6	6.57	8.21	5.96	5.76
ATAT1	11.5	4.85	3.84	1.12	13.54	5.43	5.1	1.38	7.29	6.81	4.95	12.55	6.65	6.01	13.39	7.76	5	13.64	8.74	6.28	9.58	8.46	4.68	11.33	6.42	3.76	13.64	11.05	5.79	10.22	8.84	4.6
ATCAY	0.15	0	0.03	0	0.07	0	0	0	0	0	0	0.05	0	0	0.14	0	0.04	0.04	0	0.03	0.15	0	0.03	0	0	0.03	0.07	0	0	0	0	0
ATE1	16.87	10.75	4.73	2.51	12.99	10.03	4.35	1.53	13.29	9.52	4.43	14.72	13.54	5.03	13.06	9.86	4.43	11.36	9.01	4.47	14.08	11.79	5.93	13.5	10.93	8.78	13.09	13.02	12.28	11.63	13.6	12.78
ATE1-AS1	0	0	0	0	0.25	0.24	0	0	0.46	0	0	0.33	0	0.13	0	0	0	0	0	0	0	0	0	0	0	0	0.22	0.18	0	0	0.46	0.27
ATF1	13.36	20.02	14.45	6.5	13.14	16.59	15.83	6.16	13.23	15.76	14.68	12.61	17.57	11.36	11.67	17.1	10.78	14.25	14.16	11.31	12.41	12.63	12.52	12.49	14.78	15.74	9.43	19.98	29.23	9.42	17.23	30.28
ATF2	26.15	12.04	2.4	0.78	26.28	14.46	2.27	0.67	19.61	13.18	2.19	22.2	16.6	2.77	19.18	14.47	1.62	19.24	10.39	1.07	22.66	18.39	4.22	21.77	12.69	4.7	21.74	22.46	18.35	19.46	21.07	18.38
ATF3	81.88	99.28	145.67	200.32	67.64	40.58	125.09	159.6	38.72	155.89	186.65	25.76	141.84	187.88	44.98	137.91	113.29	51.1	124.33	104.07	27.47	94.44	139.67	19.53	83.55	95.64	27.38	76.21	87.86	26.56	92.99	84.91
ATF4	938.08	748.12	464.55	439.38	802.46	595	356.82	372.76	701.31	745.11	366.7	732.39	941.06	359.55	897.07	837.12	297.07	874.39	763.97	237.24	626.66	616.58	532.1	800.98	698.14	501.24	662.53	542.01	548.54	690.22	548.29	576.83
ATF5	26.39	7.58	22.85	2.01	27.08	9.29	11.14	1	41.07	27.65	10.3	32.46	23	11.5	41.4	31.58	9.41	40.16	31.63	8.33	38.78	41.75	22.79	39.18	53.44	21.61	36.12	39.09	37.93	43.84	50.95	52.74
ATF6	16.03	21.76	29.05	6.96	17.71	26.75	38.57	6.27	18.17	28.11	32.66	18.98	28.99	33.26	15.91	25.38	28.65	14.34	26.02	31.17	19.48	27.83	28.04	17.44	27.79	24.44	17.55	33.06	39.22	17.84	31.36	38.11
ATF6B	36.42	63.58	47.19	33.26	42.03	80.45	49.99	30.93	45.56	69.33	56.92	46.91	74.72	53.93	39.87	62.8	55.5	41.49	57.06	53.59	43.45	77.86	60.61	38.93	86.62	76.22	46.89	79.09	84.94	41.38	92.67	83.03
ATF7	21.27	16.62	10.18	4.78	17.14	18.19	12.74	3.95	19.05	18.13	9.94	16.78	19.68	10.59	19.03	12.62	9.93	14.47	18.05	8.96	19.96	17	12.73	18.73	21.73	13.76	20.73	19.99	20.83	19.55	19.76	19.03
ATF7-NPFF	0	0.38	0	0	0.56	0	0.26	0	1.01	0	0	0	0.52	0	0	0	0	0	0	0	0.59	0	0	0	0	0	0.44	0	0	0	0.65	0
ATF7IP	21.56	10.43	8.5	5.03	20.4	9.64	5.6	3.22	16.26	8.88	6.2	16.92	11.51	5.45	11.49	7.9	2.83	10.77	6.42	2.8	18.32	16.14	22.26	16.04	15.98	19.17	15.65	11.95	15.17	14.95	12.22	15.2
ATF7IP2	17.23	34.92	2.07	1.74	15.63	22.51	2.8	1.01	12.06	10.89	2.55	14.29	10.85	2.73	16.25	8.79	2.49	14.94	7.34	2.02	11.85	7	8.62	10	12.18	9.09	12	15.81	27.11	9.18	14.84	26.86
ATG10	6.45	8.01	0.38	0.2	6.34	10.39	0.97	0.29	6.83	6.16	0.83	6.66	7.77	1.97	6.65	7.29	0.71	5.3	5.82	1.85	7.88	6.32	2.2	4.58	3.8	1.93	6.17	3.46	2.61	4.73	3.81	2.98
ATG101	64.94	55.93	139.95	43.53	70.62	45.67	148.53	42.37	88.22	83.17	133.51	93.19	74.51	141.61	88.78	78.77	141.22	89.37	88.78	153.18	85.9	65.92	132.44	98.1	74.63	120.91	88.54	57.31	81.32	89.06	61.89	87.57
ATG12	23.6	42.27	13.81	9.03	21.14	56.75	14.03	7.92	22.8	20.92	13.89	21.44	20.4	15.33	22.31	25.68	18.94	24.1	20.41	21.73	21.4	16.1	15.63	24.14	20.7	19.43	22.55	17.46	20.18	22.94	18.79	20.18
ATG13	11.49	18.26	43.2	16.52	10.84	20.54	47.64	13.77	14.19	30.31	39.3	12.88	27.92	41.03	12.86	28.83	35.16	14.3	28.26	37.02	14.31	27.99	38.49	13.54	35.03	40.47	13.81	26.61	35.58	15.24	27.1	35.4
ATG14	9.68	6.45	11.33	4.9	6.26	8.64	9.62	3.88	6.24	7.37	6.73	8.12	5.77	7.58	8.07	8.6	9.11	8.6	7.76	11.55	7.54	10.59	14.02	7.96	14.41	14.07	6.96	7.7	10.52	6.71	10.57	12.73
ATG16L1	19.13	8.4	15.35	6.33	23.25	10.73	19.33	7.94	23.73	16.63	15.95	25.06	16.89	16.4	25.16	15.89	13.72	24.08	18.9	19.68	24.52	25.33	24.27	27.21	25.04	25.15	31.05	19.82	22.34	23.03	19.62	21.82
ATG16L2	4.84	8.66	2.47	12.55	3.59	4.04	2.13	11.78	3.4	6.6	4.48	3.64	10.59	3.51	3.63	2.27	2.7	3.9	2.23	2.28	3	5.55	2.9	5.67	7.47	3.07	3.83	12.8	4.33	3.77	12.87	7.03
ATG2A	9.4	7.35	21.85	27.25	7.84	7.07	21.76	20.27	14.92	23.31	29.83	13.32	24.89	27.04	10.4	18.67	29.83	12.11	21.07	34.21	12.97	51.77	76.18	11.12	76.64	100.57	12.29	46.05	79.49	12.01	47.61	75.51
ATG2B	6.56	3.87	10.99	5.89	6.32	4.04	9.9	4.84	7.05	10.33	8.07	6.77	10.15	7.84	4.67	7.39	6.55	4.3	7.51	6.6	6.64	11.51	12.8	6.03	12.93	12.01	6.03	8.89	14.07	4.73	7.58	11.73
ATG3	83.19	40.69	56.09	18.67	94.94	50.84	66.66	24.11	80.93	60.52	54.16	101.85	54.48	57.46	90.18	66.18	65.1	90.8	72.54	81.13	94.07	72.1	70.94	84.21	67.73	52.62	92.62	55.07	57.35	82.32	50.39	54.75
ATG4A	21.13	11.36	24.34	9.85	23.2	17.38	20.58	7.5	29.93	13.98	26.13	26.73	16.66	26.45	25.23	14.74	26.94	16.39	13.28	23.83	40.15	17.22	22.85	41.66	23.12	34.59	28.6	15.84	19.98	31.3	20.74	21.23
ATG4B	32.8	19.58	26.77	7.88	28.5	13.78	28.2	7.05	34.97	36.02	25.09	36.51	34.6	27.71	39.02	24.66	26.94	36.35	31.73	29.37	36.33	46.99	37.21	32.63	46	38.62	37.65	42.31	42.82	39.86	43.03	44.8
ATG4C	17.09	56.3	7.75	5.43	20.39	57.11	9.05	5.34	16.84	17.48	8.26	21.24	23.71	9.52	17.48	22.32	7.27	16.75	19.37	10.51	18.01	13.41	5.82	19.37	10.61	6.33	17.13	12.62	8.36	14.98	11.57	12.66
ATG4D	15.19	6.79	15.38	12.7	16.85	6.67	14.11	10.53	15.72	9.04	16.18	16.51	10.7	16.77	15.73	10.4	17.46	22.46	10.39	18.37	24.57	16.94	6.56	20.19	14.81	5.05	22.85	18.26	19.39	22.35	23.91	19.13
ATG5	35.54	19.4	41.1	10.82	37.38	24.74	43.5	8.41	37.7	34.75	40.93	37.54	27.92	37.76	37.68	33.47	43.02	33.23	33.22	51.52	34.2	27.49	28.06	34.14	29.98	30.85	30.49	30.24	35.39	35.72	30.9	38.44
ATG7	12.17	10.58	20.76	8.03	18.82	18.04	25.17	9.02	27.23	20.59	27.18	26.44	19.42	24.01	19.26	22.97	27.57	18.71	22.44	27.75	24.79	35.76	60.57	25.62	45.05	73.63	17.13	24.91	31.87	17.21	22.06	27.1
ATG9A	30.38	31.1	49.55	25.38	33	37.13	55.9	18.96	44.99	56.31	51.83	42.99	61.04	51.7	39.58	55.85	59.33	39.25	53.91	60.28	41.8	58.7	41.38	44.28	67.92	50.81	40.36	53.84	56.44	45.25	55.48	54.59
ATG9B	1.78	9.48	9.71	6	4.19	3.19	10.68	1.96	2.75	9.5	7.19	2.02	4.54	6.74	4.21	1.53	6.27	4.18	4.14	9.71	1.89	17.08	39.28	3.29	36.09	48.62	2.24	24.84	42.18	2.34	25.47	47.62
ATIC	266.92	146.35	111.72	57.55	291.8	157.45	121.65	62.4	295.76	195.15	118.92	297.03	219.13	132.33	319.42	197.58	125.43	304.54	212.52	125.96	267.23	200.26	120.23	263.72	184.51	91.93	278.26	264.78	281.17	267.12	238.25	285.51
ATL1	0.31	0.62	0.46	0	0.88	1.79	0.06	0.04	0.34	0.36	0.28	0.69	0.26	0.35	0.44	0.31	0.18	1.29	0.36	0.38	0.76	0.38	0.27	0.36	0.46	0.35	0.39	0.56	0.86	0.68	0.36	0.73
ATL2	50.97	18.25	21.96	7.54	50.46	16.34	24.42	5.21	45.34	27.97	18.31	50.25	32.34	19.11	45.72	28.75	18.93	42.01	28.01	22.58	47.16	30.32	15.73	42.91	22	17.97	41.45	31.47	26.68	43.1	28.47	27.82
ATL3	6.94	12.25	6.73	2.38	6.58	11.14	6.07	2.45	6.79	8.62	5.15	8.81	9.51	6.84	9.82	8.6	6.36	5.34	6.42	5.65	6.89	8.41	5.66	9.49	14.1	10.07	5.94	6.98	8.18	5.38	8.59	9.64
ATM	11.4	7.36	4.31	3.97	9.15	8.53	5.32	1.82	5.03	5.21	3.11	5.62	7.81	3.55	5.87	4.82	4.27	3.52	4.58	3.44	5.77	5.14	2.28	6.86	4.1	1.88	5.99	6.6	4.84	5.82	6.84	6.08
ATMIN	87.95	26.14	41.25	18.21	85.35	31.46	43.88	16.51	80.05	38.45	41.09	85.01	37.15	41.01	76.59	37.03	39.83	74.84	36.73	46.79	76.79	75.6	54.07	79.34	96.36	76.9	76.65	76.51	81.93	72.51	76.07	80.82
ATN1	61.24	27	68.78	29.64	69.88	29.12	73.84	21.74	80.32	78.35	79.29	86.47	70.51	75.1	82.7	54.65	65.56	79.95	56.15	60.99	78.14	109.48	154.35	94.56	168.52	216.18	85.02	103.62	99.17	77.17	93.38	106.86
ATOH1	0	0	0	0	0	0	0	0	0	0	0	0	0	0	0	0	0	0	0	0	0	0	0	0	0	0	0	0	0	0	0	0
ATOH7	0	0	0	0	0	0	0	0	0	0	0	0.18	0	0	0	0	0.16	0	0	0	0	0	0	0	0	0	0	0	0	0	0	0
ATOH8	0	0.49	0	0	0	0.92	0	0	0	0	0	0	0.05	0.1	0	0	0.02	0	0	0	0.04	0.19	0.65	0	0.32	1.38	0	0	0.02	0.03	0.09	0.07
ATOX1	200.92	269.08	76.58	40.2	219.39	222.14	88	38.99	241.12	168.94	113.09	226.26	158.55	105.65	215.86	167.7	133.62	236.25	182.98	163.77	216.04	206.92	182.15	195.17	161.8	210.06	237.36	227.44	220.87	240.16	214.75	158.38
ATP10A	0.83	0.08	0.13	0	1.65	0	0	0.02	0.81	0.23	0	0.83	0.06	0.06	0.74	0.11	0.17	0.73	0.15	0.13	0.9	0.66	0.46	0.98	0.83	0.48	0.68	1.57	2.63	1.05	1.43	1.57
ATP10B	0.03	0	0.24	0.09	0.05	0.05	0.18	0	0.05	0.05	0.23	0	0	0.17	0	0.04	0.28	0	0.04	0.24	0	0.02	0.18	0.06	0.05	0.09	0	0.05	0.22	0.08	0.14	0.2
ATP10D	23.44	17.57	127.84	72.25	21.17	19.9	77.58	48.05	29.83	35.22	69.19	24.71	26.59	66.03	22.47	28.1	84.44	25.37	36.53	97.57	31.59	95.5	237.01	25.09	120.59	263	30.6	67.43	136.13	27.21	67.82	124.31
ATP11A	29.96	39.33	57.73	24.74	24.79	49.27	54.46	24.82	32.67	59.98	55.3	30.99	56.73	55.36	21.77	42.07	34.8	20.71	46.04	42.29	32.19	39.94	49.37	30.91	35.43	54.79	32.14	42.34	62.43	31.39	46.35	61.3
ATP11A-AS1	0	0	0	0	0	0	0	0	0	0	0	0	0	0	0	0	0	0	0	0	0	0	0	0	0	0	0	0	0	0	0	0
ATP11AUN	0	0	0	0	0	0	0	0	0	0	0	0	0	0	0	0	0	0	0	0	0	0	0.06	0	0	0	0	0	0	0	0	0
ATP11B	29.83	13.05	1.77	2.37	26.99	12.66	1.09	0.57	20.15	15.02	2.34	22.06	24.08	2.39	17.35	15.43	1.03	18.64	14.88	1.29	19.96	18.22	2.65	16.37	15.02	2.4	23.58	59.79	30.06	19.43	52.61	28.67
ATP11C	28.07	17.27	2.69	0.7	24.9	22.72	2.3	0.83	18.43	11.91	2.13	19.06	15.37	2.54	15.24	13.45	2.02	14.18	9.42	2.56	23.57	16.65	9.44	21.85	11.86	8.32	17.7	17.01	15.97	17.75	18.74	15.59
ATP12A	0.22	0	0.15	0.07	0.13	0.04	0.17	0.04	0.89	0.05	0.03	0.62	0.04	0.24	0.76	0.14	0.1	1.01	0.12	0.31	2.12	0.82	1.36	1.79	0.94	0.6	0.81	0.18	0.78	1.07	0.08	1.4
ATP13A1	32.84	22.42	36.79	28.89	34.63	25.95	41.51	27.03	45.04	46.81	38.62	43.16	42.63	40.07	43.17	37.9	38.63	42.25	46.68	40.14	40.52	41.68	46.97	42.97	50.37	49.38	42.56	51.72	52.04	42.4	55.68	55.48
ATP13A2	27.03	52.82	32.49	44.36	27.58	95.84	33.26	57.97	27.26	64.57	44.1	29.6	73.96	39.06	29.9	73.09	41.33	31.44	60.24	41.37	33.8	39.03	42.39	32.95	56.3	44.22	31.66	39.78	41.11	31.02	38.77	48.03
ATP13A3	68.58	51.55	104.01	34.1	75.96	31.04	127.76	34.68	84.19	138.63	130.91	83.21	103.83	140.22	56.84	95.2	85.53	56.65	119.39	99.37	80.24	135.57	188.89	75.81	123.57	165.69	79.52	177.47	303.59	75.77	184.08	319.69
ATP13A4	0	0	0	0	0	0	0	0	0	0	0	0	0	0	0	0	0	0	0	0	0	0	0	0	0	0.02	0	0.05	0.02	0	0.02	0.03
ATP13A4-AS1	0	0	0	0	0	0	0	0	0	0	0	0	0	0	0	0	0	0	0	0	0	0	0	0	0	0	0	0	0	0	0	0
ATP13A5	0	0	0	0	0	0	0	0	0	0	0	0	0	0	0	0	0	0	0	0	0	0	0	0	0	0	0	0	0	0	0	0
ATP13A5-AS1	0	0	0	0.25	0	0	0	0	0	0	0	0	0	0	0	0	0	0	0	0	0	0	0	0	0	0	0	0	0	0	0	0
ATP1A1	443.37	317.29	397.18	163.59	415.02	294.59	344.45	100	455.37	503.27	405.74	461.29	480.14	410.15	447.27	501.28	411.55	451.87	501.32	445.96	445.18	359.32	298.23	439.12	339.08	342.04	457.21	330.6	327.88	426.75	330.59	314.17
ATP1A1-AS1	2.35	2.97	1.63	0.14	3.34	5.73	0.55	0.41	2.23	3.2	0.72	2.61	2.57	1.21	1.39	1.84	2.36	1.38	2.1	1.73	2.22	1.94	0.83	3.33	4.31	1.96	2.53	2.88	1.27	3.18	3.95	2.39
ATP1A2	0	0	0	0.05	0	0	0	0	0	0	0	0	0	0	0	0	0	0	0	0	0	0.03	0	0	0	0	0	0	0	0	0	0
ATP1A3	0.97	0.17	0	0	0.27	0.05	0.04	0	0.1	0.1	0.04	0.11	0.04	0.06	0.3	0	0.03	0.06	0.14	0	0.38	0	0.64	0.31	0.11	0.15	0.19	0	0.08	0.28	0	0
ATP1A4	3.56	10.55	18.3	6.24	2.17	6.81	17.04	1.14	1.01	6.7	11.16	2.01	3.16	10.32	2.56	4.15	7.74	0.28	4.49	14.33	0.94	13.66	15.52	0.67	21.12	23.43	0.71	9.33	9.24	1.4	7.77	8.77
ATP1B1	55.96	31.95	226.37	36	62.39	25.49	320.91	39.05	64	72.86	176.17	54.42	53.26	186.59	62.59	73	296.36	59.25	83.94	310.74	67.36	63.88	133.41	65.23	72.87	130.87	66.31	44.81	69.81	57.43	43.62	62.59
ATP1B2	0.2	0	0.08	0	0.15	0.07	0	0.11	0	0	0	0	0	0	0	0	0	0	0	0	0	0	0	0	0	0	0.05	0.22	0	0	0	0
ATP1B3	307.51	232.78	300.85	145.95	364.52	186.63	359.96	160.89	273.81	324.16	332.39	281.17	332.11	351.25	269.38	359.72	388.57	268.42	357.65	416.3	309.11	357.98	373.79	301.33	335.5	340.73	282.22	285.49	320.59	264.32	252.79	292.17
ATP1B4	0	0	0	0	0	0	0	0	0	0	0	0	0	0	0	0	0	0	0	0.03	0	0	0	0	0	0	0	0	0	0	0	0
ATP23	2.77	1.93	0.36	0.29	1.39	1	0.1	0.25	1.85	0.94	0.56	2.12	1.3	0.29	1.73	0.98	0.43	2.5	1.61	0.18	1.34	0.78	0.04	1.3	0.53	0.11	1.54	1.35	0.38	2.56	0.56	0.88
ATP2A1	1.3	0.76	0.52	0.32	1.69	0.62	1.08	0.49	1.15	0.84	0.55	1.3	1.18	0.47	2.15	0.48	0.49	1.11	0.54	0.41	1.12	0.33	0.48	1.93	1.22	0.43	1.21	0.72	0.78	0.9	0.57	0.53
ATP2A1-AS1	4.45	3.11	0	0.35	3.02	0	1.85	2	3.96	1.66	1.89	6.57	0.43	0.33	3.37	0.82	1.04	9.77	0.98	0	10.19	1.03	0	2.52	2.48	0	4.08	2.57	1.27	3.73	2.81	3.35
ATP2A2	134.72	51.81	89.57	25.86	128.63	71.46	68.26	24.47	147.07	127.57	73.57	154.58	132.48	75.87	124.99	109.65	43.69	120.49	113.55	40.42	147.34	135.96	100.97	149.57	128.21	101.24	158.86	143.4	159.34	149.89	140.76	160.23
ATP2A3	8.96	0.52	8.92	4.61	7.2	0.46	24.95	5.24	2.69	3.03	17.68	1.96	3.32	21.73	1.61	2.56	11.39	2.08	4.14	9.67	3.19	12.43	22.53	2.53	7.74	13.74	2.56	0.4	0.6	2.8	0.22	1.19
ATP2B1	60.9	12.42	9.82	1.88	61.3	22.96	8.03	1.3	30.71	18.31	5.21	32.2	23.58	4.76	31.18	26.23	7.05	31.24	22.82	8.69	28.29	10.92	31.98	27.93	13	27.07	31.15	13.79	16.27	28.21	14.52	19.12
ATP2B1-AS1	0.5	0	0	0.07	0.51	0.06	0.05	0	0.06	0.12	0	0.04	0	0	0	0.05	0.23	0	0.16	0.05	0.22	0	0.22	0.16	0	0.06	0.17	0.09	0.04	0.26	0	0.35
ATP2B2	0	0	0	0	0	0	0	0	0	0	0	0	0	0	0	0	0	0	0	0	0	0	0	0	0	0	0	0	0	0	0	0
ATP2B2-IT2	0	0	0	0	0	0	0	0	0	0	0	0	0	0	0	0	0	0	0	0	0	0	0	0	0	0	0	0	0	0	0	0
ATP2B3	0	0.18	0.93	0.42	0.08	0.32	3.32	0.97	0	0.83	1.97	0	0.23	2.7	0	0.34	3.33	0	1.01	3.6	0.02	0.64	0.97	0	1.66	1	0.02	0.43	0.06	0	0.26	0
ATP2B4	50.53	42.78	274.74	86.52	54.66	38.93	323.01	74.18	74.48	178.71	384.37	65.72	160.74	378.78	53.36	124.24	288.55	50.59	131.52	320.75	96.34	241.78	467.27	84.75	230.45	443.41	54.41	118.21	197.43	64.32	163.43	233.94
ATP2C1	56.14	64.88	24.64	11.08	61.09	82.93	21.11	9.57	54.88	44.18	21.99	59.47	52.61	21.99	57.8	49.4	22.21	60.08	46.97	28.55	64.76	54.64	39.36	55.89	43.14	33.12	59.92	56.33	68.42	54.35	57.17	71.13
ATP2C2	20.39	1.55	19.06	17.69	17.62	1.97	8.6	8.13	14.49	6.31	8.99	12.79	3.41	8.96	10.73	4.16	9.53	8.53	4.7	7.93	8.06	3.14	4.72	9.83	6.42	6.9	9.88	4.33	5.13	10.38	4.12	5.26
ATP2C2-AS1	0.84	0.51	0.76	1.72	0.64	0.37	0.52	1.11	0.82	0.47	0.59	0.98	0.37	0.3	0.73	0.1	0.75	0.39	0.26	1.02	0.66	0.6	0.44	1.05	0.62	0.46	0.84	0.27	0.4	0.72	0.35	0.21
ATP4A	0	0	0	0	0	0	0	0	0	0	0	0	0	0	0	0	0	0	0	0	0	0	0	0	0	0	0	0	0.03	0	0	0
ATP4B	0	0	0	0	0	0	0	0	0	0	0	0	0	0	0	0	0	0	0	0	0	0	0	0	0	0	0	0	0	0	0	0
ATP5F1A	995.09	400.67	474.07	227.88	1016.39	457.78	469.96	192.99	939.85	626.01	442.43	941.66	649.48	475.94	973.36	670.67	450.66	955.08	649.24	472.32	967.44	708.76	410.21	882.88	560.66	382.02	780.97	698.16	610.45	916.07	774.41	703.11
ATP5F1B	953.34	378.37	628.47	234.98	984.18	463.69	750.84	219.06	1050.71	747.89	653.33	1103.72	735.82	687.56	994.98	690.28	652.47	1021.29	752.07	681.72	1031.28	850.91	728.16	927.8	710.75	622.61	1056.41	956.49	831.86	1049.7	896.18	775.58
ATP5F1C	563.8	321.71	170.39	65.34	594.21	341.61	186.98	63.73	523.8	335.48	182.97	531.98	333.95	185.44	537.16	329.02	180.68	543.96	346.51	198.36	575.11	452.5	256.68	527.01	397.54	256.45	500.04	435.15	421.19	500.17	437.04	402.66
ATP5F1D	290.28	178.19	141.41	45.4	307.5	171.47	164.72	64.57	262.71	223.46	179.91	264.43	215.58	168.57	287.23	200.04	160.69	293.12	228.73	155.09	278.41	189.03	147.11	265.55	152.08	108.79	294.88	287.08	182.28	337.75	245.36	185.99
ATP5F1E	48.78	43.76	14.54	6.52	50.49	46.92	15.61	6.33	54.27	40.79	20.52	52.67	43.23	20.75	60.11	54.41	25.74	59.57	51.53	27.03	53.92	49.7	26.37	52.08	33.03	22.68	53.64	51.03	38.5	56.76	45.14	41.98
ATP5IF1	406.61	317.32	151.47	70.79	394.58	288.31	136.23	110.64	324.94	297.38	189.35	369.15	335.06	183.64	395.74	306.94	221.71	448.09	337.05	216.25	408.97	412.9	167.01	359.85	276.35	155.02	436.18	492.85	378.5	438.22	514.91	406.72
ATP5MC1	346.92	128.3	199.83	65.85	363.19	97.35	176.19	66.46	445.39	231.59	187.16	483.39	235.85	189.31	467.5	211.16	215.35	465.94	221.23	218.11	438.79	229.22	138.61	399.38	137.45	98.73	421.74	257.63	142.25	423.74	215.97	175.63
ATP5MC2	531.52	709.54	222.32	160.72	497.52	480.33	173.48	159.59	465.93	335.73	193.48	436.37	395.21	189.3	451.01	330.02	188.96	492.87	328.14	178.58	423.59	432.57	219.71	392.43	347.62	163.82	445.23	476.35	344.68	390.35	452.15	302.24
ATP5MC3	211.74	121.41	57.2	15.01	220.36	122.26	53.23	10.92	230.35	137.47	58.05	236.18	141.22	58.14	206.62	141.72	55.9	221.1	150.5	61.24	232.25	149.19	85.9	211.88	127.55	70.51	235.36	180.64	139.87	225.99	161.25	136.59
ATP5MD	954.05	885.24	620.32	193.81	994.37	979.6	629.2	259.67	862.08	691.83	494.26	879.8	744.4	567.39	890.35	785.32	488.84	914.43	786.01	598.35	905.52	690.39	458.95	832.21	447.81	387.61	876.32	674.27	642.47	939.23	717.63	778.08
ATP5ME	1368.01	1179.2	382.43	168.72	1382.59	844.61	444.24	188.34	1240.33	1156.37	506.96	1348.82	1070.49	512.11	1310.36	991.85	550.4	1507.76	1133.91	612.39	1096.17	1064.4	536.25	1033.7	666.63	432.93	1236.87	1300.49	1057.68	1566.77	1053.28	933.34
ATP5MF	1237.23	856.14	477.84	108.16	1312.05	783.86	453.33	88.56	825.79	700.38	421.37	903.18	742.06	520	1057.19	799.85	543.57	1068.62	836.94	637.77	936.61	866.77	549.16	860.94	716.9	463.16	828.69	937.21	827.33	848.48	991.1	858.26
ATP5MF-PTCD1	0	0	0	0	0	0	0	0	0	0	0	0	0	0	0	0	0	0	0	0	0	0	0	0.36	0	0	0	0	0	0	0	0
ATP5MG	254.63	186.4	85.31	47.99	275.04	186.32	77.48	44.8	294.12	175.39	92.51	311.91	166.43	76.07	324.13	176.89	97.32	309.13	192.52	120.98	288.38	225.29	104.47	288.61	191.27	95.85	314.03	298.99	254.22	315.93	289.8	238.72
ATP5MGL	0	0.25	0	0	0	0.3	0	0	0	0	0	0	0.26	0	0	0	0.18	0	0	0	0	0	0	0.26	0.3	0	0.55	0.67	0	0	0	0
ATP5MPL	534.7	423.7	209.08	100.88	543.55	431.95	234.92	124.86	418.66	325.92	258.05	457.66	315.38	236.48	437.69	325.4	271.39	520.24	349.94	315.32	473.85	306.71	246.74	405.03	259.23	219.29	464.2	381.81	366.83	454.67	381.32	341.82
ATP5PB	208.18	76.23	52.75	24.72	213.27	85.73	60.24	23.38	196.15	92.2	52.03	203.04	100.63	55	186.65	103.13	67.99	176.71	111.25	69.98	197.64	135.01	66.21	172.9	97.36	64.39	187.23	144.52	123.83	174.3	135.16	121.31
ATP5PD	469.33	482.91	192.68	121.13	522.18	440.44	216.34	123	433.13	375.81	238.39	434.83	381.09	243.64	481.63	427.43	242.53	548.02	410.2	307.69	458.07	395.12	219.49	408.58	338.12	217.11	416.8	441.55	351.27	454.9	481.7	390.02
ATP5PF	340.07	192.7	99.42	31.12	298.52	185.96	114.22	25.49	236.24	157.88	123.39	252.66	157.91	118.41	265.63	170.27	147.75	265.46	168.27	165.41	201.11	172.09	93.91	197.38	138.8	93.32	227.88	212.81	174.78	232.46	163.83	144.56
ATP5PO	530.33	362.4	173.77	55.63	554.18	324.79	188.17	58.97	547.11	365.64	178.54	527.67	381.11	181.72	509.64	401.32	173.54	489.66	385.29	189.8	506	406.14	253.23	461.78	337.56	250.63	494.9	475.21	386.92	486.74	488.43	398.95
ATP6AP1	123.43	182.91	178.56	147.59	136.41	188.76	196.8	152.1	159.58	196.88	204.03	149.67	194.56	210.11	154.5	189.55	213.71	156.74	200.16	194.5	162.45	331.28	303.89	133.45	304.73	322.93	143.16	273.55	279.58	155.06	309.02	269.59
ATP6AP1L	0.64	0.89	0	0.03	0.59	1.24	0.12	0.11	0.82	0.58	0.19	0.5	0.97	0.1	1	0.56	0.09	0.86	0.41	0.27	0.65	0.71	0.13	0.64	0.96	0.27	0.71	1.26	0.59	0.56	1.23	0.33
ATP6AP2	70.88	117.44	63.28	73.58	93.78	123.26	57.8	61.44	76.63	82.58	75.82	57.19	75.77	67	73.19	82.57	68.85	68.06	78.73	70	77.04	87.32	61.82	120.55	128.07	108.59	71.6	112.53	114.6	73.05	105.13	102.55
ATP6V0A1	24.19	20.9	46.64	37.98	27.83	21.96	54.63	31.38	33.81	41.01	54.78	28.27	37.26	54.67	28.03	32.12	69.5	27.49	33.7	75.4	32.74	37	50.23	29.68	41.7	45.15	31.88	30.26	27.25	27.06	31.67	24.17
ATP6V0A2	5.07	4.27	2.92	1.44	5.45	2.95	3.04	1.28	5.54	3.77	2.83	5.82	4.44	3.02	4.78	3.57	2.24	5.68	4.52	2.54	5.19	5.56	2.74	5.85	5.08	4.49	5.68	5.73	5.24	5.05	5.64	5.22
ATP6V0A4	2.72	0.4	19.76	7.03	3.55	0.24	25.92	3.99	2.62	4.12	19.5	3.19	2.29	25.32	2.52	3.05	26.03	3.2	3.87	22.22	1.49	1.71	13.58	1.19	2.41	7.58	2.1	2.26	7.59	2.23	2.39	9.06
ATP6V0B	198.39	149.81	469.24	133.71	175.55	131.93	510.52	141.32	216.26	200.6	422.96	226.99	179.01	442.37	215.86	195.26	591.75	239.92	279.44	620.41	225.91	149.11	259.03	203.91	109.37	191.67	237.08	168.5	215.61	239.11	148.41	221.96
ATP6V0C	401.14	358.08	586.57	224.17	395.05	319.81	684.46	221.78	379.5	480.74	706.5	395.34	402.11	680.87	422.66	451.63	766.92	463.52	477.62	824.22	411.04	512.58	1035.03	414.27	673.13	1023.26	419.98	438.26	496.55	411.16	504.36	532.48
ATP6V0CP3	0	0	0	0	0	0	0	0	0	0	0	0	0	0	0	0	0	0	0	0	0	0	0	0	0	0	0	0	0	0	0	0
ATP6V0D1	113.35	64.67	141.85	44.95	131.08	62.4	170.48	36.24	138.68	119.3	156.04	127.37	100	144.18	130.63	101.62	150.37	141.9	118.73	153.19	146.87	164.97	311.83	142.02	215.1	353.76	129.38	134.95	166.56	133.32	134.15	156.97
ATP6V0D2	0	0	0.06	0	0	0	0	0	0	0	0.06	0	0	0.04	0	0	0	0	0	0.06	0	0	0.06	0	0.24	0	0	0	0	0	0	0
ATP6V0E1	137.13	195.4	121.71	42.03	178.52	212.89	133.45	43.8	172.12	135.9	125.74	156.44	124.37	126.13	175.64	160.26	182	186.46	144.25	235.72	193.05	220.81	235.84	175.44	310.98	300.06	163.69	186.82	220.97	170.02	200.86	237.76
ATP6V0E2	34.02	1.98	0.92	0.26	54.58	2.1	1.2	0.28	65.57	7.09	2.09	70.46	11.07	2.05	66.74	7.65	1.86	74.72	14.24	3.09	51.9	13.18	4.8	46.03	9.79	2.11	73.55	46.64	28.62	61.82	28.84	21.02
ATP6V0E2-AS1	0.57	0	0	0	0.37	0	0	0	0.46	0	0	0.79	0.1	0	0.35	0.15	0	1.15	0.05	0	0.26	0	0.04	0.26	0	0	0.44	0.27	0.21	0.32	0.17	0.07
ATP6V1A	76.85	41.59	44.32	13.43	88.73	51.44	52.65	11.86	84.91	50.73	53.45	85.75	50.65	55.98	74.04	45.26	45.25	73.88	48.23	50.17	83.72	61.29	63.19	72.31	60.99	57.97	81.91	60.74	67.95	74.29	57.31	62.69
ATP6V1B1	10.23	221.76	8.93	2.48	10.61	144.63	7.41	3.35	7.99	100.89	9.36	8.36	98.43	11.91	11.79	100.19	7.38	11.6	119.34	8.64	9.26	118.32	72.57	3.38	172.75	83.02	4.99	78.51	71.88	3.8	96.7	73.37
ATP6V1B1-AS1	0	28.2	22.35	0.41	0	23.59	31.73	0.39	0.86	16.93	22.91	0.63	14.89	27	0	14.24	21.33	0	13.5	30.18	1.29	1.27	11.86	0	0.9	5.91	0.22	0	0	0.26	0	0
ATP6V1B2	124.44	52.81	67.96	19.91	123.59	62.86	70.85	17.49	142.75	79.56	63.61	138.05	88.63	61.22	128.08	82.36	84.19	131.1	81.66	100.07	131.89	119.75	82.29	131.01	141.54	95.18	134.78	175.22	136.14	129.63	170.08	138.13
ATP6V1C1	32.5	15.97	27.08	8.97	32.01	19.04	31.04	7.81	32.2	25.12	28.34	32.09	22.9	28.42	28.44	27.23	44.98	30.11	29.37	53.27	32.32	27.12	35.18	30.56	32.29	35.62	29.29	27.3	32.44	29.07	29.71	35.53
ATP6V1C2	69.26	23.97	71.7	45.43	59.61	11.04	58.83	27.45	51.99	48.18	63.07	57.43	41.02	66.7	49.12	30.52	65.95	47.06	37.97	70.71	26.2	85.17	62.6	29.13	110.19	71.72	27.71	101.23	91.55	33.77	98.49	97.19
ATP6V1D	67.79	43.57	44.02	7.83	65.33	52.42	38.28	7.05	54.86	46.2	41.65	65.77	36.13	37.5	57.66	49.73	40.33	63.37	51.23	48.78	78.7	68.47	102.71	65.67	70.24	113.45	58.41	49.23	70.82	57.28	48.99	70.25
ATP6V1E1	335.33	216.48	190.95	79.43	315.2	200.62	181.8	77.67	338.56	310.92	184.58	335.73	291.32	187.83	374.88	316.85	193.44	375.42	327.14	203.02	380.04	550.76	345.53	370.33	678.5	528.56	337.89	600.26	510.19	359.31	641.46	589.5
ATP6V1E2	0.17	0.2	0	0	0.55	0.62	0.07	0	0.69	0	0	0.37	0.27	0.13	0.27	0.19	0.1	0.41	0.21	0.13	0.11	0.2	0	0.27	0.13	0	0.36	0.47	0.11	0.16	0.69	0.35
ATP6V1F	261.31	169.09	294.93	109.33	239.56	155.51	315.87	131.56	280.99	250.08	256.8	254.96	188.66	293.38	261.72	233.25	342.44	290.39	265.38	363.49	303.92	260.3	424.75	269.64	230.94	380.78	288.86	195.36	214.14	275.74	209.48	197
ATP6V1FNB	0.7	0.04	0.11	0	0.53	0.19	0.23	0.02	0.27	0	0	0.39	0.08	0.08	0	0.04	0.26	0.7	0.28	0.37	0.17	0.12	0.3	0.36	0.19	0.09	0.42	0	0.1	0.3	0.18	0.05
ATP6V1G1	114.73	87.5	98.77	28.4	112.64	95.19	111.49	23.58	111.6	81.08	102.39	105.93	78.74	103.29	105.86	85.2	101.64	104.51	108.29	108.15	121.18	106.79	124.69	95.07	94.54	116.3	98.48	102.47	129.22	100.58	100.4	137.82
ATP6V1G2	0.23	0	0	0	0.32	0	0.14	0.09	0	0	0.13	0.12	0.58	0	0	0	0.28	0.18	0	0	0.44	0	0	0.57	0	0	0.15	0	0	0.36	0	0
ATP6V1G2-DDX39B	0.86	0	0	0.49	0.22	0	0.48	0.09	0.96	0.57	0.6	0.42	0	0.2	0.85	0.17	0.72	0.92	0.71	0.62	0.73	1.83	0.85	0.17	0.42	0.78	1.09	1.35	0.58	0.86	1.36	1.18
ATP6V1G3	0	0	0	0	0.55	0	0	0	0	0	0	0	0	0	0	0	0	0	0	0	0	0	0	0	0	0	0	0	0	0	0	0
ATP6V1H	52.12	25.37	26.7	9.9	58.18	31.41	30.31	10.54	69.89	35.69	23.08	64.87	35.98	25.9	71.13	37.52	34.04	65.67	41.54	37.09	70.64	58.55	50.55	64.55	52.14	60.5	72.18	46.17	57.98	70.83	48.92	51.84
ATP7A	3.48	2.19	2.05	1.05	4.05	3.33	1.83	0.66	3.16	2.23	1.2	4.24	1.81	1.41	2.13	1.31	1.51	2.75	1.57	1.91	3.99	1.89	1.36	8.29	3.86	4.83	4.8	2	2.21	3.42	1.98	1.64
ATP7B	54.02	46.29	3.83	1.34	46.09	37.45	2.84	0.66	43.13	59.84	3.31	43.12	76.09	4	33.04	63.22	1.41	35.34	51.55	2	43.74	122.18	43.47	28.95	92.04	32.62	26.84	68.43	62.97	30.47	73.93	65.48
ATP8A1	1.18	0.07	0.02	0.01	0.79	0.06	0	0.02	0.35	0.08	0	0.56	0.05	0.01	0.42	0.18	0	0.43	0.29	0	0.41	0.11	0	0.2	0.04	0	0.52	0.13	0.05	0.36	0	0.15
ATP8A2	0.12	0.03	0.46	0.11	0.28	0	0.59	0.15	0.32	0.24	0.55	0.23	0.03	0.72	0.2	0.27	0.64	0.08	0.19	0.45	0.26	0.18	0.3	0.34	0.62	0.22	0.15	0.35	0.32	0.04	0.14	0.32
ATP8B1	11.48	1.6	6.42	3.07	17.16	0.53	9.59	2.43	10.63	4.36	7.81	10.25	4.04	7.72	10.36	3.39	7.23	10.25	4.32	7.75	12.36	10.85	6.39	12.93	8.89	5.72	13.26	28.3	23.71	14.39	29.21	24.8
ATP8B2	16.29	0.49	1.9	0.08	11.96	0.45	1.71	0.09	13.87	3.39	1.58	15.51	4.27	1.28	12.31	3.81	1.17	13.82	3.31	1.18	13.37	5.88	9.45	11.01	6.37	14.23	13.12	8.81	6.13	12.25	7.13	5.39
ATP8B3	0.91	0.08	0.08	0.06	1.35	0.39	0	0.09	0.95	0.23	0	0.98	0.18	0.17	0.31	0.06	0.04	0.53	0.03	0.06	0.63	0.31	0.18	1.74	0.28	0.13	0.8	0.13	0.18	0.19	0.07	0.08
ATP8B4	0.59	0.08	0.2	0.28	0.2	0	0.21	0	0.09	0.18	0.13	0.3	0.14	0.11	0.06	0.11	0.08	0.07	0.19	0.15	0.07	0.54	0.66	0.11	1.1	0.65	0.03	0.84	0.94	0.07	0.31	0.59
ATP8B5P	0.1	0.06	0	0	0.08	0	0	0	0	0.07	0	0	0	0.04	0.07	0	0	0	0	0.06	0	0.13	0.11	0	0.08	0.35	0	0.06	0.11	0	0	0
ATP9A	2.87	4.59	1.18	3.7	2.94	9.13	0.95	2.05	3.45	3.02	1.78	3.07	3.92	1.91	3.36	3.9	1.09	2.88	2.82	0.98	4.87	13.9	6.93	3.31	12.51	5.99	4.03	8.79	9.05	4.68	10.95	10.64
ATP9B	3.82	1.94	1.22	0.55	4.71	2.81	0.98	0.5	5.83	3.66	1.06	4.13	5.18	0.82	4.8	4.99	1.07	4.43	3.26	1.41	4.6	6.06	3.96	4.94	5.72	4.04	3.02	6.09	5.52	4.72	7.1	6.66
ATPAF1	51.06	13.87	17.78	13.36	53.48	13.92	14.48	8.87	54.57	23.16	19.2	59.65	24.21	16.41	58.88	29.94	20.37	61.12	24.7	24.53	61.39	36	15.55	57.47	34.28	16.07	59.47	40.98	31.48	50.28	41.88	32.63
ATPAF2	21.58	16.23	14.19	10.04	22.81	16.35	17.79	10.61	25.24	19.81	11.79	25.63	20.36	14.5	25.08	16.87	18.15	25.02	16.42	18.75	25.09	20.08	15.92	21.56	18.66	21.45	24.84	25.91	24.46	30.89	25.66	25.03
ATPSCKMT	9.38	6.19	2.56	1.13	9.17	5.12	3.04	1.04	8.62	4.27	3.66	9.51	3.93	3.59	9.01	3.79	3.23	8.45	4.05	3.89	9.52	4.48	4.44	8.77	4.85	4.17	8.97	5.2	4.9	10	6.6	5.6
ATR	6.4	2.92	1.51	2.44	6.39	3.93	1.94	2.54	8.56	6.05	2.15	9.64	7.81	2.8	6.63	4.88	1.5	5.57	4.64	1.54	7.52	6.85	1.73	9.26	5.89	2.03	8.34	8.54	4.75	8.21	9.25	5.94
ATRAID	79.6	153.04	50.25	40.95	90.43	137.35	57.11	36.24	74.87	89.51	52.57	72.6	107.94	49.11	71.19	90.25	53.76	74.25	97.76	72.35	76	135.92	86.41	69.53	129.33	84.87	68.91	146.43	108.79	79.14	158.45	110.78
ATRIP	19.15	4.54	4.82	1.31	17.11	3.85	4.21	0.64	21.81	6.31	3.08	24.27	6.9	4.43	24.64	7.51	3.38	24.41	10.85	4.23	23.51	12.54	4.35	18.46	7.42	4.64	20.59	12.66	11.32	19.2	11.81	11.95
ATRIP-TREX1	1.77	0	0.35	0	4.01	0	0.88	0.24	0	0.96	0	1.39	0	0	0.47	1.75	0.39	1.27	0.5	0	0.79	0.63	0	3.89	1.41	0	0	2.19	0.57	1.17	0.59	0
ATRN	22.81	29.31	8.18	3.6	21.85	48.59	8.71	3.51	21.62	19.75	8.14	23.78	24.45	7.87	19.58	19.78	6.64	18.98	19.03	9.27	24.59	39.07	16.89	22.61	30.71	16.17	24.41	37.15	33.2	25.28	49.61	33.3
ATRNL1	0.15	0	0	0	0	0	0.09	0	0	0	0	0.15	0	0	0.11	0	0	0.1	0	0.34	0	0	0.31	0	0	0	0	0.09	0	0	0	0
ATRX	16.95	8.63	5.83	1.81	16.48	9.43	5.49	0.93	11.6	8.64	4.54	11.71	10.78	5.17	10.24	7.45	4.11	9.93	7.15	4.76	14.18	16.67	6.4	13.39	15.5	8.72	12.58	15.82	16.26	9.91	16.06	14.41
ATXN1	0.27	0.63	0.04	0.04	0.56	1.51	0.05	0.01	0.39	0.06	0	0.19	0.07	0	0.24	0.14	0	0.42	0.06	0	1.18	0.73	0.05	0.71	0.76	0.2	0.66	0.33	0.16	0.8	0.49	0.28
ATXN1-AS1	0	0.19	0	0	0.2	0.08	0	0	0	0	0	0	0.03	0	0	0	0	0	0	0	0.19	0	0	0.1	0	0	0.07	0	0	0.08	0	0
ATXN10	62.27	38.71	6.56	2.29	67.58	45.64	6.31	1.58	73.91	33.11	5.2	76.78	46.6	6.34	75.08	40.57	3.81	69.2	38.82	6.04	74.7	61.29	23.18	63.28	50.52	22.12	74.91	70.01	58.86	72.36	66.9	50.83
ATXN1L	18.03	6.08	9.57	4.91	15.31	6.4	10.52	4.25	17.9	11.03	8.8	17.62	12.18	8.75	14.22	8.82	7.49	12.79	9.71	10.99	17.1	15.6	11.81	20.23	13.53	13.74	21.24	15.07	16.77	17.96	17.46	18.62
ATXN2	20.68	16.32	54.33	25.66	21.56	22.15	55.59	25.12	18.81	29.36	34.79	21.15	28.21	35.36	23.68	27.91	41.32	21.92	25.19	40.4	20.42	25.78	43.14	17.91	31.4	40.64	22.88	22.75	34.27	21.76	28.15	35.15
ATXN2-AS	0	0.57	0	0	0.72	0	0	1.6	0	0	0	0	0	0	0	0	0	0	0	0	0	0.61	0	0	0	0	0	0	0	2.24	1.99	2.39
ATXN2L	87.74	46.14	100.12	60.01	77.76	40.25	124.45	47.84	82.01	118.5	119.04	89.89	100.95	116.29	84.29	77.37	89.21	91.3	91.38	92.08	77.69	133.89	233.95	84.14	173.81	251.6	86.49	99.85	115.52	78.76	98.43	139.01
ATXN3	4.53	5.02	1.32	0.77	4.78	5.23	1.2	1.36	4.64	5.01	1.52	4.54	4.95	1.89	4.19	4.73	1.26	4.05	3.87	2.02	4.16	6.01	2.39	5	4.72	2.65	4.22	6.3	5.07	4.69	5.84	6.11
ATXN3L	0	0	0	0	0	0	0	0	0	0	0	0	0	0	0	0	0	0	0	0	0	0	0	0	0	0	0	0	0	0	0	0
ATXN7	10.93	7.31	19.93	15.06	9.55	6.76	17.64	7.68	8.78	17.04	18.07	10.55	15.8	16.29	6.89	11.75	12.94	9.26	14.17	13.84	8.36	14.85	16.93	9.04	17.29	16.94	7.89	12.59	14.56	9.73	13.8	15.03
ATXN7L1	2.7	0.56	0.55	0.35	3.66	0.97	0.33	0.07	2.07	1.27	0.68	2.06	1.05	0.69	2.47	0.97	0.36	2.23	1.41	0.93	2.16	2.26	0.86	2.01	1.86	0.62	2.34	2.73	1.91	1.95	4.62	3.53
ATXN7L2	1.81	1.54	2.35	1.23	2.7	2.03	4.07	1.19	3.36	3.54	1.97	3.01	3.04	2.53	2.79	2.81	2.34	2.23	3.32	3.17	2.35	3.43	3.83	3.43	5.21	5.95	2.37	3.74	4.02	2.23	2.09	3.29
ATXN7L3	43.68	30.62	36.79	17.72	48.17	44.1	39.49	14.55	51.37	56.87	39.38	51.41	53.94	38.92	47.73	52.32	34.92	44.75	51.63	35.2	47.02	66.36	69.9	54.6	79.73	91.14	49.78	65.85	76.79	48.48	70.39	78.4
ATXN7L3B	26.53	13.86	3.67	4	23.55	18.37	3.67	3.86	22.58	17.62	5.1	24.32	19.71	4.43	23.3	15.52	5.84	24.24	16.01	5.17	23.58	22.77	7.08	24.51	19.95	8.84	24.35	33.2	22.85	23.24	32.74	22.55
ATXN8OS	0	0	0	0	0	0	0	0	0	0	0	0	0	0	0	0	0	0	0	0	0	0	0	0	0	0	0	0	0	0	0	0
AUH	21.73	23.5	24.08	15.08	26.1	21.21	30.95	14.43	23.07	22.73	27.68	30.02	25.67	27.48	19.52	22.38	31.68	24.05	19.34	27.29	27.54	22.03	12.09	29.95	23.35	13.46	33.35	37.11	32.4	30.18	40.88	34.04
AUNIP	17.15	11.39	20.2	12.58	20.76	9.42	21.09	9.18	24.42	18.9	14.21	22.43	20.61	16.67	26.2	19.72	20.77	19.31	22.34	19.37	22.62	26.43	17.61	22.42	27.57	21.28	24.77	26.07	21.09	21.76	26.31	28.22
AUP1	155.58	163.46	236.4	145.81	187.42	163.91	261.96	159.3	192.86	192.41	250.84	174.86	168.64	243.6	187.42	183.79	268.14	186.37	203.58	294.1	187.35	200.24	196.86	200.76	191.61	215.89	178.3	205.62	210.21	179.94	192.06	230.42
AURKA	130.17	23.68	61.95	4.22	141.5	13.32	75.22	3.79	147.01	70.18	78.25	154.8	75.71	81.03	158.65	73.8	57.51	144.58	80.94	76.75	148.13	84.33	61.2	161.74	69.41	56.72	165.83	95.34	96.29	147.27	87.65	100.99
AURKAIP1	482.61	282	273.96	119.06	526.52	279.38	330.02	138.62	586.82	370.92	318.79	638.6	407.31	356.36	556.25	377.78	343.58	603.85	424.76	331.79	561.43	335.18	298.39	583.37	330.87	279.16	664.43	413.8	355.77	612.77	358.74	370.39
AURKAP1	1.07	0.75	0.92	0.58	1.08	0.53	1.33	0.28	1	1.11	1.05	0.64	0.78	1.08	1.67	0.44	1.91	1.81	1.12	1.54	0.66	1.27	1.58	0.45	1.19	1.72	0.83	0.39	0.38	0.7	0.87	0.6
AURKB	128.86	23.27	16.76	0.31	108.73	12.51	18.49	0.09	123.38	74.19	15.38	133.7	86.72	17.17	124.18	58.89	9.03	115.93	73.54	8.07	101.7	57.31	24.7	125.3	36.81	18.09	137.1	80.82	73.33	113.17	69.9	72.25
AURKC	0.54	0.81	0.62	0	0.2	0.2	1.19	0.53	0.81	0.38	0.95	0.14	0.34	1.75	1.16	0.5	2.28	2.73	1.52	0.62	1.28	0.88	1.13	0.85	0.2	0.93	0.72	0.88	1	1.27	0.38	0.46
AUTS2	0	0	0	0	0.02	0	0	0.05	0.05	0.03	0	0.02	0.05	0	0	0.13	0.1	0	0.07	0.12	0.07	0.03	0.03	0.02	0	0	0	0	0	0	0	0
AVEN	25.63	38	9.67	3.85	18.48	54.58	9.2	4.15	14.57	22.94	7.6	13.73	29.62	6.9	19.83	22.84	8.52	16.07	24.42	8.41	21.38	32.81	17.35	15.96	29.28	19.99	19.22	23.16	23.41	19.36	28.14	24.72
AVIL	0.08	0.25	0.38	0.1	0.13	0	0.1	0	0	0	0.15	0	0.05	0.03	0.12	0	0.08	0.07	0	0.24	0.09	0.05	0	0.1	0.31	0.12	0.06	0.14	0.31	0	0	0.43
AVL9	20.52	16.06	9.26	3.44	22.07	20.92	8.18	3.11	19.18	18.45	6.51	21.63	21.9	7.68	16.73	16.22	7.19	18.36	17.97	7.58	22.57	23.17	10.02	21.1	22.13	12.11	21.07	23.56	18.8	20.38	23.71	19.44
AVP	0	0	0	0	0	0	0	0	0	0	0	0	0	0	0	0	0	0	0	0	0	0	0	0	0	0	0	0	0	0	0	0
AVPI1	26.38	27.86	129.43	17.73	30.7	21.6	141.65	19.57	30.92	52.19	97.13	31.11	48.92	85.78	31.47	53.98	120.08	33.67	58.6	135.15	34.07	107.81	460.68	38.18	135.16	506.33	37.8	57.58	128.77	31.11	46.95	119.95
AVPR1A	0.39	0.09	0.02	0	0.03	0.03	0	0.03	0.03	0.05	0	0.04	0.12	0	0	0.17	0.05	0.12	0.05	0	0.04	0.08	0	0	0	0	0	0.02	0	0.03	0.05	0.03
AVPR1B	0	0	0	0	0	0	0	0	0	0	0	0	0	0	0	0	0	0	0	0	0	0	0	0	0	0	0	0	0.05	0	0	0
AVPR2	0	0	0	0	0	0	0	0	0	0	0	0	0	0	0	0	0	0	0	0	0	0	0	0	0	0	0	0	0	0.12	0	0
AWAT1	0	0	0	0	0	0	0	0	0	0	0	0	0	0	0	0	0	0	0	0	0	0	0	0	0	0	0	0	0	0	0	0
AWAT2	0	0	0	0	0	0	0	0	0	0	0	0	0	0	0	0	0	0	0	0	0	0	0	0	0	0	0	0	0	0	0	0
AXDND1	0.07	0	0	0	0.11	0.06	0	0	0	0	0	0	0	0.15	0	0.05	0	0	0	0.04	0	0	0	0	0	0	0.15	0	0.16	0	0	0
AXIN1	32.58	69.99	11.82	4.41	32.56	58.83	14.5	3.66	30.62	56.82	14.52	31.34	64.21	16.13	33.95	69.01	12.05	32.93	54.78	14.56	35	42.2	33.22	41.93	37.68	35.14	35.58	39.29	41.76	37.89	42.35	33.64
AXIN2	41.56	26.4	55.29	11.21	39.05	19.74	60.43	7.21	43.78	35.4	76.48	47.29	31.77	74.05	45.36	28.81	46.68	44.09	29.2	51.84	38.21	20.61	85.36	43.18	20.55	59.86	41	12.35	25.52	40.39	13.52	25.21
AXL	7.91	0.47	0.72	0.24	7.36	0	0.15	0.12	18.49	0.14	0.07	10.6	0.16	0	16.59	0	0.05	11.3	0.31	0.21	40.88	9.14	2.2	34.21	2.72	1.53	45.07	2.12	1.44	50.13	5.8	1.72
AZGP1	0	0	0.99	0.61	0	0	0.15	0	0	0	0.29	0	0	0.1	0	0	0	0	0	0	0.13	0	0	0	0	0	0	0	0	0	0	0
AZGP1P1	0	0	0.28	0	0	0	0	0	0	0	0	0	0	0	0	0	0	0	0	0	0	0	0	0	0	0	0	0	0	0	0	0
AZI2	41.53	32.32	14.86	8.09	32.46	49.9	18.15	4.95	26.66	27.34	15.57	33.46	36.83	20.03	29.32	33.82	16.29	31.32	23.92	18.25	32.98	25.39	16.2	28.84	13.4	15.52	31.59	21.57	25.32	32.06	25.33	26.84
AZIN1	112.05	44.61	139.22	146.76	105.81	46.38	167.3	122.18	112.35	91	176.61	121.33	84.24	185.19	105.01	78.58	205.75	92.49	88.94	266.55	119.2	103.42	133.86	136.46	149.66	148.98	132.65	101.02	131.86	117.48	102.2	134.76
AZIN1-AS1	0	0.25	0	0.51	0	0.3	0	0.86	1.15	0	1.2	0	0	0.33	0	0	0.18	0	0	1.86	0.22	0	1.28	0	0.3	0	0.54	0.22	0	0	0	0
AZIN2	0.9	0	0.14	0	0.68	0.44	0.03	0.2	1.36	0	0	0.73	0.47	0	0.51	0.03	0	0.58	0	0	0.37	0.18	0	0.78	0.23	0	1.79	0.3	0.03	1.38	0.14	0
AZU1	0	0	0.2	0	0	0	0	0	0	0	0.2	0	0	0.14	0	0	0.15	0	0	0.2	0	0	0.72	0	0	0	0	0	0	0	0	0
B2M	250.07	2928.08	58.49	19.4	399.89	3614.51	81.08	20.7	507.38	758.37	111.88	504.26	1006.54	128.4	565.81	939.59	123.29	546.62	727.86	120.75	561.05	1111.46	501.27	494.06	846.3	557.44	523.13	1065.07	1022.52	538.19	1340.69	1111.62
B3GALNT1	6.37	7.42	0.93	0.14	6.99	6.86	2.14	0.12	8.52	9.16	1.23	8.29	10.12	2.38	9.79	12.63	1.35	10.07	14.52	2.6	7.9	9.21	1.99	5.25	5.55	1.56	10.44	9.42	8.8	9.95	10.04	11.46
B3GALNT2	16.5	9.37	11.34	2.9	16.38	12.33	13.09	2.67	18.36	17.57	11.53	17.37	20.37	12.17	14.5	18.85	10.02	14.11	17.44	12.09	14.27	18.03	13.36	16.52	17.58	10.9	17.43	30.07	25.47	15.43	22.39	26.41
B3GALT1	0	0	0	0	0	0	0	0	0	0	0	0	0	0	0	0	0	0	0	0	0.06	0	0	0	0	0	0	0	0	0	0	0
B3GALT1-AS1	0	0	0	0	0	0	0	0	0	0	0	0	0	0	0	0	0	0	0	0	0	0	0	0	0	0	0	0	0	0	0	0
B3GALT2	0	0.34	0	0	0	0.05	0	0	0	0.15	0	0	0.26	0	0	0	0	0	0.22	0.04	0	0	0	0	0	0	0	0	0	0	0	0
B3GALT4	0.63	9.05	3.61	2.25	0.84	8.39	2.56	1.6	1.33	1.76	2.6	0.48	2.38	2.49	0.8	0.97	2.54	1.11	1.78	2.28	1.16	7.07	9.25	0.69	10.55	14.57	0.42	3.19	4.57	0.99	3.43	5.22
B3GALT5	0.1	0	0.06	0	0.13	0	0.01	0	0.01	0	0	0.02	0	0.02	0.04	0	0.02	0	0	0.06	0.03	0.01	0	0.02	0	0	0	0	0	0	0	0
B3GALT5-AS1	0	0	0	0	0	0	0	0	0	0	0	0	0	0	0	0	0	0	0	0.12	0.11	0	0	0	0	0	0	0	0	0	0	0
B3GALT6	14.02	9.79	6.09	0.76	13.8	11.2	6.03	1.26	11.33	9.34	7.3	14.45	8.83	5.12	10.61	12.5	6.31	10.46	11.77	6.57	13.35	12.46	9.1	12.38	12.66	9.18	14.42	20.72	12.19	15.6	18.71	14.2
B3GAT1	0.07	0	0	0	0	0	0	0	0	0	0	0	0.04	0	0	0	0	0	0	0.04	0	0	0	0	0	0	0	0	0	0	0	0
B3GAT2	0	0.02	0	0	0.08	0.05	0.04	0	0	0.03	0	0.07	0	0.01	0.08	0.02	0.02	0.14	0.11	0.08	0.02	0.05	0	0.14	0	0	0.05	0.02	0.02	0	0	0
B3GAT3	62.95	75.39	31.34	22.26	53.52	82.27	25.61	18.16	76.55	67.63	33.66	67.62	67.97	29.38	58.56	64.46	27.59	69.07	62.68	22.4	65.59	73.01	47.96	60.98	90.4	41.07	63.53	98.08	63.33	64.7	83.83	58.84
B3GLCT	3.83	1.86	1.48	0.44	3.84	1.51	1.29	0.16	2.7	1.9	0.72	3.36	2.3	0.87	3.87	2.66	1.31	3.93	2.49	1.25	5.16	3.7	1.83	4.32	2.47	1.48	6.09	3.59	4.01	4.01	3.87	3.35
B3GNT10	2.55	1.04	0.27	0.06	3.2	2	0.17	0.11	2.67	1.73	0.2	2.61	1.3	0.25	3.25	0.85	0.81	2.44	1.3	0.52	2	1.57	0.33	2.12	1.7	1.05	1.66	2.46	1.53	1.95	2.52	1.46
B3GNT2	127	46.03	16.74	7.6	117.72	64.91	14.8	5.83	87.68	30.85	10.75	83.23	28.43	15.17	92.82	30.64	12.63	85.67	27.99	16.15	105.76	72.78	35.48	91.97	55.38	42.1	95.84	47.35	54.98	89.73	63.12	54.71
B3GNT3	4.51	3.64	1.07	7.85	0.36	0.21	0	0.29	0.26	0.33	0	0.34	0.06	0	0.14	0	0.17	0	0	0.33	0.5	0.43	0.15	0	0	0	0.13	0	0.1	0.52	0.13	0
B3GNT4	0.46	0.33	0	0.11	0.77	0.27	0.06	0.04	0	0.32	0.11	0.56	0.4	0.15	2.06	1.08	0.62	1.46	0.58	1.38	0.58	0.24	0.29	0.4	0.14	0.06	0.43	0.15	0.24	0.29	0.45	0.23
B3GNT5	27.1	13.99	19.41	4.5	25.81	13.58	19.06	1.87	17.16	16.46	14.34	16.57	18.37	15.14	20.73	17.51	13	16.23	16.75	12.76	17.7	17.45	27.97	17.87	15.73	22.03	15.66	16.39	15.41	13.24	15.21	15.03
B3GNT6	0	0	0.12	0	0	0	0	0	0	0.14	0	0	0	0	0	0	0	0	0	0	0.05	0	0.27	0	0	0	0	0	0	0	0	0
B3GNT7	18.72	170.52	0.71	0.4	21.77	195.88	1.26	0.9	11.51	73.82	2.51	14.42	109.92	3.27	15.99	109.67	0.63	15.28	55.07	0.49	19.54	24.28	7.66	16.97	19.58	6.89	12.8	15.08	18.06	13	18.17	12.4
B3GNT8	0.42	2.56	0.56	0.29	0.11	4.7	0.53	0.06	0.3	0.39	0.5	0.29	0.98	0.23	0.31	1.13	0	0.11	1.06	0.41	0.3	1.93	1.63	0.27	1.68	2.92	0.28	0.46	0.82	0.44	0.5	0.48
B3GNT9	0.94	0.57	0.43	0.3	1.35	0.28	0.7	0.04	0.53	0.52	0.33	0.81	0.29	0.6	0.54	0.4	0.8	0.22	0.29	0.76	1.13	0.49	0.34	0.94	0.42	0.32	0.44	1.18	1.19	0.29	1.12	0.8
B3GNTL1	1.99	0.83	0.19	0.13	2.22	0.61	0.26	0.03	3.36	2.25	0.49	2.48	2.29	0.77	2.69	1.72	0.37	2.41	1.55	0.62	2.6	2.01	0.55	2.41	1.66	0.51	2.69	4	1.35	2.43	2.47	1.5
B4GALNT1	0.23	0.16	0.08	0.05	0.1	0	0.06	0.1	0.03	0	0.06	0.16	0	0.1	0	0.08	0.02	0.42	0.08	0.38	0.28	0.17	0	0.66	0.04	0.36	0.33	0.14	0.05	0.08	0	0
B4GALNT2	0	0	0	0.01	0	0	0	0	0	0	0	0	0	0	0	0	0	0	0	0	0	0	0	0	0.54	0.07	0	0	0	0	0	0
B4GALNT3	6.11	1.54	2.57	0.48	2.27	0.16	1.14	0.14	1.05	0.49	0.8	0.86	1	1.01	1.05	0.76	1.21	0.17	0.36	0.51	1.53	6.61	5.65	1.32	7.71	2.94	0.94	7.88	6.19	1.79	8.99	4.48
B4GALNT4	6.63	0.16	0	0	5.44	0	0	0	3.05	0.55	0.04	4.47	0.5	0.05	1.43	0.12	0	5.06	0.87	0.27	2.35	0.17	0.41	0.95	0	0	1.98	1.98	1.8	3.25	3.05	3.4
B4GALT1	105.45	124.95	164.91	64.55	120.73	146	156.56	58.36	123.31	174.69	128.22	137.56	177.56	135.07	111.65	167.19	141.43	109.74	181.86	156.02	133.03	202.12	215.11	133.73	218.03	227.38	131.76	250.33	286.76	127.05	235.6	280.19
B4GALT1-AS1	0.33	0.2	0.71	0	0	0.3	0.52	0.16	0.86	0.46	0.24	0.62	0.26	1.66	0	0.25	0.18	2.07	0.25	1.62	0.86	0	0.85	0	0.49	0	1.08	0	0.43	0.26	0.94	0
B4GALT2	36.88	14.29	7.84	9.97	31.07	10.44	8.19	10.61	42.56	27.35	7.78	42.51	36.78	7.53	40.27	32.74	7.16	39.95	29.24	6.65	41.93	25.84	6.79	35.39	9.39	4.23	39.62	16.21	14.27	42.67	19.38	17.9
B4GALT3	58.91	101.5	87.98	58.18	54.49	115.53	105.47	51.43	61.64	101.24	112.66	61.02	110.77	108.69	66.23	113.18	127.23	70.78	106.46	142.63	54.94	89.95	83.45	54.92	83.91	86.01	50.12	82.14	68.32	54.94	72.74	79.35
B4GALT4	46.23	261.16	26.54	21.68	42.01	203.17	23.69	12.04	39.19	98.92	30.45	36.17	113.94	35.21	42.22	121.1	24.9	43.93	93.84	27.11	40.99	56.46	45.61	37.6	49.01	44.89	42.91	42.29	48.26	41.88	43.02	54.47
B4GALT4-AS1	0	0	0	0	0	0	0	0	0	0	0	0	0	0	0	0	0	0	0	0	0	0	0	0	0	0	0	0	0	0	0	0
B4GALT5	55.07	64.32	25.46	12.49	51.17	70.24	22.49	12.01	45.51	35.88	16.79	50.48	52.75	18.48	47.99	42.96	20.28	43.69	39.5	18.88	48.07	65.02	17.99	42.98	50.57	17.2	55.86	96.82	75.23	49.46	93.34	72.4
B4GALT6	8.61	0.34	0.29	0.05	9.23	0.24	0.12	0.03	4.27	0.78	0.47	6.41	0.98	0.26	7.05	0.99	0.07	8.1	1.65	0.25	10.72	4.39	1.19	7.25	1.57	0.38	5.58	3.59	3.98	4.83	5.75	4.65
B4GALT7	22.43	53.99	11.13	8.25	21.5	83.97	8.29	7.8	29.85	36.68	10.15	30.37	43.93	11.2	29.45	43.94	9.99	29.86	41.12	10.14	34.01	42.14	23.29	31.79	40.33	25.86	31.24	41.84	38.8	31.17	40.89	33.68
B4GAT1	26.33	35.17	7.37	3.98	33.2	24.34	6.18	4.28	45.85	26.91	6.07	40.68	39.52	8.44	40.35	33.15	6.97	43.6	23.54	6.19	42.97	36.31	15.87	33.82	24.95	12.6	44.69	53.59	41.1	48.35	51.62	35.33
B9D1	16.21	6.89	1.29	2.67	17.22	4.97	2.21	3.14	13.39	7.95	0.68	11.43	8.99	1.15	13.83	9.67	1.03	10.78	5.39	1.6	11.19	6.8	2.07	9.25	3.08	1.61	12.63	10.27	4.63	15.68	9.65	2.85
B9D2	5.1	3.99	4.7	1.12	5.71	3.32	2.47	0.95	3.82	3.35	3.72	6.47	4.93	4.03	5.61	4.79	2.4	6.55	3.01	4.31	6.99	3.32	5.04	5.84	4.45	8.51	6.61	3.77	3.97	5.67	4.43	3.57
BAALC	0	0	0	0	0	0	0	0	0	0.13	0	0	0.06	0	0	0	0	0	0	0	0	0	0	0	0	0	0	0	0	0	0	0
BAALC-AS1	0	0	0	0	0	0	0	0	0	0.33	0	0	0	0	0.34	0	0	0	0	0	0.25	0	0	0	0	0	0	0	0.25	0	0	0
BAALC-AS2	0	0	0	0	0	0	0	0	0	0	0	0	0	0	0	0	0	0	0	0	0	0	0	0	0	0	0	0	0	0	0	0
BAAT	0.07	0	0	0.12	0.22	0	0	0	0.05	0	0	0.11	0	0.03	0.31	0	0.03	0.06	0.05	0.08	0.11	0.05	0.08	0	0.05	0	0.19	0	0.11	0.57	0	0.25
BABAM1	124.5	104.07	84.14	73.24	124.45	106.78	90.14	89.03	148.97	141	107.72	151.99	138.52	107.68	142.08	148.4	105.71	152.5	152.97	106.29	144.91	149.86	117.52	138.38	151.31	126.59	143.68	150.41	154.1	153.78	159.69	168.75
BABAM2	30.32	20.11	6.53	5.87	35.15	21.99	8.37	6.15	38.4	18.61	7.39	33.08	17.82	8.1	36.3	18.67	8.02	32.13	14.64	7.3	36.05	29.2	14.9	32.18	26.22	16.42	35.22	29.67	22.74	33.64	30.68	21.07
BABAM2-AS1	0.49	0	0.09	0.07	0	0	0.1	0.32	0.23	0	0	0.33	0.1	0.2	0	0	0	0	0.1	0.19	0.34	0	0	0	0	0	0.11	0.09	0	0.64	0	0
BACE1	8.3	0.56	0.29	0.28	5.45	0.22	0.05	0.65	1.75	0.18	0.13	2.24	0.33	0.02	2.77	0.43	0.29	3.03	0.32	0.32	5.36	0.69	0.33	6.59	0.42	0.18	3.16	0.57	0.97	2.85	0.55	0.72
BACE1-AS	3.15	2.38	0.23	0	2.69	0	0.5	0.16	1.39	0.55	0	1.01	1.5	0	1.97	0.24	0.35	0.92	0	0.45	1.25	1.53	1.03	1.24	1.16	0.27	1.83	1.07	1.04	2.48	1.66	0.67
BACE2	0.64	1.86	7.05	2.66	0.74	1.56	12.46	5.1	0.6	5	8.47	0.61	3.87	9.9	0.3	4	8.53	0.72	9.2	10.4	0.73	3.05	8.71	0.36	4.17	12.45	0.57	1.67	2.41	0.26	0.99	2.09
BACH1	11.19	5.69	8.53	5.79	10.8	9.9	8.31	4.27	8.91	8.36	7.34	8.71	8.17	6.87	7.63	8.18	6.74	8.17	7.8	6.93	11.72	21.2	21.76	9.06	25.54	32.51	10.26	14.81	18.18	9.39	16.91	16.75
BACH1-IT2	0.41	0	0	0	0	0	0	0	0	0	0	0.21	0	0	0	0	0	0	0	0.23	0	0.27	0	0	0	0	0	0.89	0	0	0	0
BACH1-IT3	0	0	0	0	0	0	0	0	0	0	0	0	0	0	0	0	0	0	0	0	0	0	0	0	0	0	0	0	0	0	0	0
BACH2	1.12	1.01	0.16	0.03	0.73	1.31	0.14	0.03	0.8	0.47	0.11	0.82	0.33	0.03	0.79	0.37	0.11	0.87	0.23	0.11	1.77	1.18	0.16	2.54	0.6	0.18	1.91	0.51	0.43	1.32	2.26	1.14
BAD	180.44	332.86	70.4	11.82	201.81	368.64	86.58	20.03	214.61	276.84	84.69	225.23	227.18	86.29	207.69	288.09	88.76	219.05	265.96	81.22	198.52	228.81	183.08	204.13	235.22	156.08	198.2	172.86	153.85	240.29	169.12	153.31
BAG1	26.51	9.07	15.5	2.89	29.06	4.49	20.33	3.37	31.14	18.59	22.08	30.13	15.92	20.1	28.46	17.2	15.12	28.77	23.49	18.16	23.39	25.77	26.74	24.1	26.5	25.58	27.72	51.71	48.14	30.73	46.12	50.97
BAG2	18.94	3.37	1.24	0.12	18.25	2.59	0.93	0.04	18.92	7.78	0.55	22.91	6.58	0.68	19.64	5.96	0.63	17.65	6.92	1.23	18.56	11.14	3.13	18.52	8.13	2.11	18.27	13.93	10.53	19.89	12.74	12.98
BAG3	72.7	70.44	61.48	17.05	72.57	75.05	55.32	15.15	88.09	94.12	54.22	82.81	85.8	52.48	81	87.77	46.65	81.64	99.98	52.87	87.64	133.98	215.17	87.06	141.84	218.69	92.25	133.76	126.96	99.46	125.71	109.42
BAG4	18.28	13.04	3.07	1.82	18.56	11.72	3.3	1.6	13.02	8.12	2.8	16.45	10.01	3.83	16.44	9.67	3.44	12.83	7.96	2.99	15.23	8.42	2.79	13.95	7.68	2.74	14.27	13.62	8.72	15.07	10.9	8.85
BAG5	26.35	14.28	10.58	7.38	23.72	18.35	8.13	3.98	24.71	15.95	8.36	25.34	17.59	9.62	23.35	17.14	10.29	21.58	18.31	10.19	25.11	21.68	16.19	27.58	23.31	19.59	24.68	23.71	25.29	22.16	23.86	24.14
BAG6	107.15	55.52	114.77	70.71	102.99	61.8	125.17	75.11	124.6	113.92	129.84	128.26	121.26	121.07	120.61	108.6	115.47	124.99	115.98	127.2	124.33	114.34	140.63	129.21	120.64	156.52	131.5	125.47	144.89	133.7	125.3	145.21
BAGE	0	0.2	0	0	0	0	0	0	0	0	0	0	0	0	0	0	0	0.5	0	0	0	0	0	0	0	0	0	0	0	0	0	0
BAGE2	1.9	0.66	0.8	0.37	0	0	0	0	0	0	0	0	0	0	0	0	0	0	0	0	0	0	0	0	0	0	0	0	0	0	0	0
BAGE3	1.9	0.66	0.8	0.37	0	0	0	0	0	0	0	0	0	0	0	0	0	0	0	0	0	0	0	0	0	0	0	0	0	0	0	0
BAGE4	0.46	0.88	0	0	0	0	0	0	0	0	0	0	0	0	0	0	0	0	0	0	0	0	0	0	0	0	0	0	0	0	0	0
BAHCC1	0.04	0.03	0.01	0	0.08	0.08	0.11	0	0.06	0.02	0.03	0.03	0.03	0.18	0.05	0.03	0.07	0.02	0.03	0.18	0.08	0.14	0.16	0.16	0.13	0.09	0.09	0.12	0.1	0.03	0.15	0.07
BAHD1	33.77	34.56	13.97	9.02	33.66	34.11	17.73	7.83	40.58	38.12	14.69	39.98	35.16	15.53	39.98	35.57	14.07	39.63	37.49	18.8	38.81	56.04	41.04	36.46	53.22	39.48	34.57	34.9	33.96	48.36	42.95	41.69
BAIAP2	80.8	14.83	94	21.26	85.84	9.44	96.13	16.64	91.16	40.92	82.71	83.29	33.82	74.69	83.11	32.02	86.75	91.06	43.33	98.18	94.02	101.28	236.28	93.19	117.83	194.45	91.97	48.4	67.83	89.08	60.28	73.35
BAIAP2-DT	8.71	1.63	1.56	1.07	7.96	2.33	0.72	0.9	5.78	2.46	0.68	5.11	2.5	1.22	7.83	1.94	0.72	7.55	1.39	1.34	6.97	6.35	2.8	6.94	4.23	2.78	6.52	4.17	5.47	7.79	7.13	6.56
BAIAP2L1	49.33	61.09	5.57	3.69	53.34	96.55	8.93	4.44	47.56	39.94	13.34	46.65	45.84	13.03	46.3	40.18	6.89	49.79	33.78	10.49	54	63.83	77.43	49.36	84.63	79	51.04	43.94	48.36	49.31	41.64	52.55
BAIAP2L2	1.33	0.95	0.14	0.49	1.19	0.27	0.83	0.09	1.36	0.67	0.5	1.3	0.91	0.93	1.48	0.75	0.65	1.04	0.53	1.05	1.78	0.47	0.57	1.13	0.72	0.42	1.94	1.39	0.45	2.09	0.25	0.21
BAIAP3	0.9	0.56	1.49	2.36	1.27	0.12	2.24	1.14	0.46	0.76	1.17	0.71	1.03	1.29	0.65	0.59	0.79	1.2	0.95	1.25	0.49	2.75	4.44	0.72	3.01	3.4	0.37	0.89	1.43	0.3	1.08	1.44
BAK1	51.32	33.58	8.65	10.14	52.36	45.03	4.31	10.07	74.27	31.63	5.27	69.23	38.89	6.56	68.74	42.6	7.89	65.62	39.66	6.64	69.41	29.9	12.27	70.53	22.58	7.17	80.73	39.99	30.44	70.71	39.2	32.85
BAMBI	22.54	1.82	0.45	0.26	21.96	2.47	1.39	0.12	31.12	3.1	0.37	30.68	3.1	0.39	32.12	1.27	0.36	34.36	2.49	0.92	22.03	15.28	6.16	20.1	10.16	3.07	33.93	17.02	25.07	30.69	25.12	26.29
BANCR	0.53	0	0	0	0	0	0	0	0	0	0	0	0	0	0	0	0	0	0	0	0	0	0	0	0	0	0	0	0	0	0	0
BANF1	270.42	218.8	112.86	59.74	255.48	176.3	128.9	56.09	346.03	220.73	129.15	314.76	245.23	117	363.23	259.38	147.32	372.61	240.43	158.55	294.62	186	102.7	320.2	181.1	96.76	331.73	257.88	179.95	295.62	208.56	166.29
BANF2	0	0	0	0	0	0	0	0	0	0	0	0	0	0	0	0	0	0	0	0	0	0	0	0	0	0	0	0	0	0	0	0
BANK1	0.99	1.09	0.13	0.03	1.24	1.83	0.1	0.06	2.58	1.59	0.24	1.53	2	0.03	3.73	2.34	0.18	1.61	0.94	0.05	2.59	2.69	0.34	1.45	2.01	0.26	1.93	1.4	0.37	1.94	3.28	0.44
BANP	14.45	10.43	20.96	11.39	14.76	9.59	19.92	7.32	17.86	22.09	19.1	16.32	18.51	17.8	16.04	19.09	17.94	16.3	23.08	15.16	18.15	19.05	29.66	15.82	29.6	26.5	16.36	24.42	22.48	16.03	22.44	24.56
BAP1	61.94	24.99	24.55	20.88	56.63	27.91	28.81	18.37	74.05	37.81	30.36	79.33	44.91	32	73.13	37.5	34.38	69.53	45.35	34.04	73.64	47.33	31.63	79.29	51.57	35.21	77.75	70.85	60.14	79.78	71.15	57.52
BARD1	6.55	1.65	0.97	0.14	6.33	1.44	1.55	0.09	5.31	3.26	1.26	6.54	4.95	1.21	6.3	2.89	0.47	6.15	2.89	0.64	5.69	3.24	1.13	4.68	2.31	0.72	5.87	4.63	4.88	6.07	4.32	5.53
BARHL1	0	0	0	0	0.11	0	0	0	0	0	0	0	0	0	0	0	0	0	0	0	0	0	0	0	0	0	0	0	0	0	0	0
BARHL2	0	0	0	0	0	0	0	0	0	0	0	0	0	0	0	0	0	0	0	0	0	0	0	0	0	0	0	0	0	0	0	0
BARX1	0.18	0	0.1	0	0	0	0	0	0	0	0	0	0	0	0	0	0	0	0	0	0	0	0	0	0	0	0	0	0	0	0	0
BARX1-DT	0	0	0	0	0	0	0	0	0	0	0	0	0	0	0	0	0	0	0	0	0	0	0	0	0	0	0	0	0	0	0	0
BARX2	4.57	0.08	1.42	0.17	3.37	0.1	1.29	0.22	4	0.96	0.81	4.04	0.52	0.39	3.1	0.26	1.18	3.26	0.7	1.84	2.26	1.62	1.74	3.47	2.88	0.86	3.79	2.2	2.7	1.85	1.56	0.94
BASP1	428.64	154.22	517.45	361.73	535.75	171.66	599.31	337.03	431.2	309.26	934.48	434.36	254.21	804.26	409.2	254.28	709.9	428.44	257.25	613.78	457.71	367.16	1157.67	481.78	482.46	1433.22	497.72	317.96	648.06	505.24	350.68	669.8
BASP1-AS1	0	0	0.04	0	0.06	0	0	0	0.05	0	0.09	0.15	0	0.21	0	0	0	0	0	0	0	0	0.04	0	0	0	0.05	0	0	0.06	0	0
BASP1P1	0	0	0	0	0	0	0	0	0	0	0	0	0	0	0	0	0	0	0	0	0	0	0	0	0	0	0	0	0	0	0	0
BATF	0.69	0	2.8	0.43	0.78	0.76	4.58	0.14	0.24	1.43	2.02	1.41	0.22	1.4	0.98	0.21	2.89	0.53	1.93	3.14	0	2.67	7.73	0.86	9.39	12.09	0.91	1.49	4.89	0.54	1.69	4.07
BATF2	0	0.41	0	0.05	0.1	0.7	0	0	0.09	0	0	0.07	0.17	0	0	0.31	0	0	0.08	0	0	0.49	0	0	0.3	0.56	0.42	0.14	0.07	0.42	0.19	0
BATF3	0.39	0.93	0	0.65	0.88	0	0	0.31	1.09	0.27	0	0.99	0.24	0.16	1.66	0.24	0.17	2.1	0.24	0.44	0.82	3.76	0.2	1.7	2.29	0.27	1.54	3.16	2.04	0.91	0.81	1.64
BAX	383.92	236.19	85.36	129.93	414.4	217.58	101.55	144.99	457.6	288.99	104.58	435.65	310.81	104.47	478.37	335.49	166.32	498.99	327.97	186.69	449.95	378.14	172.76	451.89	316.4	160.24	497.99	499.74	400.29	502.89	551.24	369.29
BAZ1A	23.95	16.11	26.18	6.89	21.37	16.72	31.59	6.54	18.91	22.39	21.91	22.16	21.46	25.1	20.29	19.67	22.36	18.8	21.18	23.26	20.69	31.44	48.5	21.95	44.38	67.27	20.56	23.53	30.91	16.32	21.93	34.74
BAZ1B	65.82	13.32	18.74	9	57.85	18.69	19.07	8.68	60.73	35.61	16.08	66.26	39.9	16.88	49.85	34.35	13.29	52.51	31.55	14.6	60.79	39.68	19.84	64.76	34.09	18	68.49	42.87	35.72	59.39	40.97	37.09
BAZ2A	44.38	21.24	53.15	34.56	40.73	25.05	61.43	30.56	45.17	53.27	59.51	48.01	57.94	59.64	34.12	45.75	52.12	34.1	43.61	55.66	41.55	62.38	82.42	38.24	67.05	93.11	42.92	57.45	69.75	38.79	55.19	72.92
BAZ2B	2.4	3.37	5.31	2.62	2.19	3.95	1.88	1.67	1.63	3.23	2.08	2.17	3.01	2.57	1.89	1.95	1.83	1.61	2.26	1.83	2.43	4.55	1.77	2.25	2.67	1.56	2.25	3.59	3.01	2.01	4.42	3.49
BBC3	7.08	11.02	13.37	37.43	5.67	7.16	11.22	39.46	10.37	33.44	15.31	9.6	24	14.93	7.56	21.47	13.94	10.86	24.73	16.74	15.42	31.71	35.65	10.39	31.68	25.97	14.91	23.2	25.08	13.45	27.22	22.1
BBIP1	11.58	8.23	2.63	0.9	10.35	8.14	2.96	1.29	8.76	5.43	1.91	8.83	7.66	2.42	9.2	7.02	2.41	9.39	5.92	3.17	12.14	7.83	3.13	9.22	3.27	2.51	8.44	5.77	5.29	8.42	5.23	6.07
BBOF1	1.6	1.84	0.05	0.13	1.04	1.43	0.1	0.06	1.47	0.56	0	1.15	1.21	0	0.81	0.74	0	0.44	1.21	0	1.44	0.73	0.04	0.7	0.36	0.22	1.07	0.48	0.47	1.13	0.62	0.27
BBOX1	0	0	0.08	0	0	0	0.09	0	0	0	0	0	0	0	0	0	0.07	0	0	0.17	0	0	0	0	0	0	0	0.32	0	0	0	0
BBOX1-AS1	0	1.78	0.38	0.27	0.25	0.72	0.62	0	0.46	0.46	0.39	1.85	2.07	0.13	1.41	0.8	1.02	1.02	0.82	0.75	0.35	1.7	0.17	1.44	0.88	0.23	1.75	2.86	1.21	0.77	1.38	1.39
BBS1	7.14	2.18	1.26	1.22	7.5	2.95	0.46	0.54	8.92	2.11	1.04	9.24	3.71	0.59	9.02	1.37	0.56	9.97	1.62	0.81	7.99	6.04	1.74	7.24	3.35	2.85	9.16	5.29	4.78	7.46	5.08	5.44
BBS10	7.34	2.39	0.24	0.42	7.26	2.57	0.47	0.32	5.07	2.08	0.57	6.31	3.36	0.7	4.77	1.58	0.62	5.56	2.44	1.25	6.53	3.74	1.09	5.29	3.67	0.91	5.14	3.57	2.38	5.55	3.85	3.41
BBS12	2.15	2.19	0.31	0.25	1.34	3.59	0.48	0.27	1.24	0.91	0.27	1.93	2.23	0.96	1.22	0.86	0.24	1.63	0.63	0.62	1.58	1.65	0.89	1.54	1.2	0.48	1.7	1.31	1.42	1.15	2.05	1.44
BBS2	14.54	13.03	5.55	6.19	15.74	15.22	7.31	3.73	11.86	14.12	6.07	12.44	20.46	6.8	12.53	18.37	7.58	11.72	12.52	8.48	15.18	18.57	7.43	12.97	18.04	7.49	15.13	21.72	15.79	13.37	23.17	17.35
BBS4	9.93	6.41	1.31	2.15	11.99	8.15	2.57	2.06	8.89	4.87	3.41	8.75	6.24	3.07	8.99	4.47	1.91	9.82	3.65	2.78	8.63	4.71	2.35	11.08	3.1	2.09	9.83	3.88	4.32	9.18	6.06	6.33
BBS5	6.47	1.19	0.31	0.22	6.3	1.23	0.1	0.12	6.95	1.93	0.19	8.49	3.53	0.16	8.2	2.21	0.71	6.58	1.59	0.73	7.61	2.67	1.24	7.07	2.65	0.93	8.63	2.64	1.58	9.61	3.16	2.48
BBS7	12.7	3.9	0.83	0.98	14.12	4.17	0.84	0.45	12.4	4.92	0.98	13.37	5.86	1.29	11.68	3.39	1.08	11.86	4.42	2.97	15.88	6.16	1	14.14	2.7	0.85	17.31	4.61	4.17	14.99	6.7	2.97
BBS9	29.55	8.7	0.79	0.9	21.33	7.08	0.66	0.79	21.33	9.06	1.19	19.37	10.39	0.84	20.86	7.03	0.46	22.16	8.47	0.89	21.39	13.97	5.72	13.21	4.68	3.8	23.26	17.58	22.56	21.65	22.28	20.05
BBX	16.49	12.66	13.17	6.21	18.53	13.74	14.11	3.61	20.55	22.68	12.79	21.9	25.58	14.66	16.73	18.11	8.71	14.47	16.53	9.06	18.1	28.08	14.39	17.03	25.12	14.31	22.71	40.38	41.12	20.39	40.59	43.87
BCAM	18.41	14.61	4.92	3.81	27.87	3.89	5.53	3.2	19.13	23.79	7.75	20.48	21.02	4.94	25.93	17	8.82	31.44	24.76	9.59	17.91	84.87	68.79	8.61	77.86	48.8	20.35	254.45	160.48	21.55	200.64	151.18
BCAN	0.08	0	0.17	0	0.23	0	0	0	0.05	0	0	0.19	0	0	0.11	0	0	0.12	0	0	0.54	0	0.05	0.05	0	0	0.05	0	0	0.06	0	0
BCAP29	15.71	37.28	21.36	13.01	20.62	44.94	21.74	11.24	12.03	15.83	20.42	10.91	18.71	23.55	13.31	16.14	26.57	12.63	18.35	27.97	17.9	18.44	14.83	12.47	18.57	14.03	14.36	14.29	16.23	13.01	16.67	17.6
BCAP31	208.08	414.25	260.77	161.15	255.84	392.49	260.89	153.21	275.11	406.72	310.55	255.11	380.49	291.37	278.75	372.54	289.44	275.82	387.68	290.09	267.14	393.32	416.12	256.31	517.04	460.9	295.88	411.94	442.44	272.54	393.89	414.88
BCAR1	49.45	31.01	132.99	42.58	53.62	28.51	170.24	37.84	84.09	101.92	165.76	75.87	82.85	164.32	79.95	87	173.43	78.66	96.8	170.71	81.54	127.41	165.57	85.59	147.49	159.46	87.9	72.27	78.56	93.29	84.99	68.73
BCAR3	19.98	40.5	29.27	17.32	23.28	73.12	45.76	11.09	25.4	56.08	39.82	26.62	62.42	34.68	28.41	72.61	24.3	24.02	55.09	26.37	29.44	16.59	13.89	31.54	23.25	19.9	29	27.61	21.49	29.23	22.91	19.41
BCAR3-AS1	0	0	0	0	0.13	0	0	0	0	0	0	0	0.22	0	0	0	0	0	0	0.3	0	0	0.09	0	0.13	0	0	0	0.09	0	0	0
BCAR4	6.04	419.63	271.55	36	10.04	395.83	272.41	31.81	8.62	138.33	243.53	3.69	119.69	250.29	3.84	129.99	317.52	2.68	174.48	362.75	4.01	107.38	248.34	0	153.11	335.36	0.82	26.08	53.45	3.77	24.26	63.79
BCAS1	0	0.1	0.09	0	0.66	0	0.14	0.2	0.32	0.18	0.05	0.3	0.05	0.03	0.18	0.21	0.04	0.13	0.16	0.3	1.12	0.55	0.04	0.95	0.51	0.18	0.34	0.13	0.04	0.76	0.06	0.14
BCAS2	95.51	60.32	63.14	16.42	86.53	54.07	55.03	15.14	91.81	77.14	46.32	90.29	65.09	56.63	107.47	86.65	57.63	103.86	90.58	61.9	104.42	81.25	65.8	81.9	69.97	63.39	91.31	93.18	89.86	82.83	80.2	110.11
BCAS3	3.76	6.53	16.27	9.31	4.31	10.02	24.45	8.68	6.81	15.72	26.68	4.34	14.39	26.65	6.21	12.22	27.37	5.44	11.05	26.8	4.47	10.65	8.73	4.85	12.94	9.7	6.24	12.93	13.98	5.42	14.62	13.63
BCAS4	17.58	1.61	1.48	3.28	20.93	0.98	3.02	1.4	22.04	1.54	1.63	21.63	4.33	2.87	21.14	3.65	2.72	19.99	3.19	2.93	19.83	5.63	0.98	20.27	4.6	1.58	19.81	8.54	8.83	24.15	11.53	8.02
BCAT1	157.43	7.27	7.31	1.29	173.79	4.71	6.56	0.47	65.3	8.98	3.04	69.4	14.07	2.75	66.95	8.03	2.26	59.85	7.33	2.23	108.77	74.9	28.67	106.24	32.5	19.49	77.82	46.45	116.52	74.69	53.46	92.82
BCAT2	132.8	23.64	10.89	15.2	146.87	22.36	7.53	12.15	145.51	48.07	6.37	136.02	61.68	11.08	142.72	55.33	6.96	146.5	58.35	5.72	134.28	155.37	65.55	107.15	137.25	48.59	105.94	231.56	230.97	120.77	184.96	191.49
BCCIP	187.66	49.75	97.74	18.96	174.15	53.83	137.54	21.57	171.51	101.93	100.06	187.68	93.31	106.71	187.25	110.26	136.53	167.64	128.64	165.86	166.86	70.43	91.62	159.13	64.97	68.39	156.5	97.53	86.79	144.64	74.47	78.89
BCDIN3D	5.56	4.25	2.24	1.34	5.4	4.98	2.87	0.9	4.73	2.37	2.72	4.62	2.48	2.02	5.87	3.01	2.12	3.95	3.74	2.51	5.41	2.41	2.63	4.59	2.65	2.08	4.44	3.21	3.58	3.33	3.64	3.54
BCDIN3D-AS1	0.08	0.2	0	0	0.13	0.12	0	0	0.06	0.12	0	0	0.21	0	0.12	0.1	0.04	0.13	0	0	0.09	0	0	0	0	0	0.05	0.13	0	0.06	0.11	0.07
BCHE	0.53	0.19	0.06	0	0	0	0.07	0	0.3	0.25	0	0.6	0.07	0	0.39	0.13	0	0.59	0.07	0	0.28	0.28	0.17	0.27	0	0	0.29	0.17	0.43	0	0	0
BCKDHA	25.76	23.01	28.1	34.35	18.54	21.57	22.9	25	28.22	28.66	39.48	24.68	35.78	33.91	24.16	25.26	33.37	24.18	23.05	28.21	23.38	21.55	19.07	28.17	18.38	20.34	22.03	31.8	30.38	25.07	33.44	30.75
BCKDHB	18.42	16.7	2.65	2.53	16.58	21.51	2.2	0.9	13.42	8.49	2.97	14.46	9.31	4.4	15.1	10.74	2.01	12.01	8.2	2.98	16.88	11.76	6.45	12.42	9.03	3.28	11.14	22.07	14.25	14.22	24.5	11.31
BCKDK	38.66	21.79	44.32	30.7	41.37	17.83	56.96	25.89	50.34	38.95	62.17	49.07	42.12	54.09	50.21	33.92	63.21	52.99	33.13	59.84	47.28	33.41	25.21	48.05	35.3	33.46	46.65	42.1	36.3	50.31	36.3	34.08
BCL10	14.5	9.42	4.96	2.27	16.7	13.19	5.59	1.45	14.84	9.8	5.19	12.43	11.08	5.75	15.2	14.17	5.2	16.63	13.16	6.35	15.19	12.26	11.81	13.92	15.37	16.7	16.18	10.96	14.7	14.6	14.57	14.27
BCL11A	0	0	0	0.04	0	0	0	0	0	0	0	0	0	0	0	0	0	0	0	0	0	0	0	0	0	0	0	0	0	0	0	0
BCL11B	0	0	0	0	0	0	0	0	0	0	0	0	0	0	0	0	0	0	0	0	0	0	0	0	0	0	0	0	0	0	0	0.07
BCL2	0.95	0.11	7.32	1.74	0.72	0.11	10.85	1.45	1.24	1.6	5.83	0.34	0.32	4.42	0.47	0.23	5.62	0.09	1.07	6.36	0.8	0.23	10.13	0.27	1.24	3.59	0.35	0.74	1.69	0.94	0.44	3.93
BCL2A1	0	0	0	0	0	0	0	0	0	0	0	0	0	0.35	0	0	0	0	0	0	0	0	0	0	0	0	0	0	0	0	0.54	0
BCL2L1	88.14	28.73	78.76	20.07	100.54	22.98	100.17	24.55	114.4	64.46	104.51	107.16	55.05	103.93	118.18	58.72	89.3	110.59	71.29	85.03	120.39	114.59	182.89	117.41	141.95	221.76	138.43	96.67	119.81	126.52	102.99	95.41
BCL2L10	0.23	0.13	0	0	0.17	0	0.43	0.26	0.32	0.16	1.31	0.23	0.41	1.55	0	0.28	0.82	0.72	0.29	0.37	0.36	0.15	2.28	0.14	0.17	0.47	0	0.75	0.24	0	0.16	0.19
BCL2L11	3.68	1.91	6.91	2.83	4.13	1.38	9.04	1.75	3.32	3.01	7.85	4.28	2.6	4.91	4.69	3.31	5.77	4.08	2.69	8.14	3.2	4.48	13.37	2.43	6.84	7.36	5.41	7.28	10.84	1.88	6.21	9.18
BCL2L12	86.76	30.12	71.63	9.04	79.31	21.68	77.85	8.57	99.63	62.77	69.85	106.25	71.93	77.2	90.24	64.92	74.84	107.64	66.01	78.41	95.16	59.54	60.31	103.17	63.48	55.68	102.8	59.77	60.55	100.47	61.02	57.44
BCL2L13	22.32	15.93	12.53	16.22	28.93	20.63	21.73	21.3	33.47	31.36	20.41	31.79	30.61	19.04	31.3	24.88	20.5	32.09	26.7	22.44	31.5	49.73	25.96	31.81	48.73	25.38	31.24	57.17	41.46	34.48	63.51	40.75
BCL2L14	0	0	0	0	0	0	0	0	0	0	0	0	0	0	0	0	0	0	0	0	0	0	0	0	0	0	0	0	0	0	0	0
BCL2L15	0	0	0	0	0	0	0	0	0	0.03	0	0	0	0	0	0	0	0	0	0	0	0	0	0	0	0	0.03	0	0.03	0	0	0
BCL2L2	24.21	13.3	12.62	7.19	24.7	18.55	7.32	7.14	24.79	19.72	7.42	25.3	19.2	7.21	27.54	13.5	4.43	25.44	13.89	5.73	22.06	18.41	14.29	23.19	17.79	12	21.99	20.01	23.12	22.69	17.9	20.64
BCL2L2-PABPN1	2.63	0	8.18	1.06	1.63	1.23	8.25	0.44	10.42	5.77	6.64	1.51	5.88	6.55	0	8.86	2.38	5.88	5.7	2.05	10.3	8.85	10.87	16.18	13.29	10.47	13.79	7.96	9.58	3.77	11.12	12.63
BCL3	3.66	2.38	0.64	1.03	3.21	0.94	0.44	0.72	2.38	1.57	0.33	4.4	1.95	0.51	2.54	2.17	0.25	3.53	2.3	0.16	1.93	1.92	0.52	0.97	0.63	0.78	2.35	1.16	1.63	2.88	1.78	2.27
BCL6	6.68	3.94	7.15	6.28	6.45	5.85	9.42	1.75	2.06	9.81	9.06	2.65	11.69	7.28	2	10.42	7.62	3.69	8.14	8.67	4.21	8.32	19.2	3.03	10.08	19.01	2.31	3.85	7.75	2.42	3.74	8.89
BCL6B	0.35	0	0	0	0.05	0	0	0.03	0.15	0.05	0.04	0.14	0	0	0.1	0	0.03	0	0	0	0.07	0	0	0.04	0.16	0	0	0.12	0.15	0	0	0
BCL7A	2.27	0.12	0.86	0.78	1.84	0.1	1.37	2.29	1.4	0.69	1.08	2.93	1.04	0.85	2.87	0.98	1.43	1.61	1	0.8	1.64	1.21	1.97	1.36	0.58	1.1	3.36	1.49	0.77	1.4	1.16	0.67
BCL7B	32.73	30.48	40.31	9.75	41.43	28.22	42.61	9.15	59.47	66.66	34.85	62.69	54.57	33.89	58.63	64.72	38.05	61.37	63.99	39.02	55.43	69.47	57.59	58.03	93.63	71.45	61.41	76.23	74.65	58.49	73.77	67.31
BCL7C	65.71	71.56	4.36	7.33	52.89	77.61	6.67	8.09	39.38	34.89	7.93	46.66	51.79	7.31	41.3	38.41	10.91	37.29	41.95	11.54	49.42	45.59	15.86	46.95	43.09	13.46	49.08	59.03	44.85	56.44	50.01	49.09
BCL9	11.97	3.54	2.94	2.14	14.58	3.97	3.28	1.32	16.77	4.11	3.67	16.29	7.73	3.31	13.13	4.37	2.61	11.88	3.76	1.98	13.97	6.94	3.46	15.04	5.41	4.06	15.37	6.03	6.28	14.72	6.35	6.85
BCL9L	26.49	11.54	58.19	35.26	28.61	10.26	74.96	34.26	35.91	55.24	73.41	39.07	43.09	67.98	32.59	35.31	59.66	35.12	44.59	64.69	38.83	80.92	185.92	43.61	117.55	240.57	41.55	54.59	76.84	46.07	54.6	78.68
BCLAF1	55.57	20.8	24.42	5.51	62.84	23.51	24.13	5.09	56.8	35.36	20.61	65.23	37.54	20.66	61.47	32.64	19.04	51.02	39.54	20.94	54.69	45.82	35.07	53.22	45.3	36.62	60.79	58.5	56.02	53.76	50.51	48.97
BCLAF3	3.8	2.31	1.39	0.63	3.91	3.52	1.28	0.57	3.41	1.95	0.86	3.7	2.38	1.27	3.66	2.38	1.47	3.91	2.05	1.74	3.94	4.05	4.68	3.93	5.48	7.06	3.16	2.95	3.66	3.05	3.67	4.06
BCO1	0	0	0.06	0.04	0	0	0.13	0.21	0	0.29	0	0	0	0.13	0	0	0.09	0	0.07	0.06	0	0	0.22	0.4	0.16	0.29	0.07	0.12	0.11	0	0.44	0
BCO2	0.28	0.3	0.11	0	0.15	0	0.06	0.04	0	0	0.11	0	0	0.12	0.21	0	0.09	0	0.06	0.05	0.15	0.13	0.05	0	0.07	0	0	0.05	0	0.08	0	0.25
BCOR	9.09	2.8	1.45	1.04	11.39	3.18	1.52	0.49	11.25	9.05	1.49	12.57	10.13	1.64	11.71	9.43	0.99	10	7.31	1.13	9.7	13.36	10.35	14.54	13.4	12.98	11.39	4.19	3.76	9.3	4.4	5.22
BCORL1	10.96	5.18	13.56	13.52	11.83	6.84	13.37	9.11	13.96	15.54	19.41	14.14	12.89	17.15	13.17	13.85	18.8	13.79	13.23	19.3	13.29	19.97	56.24	23.31	41.3	106.69	13.73	17.06	26.31	13.16	14.66	25.67
BCORP1	0	0	0	0	0	0	0	0	0	0	0	0	0	0	0	0	0	0	0	0	0	0	0	0	0	0	0	0	0	0	0	0
BCR	51.62	16.48	66.84	31.53	42.16	15.94	80.17	31.76	65.92	68.63	100.94	64.65	56.97	92.51	57.36	59.28	88.12	60.17	62.59	95.76	54.25	74.5	117.31	54.22	81.72	82.85	60.78	84.87	69.62	60.49	79.37	71.82
BCRP2	0.78	1.78	0.63	0.09	2.01	0.34	0.48	0.17	2.49	0.93	1.24	1.39	1.26	0.84	2.46	1.86	0.75	1.83	0.91	0.71	1.47	1.3	1.05	1.32	1.32	0.23	1.77	2.13	0.65	2.26	2.84	0.66
BCRP3	0	0	0	0	0	0	0.21	0	0.41	0	0	0	0	0	0	0.24	0.09	0	0	0	0	0.13	0	0	0.43	0	0	0	0.1	0.15	0	0
BCS1L	43.77	21.05	16.2	6.18	55.38	18.83	17.1	4.55	56.43	19.71	13.28	58.85	26.82	13.24	62.26	25.22	17.18	60.45	25.92	16.36	56.72	26.63	16.22	67.31	29.5	13.84	65.99	35.45	18.88	57.02	23.48	23.62
BDH1	2.91	0.59	0.88	0.92	2.91	0.44	0.65	0.29	6	2.25	1.99	3.21	1.33	1.16	2.61	1.59	0.94	4.39	2.18	0.73	0	0.24	1.33	0.09	0.11	1.13	0.1	0.2	0.2	2.25	1.81	2.31
BDH2	4.9	8.06	0	0.03	6.01	7.34	0.27	0	5.51	2.82	0	3.96	3.68	0.1	3.99	2.71	0.04	4.33	1.9	0.15	5.66	2.97	0.72	3.77	2.88	0.83	4.25	3.81	2.63	3.85	3.75	2.19
BDKRB1	0.22	0.66	0.88	0	0.17	0	1.36	0.09	0.15	0.91	2.18	0.33	1.1	1.32	0.16	0.8	0.58	0.34	0.95	0.38	1.72	0.99	0.46	0.41	0	0.45	0.14	0	0.11	0.51	0	0.37
BDKRB2	0.29	0.7	3.11	0.26	1.42	0.26	2.27	0.11	1.43	2.23	1.78	0.92	1.32	2.37	1.01	1.55	1.58	0.87	1.36	1.93	1.59	2.16	14.45	0.95	2.26	10	0.9	1.15	3.5	1.46	3.97	3.51
BDNF	0.31	0.22	0.66	0.17	0.1	0.36	0.45	0.38	0.22	0.43	0.45	0.32	0.44	0.53	0.42	0.67	0.8	0.92	0.62	1.42	0.16	2.44	4.85	0.27	2.24	3.66	0.37	1.08	2.63	0.24	1.04	1.75
BDNF-AS	0	0	0	0	0	0.28	0.16	0.07	0	0	0	0.23	0.24	0	0.28	0	0	0	0	0.32	0.39	0	0	0.12	0.17	0	0	0.26	0	0	0.13	0
BDP1	14.92	4.78	8.62	2.82	13.14	5.78	9.02	2.53	14.16	10.2	8.77	15.56	12.93	8.82	10.41	9.06	6.3	8.21	8.72	6.75	16.17	12.57	8.01	14.63	9.47	7.8	15.61	13.92	13.11	13.19	11.83	13.49
BEAN1	1.08	33.87	0.61	0.55	1.85	42.17	0.81	0.25	2.09	14.91	1.81	2.67	21.38	1.79	1.89	16.2	0.69	2.48	8.48	1.15	2.81	13.58	10.61	3.05	16.17	11.6	1.66	8.43	8.2	2	8.06	6.75
BEAN1-AS1	0	0.57	1.17	0	0	0	0	0	0.67	1.31	0	2.93	0	0	1.33	2.27	0	0	1.74	0	0.51	1.83	0.99	0.6	7.6	5.27	0	1.53	1	0	1.33	1.6
BECN1	34.26	46.05	23.94	24.6	37.81	49.39	24.57	21.7	40.83	40.85	31.06	41.36	38.55	26.26	40.16	38.12	28.17	44.02	38.54	33.92	49.49	46.45	31.46	40.56	55.77	40.37	37.22	44.48	42.19	38.43	50.68	46.63
BECN2	0	0	0	0	0	0	0	0	0	0	0	0	0	0	0	0	0	0	0	0	0	0	0	0	0	0	0	0	0	0	0	0
BEGAIN	0	0	0.22	0	0.07	0	0	0	0	0	0	0.1	0	0.11	0.14	0	0.3	0	0	0.27	0	0	0	0	0	0	0	0	0	0	0	0
BEND2	0	0	0	0	0	0	0.15	0	0	0	0	0	0	0	0	0	0	0	0	0	0	0	0	0	0	0	0	0	0	0	0	0
BEND3	4.49	3.06	4.46	1	4.21	3.59	8.86	1.34	7.09	9.03	9.54	6.7	7.5	9.84	5.07	7.18	7.08	5.18	8.74	6.85	4.91	6.12	5.88	5.58	5.91	5.78	5.75	5.65	5.86	6.39	4.86	7.8
BEND3P3	0	0	0	0	0	0.03	0	0	0	0.03	0	0	0	0	0	0	0.02	0	0	0	0	0	0	0.03	0	0	0.03	0	0	0.03	0	0
BEND4	0.03	0	0	0	0	0	0	0	0.02	0	0	0	0	0	0.02	0	0	0	0	0	0	0	0	0	0	0	0.07	0	0	0	0	0
BEND5	0	0	0	0	0	0	0	0	0	0	0	0	0.1	0	0	0	0	0	0	0	0	0	0	0	0	0	0	0.09	0	0.13	0.12	0
BEND6	4.24	1.9	0.19	0.68	3.78	2.94	0.13	0.47	5.86	1.57	0.42	4.15	1.93	0.09	3.09	1.31	0.18	3.68	1.33	0.1	6.34	4.59	1.37	5.58	4.16	1.18	3.76	4.38	1.79	5.29	5.19	2.32
BEND7	4	0.17	1.27	1.76	4.35	0.1	2.29	3.08	3.87	0.52	0.73	7.15	1.42	1.54	5.61	0.17	1.56	7.55	1.74	1.75	5.63	2.4	1.93	5.54	2.69	1.65	5.53	4.3	14.82	5.11	4.61	18.84
BEST1	1.39	1.13	0.47	0.36	1.26	0.72	1.11	0.18	0.52	0.68	0.91	0.97	0.54	1.04	3.48	1.95	3.98	4.37	2.53	5.45	0.75	1.11	3.43	0.43	1.6	3.48	0.27	0.5	0.85	0.81	0.52	1.36
BEST2	0	0	0	0	0	0	0	0	0	0.09	0.38	0	0	0	0	0	0	0	0.16	0	0	0	0	0	0	0	0	0	0	0	0	0
BEST3	0	0.11	0	0	0.13	0.39	0	0	0.06	0	0	0.13	0.22	0	0.25	0	0	0.14	0	0	0.23	0.73	0.05	0.05	0.26	0.06	0.52	0.24	0.23	0.69	0	0
BEST4	0.1	0.06	0.12	0.08	0	0	0.06	0	0.07	0	0.06	0	0	0	0.07	0.13	0	0.08	0	0.18	0.37	0.07	0	0	0.3	0.28	0	0.17	0.11	0.16	0.07	0.26
BET1	31.86	65.04	28.91	19.61	37.58	55.35	20.61	19.12	34.86	42.89	25.73	30.29	56.51	29.5	29.79	46.55	28.38	35.32	45.77	26.28	33.05	30.21	22.01	28.23	30.37	15.46	27.22	41.22	38.48	32.24	39.64	34.73
BET1L	40.01	46.36	34.37	32.57	37.36	51.05	18.24	22.75	44.78	50.67	30.79	44.1	41.16	28.19	36.18	44.97	21.29	43.9	47.69	23.83	38.27	59.76	55.15	42.46	63.97	61.48	41.88	55.77	57.35	37.95	56.24	63.34
BEX1	0	0	0	0	0	0	0	0	0	0	0	0.21	0	0	0	0	0	0.32	0	0	0	0	0	0	0	0	0	0	0	0	0	0
BEX2	30.1	10.71	18.43	8.71	33.15	7.99	14.01	6.98	57.18	27.56	28.28	56.19	29	22.24	58.29	25.48	22.4	44.95	31.79	20.78	38.43	40.5	28.47	43.74	50.69	23.87	47.09	60.33	45.08	55.72	57.81	40.66
BEX3	267.71	396.63	37.25	38.95	328.96	315.61	36.35	48.03	404.51	339.69	46.83	366.47	369.84	45.73	471.27	350.09	53.2	351.78	269.71	45.13	279.76	466.15	137.52	389.31	691.61	257.06	498.85	969.04	766.7	345.39	593.63	512.63
BEX4	107.94	96.26	58.18	49.51	117.2	81.1	45.26	40.88	114.85	81.54	56.59	119.33	88.66	56.04	120.44	87.49	58.68	119.34	75.78	56.62	120.5	129.86	60.36	98.05	136	73.2	123.94	136.92	101.4	149.13	174.25	134.02
BEX5	0.86	0	0	0	0	0	0	0	0	0	0	0	0	0	0	0	0	0	0	0	0	0	0	0	0	0	0	0	0	0	0	0
BFAR	58.85	36.07	13.88	16.23	52.99	44.36	18.1	15.68	51.8	29.69	14.26	54.15	35.87	17.75	52.61	33.61	14.07	48.7	31.3	17.25	54.3	35.42	17.66	49.21	32.44	15.06	51.26	49.14	48.15	45.63	45.7	41.75
BFSP1	1.36	2.64	0.39	0.24	1.24	3.39	1.27	0.27	0.29	1.61	1.64	0.97	2.57	1.05	1.37	0.92	1.34	0.96	0.81	1.18	0.93	2.42	1.07	2.47	4.19	1.41	2.65	2.1	1.96	2.13	1.38	0.59
BFSP2	0	0	0	0	0	0	0.11	0	0	0	0	0	0	0	0	0	0	0	0	0	0	0	0	0	0	0	0	0	0	0	0	0.15
BFSP2-AS1	0.36	0	0	0	0.81	0	0	0	0.39	0	0	0.38	0	0	0	0	0	0	0	0	0	0.36	0	0	0	0	0.25	0.88	0.67	0.29	0.25	0.61
BGLAP	0	3.76	0	0.91	0	0	0	0	0	0.67	0.09	0	0	0	0.97	0	0	0	0.59	0	0	0	0	0	0.02	0	1.72	0	0	1.66	1.34	0
BGLT3	0	0	0	0	0	0	0	0	0	0	0	0	0	0	0	0	0	0	0	0	0	0	0	0	0	0	0	0	0	0	0	0
BGN	0.33	45.18	13.86	96.76	1.99	65.64	24.48	116.15	4.15	27.38	27.86	1.34	21.43	30.68	1.81	36.9	40.4	3.43	35.9	31.84	4.71	94.58	88.32	2.6	121.85	91.59	0.44	0.06	0.29	0.26	0.23	0
BHLHA15	2.47	1.49	52.55	9.83	3	0	32.87	3.4	3.15	6.87	39.44	3.81	2.82	37.88	0.35	4.22	14.34	3.06	9.53	16.04	1.57	7.37	56.75	1.55	6.2	26.02	3.28	15.58	19.35	2.72	5.21	22.63
BHLHA9	0	0	0	0	0	0	0	0	0	0	0	0	0	0	0	0	0	0	0	0	0	0	0	0	0	0	0	0	0	0	0	0
BHLHB9	2.92	1.13	0	0.25	2.88	0.88	0.07	0.2	1.91	1.96	0.2	2.67	1.91	0.38	3.53	1.9	0	3.42	1.45	0.56	4.31	5.2	1.91	3.64	2.98	0.53	3.02	8.25	4.51	1.33	3.54	1
BHLHE22	0	0	0	0	0	0	0	0	0	0	0	0	0	0	0	0	0	0	0	0	0	0	0	0	0	0	0	0	0	0	0	0
BHLHE23	0	0	0	0	0	0	0	0	0	0	0	0	0	0	0	0	0	0	0	0	0	0	0.15	0	0	0.2	0	0	0	0	0	0
BHLHE40	84.57	26.95	72.02	40.41	65.14	20.02	59.33	36.25	68.65	169.01	105.48	69.22	139.04	96.55	74.57	120.24	47.19	64.29	110.82	42.79	75.87	155.23	168.24	96.72	158.69	183.56	56.02	90.81	107.05	60.65	122.14	131.56
BHLHE40-AS1	1.1	0.14	0.49	0	0.48	0.09	0.13	0	0.33	0.22	0.33	0.91	0.49	0.66	0.54	0.14	0.84	0.73	0.22	0.63	0.86	0.08	0.56	0.92	0	0.16	0.55	0.26	0.12	0.27	0.62	0.3
BHLHE41	10.13	10.87	1.05	0.58	14.25	3.27	1.43	0.15	8.66	9.13	1.59	5.93	11.72	1.83	5.77	8.67	0.92	6.99	9.25	0.46	12.06	48.6	22.4	9.06	55.78	13.61	2.99	8.69	3.23	2.17	4.49	3.19
BHMG1	0.2	0	0	0	0	0	0.06	0	0.07	0.07	0	0.41	0.06	0	0.07	0.12	0.04	0.16	0	0.17	0.21	0.19	0.57	0.31	1.62	1.57	0.33	0.27	0.52	0.47	0.21	0
BHMT	0	0	0	0.04	0.16	0	0	0	0.22	0	0	0.16	0	0	0	0	0	0	0.13	0	0	0.47	0	0	0	0	0.14	0	0	0.08	0.07	0
BHMT2	1.85	0.06	0.18	0.17	0.08	0	0	0	0.27	0.15	0	0.05	0	0	0.08	0.12	0.1	0.5	0.6	0.31	0.46	0	0	0.07	0.08	0	1.84	0.37	0.69	1.23	0.15	0.36
BICC1	0.04	0	0	0	0.03	0	0	0	0.03	0	0	0	0	0	0.06	0	0	0.07	0	0	0	0	0.07	0.03	0	0	0.08	0	0	0	0	0
BICD1	4.4	0.36	0.61	0.12	4.33	0.06	0.26	0	4.21	0.15	0.2	3.48	0.47	0.08	3.83	0.18	0.04	2.33	0.4	0.25	5.52	1.62	0.74	2.5	0.33	0.47	3.47	1.14	1.93	3.51	1.72	1.79
BICD2	37.02	16.11	22.48	6.62	33.81	15.12	24.24	6.13	40.59	30.22	20.04	43.71	32.57	21.92	33.24	26.89	17.46	33.89	26.85	19.43	43.61	54.83	75.29	42.68	76.44	90.79	35.63	41.56	39.92	43.04	46.86	44.4
BICDL1	8.53	3.39	1.53	1.31	9.69	5.46	0.8	1.27	11.68	5.83	1.38	12.01	7.5	1.97	14.71	5.56	1.12	13.27	5.5	0.48	14.83	19.34	15.06	12.91	34.4	24.5	17.64	9.35	5.39	13.71	11.81	6.13
BICDL2	5.71	4.04	1.47	9.31	9.19	4.29	4.42	9.73	9.43	9.59	6.95	10.75	10.14	8.32	10.37	7.57	4.39	9.19	7.85	4.17	8	13.97	6.62	8.34	13.13	7.55	8.33	18.53	18.84	10.65	19.34	16.26
BICRA	8.88	4.59	6.22	4.24	8.76	4.39	7.02	3.54	7.82	10.53	8.48	9.03	9.86	6.81	6.6	7.08	5.9	6.24	8.11	5.67	8.41	16.02	24.05	8.55	28.18	28.82	8.04	12.5	9.62	8.13	12.67	9.54
BICRAL	2.69	3.42	1.29	1.11	2.51	4.15	2.3	0.87	3.2	3.16	1.85	3.13	4.73	2.17	3.09	3.1	1.27	1.86	2.27	0.87	3.13	2.9	0.87	2.84	2.88	0.89	3.56	4.55	6.23	2.58	4.31	4.93
BID	4.22	0.78	1.21	0.4	5.13	0.3	1.07	0.27	5.89	2.68	1.8	4.59	1.94	1.53	6.68	3.04	1.38	7.01	2.92	0.79	5.94	11.13	5.84	5.54	9.81	4.7	4.83	18.54	17.95	8.15	14.41	14.84
BIK	67.03	2.54	0.75	0.13	49.49	0.72	0	0.52	25.17	1.13	0.57	19.78	2.25	0	15.35	0.2	0.58	15.64	1.01	0	35.63	6.52	2.55	23.8	3.36	1.57	25.69	3.71	10.62	21.92	3.64	8.25
BIN1	74.44	8.74	1.24	0.17	75.7	1.96	3	0.11	51.16	9.31	1.63	53.8	10.15	1.03	62.06	12.31	1.86	69.16	12.9	3.07	64.4	30.25	6.7	64.23	22.69	5.43	65.88	116	48.2	68.48	79.65	34.96
BIN2	97.72	287.17	94.56	18.52	100.21	305.28	88.61	20.41	71.43	139.7	78.4	66.95	142.92	89.37	75.25	149.86	79.92	79.05	137.81	71.4	74.32	135.01	138.12	82.26	178.16	199.63	72.24	124.61	181.96	66.93	118.6	173.4
BIN3	19.6	11.83	12.84	2.27	20.96	14.75	12.1	2.82	21.23	15.42	10.55	22.18	14.89	8.19	14.31	14.96	9.17	20.09	15.46	12.14	18.72	14.11	16.77	22.27	15.49	27.63	23.53	19.39	19.6	21.28	16.74	17.03
BIN3-IT1	0	0	0	0	0	0.11	0	0	0	0.3	0	0	0.09	0.06	0	0	0	0	0	0.08	0.15	0	0	0.36	0	0	0	0	0.08	0	0	0
BIRC2	55.02	34.24	20.24	6.77	55.76	37.25	27.41	5.59	45.97	29.83	21.37	47.74	29.13	26.37	49.6	30.41	21.54	50.01	27.63	23	54.7	40.75	24.5	43.69	43.44	32.88	48.48	41.42	44.38	45.54	49.93	50
BIRC3	1.32	0.1	0.42	0.24	2.43	0	1.16	0.26	2.22	0.32	0.56	2.57	0.2	0.63	2.37	0.66	0.47	2.57	0.64	0.72	2.51	0.56	0.3	2.57	0.99	0.38	3.1	1.68	1.63	2.48	1.98	1.86
BIRC5	114.14	16.16	15.42	0.36	89.43	5.66	11.72	0.19	108.19	33.11	8.43	100.46	42.28	9.65	103.38	35.99	5.22	98.95	34.85	7.48	95.59	46.56	16.14	106.6	30.65	13.04	114.48	60.74	49.08	120.3	54.93	50.26
BIRC6	15.98	7.16	13.49	5.27	13.28	9.9	14.5	4.71	15.39	13.93	14.82	18.23	14.44	14.92	8.77	11.4	9.53	8.92	12.48	9.4	15.84	15.3	14.29	15.27	16.12	17.32	15.81	16.25	23.37	15.44	16.46	22.35
BIRC6-AS2	0	0	0	0	0	0	0	0	0	0	0	0	0	0	0	0	0	0	0	0	0	0	0	0	0	0	0	0	0	0	0	0
BIRC7	0	0	0.85	0.36	0	0	0.26	0	0.31	0	0.13	0.23	0	0.09	0.16	0	0.1	0	0.14	0	0	0	2.1	0.56	0.82	1.22	0.15	0	0.56	0	0	3.2
BIRC8	0	0	0	0	0	0	0	0.17	0	0	0	0	0	0	0	0	0	0	0	0	0	0	0	0	0	0	0	0	0	0	0	0
BISPR	0.14	0	0	0	0.11	0.11	0	0	0	0.1	0	0	0	0	0.1	0	0	0.1	0.09	0.16	0.15	0	0	0.36	0.53	0	0	0	0.08	0.34	0.1	0.12
BIVM	8.89	9.36	0.96	0.6	8.14	8.07	1.1	0.68	7.33	4.85	1.22	8.68	5.84	1.29	8.32	6.44	1.12	8.98	4.7	1.32	6.74	6.05	1.2	7.03	3.65	1.99	7.31	4.47	5.48	5.32	7.85	5.11
BIVM-ERCC5	2.47	0	0	0.51	4.9	4.29	2.1	0	2.27	2.91	1.02	2.29	5.02	1.85	4	2.62	0.73	2.89	2.54	0.84	2.38	1.43	2.09	1.82	2.82	0.57	2.27	2.6	2.44	3.67	3.91	3.57
BLACAT1	0.19	0.29	1.21	1.45	0.81	0	1.27	1.85	0.27	0.47	1.37	0.5	0.24	1.29	0.63	0.3	1.53	0.3	0.18	0.84	1.02	0.76	1.22	0.36	1.52	3.68	0.52	0.32	0.36	0.38	0.34	0.41
BLACE	0	0	0	0	0	0	0	0	0	0	0	0	0	0	0	0	0	0	0	0	0	0	0	0	0	0	0	0	0	0	0	0
BLCAP	44.74	70.38	57.36	18.08	61.95	80.73	62.99	16	57.21	87.61	53.91	60	88.78	59.53	65.03	92.65	59.07	66.52	84.41	59.2	66.33	107.26	79.8	71.99	136.68	98.92	67.01	123.22	89.53	68.25	133.17	94.1
BLID	0	0	0	0	0	0	0	0	0	0	0	0	0	0	0	0	0	0	0	0	0	0	0	0	0	0	0	0	0.19	0	0	0
BLK	0	0	0	0	0	0	0	0	0	0	0	0	0	0	0.09	0	0	0	0	0	0	0	0	0	0	0	0	0	0	0	0	0
BLM	13.19	2.9	5.67	0.24	14.12	1.2	5.3	0.13	15.06	8.04	6.07	18.23	9.37	6.19	15.31	6.9	2.04	13.33	7.61	2.06	12.57	10.19	5.4	16.17	6.71	3.08	18.14	10.99	9.88	15.08	11.41	10.38
BLMH	107.1	44.84	11.25	13.76	105.91	50.15	8.11	10.61	119.61	47.03	10.11	110.95	60.74	9.96	117.68	53.69	11.08	116.37	45.18	10.2	108.99	55.05	46.25	122.76	44.92	47.32	114.57	59.44	57.91	113.39	69.68	60.31
BLNK	0	4.62	10.41	5.89	0.68	3.77	12.44	6.61	1.54	12.61	23.61	0.46	6.05	14.02	0.41	12.12	23.41	0.42	10.07	19.17	0.46	33.07	87.07	0.24	58.08	123.15	0.12	20.5	24.87	0	9.55	13.39
BLOC1S1	112.14	116.23	39.96	18.66	105.58	97.92	35.6	20.07	104.06	95.84	32.17	106.72	91.08	41.69	96.34	85.97	45.33	123.18	111.65	50.03	102.97	104.22	51.77	125.9	73.05	46.05	117.84	110.22	91.78	107.03	100.75	83.51
BLOC1S1-RDH5	0.57	0.47	0	0	0.64	0	0	0.23	0.59	0	0.16	0.59	1.08	0.63	0.61	0	0	0	0.35	0	0.76	0.18	0	0.74	0	0	1.14	0.15	0	1.1	0.19	0.25
BLOC1S2	39.61	18.45	5.66	6.6	45.51	34.24	7.19	5.45	43.18	23.13	7.58	47.06	23.52	9.14	50.49	23.51	8.2	49.28	26.41	10	51.79	39.56	9.19	40.86	26.39	8.93	52.59	55.19	40.98	52.97	56.45	38.2
BLOC1S3	9.53	5.4	11.25	2.09	9.51	4.12	10.36	1.16	9.23	7.13	10.34	7.42	7.82	9.47	7.69	6.26	7.77	8.82	8.31	10.19	10.83	8.33	16.72	9.08	15.9	19.32	8.76	9.4	11.32	8.81	10.26	10.88
BLOC1S4	34.85	36.36	15.14	7.85	31.54	41.19	18.72	7.1	31.74	38.7	25.11	33.94	33.16	24	19.57	33.97	28.07	23.11	32.32	26.63	25.99	32.14	30.77	29.02	44.71	32.11	26.23	41.35	40.24	20.88	37.22	37.75
BLOC1S5	11.24	10.52	0.73	1.39	13.79	11.08	1.99	1.04	6.92	8.34	1.69	4.78	13.74	2.56	4.78	10.99	0	8.61	13.72	1.73	6.56	16.55	3.36	7.87	11.78	4.6	5.61	12.09	9.18	7.19	9.51	6.27
BLOC1S5-TXNDC5	0.48	0.76	0.71	0	0	0.78	0	1.49	2.61	2.99	1.47	6.25	7.1	1.89	0	3.52	0	2.47	2.32	0.87	10.58	2.42	0.1	0	0	1.39	3.12	2.63	0	0.7	2.43	0
BLOC1S6	34.19	24.64	5.64	3.97	39	38.06	4.69	3.09	33.31	18.59	5.44	38.94	23.85	6.46	36.75	26.7	5.5	32.64	22.88	7.04	34.79	21.91	6.24	31.51	16.76	8.55	38.61	25.31	26.12	35.01	28.32	22.58
BLVRA	14.63	6.51	9.36	1.26	8.19	4.07	6.98	0.66	4.09	4.04	5.21	7.08	4.54	3.71	12.52	6.28	3.81	8.62	5.36	3.49	9.34	6.28	2.46	1.4	1.84	0	14.92	7.69	6.66	6.41	5.95	6.56
BLVRB	83.18	38.31	13.04	12.27	79.84	36.27	8.44	10.92	80.69	39.84	11.92	73.17	32.08	8.92	58.99	25.94	10.92	58.18	27.49	11.78	64.79	44.11	22.69	71.45	56.96	28.8	75.68	39.48	34.86	86.92	57.63	48.23
BLZF1	32.22	17.95	15.07	4.51	30.26	22.72	14.05	3.22	27.77	17.53	11.03	33.34	18.3	11.45	29.98	18.55	13.13	29.18	21.25	16.99	39.26	30.99	17.93	27.79	22.69	18.77	33.47	22.88	26.71	32.31	28.46	31.58
BMERB1	0.64	0.23	0	0	0.37	0.09	0.08	0	0.63	0	0	0.59	0	0	0.74	0.16	0.06	0.39	0	0	1.23	0	0	0.64	0.09	0.09	0.99	0.14	0.2	0.9	0	0.11
BMF	5.6	15.63	10.44	2.96	5.94	10.54	6.08	1.35	3.72	7.18	4.2	2.82	10.52	3.79	2.16	6.46	8.4	3.35	4.75	7.88	2.8	8.92	19.32	3.27	12.55	20.11	3.35	12.65	23.21	3.47	13.08	24.58
BMI1	25.03	10.73	10.88	1.91	30.14	11.85	14.21	4.66	23.91	19.78	6.24	28.66	22.34	9.42	21.49	23.83	10.23	21.77	28.21	8.43	34.12	21.96	6.85	28.8	15.53	10.83	37.21	21.26	21.41	27.3	29.48	17.28
BMP1	10.01	38.43	36.3	72	9.71	52.23	29.94	64.9	6.97	35.7	30.36	6.55	34.3	34.37	9.12	33.99	31.19	9.8	25.53	31.85	10.32	30.52	22.05	9.7	35.82	20.01	8.53	39.3	23.62	8.13	44.03	21.63
BMP10	0	0	0	0	0	0	0	0	0	0	0	0	0	0	0	0	0	0	0	0	0	0	0	0	0	0	0	0	0	0	0	0
BMP15	0	0	0	0	0	0	0	0	0	0	0	0	0	0	0.16	0	0	0.18	0	0	0	0.29	0	0	0	0	0	0	0	0.18	0	0
BMP2	0	0	0	0	0	0	0	0	0	0	0	0.04	0	0	0	0	0.06	0	0	0	0	0	0	0	0	0	0.05	0	0	0	0	0
BMP2K	13.07	9.82	1.83	3.04	9.93	13.67	2.03	2.22	12.82	19.86	1.93	12.11	22.93	2.21	11.13	18	1.59	10.56	13.39	1.49	13.33	8.49	2.41	12.58	5.9	1.83	13.12	12.96	6.81	11.81	14.82	6.38
BMP3	0	0	0.04	0	0	0	0	0	0	0	0	0	0	0	0	0	0	0	0	0	0	0	0	0	0	0	0	0	0	0	0	0
BMP4	28.79	27.37	13.12	2.58	19.99	22.71	13	0.67	21.05	20.03	11.88	21.91	28.51	12.51	28.14	22.7	5.42	34.11	21.85	8.37	15.95	12.32	12.5	11.2	7.97	4.14	25.63	15.78	6.33	17.78	13.39	5.04
BMP5	10.48	0.08	0.14	0	2.21	0	0	0	0.6	0	0	0.2	0	0	3.03	0	0.06	3.06	0	0	12.36	0.04	0	0.54	0	0	1.21	0	0	0.82	0	0
BMP6	5.53	0.39	0.07	0.03	9.93	0	0	0.03	0.82	0	0	0.3	0	0	0.75	0.32	0	0.2	0.08	0	6.44	8	0.31	2.28	2.04	0.09	1.43	6.95	2.54	0.77	5.53	1.88
BMP7	27.66	1.29	1.04	0.15	33.08	0.14	0.57	0.14	40.46	5.7	0.86	48	7.25	0.91	42.63	4.22	1.48	35.69	5.84	1.2	27.6	16.66	2.59	45.18	14.73	2.99	47.28	22.88	7.91	40.96	25.07	8.7
BMP7-AS1	0	0	0	0	0	0	0	0	0	0	0	0	0	0	0	0	0	0	0	0	0	0	0	0	0	0	0	0	0	0	0	0
BMP8A	0.04	0.03	0.06	0	0.1	0	0.26	0.08	0	0	0.05	0.11	0	0.08	0	0	0.04	0.07	0.08	0.02	0.12	0.06	0.04	0.07	0.1	0.05	0.04	0.1	0.07	0.07	0.13	0.22
BMP8B	0.3	0.06	0.21	0	0.34	0	0.23	0.14	0.42	0	0.06	0.41	0.13	0.25	0.22	0.12	0.22	0.44	0.06	0.2	0.29	0.26	0.08	0.24	0.04	0.19	0.43	0.3	0.26	0.32	0.38	0.73
BMPER	0.05	0.11	0.21	0.11	0	0.37	0.11	0.09	0.22	0.1	0.36	0.16	0.2	0.13	0.1	0.14	0.1	0.36	0.12	0.16	0.12	0.24	0.12	0.17	0.07	0.09	0.21	0.3	0.46	0.29	0.22	0.12
BMPR1A	18.15	1.32	2.87	1.38	17.95	2.38	5.33	1.19	17.06	4.29	4.42	17.3	6.19	4.41	16.47	5.02	3.2	15.74	4.34	4.08	19.88	9.86	6.7	17.95	11.35	13	23.41	18.74	21.72	22.08	21.93	22.56
BMPR1B	0	0	0.1	0	0	0	0.06	0	0.03	0	0	0	0	0.04	0	0	0.06	0.04	0	0	0	0	0.05	0.03	0	0	0	0.07	0	0	0	0
BMPR1B-DT	0	0	0	0	0	0	0	0	0	0	0	0	0	0	0	0	0	0	0	0	0	0	0	0	0	0	0	0	0	0	0	0
BMPR2	11.86	8.81	5.28	3.31	10.38	12.34	5.78	2.48	10	8.81	5.43	10.8	10.67	5.52	7.95	8.55	4.76	6.34	6.39	4.19	11.56	14.41	14.43	11.81	18.17	23.74	11.37	9.48	17.07	9.47	11.5	18.13
BMS1	37.32	10.59	15.46	3.28	35.76	13.69	18.75	2.8	37.27	23.53	14.21	42.04	25.18	16.06	37.07	24.99	15.01	35.75	27.29	15.61	34.86	24.43	22.98	36	24.04	24.5	39.29	24.79	26.57	34.55	23.47	25.57
BMS1P1	0.69	0.28	0.13	0.16	0.44	0.09	0.16	0	0.12	0.32	0.2	0.3	0.18	0.12	0.5	0	0.11	0.28	0.18	0.1	0.22	0.27	0.03	0.33	0.44	0.04	0.24	0.39	0.64	0.66	0.24	0.3
BMS1P14	0	0.16	0.27	0.3	0.08	0.24	0.56	0.2	0.11	0.37	0.35	0.03	0.27	0.11	0.19	0.43	0.19	0.13	0.4	0.8	0.25	0.7	0.14	0.09	0.39	0.07	0.11	0.39	0.28	0.12	0.26	0.4
BMS1P17	0	0	0	0	0	0	0	0	0	0	0	0	0	0	0	0	0	0	0	0	0	0	0	0	0	0	0	0	0	0	0	0
BMS1P18	0	0	0	0	0	0	0	0	0	0	0	0	0	0	0	0	0	0	0	0	0	0	0	0	0	0	0	0	0	0	0	0
BMS1P2	0.84	0.1	0.27	0.12	1.03	0.15	0.24	0.17	0.61	0.4	0.3	1.22	0.48	0.31	1.04	0.19	0.03	0.68	0.31	0.34	1.3	1.32	0.19	0.83	0.67	0.41	1.01	0.59	1.01	1.03	1.12	0.62
BMS1P2-AGAP9	3.2	1.22	0.17	0.42	3.41	0.67	0.32	0.2	3.27	0.32	0	2.66	1.2	0.36	2.65	0.44	0.45	1.24	0.18	0.35	2.64	1.31	0.76	2.33	2.15	0.56	3.68	2.1	1.3	0.97	0.27	1.82
BMS1P20	5.33	2.28	3.86	2.12	3.56	3.76	4.78	2.03	4.31	4.17	5.13	6.2	4.26	3.63	6.77	5.94	8.24	5.21	4.34	7.3	6.04	5.16	3.69	5.14	4.07	3.14	6.78	4.56	3.71	4.09	6.13	6.63
BMS1P21	0.4	0	0	0	0	0	0	0	0	0	0	0.2	0	0	0	0	0	0	0	0	0	0	0	0	0	0	0.8	0.65	0	0	0	0
BMS1P22	0	0	0	0	0.41	0.79	0	0	0.38	0	0	0.28	0	0	0.39	0.33	0	0	0	0	0	0	0	1.02	0	0	0	0	1.14	0	0	0
BMS1P4	1.46	0.66	1.09	1.54	0.69	0.39	0.21	0.44	1.01	1.96	0.76	1.98	1.42	0.53	0.54	0.22	0.29	1.14	0.31	0.7	1.34	1.51	0.74	1.53	0.8	0.59	0.83	0.73	0.53	0.91	1.12	1.4
BMS1P4-AGAP5	2.09	0.64	0.2	0.3	1.77	0.48	0.67	0.62	0.7	0.38	0.53	1.28	1.03	0.89	1.15	0.5	0.15	1.43	0.65	0	0.98	0.88	0.3	0.53	0.89	0.65	1.18	1.32	0.66	0.89	0.98	0.17
BMT2	3.3	23.7	17.99	2.87	4.4	20.67	11.76	1.79	3.86	15.9	9.45	3.29	12.78	9.32	3.21	13.48	9.24	4.85	14.84	8.39	3.94	7.46	9.25	2.81	8.87	7.35	3.75	7.82	12.03	2.74	9.15	11.32
BMX	0	0	0	0	0	0	0	0	0	0	0	0	0	0	0	0	0	0	0	0	0	0	0	0	0	0	0	0	0	0	0	0
BNC1	16.67	1.16	0.57	0.02	13.59	2.49	0.59	0	12.08	0.48	0.31	10.94	0.47	0.11	12.06	0.16	0.43	12.42	0.4	0.19	16.03	5.46	1.67	14.41	2.12	1.12	14.59	2.15	2.75	16.74	5.1	3.29
BNC2	0.15	0.02	0	0	0	0	0	0	0.23	0	0	0.32	0	0	0.11	0	0.01	0.24	0.02	0.02	0.07	0.01	0.02	0.01	0	0	0.15	0.14	0.35	0.26	0.04	0.51
BNC2-AS1	0	0	0	0	0	0	0	0	0	0	0	0	0	0	0	0	0	0	0	0	0	0	0	0	0	0	0	0	0	0	0	0
BNIP1	28.83	11.57	11.75	15.13	23.86	6.29	8.17	10.76	32.93	22.47	8.78	29.85	23.41	11.1	32.86	16.02	10.96	31.87	14.92	14.26	22.99	19.15	10.55	30.61	15.78	8.76	27.28	25.94	16.48	27.58	17.22	20.01
BNIP2	15.45	25.18	24.26	6.66	16.37	33.77	26.58	5.59	17.96	22.65	23.26	17.59	24.44	27.27	18.48	24.55	22.06	18.55	24.66	23.8	17.12	21.24	33.28	17.11	25.81	31.57	18.94	19.47	27.43	16.12	18.43	22.44
BNIP3	99.54	119.71	38.19	17.16	105.59	119.92	49.23	20.43	97.59	101.68	64.4	94.33	150.89	50.17	94.48	127.53	53.66	100.2	82.2	65	96.67	82.5	81.29	89.98	109.5	118.9	88.58	79.33	82.45	88.12	77.57	83.85
BNIP3L	12.7	52.52	37.33	18.62	15.1	56.02	43.03	11.96	19.4	42.34	45.81	17.19	54.92	43.75	15.23	45.47	39.52	17.84	32.46	48.15	17	36.89	39.55	18.55	40.08	48.51	17.51	37.97	41.88	18.48	38.69	38.82
BNIP5	0	0	0	0	0	0	0.04	0	0	0	0	0	0	0	0	0	0.03	0	0	0	0	0	0	0	0	0	0.04	0	0	0	0	0
BNIPL	1.15	0.21	0.07	0.35	1.83	0.26	0.32	0.13	0.89	0.48	0.27	0.29	0.14	0.09	1.25	0.14	0.15	1.67	0.43	0.07	1.65	0.75	0.18	0.22	0.26	0.63	0.38	1.54	1.03	0.63	1.47	1.03
BOC	0.17	0	0.48	0	0.09	0.26	0.25	0	0.08	0.08	0.06	0.14	0.15	0.04	0.17	0.03	0.15	0.23	0.21	0.38	0.28	0.03	0.17	0.21	0.04	0.16	0.55	0.22	0.22	0.28	0.41	0.41
BOD1	61.03	37.35	15.82	17.08	56.82	34.91	13.19	17.36	52.94	37.88	17.52	58.8	49.09	18.53	58.43	42.16	17.85	59.07	39.81	20.08	52.84	47.28	22.61	50.75	40.56	30.65	52.71	49.1	42.5	55.57	53.79	44.15
BOD1L1	13.46	5.65	8	4.54	12.94	8.33	9	4.2	12	10.06	6.75	13.07	12.82	7.74	10.13	10.33	6.56	9.01	10.02	8.07	12.95	10.45	7.67	12.77	9.96	8.96	13.26	11.47	14.98	10.81	12.54	15.08
BOD1L2	0	0.05	0	0	0.06	0	0	0	0	0.05	0	0	0	0	0	0	0	0	0	0	0	0	0	0	0	0	0.05	0	0	0	0	0
BOK	26.55	12.44	8.3	9.55	24.15	11.75	9.9	10.84	34.22	15.69	11.37	39.77	17.88	9.44	39.01	15.1	9.95	39.85	15.2	12.6	45.29	44.31	35.82	54.8	44.69	39.72	44.41	18.67	22.63	47.18	27.43	21.41
BOK-AS1	7.07	5.22	1.61	0	4.48	3.17	0.5	0.47	2.5	2.73	2.09	0	0	0	0	0.24	0	0	0	0	0.62	0.26	0.41	1.48	0	0	3.92	1.93	3.12	3.4	2.21	4.33
BOLA1	28.47	23.47	17.16	14.71	23.73	17.77	21.02	16.86	22.1	28.81	22.26	20.24	36.19	28.98	20.7	23.62	30.51	24.07	18.72	28.64	22.45	27.43	16.31	24.75	27.15	16.77	19.92	20.39	20.55	14.6	20.36	17.41
BOLA2	18.98	8.29	15.35	2.63	5.52	2.65	14.92	6.64	10.88	7.26	11.5	13.62	4.01	32.63	21.89	9.88	18.72	21.02	9.42	8.26	12.42	9.23	17.69	16.49	5.44	9.08	23.03	15.14	10.11	21.06	9.51	8.99
BOLA2-SMG1P6	67.62	33.27	52.54	15.51	48.57	18.21	40.49	11.51	48.2	27.75	36.86	47.04	25.85	43.19	44.81	23.77	44.22	38.15	31.68	39.32	41.82	23.6	31.26	49.56	21.77	21.03	38.22	27.14	29.81	40.67	23.35	31.44
BOLA2B	628.44	267.69	717.31	174.34	485.61	177.18	622.33	181.65	612.76	395.1	638.4	681.64	346.06	638.81	615.74	386.86	707.96	652.79	437.65	800.01	535.91	248.67	377.72	509.29	259.6	289.12	614.94	332.21	365.18	701.6	304.85	451.74
BOLA3	170.24	134.73	28.82	11.77	231.77	113.28	37.84	12.53	232.52	130.16	41.54	246.03	155.3	53.58	233.51	162.75	51	263.31	139.25	63.58	213.46	100.53	34.71	185.82	67.83	34.26	225.67	107.77	63.36	252.24	78.72	70.09
BOLA3-AS1	1.63	1.2	0.6	0.37	2.72	0.87	0.9	0.02	3.04	2.48	0.44	4.72	3.22	0.53	2.63	2.2	0.59	4.83	1.51	0.49	3.24	1.18	0.77	2.28	0.83	0.74	1.9	0.93	2.74	2.06	1.53	0.46
BOLL	0.09	0.28	0	0	0	0	0	0	0	0	0	0.05	0	0	0.07	0	0	0	0	0	0	0	0	0	0	0	0	0	0	0	0	0
BOP1	119.71	14.97	53.95	9.1	115.5	14.83	72.74	14.54	170.63	72.41	68.13	188.7	69.05	76.6	160.13	83.39	80.09	164.49	93.8	93.86	153.01	63.32	63.2	174.47	50.06	39.03	166.1	70	59.37	162.2	50.06	49.47
BORA	14.46	5.68	5.25	0.79	13.18	4.08	6.16	0.36	12.3	7.65	4.7	13.28	11.77	5.5	13.1	11.45	4.75	14.24	12.25	4.88	13.12	13.79	8.96	12.68	11.8	9.21	14.02	11.73	10.42	12.5	13.1	13.34
BORCS5	1.75	1.05	0.65	0.82	1.6	0.44	0.86	0.64	2.43	1.25	0.93	3.02	1.17	0.73	1.96	0.9	1.01	1.83	1.04	0.89	1.46	1.21	0.65	2.05	1.01	0.79	2.44	1.25	0.71	2.33	1.41	1.27
BORCS6	18.18	11.44	8.83	4.18	19.09	13.68	7.03	4.63	16.48	15.5	8.33	20.42	13.19	8.76	16.38	18.08	8.16	21.52	16.43	4.93	19.18	19.91	10.68	20.26	24.82	19.44	18.51	19.51	28.74	16.33	23.04	24.77
BORCS7	13.11	9.48	19.95	4.28	19.08	10.6	23.83	4.83	12.47	13.44	18.01	16.48	9.33	16.67	15.85	15.22	22.89	16.95	17.72	28.16	15.83	29.11	20.32	16.84	33.39	24.5	12.19	32.56	30.62	14.71	30.61	26.13
BORCS7-ASMT	1.23	0	0.74	0	0	0.59	0.86	0.08	0	0.44	0.65	0	0.75	0.61	0	0.83	0.64	0.42	0.43	0.56	0.66	1.8	0.48	0	0.65	0.64	1.09	0.95	1.56	0.5	0.56	1.24
BORCS8	28.29	19.2	24.56	6.23	37.78	29.9	21.91	8.67	47.65	25.76	25.96	41.21	20.18	24.98	41.18	31.91	27.37	50.06	34.45	26.9	42.89	27.03	31.55	37.48	34.87	32.22	42.16	32.1	31.72	37.89	37.42	32.06
BORCS8-MEF2B	3.75	0.58	1.74	0.29	0.86	0.84	0.9	0.67	4.12	3.15	1.8	3.55	0.19	1.44	3.02	1.13	1.73	1.95	2.16	3.25	3.42	1.55	1.86	1.52	1.63	1.98	1.66	1.8	1.74	3.54	1.72	1.24
BPESC1	0	0	0	0	0	0	0	0	0	0	0	0	0	0	0	0	0	0	0	0	0.04	0	0	0	0	0	0	0	0	0	0	0
BPGM	40.7	46.86	60.58	20.39	38.7	51.11	123.89	24.07	30.86	29.55	77.32	31.82	19.06	73.6	33.4	25.27	134.84	37.07	28.57	159.88	33.76	38.6	101.43	27.85	48.45	87.67	32.01	21.42	33.71	30.64	21.4	33.64
BPHL	15.72	11	1.42	0.39	17.96	10.94	0.67	0.27	12.76	6.89	0.73	10.94	8.13	0.95	14.6	10.81	0.37	14.05	4.78	0.64	15.73	12.71	3.97	11.05	12.14	3.72	10.86	15.8	10.51	10.13	14.04	10.95
BPI	0	0.09	0	0	0	0	0	0	0	0	0	0	0	0	0	0	0	0	0	0	0	0	0	0	0	0	0	0	0	0	0	0
BPIFA1	0	0	0	0	0	0	0	0	0	0	0	0	0	0	0	0	0	0	0	0	0	0	0	0	0	0	0	0	0	0	0	0
BPIFA2	0	0	0	0	0	0	0	0	0	0	0	0	0	0	0	0	0	0	0	0	0	0	0	0	0	0	0	0	0	0	0	0
BPIFA3	0	0	0	0	0	0	0	0	0	0	0	0	0	0	0	0	0	0	0	0	0	0	0	0	0	0	0	0	0	0	0	0
BPIFA4P	0	0	0	0	0	0	0	0	0	0	0	0	0	0	0	0	0	0	0	0	0	0	0	0	0	0	0	0	0	0	0	0
BPIFB1	0	0.2	0	0.07	0	0	0	0	0	0	0	0	0	0	0	0	0	0	0	0.1	0	0	0	0	0	0	0	0	0	0	0	0
BPIFB2	0	0	0	0	0	0	0	0	0	0	0	0	0	0	0	0	0	0	0	0	0	0	0	0	0	0	0	0	0	0	0	0
BPIFB3	0	0	0	0	0	0	0	0	0	0	0	0	0	0	0	0	0	0	0	0	0	0	0	0	0	0	0	0	0	0	0	0
BPIFB4	0	0	0	0	0	0	0	0	0	0	0	0	0	0	0	0	0	0	0	0	0	0	0	0	0	0	0	0	0	0	0	0
BPIFB6	0	0	0	0	0	0	0	0	0	0	0	0	0	0	0	0	0	0	0	0	0	0	0	0	0	0	0	0	0	0	0	0
BPIFC	0	0	0	0	0	0.2	0	0	0	0	0	0	0	0	0	0	0	0	0	0	0	0	0	0.08	0	0	0	0	0	0	0	0
BPNT1	36.41	31.37	29.71	8.16	42.17	31.03	35.03	6	38.46	35.82	28.44	44.44	32.18	33.8	44.27	38.31	26.28	42.92	38.71	28.01	43.27	32.59	26.63	37.36	28.81	29.11	39.7	33.16	33.75	34.59	28.56	32.77
BPTF	20.06	5.23	10.55	2.16	19.98	6.83	12.42	1.64	17.13	11.29	7.16	20.69	13.26	8.56	13.72	9.59	6.98	13	11.08	9.06	17.98	14.75	11.72	19.26	14.93	15.32	20.53	19.43	23.51	17.86	18.7	23.3
BPY2	0	0	0	0	0	0	0	0	0	0	0	0	0	0	0	0	0	0	0	0	0	0	0	0	0	0	0	0	0	0	0	0
BPY2B	0	0	0	0	0	0	0	0	0	0	0	0	0	0	0	0	0	0	0	0	0	0	0	0	0	0	0	0	0	0	0	0
BPY2C	0	0	0	0	0	0	0	0	0	0	0	0	0	0	0	0	0	0	0	0	0	0	0	0	0	0	0	0	0	0	0	0
BRAF	6.44	10.76	20.83	7.76	7.06	9.54	17.29	5.18	7.27	17.94	16.99	7.1	13.1	17.23	5.86	13.29	14.85	5.61	15.02	16.26	6.55	9.63	12.36	6.52	10.27	10.97	5.99	9.15	13.77	4.63	8.05	13.67
BRAP	12.21	7.87	9.02	3.15	13.38	9.34	8.89	2.41	14.3	11.9	6.39	13.48	11.47	6.63	12.67	11.8	7.39	11.78	9.94	9.19	12.6	14.58	10.81	15.25	14.37	14.43	14.15	14.19	15.7	13.3	13.89	15.85
BRAT1	28.71	13.69	18.73	11.13	27.12	12.71	17.12	10.95	40.89	24.16	19.48	45.68	23.23	21.32	37.09	25.28	23.39	45.81	23.6	22.46	37.6	31.16	19.63	37.62	34.49	21.53	39.31	37.11	33.69	41.65	34.4	29.71
BRCA1	9.44	3.03	3.84	0.15	12.18	2.22	4.39	0.1	11.15	8.44	5.39	14.69	10.07	5.45	11.24	8.93	2.41	10.37	8.36	2.36	11.51	9.22	3.5	11.36	10.05	4.48	12.17	11.38	10.64	11.62	10.78	10.03
BRCA2	4.03	0.88	0.72	0.11	4.89	0.98	0.82	0.05	4.87	2.24	0.67	6.79	3.33	1.09	4.53	2.24	0.34	4.27	2.54	0.46	5.75	3.68	0.75	5.08	2.78	1.03	6.02	4.12	3.34	5.55	4.07	3.83
BRCC3	31.34	14.16	15.59	4.6	38.92	22.36	21.75	4.85	46.49	30.08	19.07	38.58	25.18	17.04	30.71	24.8	14.23	29.74	26.93	14.87	38.65	28.3	11.77	69.67	49.37	23.7	44.06	49.37	38.23	46.31	49.94	47.56
BRD1	15.51	17.59	14.37	6.92	17.95	13.64	18.33	5.69	16.81	22.39	15	18.99	21.09	13.8	17.55	18.64	15.98	16.76	18.39	15.88	17.75	24.3	20.97	17.2	23.25	20.18	18.01	29.38	27.84	17.53	25.23	28.04
BRD2	128.23	83.49	132.75	46.01	125.32	76.12	155.61	34.77	109.16	123.99	109.29	113.79	105.59	106.73	124.16	110.44	100.26	126.28	130.79	106.86	108.14	152.39	387.44	103.79	161.38	343.41	106.56	138.98	194.76	95.36	133.35	179.84
BRD3	9.55	5.29	4.16	3.9	9.69	4.56	4.38	3.57	9.22	5.69	4.42	9.39	6.76	5.13	10.74	5.41	4.24	9.64	7.05	5.85	9.7	9.3	5.73	8.65	8.18	7.27	10.13	13.66	15.49	10.68	14.67	13.99
BRD3OS	7.8	1.84	2.14	0.79	7.61	3.65	1.62	0.82	8.61	3.04	1.44	9.99	3.28	1.43	6.64	3.58	1.45	7.64	4.16	2.21	7.78	2.62	2.57	7.43	3.19	1.7	7.25	2.97	3.61	7.86	3.6	3.91
BRD4	55.34	23.84	88.42	27.72	48.76	24.45	110	21.19	56.33	91.32	90.66	57.04	77.4	82.24	48.43	63.81	65.65	49.99	75.35	76.64	49.8	123.58	186.07	56.25	174.14	195.1	47.14	90.9	114.22	45.01	83.28	104.34
BRD7	36.93	18.05	11.26	11.41	41.99	21.36	15.3	12.47	35.13	21.18	12.79	36.68	22.99	13.49	39.55	21.95	13.92	41.98	21.95	14.44	36.65	28.73	14.69	37.56	26.33	16.19	37.4	33.45	30.28	33.91	32.35	29.11
BRD7P3	0	0	0	0	0	0	0	0	0	0	0	0	0	0	0	0	0	0	0	0	0	0	0	0	0	0	0	0	0	0	0	0
BRD8	21.26	16.22	25.97	11.7	28.01	12.85	30.01	8.93	23.69	22.79	22.68	25.27	27.14	20.41	26.04	14.07	20.69	27.93	21.54	22.37	20.77	32.28	21.48	24.43	31.74	20.16	24.58	45.17	37.44	22.11	42.03	39.18
BRD9	39.89	27.33	22.12	9.77	38.74	28.03	27.39	7.86	39.47	29.68	25.42	47.07	34.42	28.29	40.22	29.4	25.9	40.55	26.23	29.14	37.93	33.92	42.5	42.52	35.9	42.57	39.14	37.44	36.7	38.41	31.67	34.86
BRDT	71.05	29.74	11.44	15.5	75.07	33.64	14.01	15.56	62.27	38.74	15.03	57.96	46.11	14.73	28.67	17.21	6.94	52.58	23.92	8.93	67.1	36.69	11.31	53.04	32.18	10.97	60.95	44.2	35.17	54.14	47.82	37.82
BRDTP1	0	0	0	0	0	0	0	0	0	0	0	0	0	0	0	0	0	0	0	0	0	0	0	0	0	0	0	0	0	0	0	0
BRF1	19.61	13.4	12.85	3.94	18.69	10.71	12.1	4.28	24.33	17.82	9.23	24.11	17.65	10.09	24.98	16.61	13.2	22.27	16.36	10.91	21.6	27.37	24.99	23.4	29.23	21.8	21.61	30.8	25.71	20.33	25.51	24.3
BRF2	12.01	6.73	4.19	3.02	11.25	5.74	4.94	2.71	15.6	8.38	4.33	14.5	7.38	5.58	14.67	6.75	3.75	11.86	9.69	4.55	12.56	12.09	11.31	14.43	13.84	10.97	15.93	11.37	12.22	17.94	12.85	14.6
BRI3	294.09	806.6	76.71	27.78	322.33	584.34	80.4	33.31	212.97	207.23	79.81	218.19	246.12	72.81	219.98	266.68	83.8	227.2	235.46	105.65	267.7	253.27	278.22	241.24	324.45	327.41	237.28	226.18	207.15	269.47	244.29	229.88
BRI3BP	16.51	4.73	5.49	1.72	17.02	4.77	5.22	1.93	16.37	13.36	5.98	15.37	12.05	7.09	14.26	11.11	6.17	12.11	14.35	6.18	13.95	12.31	4.51	15.49	11.9	3.34	15.98	17.6	15.3	15.15	14.97	15.57
BRICD5	6.11	5.81	0.68	0	5.31	10.3	1.29	0	4.73	3.04	0.52	9.56	3.5	1.3	7.33	1.97	0.52	8.4	2.73	0.84	8	4.35	1.22	6.4	3.67	0.81	10.48	5.4	2.15	6.64	5.12	2.47
BRINP1	0	0	0	0	0	0	0	0	0	0	0	0	0	0	0	0	0	0	0	0	0	0	0	0	0	0	0	0	0	0	0	0
BRINP2	0	0	0.03	0	0	0	0	0	0	0	0	0	0	0.05	0	0	0	0	0	0	0	0	0	0	0	0	0	0	0	0	0	0
BRINP3	0	0	0	0	0	0	0	0	0	0	0	0	0	0	0	0	0	0	0	0	0	0	0	0	0	0	0	0	0	0	0	0
BRIP1	4.03	0.7	0.33	0.02	3.26	0.37	0.13	0.01	2.63	1.17	0.22	3.12	1.73	0.08	2.82	1.11	0.08	2.26	0.73	0.03	2.99	1.81	0.38	2.8	0.91	0.2	3.24	2.37	1.68	3.62	2.49	2.07
BRIX1	90.7	34.65	42.23	13.8	97.21	29.65	63.05	17.73	94.26	55.39	44	103.82	51.29	48.63	107.13	61.48	56.23	111.85	83.56	65.03	97.7	80.29	91.33	88.18	97.54	101.4	99.64	72.93	93.3	91.4	62.71	86.45
BRK1	284.17	186.5	142.28	83.08	282.43	161.71	139.37	98.09	263.33	176.33	139.57	262.97	199	137.73	253.87	206.27	148.08	264.91	194.31	170.07	289.5	226.51	160.26	264.1	195.97	160.61	263.9	250.88	241.56	250.8	266.96	235.08
BRMS1	89.03	45.06	71.33	13.25	88.43	48.1	89.06	11.41	119.75	56.54	64.33	116.83	55.74	64.58	109.05	73.54	79.28	107.65	83.71	93.32	116.32	72.92	78.49	122.48	79.09	89.17	121.88	74.7	87.25	125.26	74.68	91.27
BRMS1L	17.78	10.06	4.38	1.68	13.01	12.55	4.24	0.86	16.45	11.67	3.4	17.18	10.65	4.16	13.29	10.81	4.15	13.75	11.86	5.07	15.5	20.08	7.01	17.28	13.18	7.03	17.48	19.27	14.67	14.72	21.56	15.84
BROX	26.21	20.68	22.67	8.78	27.78	22.33	24.37	7.59	24.41	22.02	19.88	25.9	23.35	19.34	25.7	17.48	28.55	24.88	19.76	26.78	23.02	21.87	30.1	22.23	23.05	34.16	25.16	21.88	24.84	24.18	23.91	27.98
BRPF1	14.68	4.73	6.81	3.96	14.08	5.01	7.51	3.1	17.1	10.32	5.56	19.81	11.24	6.41	19.04	8.94	4.88	16.02	10.5	7.57	16.05	12.59	12.02	18.6	11.88	10.97	17.93	12.49	12.5	19.08	12.89	13.25
BRPF3	18.2	7.37	6.74	4.44	17.45	8.13	6	4.5	18.53	13.89	6.09	19.83	13.8	6.63	17.54	10.48	4.85	17.93	11.48	5.51	18.06	20.39	12.52	20.87	18.82	15.94	21.01	29.8	22.56	20.92	27.91	20.31
BRS3	0	0	0	0	0	0	0	0	0	0	0	0	0	0	0	0	0	0	0	0	0	0	0	0	0	0	0	0	0	0	0	0
BRSK1	0.69	0.05	0	0	0.35	0	0.05	0	0.05	0.05	0.09	0.43	0.1	0	0.28	0.19	0	0.54	0.14	0	0.48	0.1	0.08	0.29	0	0.11	0.61	0.25	0.4	0.24	0.48	0.52
BRSK2	0.18	0.04	0	0	0.14	0.13	0	0	0.12	0	0	0.09	0.04	0	0.04	0.04	0	0.05	0	0	0.03	0.08	0	0.08	0.09	0.11	0.16	0.13	0	0.05	0	0
BRWD1	12.32	13.18	13.07	9.34	13.91	10.68	13.87	8.4	12.47	14.94	15.75	13.46	17.17	15.6	9.96	12.75	14.66	9.3	12.25	14.94	12.07	14.85	12.24	14.82	17.12	19.36	13.47	17.76	21.48	10.06	17.21	19.45
BRWD1-AS1	0	0	0	0	0	0	0	0	0	0	0	0	0	0	0	0	0	0	0	0	0	0	0	0	0	0	0	0	0	0	0	0
BRWD1-AS2	0.3	0.18	0	0	0	0	0.76	0	0	0.42	0	0.46	0	0	0.65	0.55	0.13	0.93	0.19	0	0.79	0.19	0.31	0	0	0.41	0.4	0.65	0.79	1.41	0	0.51
BRWD3	19.15	10.2	7.47	7.04	11.66	9.76	4.55	3.29	13.29	9.65	6.88	13.72	12.5	6.87	7.85	6.68	3.22	8.08	5.69	3.12	12.92	7.96	6.64	23.78	12.54	16.33	13.53	7.23	8.21	10.64	7.62	9.39
BSCL2	14.48	12.21	11.51	5.92	10.26	15.12	11.09	3.62	32.02	26.23	5.02	16.91	16.02	8.78	18.87	11.37	5.4	13.39	24.25	5.52	26.44	40.45	23.03	16.52	41.95	27.27	15.9	20.35	26.61	29.22	32.32	24.54
BSDC1	29.48	32.46	61.55	34.76	26.68	40.24	69.41	28.84	34.23	48.68	62.83	34.4	48.2	65.75	31.9	43.11	63.62	37.63	46.47	77.95	37.82	57.31	64.03	33.79	69.21	79.76	37.56	58.45	76.91	43.48	71.88	88.18
BSG	858.29	691.06	352.89	252.69	775.95	584.47	372.91	258.27	824.34	730.21	411.46	786.55	819.41	389.61	795.4	784.56	390.71	877.44	739.06	405.71	734.68	961.67	751.53	746.06	939.68	885.62	807.47	1225.36	1228.4	795.58	1177.65	1196.69
BSN	0.06	0.03	0.15	0.04	0.07	0.02	0.38	0.11	0.19	0.1	0.44	0.05	0.18	0.39	0.1	0.07	0.34	0.1	0.19	0.32	0.09	0.41	0.51	0.08	0.65	0.68	0.14	0.12	0.15	0.15	0.14	0.16
BSN-DT	0	0	0	0	0	0	0	0	0	0.07	0	0.05	0.12	0	0.07	0	0	0	0	0	0.05	0	0	0.18	0	0.13	0.07	0	0	0.08	0.14	0
BSND	0	0	0.04	0.06	0	0	0	0.01	0	0	0.03	0	0.03	0.04	0	0.06	0.03	0.04	0	0.01	0	0	0.01	0	0.09	0.02	0.03	0	0	0.02	0	0
BSPH1	0	0	0	0	0	0	0	0	0	0	0	0	0	0	0	0	0	0	0	0	0	0	0	0	0	0	0	0	0	0	0	0
BSPRY	19.6	0.73	11.64	5.96	22.39	0.41	11.63	6.33	18.85	5.3	14.23	19.53	4.52	15.83	17.96	4.29	12.04	15.15	5.07	12.47	23	5.73	2.72	19.63	3.7	2.28	19.16	13.33	9.78	21.38	12.01	13.95
BST1	2.25	7.21	0.45	0.11	2.92	6.67	0.99	0.16	0.93	1.57	0.16	1.49	2	0.91	3.16	2.21	0.83	3.33	2.42	0.08	1.75	3.53	1.25	2.66	1.28	1.92	2.04	4.13	4.27	2.08	3.82	1.91
BST2	0.91	1.1	0	0	0.23	0.22	0.19	0	1.28	0.21	0.18	1.55	0	0.86	0.87	0	0.4	1.18	0.76	0	0.8	0.39	1.59	0.38	2.47	6.28	0.4	1.98	4.64	1.19	0.64	1.03
BSX	0	0	0	0	0	0	0	0	0	0	0	0	0	0	0	0	0	0	0	0	0	0	0	0	0	0	0	0	0	0	0	0
BTAF1	22.02	9.46	10.81	3.16	16.97	8.48	13.78	2.25	16.04	15.47	9.81	20.51	15.08	9.46	15.42	8.96	7.77	13.06	11.08	10.07	17.54	12.6	12.64	17.33	11.29	11.57	17.96	15.53	15.12	15.82	13.73	16.49
BTBD1	48.87	19.6	7.55	5	50.02	32.37	6.35	3.86	46.8	21.1	5.72	50.2	27.07	7.42	48.35	26.87	7.12	42.55	22.56	8.49	53.86	37.36	10.46	48.7	28.44	12.78	53.43	32.37	22.57	49.66	39.04	30.21
BTBD10	43.43	61.73	44.74	16.49	43.32	68.69	44.14	14.08	43.63	64.13	38.16	43.34	57.6	37.52	44.46	65.96	36.87	42	67.63	39.13	52.48	71.46	54.93	43.17	66.01	59.9	50.19	39.1	34.35	46.51	48.74	40.12
BTBD11	0	0	0	0	0	0	0	0	0	0	0	0	0	0	0	0	0	0	0	0	0	0	0	0.04	0	0	0	0	0	0	0	0
BTBD16	0	0	0	0	0	0	0	0	0	0	0	0	0	0	0	0	0	0	0	0	0	0	0	0	0	0	0	0	0.15	0	0.1	0
BTBD17	0	0	0	0	0	0	0	0	0	0	0	0	0	0	0	0	0	0	0	0	0	0	0	0	0	0	0	0	0	0	0	0
BTBD18	0	0	0	0	0	0	0	0	0	0	0	0	0	0	0	0	0	0	0	0	0	0	0.04	0	0	0	0	0	0	0	0	0
BTBD19	1.9	0.21	0.69	1.84	2.1	0.38	0.43	1.36	1.83	0.48	0.2	0.89	0.55	0.49	2.62	0.32	0.39	2.3	0.43	0.1	2.56	2.81	2.45	3.36	2.19	3.58	2.89	1.23	1.83	2.58	1.7	1.47
BTBD2	60.27	36.87	6.7	13.76	69.72	44.49	6.95	18.41	81.46	61.89	12.94	84.33	85.46	11.3	73.04	58.93	9.85	77.25	52.41	14.82	71.66	94.78	24.24	61.86	93.65	25.23	75.23	163.84	95.16	81.43	137.54	85.54
BTBD3	25.86	2.85	8.82	1.19	23.64	3.5	5.39	0.79	22.06	5.52	3.94	22.23	6.04	4.23	21.47	5.44	4.75	20.8	5.97	5.84	22.78	14.28	13.16	23.52	16.61	15.83	26.27	29.61	34.71	22.81	30.49	31.14
BTBD6	28.86	26.82	31.48	14.68	28.52	21.58	28.46	14.56	38.19	33.12	28.43	38.12	27.37	27.12	36.81	37.33	40.3	39.44	32.43	36.53	44.55	38.24	45.22	39.87	33.8	38.13	42.43	33.18	36.79	36.59	38.29	37.89
BTBD7	13.64	19.79	15.37	6.72	12.75	28.07	14.89	6.72	14.8	22.33	12.69	15.1	24.94	12.64	12.37	23.69	9.95	11.13	19.16	9.82	15.35	25.74	21.07	14.66	26.04	22.36	14.78	27.9	28.95	13.9	35.29	30.49
BTBD8	1.52	2.45	0.74	1.03	1.49	2.26	1.06	0.65	0.95	1.68	0.75	1.05	3.01	0.74	1.52	1.66	0.68	0.85	1.43	0.75	1.33	2.1	0.36	1.08	1.29	0.82	1.09	2.45	1.7	1.33	2.54	1.32
BTBD9	2.15	1.14	8.29	3.63	2.36	2.33	10.74	3.21	3.87	3.94	8.61	2.76	3.58	8.85	2.45	2.84	7.17	2.88	3.75	7.37	2.92	4.68	7.82	2.37	4.71	6.19	2.9	5	5.69	2.83	4.22	5.26
BTBD9-AS1	0	0	0	0	0	0	0	0	0	0	0	0	0	0	0	0	0	0	0	0	0	0	0	0	0	0	0	0	0	0	0	0
BTC	0.1	0.12	0	0	0	0.23	0.06	0	0.14	0.14	0	0.26	0.06	0	0.81	0	0	0.16	0	0.06	0.25	0.26	0.11	0.13	0.28	0	0.19	0.22	0.32	0.53	0.27	0.17
BTD	15.71	31.11	17.94	19.46	9.17	21.12	11.7	12.69	11.13	15.25	9.11	9.41	17.02	10.01	14.37	19.23	8.1	10.34	15.9	10.13	14.72	21.21	17.37	14.84	25.73	22.39	12.43	17.06	14.78	12.31	19.71	23.32
BTF3	1035.58	622.3	429.12	179.34	1105.92	678.67	508.76	168.99	945.45	713.84	461.21	1016.07	779.28	458.18	1055.67	797.6	530.44	1066.63	818.64	615.74	945.13	733.95	537.71	973.47	626.19	493.71	968.04	985.91	904.19	927.11	865.93	845.44
BTF3L4	31.93	22.23	21.59	8.62	32.86	19.67	23.53	10.37	32.94	22.47	19.88	37.52	26.93	21.21	34.51	23.64	20.1	31.91	25.53	18.72	34.07	23.26	14.88	30.86	18.39	13.32	35.59	30.34	29.86	35.53	29.57	29.06
BTF3P11	0	0	0	0	0	0	0	0	0	0	0	0	0	0	0	0	0	0	0	0	0	0	0	0	0	0	0	0	0	0	0	0
BTG1	33.07	74.94	143.94	86.75	37.95	43.32	126.46	55.28	27.83	91.28	122.73	20.38	66.31	111.3	25.39	63.03	107.25	26.21	82.6	123.17	22.86	104.66	233.76	20.18	137.44	224.54	20.65	88.92	106.18	24.07	97.92	126.82
BTG2	76.95	29.19	27.36	28	88.77	23.22	30.42	28.64	35.88	34.23	21.1	34.53	34.58	19.6	57.27	37.54	30.43	62.54	46.13	39.84	55.48	105.96	143.32	39.38	90.62	145.59	38.88	134	143.44	38.55	161.96	141.22
BTG3	78.42	53.76	68.78	40.91	83.13	23.67	51.34	42.38	56.07	77.1	41.96	59.16	57.47	36.14	51.94	74.61	36.46	72.2	76.32	32.25	77.4	212.97	426.99	47.75	182.73	199.43	70.28	157.73	260.57	72.29	163.17	228.61
BTG3-AS1	0.53	0	0.18	0.09	0.64	0	0	0.08	0.45	0.15	0.19	0.11	0.13	0.09	0.61	0	0.33	0.58	0	0.06	1	0.48	0.78	0.07	0.63	0.58	1.27	1.04	0.45	0.17	0.89	0.54
BTG4	0.27	0	0	0	1.75	0	0	0	0	0	0	0	0	0	0	0.35	0	0.87	0	0	0	0	0	0.51	0	0	0.54	0	0.15	0	0	0
BTK	0	0.29	0.5	1.5	0.26	0.17	0.42	1.02	0.14	0.79	0.8	0.12	0.43	0.6	0.14	0.36	0.79	0.23	0.67	1.3	0.41	8.01	11.44	0.61	30.71	42.32	0.06	0.53	0.26	0	0.48	0.41
BTLA	0	0	0.1	0	0	0	0.05	0	0	0	0	0	0	0	0	0	0	0	0	0.05	0	0	0	0.05	0	0.06	0	0	0	0	0	0
BTN1A1	0.68	0	0	0	0.39	0	0	0.03	0.3	0	0	0.09	0	0	0.19	0	0	0.13	0	0	0.09	0	0	0.16	0	0	0.17	0	0	0.2	0.24	0
BTN2A1	8.3	13.39	7.83	4.5	11.74	15.52	12.05	4.11	6.99	8.65	6.04	7.61	9.46	5.87	11.1	9.41	11.63	12	10.89	16.09	8.43	6.93	5.3	8.72	7.72	3.66	9.46	9.32	6.77	9.7	10.62	10.82
BTN2A2	6	1.08	0.19	0.12	5.74	0.52	0	0.11	3.07	0.45	0	1.87	0.83	0.12	5.89	1.17	0.15	4.97	0.72	0.09	4.5	1.27	0.19	3.61	0.95	0.12	5.33	1.7	1.49	3.73	1.86	1.37
BTN2A3P	0.1	0.12	0	0	0.39	0.23	0	0	0	0.07	0	0.16	0	0	0.37	0	0	0	0.19	0	0	0.2	0	0.06	0	0.14	0.14	0.06	0.6	0	0.07	0
BTN3A1	0.08	2.54	0	0.03	0.73	3.3	0.23	0	0.36	1.68	0	0.24	2.15	0	0.33	1.83	0	0.42	1.12	0	0.23	1.93	0.09	0.14	2.04	0.64	0.45	1.87	1.08	0.18	1.51	0.98
BTN3A2	0.85	7.46	0	0.07	1.88	11.25	0	0	1.7	4.03	0.21	1.5	5.6	0.22	1.29	6.14	0	3.08	3.25	0.15	1	2.84	0.72	1.49	2.78	0.95	1.32	2.95	2.33	1.78	3.42	1.96
BTN3A3	0	0.34	0	0	0.17	0.33	0	0	0	0	0	0	0	0	0	0	0	0.17	0.07	0	0	0	0	0	0.42	0	0	0.29	0.23	0.09	0.25	0.19
BTNL10	0	0	0	0	0	0	0	0	0	0	0	0	0	0	0	0	0	0	0	0	0	0	0	0	0	0	0	0	0	0	0	0
BTNL2	0	0	0	0	0	0	0	0	0	0	0	0	0	0	0	0	0	0	0	0	0	0	0	0	0	0	0	0	0	0	0	0
BTNL3	0	0	0	0.04	0	0	0	0	0	0	0	0	0	0	0	0	0	0	0	0	0	0	0	0	0	0	0	0	0	0	0	0
BTNL8	0	0.1	0.29	0	0	0.13	0	0	0	0	0	0	0	0	0	0	0	0	0	0	0	0	0	0	0	0	0	0	0	0	0	0
BTNL9	0.14	0.04	0	0	0.11	0	0.04	0	0	0	0	0	0.09	0	0	0	0.36	0	0	0.08	0	0.09	0	0	0	0.12	0	0	0	0	0	0
BTRC	13.64	9.27	3.19	4.64	12.57	11.37	2.72	2.71	11.37	8.19	3.41	14.23	10.83	3.51	11.68	8.48	3.42	11.23	8.29	3.72	14.66	9.05	2.9	14.42	9.23	3.86	12.43	17.94	15.02	12.57	18.03	15.28
BUB1	58.74	5.98	7.06	0.19	54.84	2.4	8.47	0.19	57.03	21.9	8.2	61.75	33.44	9.27	52.11	20.92	3.13	50.77	19.84	4.71	60.92	31.72	9.06	70.21	21.47	8.53	64.71	34.7	28.9	59.64	38.49	29.29
BUB1B	52.83	6.85	2.62	0.03	48.76	2.34	1.71	0.1	46.39	16.89	2.9	53.17	28.79	3.4	47.45	17.09	1.01	45.86	15.99	0.92	50.56	23.95	5.42	50.26	15.27	3.36	53.64	35.08	29.48	47.91	34.61	31.75
BUB1B-PAK6	39.83	7.91	14.88	2.48	32.35	2.9	16	3.35	56.91	24.13	14.07	23.27	10.55	5.73	47.11	24.75	18.23	10.94	8.26	0.61	33.2	54.68	32.34	15.45	50.66	26.55	27.77	81.42	63.31	38.05	89.8	73.49
BUB3	112.52	38.47	39.59	6.59	115.94	31.86	49.18	4.75	125.32	83.07	40.26	131.32	88.57	44.02	126.68	78	34.45	74.24	49.39	26.82	128.34	88.02	54.1	127.28	80.47	40.24	141.47	109.69	93.23	131.29	112.22	92.09
BUD13	21.38	13.3	7.69	4.71	19.85	10.52	7.65	4.67	19.73	11.21	5.72	20.69	14.66	6.54	17.54	14.35	6.9	16.42	15.32	8.01	18.85	17.05	9.73	21.32	12.52	11.83	18.79	17.79	13.16	17.64	16.78	17.43
BUD23	92.95	79.42	98.98	34.51	99.38	77.31	86.18	33.18	129.24	126.66	90.09	130.25	121.97	89.04	129.44	141.92	95.09	135.14	130.55	106.78	119.29	88.93	93.58	123.47	96.24	81.76	129.12	82.65	105.11	121.38	78.48	103.47
BUD31	187.05	121.41	103.38	26.67	198.48	165.76	113.01	32.91	181.28	123.32	88.39	196.2	145.71	92.92	218.23	143.66	117.88	244.66	159.23	121.48	213.65	173.12	197.75	201.36	168.27	201.69	185.42	172.85	197.11	180.71	151.82	158.6
BVES	1.13	1.26	0.15	0.02	0.57	1.55	0.03	0	1.11	2.21	0.08	1.44	2.32	0.09	1.04	2.98	0.14	0.8	1.21	0.08	1.47	0.91	0.43	1.79	0.42	0.18	1.78	0.44	0.19	1.7	0.62	0.49
BVES-AS1	0	0	0	0	0	0	0	0	0	0	0.09	0	0.1	0	0.11	0.1	0	0	0	0	0	0	0	0.1	0	0	0	0	0	0	0	0
BYSL	57.19	18.19	57.3	10.81	52.96	19.73	88.13	17.95	69.77	47.38	70.79	76.84	43.34	69.8	74.21	50.94	81.29	79.45	63.49	89.95	62.73	39.24	38.76	67.02	34.1	27.56	70.9	43.57	43.05	68.22	41.43	43.95
BZW1	238.14	84.68	80.22	80.46	230.16	93.32	67.78	33.3	234.25	110.22	71.36	243.75	101.2	68.97	242.02	121.19	66.59	215.86	130.8	81.09	241.96	125.04	83.03	234.05	111.79	93.15	247.97	147.71	146.07	230.87	144.91	150.91
BZW1-AS1	0	0	0	0	0	0	0	0	0	0	0	0	0	0	0	0	0	0.56	0	0	0	0	0	0	0	0	0	0	0	0	0	0
BZW2	274.79	776.84	419.33	244.37	283.49	886.01	461.16	239.6	255.57	606.55	531.14	258.36	641.92	531.56	269.98	711.71	541.19	266.67	658.83	547.38	248.74	480.07	638.37	217.33	574.85	677.34	219.98	459.92	561.1	227.34	517.52	620.5
C10orf105	0	0	0.12	0	0	0	0.35	0	0	0.11	0.06	0.03	0	0.02	0	0	0.28	0	0.1	0.59	0	0.03	0.08	0	0	0.04	0	0	0	0	0.07	0
C10orf120	0	0	0	0	0	0	0	0	0	0	0	0	0	0	0	0	0	0	0	0	0	0	0	0	0	0	0	0	0	0	0	0
C10orf126	0	0	0.14	0.1	0	0	0	0	0	0	0	0	0	0	0	0	0	0	0	0	0	0	0.13	0	0	0	0	0	0	0	0	0
C10orf142	0	0	0	0	0	0	0	0	0	0	0	0	0	0	0	0	0	0	0	0	0	0	0	0	0	0	0	0	0	0	0	0
C10orf143	0.38	0	0	0	1.16	0	0	0	0.27	1.12	0.23	0	0	0.08	0.82	0	0	0.6	0.24	0	0.2	0.99	0	0.24	0	0	0.26	0.42	0	0	0.27	0
C10orf53	0	0	0	0	0	0	0	0	0.05	0	0	0	0	0	0	0	0.07	0	0	0	0	0	0.08	0	0	0	0	0	0	0	0	0.13
[truncated: 23,589 more rows]

## Sheet: Count
ID	B31	B31_EVT	B31_ST_DAY2	B31_ST_DAY4	CT27	CT27_EVT	CT27_ST_DAY2	CT27_ST_DAY4	V2_2	V2_2_EVT	V2_2_ST	V2_6	V2_6_EVT	V2_6_ST	AAVS_2	AAVS_2_EVT	AAVS_2_ST	AAVS_3	AAVS_3_EVT	AAVS_3_ST	DLX3_2_9	DLX3_2_9_EVT	DLX3_2_9_ST	DLX3_2_14	DLX3_2_14_EVT	DLX3_2_14_ST	GCM1_12	GCM1_12_EVT	GCM1_12_ST	GCM1_21	GCM1_21_EVT	GCM1_21_ST
A1BG	14	37	2	2	21	16	1	3	15	23	4	34	18	14	8	17	1	17	11	2	25	1	14	11	0	2	20	8	8	18	8	10
A1BG-AS1	10	31	9	14	19	36	5	21	31	28	8	40	16	17	17	16	17	6	12	4	29	2	6	33	2	3	19	26	25	23	11	11
A1CF	0	0	0	0	0	1	0	0	0	0	2	0	0	1	0	0	0	0	0	0	0	0	0	0	0	0	0	0	0	0	0	0
A2M	0	1	1	0	0	0	0	0	2	0	3	1	0	0	0	0	1	0	0	1	0	0	0	0	1	0	0	0	2	0	0	0
A2M-AS1	0	0	0	1	1	0	0	0	0	2	0	0	0	0	3	0	0	1	0	0	0	0	0	0	0	0	0	4	0	1	1	0
A2ML1	98	23	25	12	169	22	25	16	100	40	32	177	58	47	101	48	26	106	42	25	121	189	212	68	154	159	54	153	85	84	175	81
A2MP1	0	0	0	0	0	0	0	0	0	0	0	0	0	0	0	0	0	0	0	0	0	0	0	0	0	0	0	0	0	0	0	0
A3GALT2	0	0	0	0	1	0	0	0	0	0	0	0	0	0	0	0	0	0	0	0	0	0	0	0	0	0	0	0	0	0	0	0
A4GALT	1037	881	106	68	1268	569	246	96	1764	626	227	2619	736	308	1637	724	292	1667	637	258	1842	1562	1024	1529	1783	855	1631	2403	3359	1275	1811	1753
A4GNT	0	0	0	0	0	0	0	0	0	0	0	0	0	0	0	0	0	0	0	0	0	0	0	0	0	0	0	0	0	0	0	0
AA06	0	0	0	0	0	0	0	0	0	0	0	0	0	0	0	0	0	0	0	0	0	0	0	0	0	0	0	0	0	0	0	0
AAAS	489	362	158	144	598	298	124	173	791	387	153	1168	544	227	727	461	217	645	434	147	960	554	257	918	455	191	780	910	624	688	574	334
AACS	711	466	294	242	843	495	218	213	853	297	257	1055	416	378	719	400	228	679	356	153	1078	494	255	872	317	173	682	469	502	680	367	282
AACSP1	0	1	3	0	1	0	3	0	0	0	3	0	0	1	0	1	1	20	4	1	0	3	0	0	0	0	3	0	0	1	0	0
AADAC	0	0	0	1	0	0	3	0	0	0	1	0	0	0	0	0	3	0	0	2	0	0	0	0	0	1	0	0	1	0	1	1
AADACL2	0	0	0	0	0	0	0	0	0	0	2	0	0	0	0	0	0	0	0	0	0	2	0	2	0	0	0	2	1	1	2	0
AADACL2-AS1	7	5	32	8	7	2	9	7	0	0	0	25	11	20	14	17	35	20	2	11	18	8	11	18	14	10	6	10	14	22	23	9
AADACL3	20	102	6	1	30	364	4	0	79	256	1	74	379	5	102	334	2	67	206	2	152	77	19	87	20	9	219	13	15	134	27	11
AADACL4	0	0	0	2	0	0	0	0	0	0	0	0	0	0	0	0	0	2	0	0	0	0	0	0	0	0	0	0	0	0	0	0
AADACP1	0	0	0	0	0	0	0	0	0	0	0	0	0	0	0	0	0	0	0	0	0	0	0	0	0	0	0	0	0	0	0	0
AADAT	4	11	133	12	6	3	102	16	25	144	232	44	102	320	38	107	199	26	118	235	12	130	322	11	29	54	17	253	121	14	167	90
AAGAB	524	437	585	299	660	401	584	313	701	491	553	998	579	767	758	548	823	594	617	800	1033	553	532	749	437	409	781	646	667	615	484	395
AAK1	1618	1827	5050	2719	1919	1580	4451	2596	2239	2943	4941	3147	2980	7538	1388	2480	4726	1322	2699	4169	3232	3030	6455	2696	2652	4883	2113	2728	4628	1734	2232	2764
AAMDC	23	86	8	4	46	118	2	0	34	10	4	50	46	5	51	32	7	30	16	13	64	32	25	35	27	14	76	46	44	42	51	17
AAMP	1374	1151	1490	692	1882	992	1470	646	2200	1376	1522	3179	1583	2315	2166	1627	2269	2055	1675	2055	2791	1519	1709	2346	1222	1219	2377	2358	2495	2116	1736	1575
AANAT	0	0	0	2	0	0	0	0	0	0	0	0	0	1	0	0	0	0	0	0	0	0	2	0	0	0	0	0	0	0	0	0
AAR2	294	286	438	156	442	225	439	109	621	243	309	986	359	418	575	388	557	500	426	541	817	450	439	684	352	385	715	673	644	533	485	411
AARD	2	2	1	2	0	0	0	0	0	0	0	1	2	0	0	0	0	0	0	2	3	2	0	1	0	0	0	0	0	0	0	0
AARS1	2830	1669	3651	4598	3315	1552	2506	3983	3880	4656	3437	5384	6279	5152	3572	4889	2963	3341	4136	1903	4323	4648	4638	3980	5007	2762	3589	4502	4858	2828	3628	3282
AARS2	383	162	133	58	465	160	176	80	580	381	260	804	436	328	584	375	249	529	434	204	721	521	421	528	426	403	572	736	552	487	484	331
AARSD1	211	181	25	8	285	161	27	16	340	83	37	523	180	44	341	160	27	356	187	33	455	164	73	348	68	35	320	272	131	283	184	120
AASDH	135	135	79	172	130	90	80	94	157	100	77	238	160	113	120	167	115	115	138	54	171	175	72	173	144	88	143	209	127	120	164	96
AASDHPPT	472	723	224	128	570	561	181	58	585	394	251	1010	584	394	568	492	284	485	566	290	907	468	229	658	349	164	650	861	643	523	647	415
AASS	478	224	43	35	680	106	32	14	449	230	34	679	431	63	446	235	23	460	211	33	663	541	67	346	232	42	537	921	458	361	711	303
AATBC	0	0	0	0	0	0	0	0	0	0	3	0	0	0	0	1	0	0	1	1	0	1	6	2	1	3	0	5	3	0	0	6
AATF	702	494	754	216	878	457	742	187	1077	647	730	1502	805	1034	1160	869	1100	988	902	1264	1495	839	1165	1423	1024	1060	1067	916	1106	909	734	779
AATK	2	4	0	4	2	0	1	34	0	6	8	5	6	10	5	6	1	3	4	2	7	2	3	8	0	0	4	5	11	4	6	7
ABALON	12	0	8	2	7	0	7	1	12	3	5	13	9	11	19	15	43	34	18	34	21	2	14	3	10	3	10	10	13	5	7	5
ABAT	192	64	20	7	223	29	15	0	112	28	12	154	70	27	98	32	21	134	42	18	222	162	126	95	104	59	151	271	408	75	255	156
ABCA1	12	22	10	19	8	34	49	9	13	30	19	27	33	51	20	41	82	18	73	52	42	182	115	34	191	67	14	133	112	19	164	56
ABCA10	0	2	3	0	3	0	3	0	1	0	0	0	0	0	0	0	3	0	0	0	0	1	0	0	0	1	0	0	3	0	0	0
ABCA11P	49	35	29	12	66	35	28	16	65	52	41	74	48	45	69	41	40	39	38	30	61	41	45	57	34	22	69	106	76	62	95	54
ABCA12	25	443	60	113	76	40	55	116	22	48	17	21	28	35	21	29	48	41	91	49	34	11	14	8	9	4	51	218	117	54	148	64
ABCA13	4	0	4	3	2	0	0	4	4	0	0	3	0	0	2	0	2	7	0	8	2	5	3	1	0	1	5	26	16	3	0	1
ABCA17P	0	2	2	0	0	0	1	1	0	1	2	0	0	0	1	0	5	0	0	0	0	2	2	1	0	0	0	0	0	0	0	0
ABCA2	42	77	25	156	41	61	10	183	40	45	19	52	78	9	37	52	26	40	23	13	46	89	58	65	77	27	38	92	65	26	71	43
ABCA3	20	0	10	17	14	0	19	22	5	0	15	12	7	41	15	1	48	33	8	25	21	9	33	12	1	3	12	8	10	6	1	3
ABCA4	159	3	13	4	214	5	7	7	122	2	2	167	22	6	162	6	4	122	5	6	267	100	166	163	50	132	171	45	203	140	65	148
ABCA5	47	168	42	48	101	106	58	49	36	78	64	65	78	75	47	58	66	59	104	80	56	60	66	36	46	46	43	128	114	31	141	79
ABCA6	0	0	0	2	1	0	0	0	0	0	0	0	0	0	0	0	0	0	0	0	0	0	0	0	0	0	0	3	0	0	0	1
ABCA7	336	1299	292	577	516	1335	285	359	726	1013	455	1011	1274	629	543	796	331	613	634	226	852	1471	912	681	1120	723	757	1723	1348	605	1750	1078
ABCA8	0	0	0	1	0	0	0	0	0	0	0	0	0	0	0	0	0	0	0	0	0	0	0	0	0	0	0	2	4	0	0	1
ABCA9	1	7	0	3	2	0	0	0	0	1	0	0	3	0	0	0	0	0	0	3	0	0	0	0	3	1	0	39	6	0	47	5
ABCA9-AS1	0	0	0	0	0	0	0	0	0	0	0	0	0	0	0	0	0	0	0	0	0	0	0	0	0	0	0	2	0	0	0	0
ABCB1	3	8	371	125	5	0	97	38	10	12	144	11	20	229	14	29	179	21	28	148	6	4	45	4	4	14	15	6	4	14	8	12
ABCB10	350	355	55	70	482	276	68	34	560	316	87	752	494	130	455	465	88	391	340	69	657	547	236	593	389	145	611	835	634	455	610	440
ABCB11	0	0	3	2	0	1	2	2	0	0	0	0	0	3	0	4	4	0	2	6	4	2	1	0	6	2	0	2	1	0	2	0
ABCB4	9	11	8	3	13	0	4	0	11	8	0	24	7	7	4	11	3	20	14	3	7	6	4	5	3	0	12	5	1	5	1	0
ABCB5	0	0	0	0	0	0	0	0	0	0	0	0	0	0	0	0	0	0	0	0	0	0	0	0	0	0	1	0	0	0	0	0
ABCB6	421	136	321	256	627	178	407	352	623	350	581	892	424	873	635	442	698	565	434	489	834	465	679	624	576	581	690	447	406	655	354	313
ABCB7	269	172	125	100	345	138	95	67	468	205	112	561	232	156	372	208	188	328	229	228	617	255	127	760	337	158	493	340	320	374	292	174
ABCB8	224	261	537	432	327	312	533	491	393	593	640	535	535	822	383	506	680	314	541	589	551	621	1007	482	654	658	529	701	954	423	543	673
ABCB9	94	81	40	37	160	90	41	28	277	145	44	353	202	81	227	175	67	210	136	42	279	223	73	283	242	40	293	239	135	225	146	65
ABCC1	407	296	120	92	536	362	115	59	638	447	101	897	569	158	543	469	191	462	396	134	846	848	641	612	949	652	552	1715	1907	588	1213	1169
ABCC10	197	468	298	213	273	527	199	133	353	483	258	454	626	319	292	492	228	296	420	180	517	797	409	365	646	285	323	708	548	276	629	306
ABCC11	2	0	1	0	1	1	2	6	5	0	2	6	4	6	13	7	5	9	3	1	1	4	4	3	0	1	0	2	4	1	3	1
ABCC12	0	0	0	0	0	0	0	0	0	0	0	0	0	1	0	0	2	0	0	0	0	0	1	0	0	0	0	0	0	1	0	0
ABCC13	0	0	0	0	0	0	0	0	0	0	0	0	0	0	0	0	0	2	0	0	1	0	0	0	0	0	0	0	0	0	0	0
ABCC2	99	6	104	53	298	16	134	46	341	108	122	347	54	126	216	59	150	190	108	139	457	126	97	481	336	199	292	477	460	349	485	247
ABCC3	4	14	1	7	4	9	4	1	5	4	0	6	9	4	4	7	0	10	4	1	3	3	0	12	11	1	2	24	2	2	10	0
ABCC4	302	32	24	27	384	24	9	1	357	38	6	512	56	13	283	39	11	267	32	15	519	41	23	538	15	11	379	55	67	332	33	30
ABCC5	808	259	428	94	1028	191	389	38	1423	606	360	2051	742	489	1244	550	434	1005	697	383	1735	817	1323	1411	711	664	1408	1753	2873	1137	1324	1841
ABCC5-AS1	0	0	0	0	0	0	0	0	0	0	0	0	0	0	0	0	0	0	0	0	0	0	0	0	0	0	0	0	0	0	0	0
ABCC6	1	1	0	2	0	0	2	0	6	1	1	2	4	1	1	3	2	6	4	1	7	0	3	10	1	2	6	2	1	3	0	0
ABCC6P1	2	0	0	2	1	0	0	0	0	0	0	2	0	0	1	0	0	4	0	0	0	0	0	1	0	0	0	1	2	0	2	0
ABCC6P2	0	0	0	0	0	0	0	1	0	0	0	1	0	0	1	0	0	1	0	0	1	0	0	0	0	0	0	0	0	1	2	0
ABCC8	0	0	0	0	0	0	0	0	0	0	0	0	0	0	0	0	0	0	0	0	0	0	0	0	0	0	0	0	0	0	0	0
ABCC9	1	0	0	0	0	0	1	0	0	0	0	0	0	0	0	0	0	2	0	0	0	0	0	0	0	0	0	0	0	0	0	0
ABCD1	119	1085	726	190	318	1008	1064	258	257	1262	1148	417	1453	1703	340	1436	1550	357	1267	1229	507	2428	3540	376	3108	2845	339	2722	3079	363	2267	1972
ABCD2	3	0	1	0	0	0	0	0	0	0	2	1	0	0	0	0	0	1	0	0	4	0	0	0	0	0	2	0	0	6	0	0
ABCD3	913	305	612	302	1145	238	610	197	1215	525	624	1670	628	959	1220	654	786	1103	586	687	1655	670	463	1360	557	278	1291	1085	1102	1077	851	641
ABCD4	134	223	23	49	180	167	23	38	155	130	24	269	202	51	229	139	25	229	121	42	185	267	74	224	182	54	185	357	284	161	263	140
ABCE1	1604	792	1820	490	2061	686	1765	428	2451	1616	1594	3598	1857	2517	2295	1740	1957	1926	1966	1688	3313	1338	1390	2534	924	683	2602	1867	1653	2163	1174	1059
ABCF1	1279	952	2657	1006	1748	1021	2936	1263	2329	2095	2530	3356	2281	3506	2274	2534	4035	2114	2611	3433	2768	2150	3196	2446	1943	2150	2526	2809	3074	1906	2123	1982
ABCF2	676	410	715	336	1010	364	693	365	1691	791	584	2517	819	913	1610	973	814	1511	985	798	2022	998	864	1892	778	623	1825	1283	1249	1659	1008	646
ABCF3	496	482	673	348	634	451	653	356	848	659	706	1125	722	1150	863	738	1134	842	820	941	1147	862	854	949	877	649	840	1247	1205	715	796	741
ABCG1	4	5	14	6	20	8	20	1	14	20	14	10	14	17	6	17	13	17	36	32	22	63	63	23	137	134	8	45	80	8	15	28
ABCG2	3179	6003	3788	3674	4319	6512	2606	3839	4308	6675	3382	5498	8238	5012	4106	8103	3624	3633	6756	2895	4860	7568	1593	3319	4732	1334	4488	9828	4508	4066	10458	3619
ABCG4	2	2	2	2	2	0	0	0	4	2	0	2	2	0	10	0	4	1	2	0	13	0	2	4	0	2	8	2	0	0	2	0
ABCG5	0	0	0	0	0	0	0	0	0	0	0	0	0	0	0	0	0	0	0	0	0	0	0	0	0	0	0	0	0	0	0	0
ABCG8	0	0	0	2	0	0	0	1	0	0	0	0	0	1	0	0	3	0	0	0	0	0	0	0	0	0	0	0	0	0	0	0
ABHD1	0	0	0	1	0	0	0	0	0	0	0	0	0	0	0	0	0	0	0	0	0	0	0	0	1	0	0	0	0	0	0	0
ABHD10	337	290	111	110	452	179	77	63	446	209	93	602	255	155	446	258	112	365	180	73	666	258	91	436	161	99	489	408	366	405	241	167
ABHD11	437	875	251	203	453	522	247	144	459	695	352	657	868	526	461	759	380	408	789	315	686	806	780	630	1108	686	454	797	637	430	606	389
ABHD11-AS1	0	1	0	0	0	2	0	2	0	1	0	0	4	0	0	1	0	0	2	0	1	1	1	0	1	2	0	0	0	2	0	1
ABHD12	556	1493	1113	892	626	1084	872	756	817	1008	1177	1112	1136	1529	805	1117	1289	639	1094	912	1126	1536	1313	878	1305	1140	850	1730	1645	801	1679	1085
ABHD12B	107	1	14	6	120	1	3	0	24	14	2	36	11	5	18	5	5	20	6	2	59	7	8	49	1	1	22	3	0	29	3	1
ABHD13	197	179	147	62	301	191	151	57	259	145	124	392	211	225	255	142	188	258	175	185	391	190	130	299	151	141	247	304	266	207	231	227
ABHD14A	3	23	9	12	3	25	14	10	15	17	8	22	34	21	10	17	8	12	27	15	21	29	17	6	25	14	9	50	47	5	30	6
ABHD14A-ACY1	0	0	0	0	0	0	0	0	0	0	0	0	0	0	0	0	0	0	0	0	0	0	0	0	0	0	0	0	5	0	0	0
ABHD14B	135	164	50	170	169	135	80	210	207	125	106	272	166	112	188	141	76	168	105	62	226	91	47	165	50	34	201	128	110	150	96	65
ABHD15	41	50	22	7	75	103	42	4	54	22	30	100	48	33	90	55	36	81	49	36	104	130	101	110	149	153	65	189	209	77	160	132
ABHD16A	98	231	297	228	158	134	218	209	236	213	294	287	208	383	168	208	354	206	175	306	348	359	489	240	386	494	225	315	438	200	310	268
ABHD16B	0	1	1	0	2	1	0	5	5	1	7	4	1	3	8	6	5	5	8	3	0	4	4	2	3	6	0	4	7	1	2	2
ABHD17A	779	705	524	613	896	524	398	699	1226	987	699	1795	1199	950	852	1085	722	871	1130	518	1574	1556	1279	1623	1671	1252	1364	2430	1817	1129	1526	1138
ABHD17B	198	128	132	69	284	106	112	48	240	124	100	369	170	132	253	130	108	195	152	86	335	159	160	323	155	143	308	285	276	269	208	231
ABHD17C	77	611	397	812	115	473	381	946	123	159	420	131	201	587	144	236	373	143	310	465	169	418	1125	120	187	413	132	195	238	100	130	119
ABHD18	131	170	198	210	269	138	215	215	206	233	176	374	259	337	232	237	253	207	237	169	393	278	210	247	255	153	247	304	322	164	283	230
ABHD2	414	183	88	116	574	135	70	81	565	203	86	798	358	109	495	234	110	380	228	109	870	346	100	787	207	57	755	638	458	542	459	289
ABHD3	115	220	188	177	175	158	146	141	172	211	160	202	182	252	143	187	227	113	229	173	197	238	384	163	308	387	127	218	232	130	205	169
ABHD4	161	187	800	486	205	228	761	482	240	484	804	295	387	955	210	400	1014	216	563	896	298	584	1075	255	820	973	270	772	924	187	524	604
ABHD5	283	330	1314	369	416	284	1592	288	512	675	1332	705	608	2013	452	718	2073	460	758	1741	646	1119	3459	429	1422	2635	473	791	1698	454	562	985
ABHD6	100	44	61	13	251	32	62	12	160	79	54	249	67	66	154	81	62	144	84	42	350	525	899	128	417	436	152	330	333	113	254	221
ABHD8	48	90	267	143	78	109	243	121	166	278	348	181	231	491	127	221	296	124	215	276	207	362	171	203	465	161	266	383	459	211	289	274
ABI1	444	693	799	372	704	736	874	359	781	819	1030	1142	921	1332	702	809	1025	601	743	910	1235	948	1213	916	882	1270	880	1214	1468	695	1148	980
ABI2	551	240	106	138	701	235	79	76	606	206	110	947	434	201	609	261	131	585	181	144	733	240	110	583	151	83	691	408	311	511	341	217
ABI3	0	0	1	0	0	0	0	0	0	0	0	0	0	0	0	0	0	0	0	0	0	0	0	0	0	0	0	0	0	0	0	0
ABI3BP	0	0	0	0	1	0	0	0	0	0	0	4	0	0	0	0	0	0	1	0	1	0	0	0	1	0	0	0	0	0	0	1
ABITRAM	103	169	213	155	174	120	212	108	124	147	186	221	170	299	107	182	272	124	187	216	149	141	166	142	124	164	146	203	190	116	127	115
ABL1	583	283	680	706	708	245	938	613	691	707	979	1069	690	1424	613	645	1003	568	639	683	1017	813	858	945	864	777	786	1251	1070	677	765	616
ABL2	526	260	763	234	564	216	801	229	694	538	597	1006	569	1009	512	498	614	402	385	537	957	509	567	782	407	434	784	651	848	639	460	435
ABLIM1	639	45	46	75	686	12	18	30	467	45	11	592	55	20	430	64	58	533	89	46	974	737	76	635	347	94	902	425	321	681	652	195
ABLIM2	1	5	3	1	3	7	11	22	1	9	22	2	9	43	4	19	133	2	13	131	7	3	17	2	5	23	1	0	0	0	0	1
ABLIM3	157	73	60	45	177	55	32	23	236	102	37	299	130	50	244	111	56	171	82	29	442	206	29	331	136	23	266	970	244	197	730	160
ABO	6	0	1	10	7	0	1	13	2	2	1	4	1	0	3	0	2	2	1	1	21	1	2	3	3	0	5	1	2	2	0	0
ABR	1005	488	581	412	1779	834	911	692	1764	1425	1108	2523	1402	1578	1576	1225	1113	1378	1317	976	3279	4150	6925	2313	4352	6259	1775	2967	3857	1792	2502	2762
ABRA	0	0	0	0	0	0	0	0	0	0	0	0	0	0	0	0	0	0	0	0	0	0	0	0	0	0	0	0	0	0	0	0
ABRACL	331	799	82	46	434	809	67	47	433	320	66	476	413	145	440	420	105	366	320	87	578	539	229	411	378	219	441	561	482	326	510	279
ABRAXAS1	125	108	15	33	146	121	13	8	82	65	11	159	71	18	83	67	4	92	66	6	143	95	24	109	42	36	90	91	44	70	67	34
ABRAXAS2	243	240	306	197	289	229	279	112	297	306	257	431	301	360	311	266	362	247	314	289	415	340	283	384	296	274	296	387	448	244	260	282
ABT1	582	383	551	200	741	386	610	175	990	645	591	1411	735	854	967	768	739	813	771	695	1180	729	757	1051	600	533	1003	1049	948	919	734	535
ABTB1	32	367	329	389	47	247	364	410	69	191	457	80	203	734	37	180	670	58	169	442	87	180	234	87	244	207	69	138	320	59	130	167
ABTB2	47	207	4680	1391	95	109	6361	1634	299	1633	6300	297	1159	8690	92	1188	6635	160	1763	6604	219	1714	9943	114	1679	5298	81	1739	4090	100	956	2351
ACAA1	469	539	360	315	654	450	267	290	715	570	329	1001	613	470	725	577	348	714	707	307	1080	1017	612	801	877	465	873	1435	1163	724	1036	764
ACAA2	552	311	111	236	718	274	109	216	665	242	139	973	372	184	684	298	151	617	235	170	1024	563	823	684	488	519	598	303	454	562	356	293
ACACA	2092	1329	1646	1484	2280	1067	1851	1548	2167	2875	2725	3389	3695	4149	1828	3054	3056	1655	2862	2006	3033	3787	2544	2384	2815	1768	2341	4142	3461	1865	3358	2350
ACACB	27	42	177	316	47	30	135	236	46	166	151	50	213	183	29	182	134	33	163	108	78	64	77	62	32	48	64	80	101	29	56	86
ACAD10	137	238	46	110	177	189	60	150	155	113	54	233	203	76	186	116	59	180	119	66	317	279	137	255	217	120	143	316	276	181	304	181
ACAD11	188	178	33	36	287	129	42	20	217	103	30	307	150	42	228	93	16	212	62	18	322	210	127	172	134	52	253	281	164	198	208	126
ACAD8	126	167	74	58	179	155	47	48	203	121	61	314	148	92	212	135	95	229	122	124	298	171	105	161	87	57	215	256	248	169	158	104
ACAD9	390	271	355	336	447	194	295	287	562	449	290	693	486	468	423	468	375	480	446	290	595	477	483	644	436	357	612	712	596	415	518	365
ACADL	0	1	2	1	0	0	4	0	0	0	0	1	0	0	0	0	1	0	0	0	0	3	3	0	0	0	2	6	2	0	2	0
ACADM	496	305	442	126	612	323	499	90	600	206	317	852	263	554	576	258	558	489	262	473	986	576	451	820	438	277	674	545	609	455	461	286
ACADS	61	92	62	78	106	121	43	70	108	109	73	167	151	137	120	123	103	87	125	56	177	261	121	141	234	88	140	316	215	123	180	101
ACADSB	191	99	19	5	243	80	15	3	182	81	13	293	111	42	190	77	29	182	76	10	275	150	39	192	118	39	235	305	244	181	205	126
ACADVL	718	2566	2225	4462	752	2193	1712	4127	1177	1826	1921	1663	2147	2723	1069	1551	2026	1062	1537	1454	1640	1944	2469	1491	1995	2006	1068	2135	2817	1161	2057	2248
ACAN	0	3794	118	58	0	4205	149	69	0	798	208	1	1567	340	0	1430	230	1	1211	248	5	14	11	1	10	5	0	0	1	0	0	0
ACAP1	0	1	0	0	0	1	1	0	3	2	0	0	2	1	1	0	3	1	0	1	0	0	0	2	0	0	2	1	1	0	0	0
ACAP2	764	531	385	304	855	552	377	287	930	573	410	1390	695	607	721	598	406	598	627	328	1310	726	561	1077	622	535	1006	892	925	778	804	642
ACAP3	432	560	155	295	588	381	139	322	547	373	139	849	361	195	551	201	132	583	241	121	838	816	717	676	744	457	641	899	588	534	799	381
ACAT1	563	221	84	66	660	221	57	35	619	271	57	871	367	141	554	336	76	558	340	65	1028	510	176	770	259	103	567	556	474	544	412	290
ACAT2	1560	1107	742	442	2018	1055	1025	425	2535	1877	1098	3293	2244	1533	2514	2371	944	2439	2357	804	3062	2297	1522	2287	2118	959	2706	2266	1984	2047	1907	1391
ACBD3	538	1398	1131	1026	790	1539	969	849	733	1148	959	973	1300	1531	739	1321	1104	701	1208	825	1148	1356	1988	855	1286	1606	755	1255	2052	701	1074	1294
ACBD3-AS1	0	0	0	0	0	0	0	0	0	0	0	0	0	0	0	0	0	0	0	0	0	0	0	0	0	0	0	0	0	0	0	0
ACBD4	16	29	14	108	27	19	16	95	31	29	27	83	31	35	32	18	38	45	14	26	43	56	52	39	49	37	41	72	59	46	68	46
ACBD5	217	323	251	172	317	242	261	157	275	260	250	317	279	394	256	280	324	245	281	250	395	344	196	268	264	125	266	364	429	245	314	289
ACBD6	397	287	706	280	593	207	656	228	731	435	628	1025	478	936	676	522	942	621	494	669	939	500	511	726	416	312	812	834	692	685	584	410
ACBD7	36	4	3	0	42	1	0	0	43	5	0	52	3	1	50	6	5	21	5	0	49	38	6	44	14	0	52	42	46	31	21	12
ACBD7-DCLRE1CP1	0	0	0	0	0	0	0	0	0	0	0	0	0	0	0	0	0	0	0	0	0	0	0	0	0	0	0	0	0	0	0	0
ACCS	30	100	14	42	3	6	0	0	5	1	1	2	6	0	0	0	0	3	3	0	4	3	2	4	7	5	0	9	2	0	3	1
ACCSL	0	0	0	0	0	0	1	0	0	0	0	0	0	0	0	0	0	0	0	0	0	0	3	0	0	0	0	0	0	0	0	0
ACD	159	90	56	27	215	71	61	29	272	152	58	435	188	75	272	165	55	233	132	47	304	159	104	320	127	57	251	276	257	253	209	135
ACE	2	0	0	2	5	0	0	3	3	0	0	4	0	1	1	0	1	2	2	1	8	3	11	12	5	1	10	2	5	3	3	0
ACE2	1	3	48	79	0	4	37	40	3	6	28	4	9	21	4	8	48	4	16	49	13	71	158	1	164	273	5	74	100	1	41	45
ACER1	0	0	8	18	0	0	24	11	1	2	23	1	3	18	0	4	33	0	5	15	0	1	6	1	1	0	0	1	2	0	0	1
ACER2	107	259	1067	770	109	399	1127	358	142	593	1248	214	595	1565	96	472	1281	113	511	1197	193	858	1457	131	982	1685	174	969	1041	130	731	609
ACER3	740	157	173	157	994	52	210	118	746	132	206	1156	183	344	706	142	293	706	126	298	1560	1000	748	1167	639	628	762	604	755	778	676	615
ACHE	611	172	32	15	733	49	42	7	947	220	35	1194	252	46	1007	215	69	1162	259	57	1436	2496	861	814	1030	390	1027	2681	2518	954	2993	1565
ACIN1	1997	1775	1824	554	2529	1186	1992	497	2738	2093	1322	4049	2223	1849	3260	1921	1721	2954	2285	1607	3215	3098	3185	3017	2720	2373	2982	4476	3976	2251	3031	2513
ACKR1	0	0	0	0	0	0	0	0	0	0	0	0	0	0	0	0	0	0	0	0	0	0	0	0	0	0	0	0	0	0	0	0
ACKR2	268	695	942	770	402	604	915	591	466	767	964	601	875	1320	472	886	946	415	716	801	433	1129	1298	327	1061	1234	448	1375	1484	357	1015	897
ACKR3	2	11	30	23	9	15	125	58	5	25	153	7	23	251	4	24	82	3	22	75	9	83	227	1	76	121	7	44	124	3	23	74
ACKR4	0	0	0	0	2	0	0	0	0	0	0	0	0	0	0	1	3	1	1	0	0	0	0	0	0	0	0	0	0	1	0	0
ACLY	3290	3796	4384	6927	4099	4073	4716	6754	5113	7900	6173	7367	8729	8461	4619	8283	6295	4576	7210	4515	6880	8516	11247	5094	9802	10200	5146	5821	7681	4410	4764	5404
ACMSD	0	0	0	0	0	0	0	0	0	0	0	0	0	0	0	0	0	0	0	0	0	0	0	0	0	0	0	0	0	0	0	0
ACO1	471	568	827	541	664	791	910	423	749	780	1100	1017	1043	1487	671	961	1466	539	965	1194	1038	685	447	793	668	300	759	1237	1017	613	760	529
ACO2	1077	681	1468	835	1248	716	1425	870	1507	1198	1308	2241	1332	1960	1617	1229	1797	1542	1288	1333	2148	1564	1629	1501	1332	1283	1649	1775	1712	1385	1383	1136
ACOD1	0	0	0	0	0	0	0	0	0	0	0	0	0	0	0	0	0	0	0	0	0	0	0	0	0	0	0	0	0	0	0	0
ACOT1	7	93	53	68	17	95	93	63	23	96	133	24	73	169	16	72	159	24	79	122	12	59	137	8	160	156	21	130	168	10	68	107
ACOT11	32	5	42	71	33	2	41	83	26	25	47	25	14	60	38	9	64	20	12	38	67	69	319	91	121	390	43	29	51	47	20	19
ACOT12	0	0	0	0	0	0	0	0	0	0	0	0	0	0	0	0	0	0	0	1	0	0	0	0	0	0	0	0	0	0	0	0
ACOT13	200	265	96	97	288	178	141	83	294	181	150	489	190	246	292	209	300	333	219	204	479	274	114	318	286	121	341	312	298	280	261	244
ACOT2	34	147	163	132	52	180	355	191	95	191	356	106	152	602	53	145	404	63	220	355	64	224	369	47	232	292	60	408	472	39	237	311
ACOT4	26	131	55	22	68	138	54	16	104	166	78	104	173	131	55	142	91	89	186	67	131	171	134	107	200	152	84	209	191	93	125	88
ACOT6	0	0	0	0	1	1	0	0	0	0	0	0	0	0	0	0	0	0	0	0	0	0	0	0	0	0	0	0	0	0	0	0
ACOT7	623	157	232	79	729	138	154	55	1114	360	141	1523	438	229	1107	411	194	891	359	133	1622	591	334	1452	390	160	1479	775	602	1302	701	510
ACOT8	70	119	36	83	85	81	21	74	111	87	46	129	98	50	130	102	53	110	88	37	164	155	108	126	124	68	162	202	151	96	113	78
ACOT9	358	316	74	62	475	279	69	69	526	314	106	727	415	167	523	400	140	471	319	119	855	349	145	1135	408	156	708	474	461	680	537	291
ACOX1	676	1042	507	372	768	845	493	401	940	1248	661	1384	1298	1082	781	1091	580	802	1233	520	1373	3023	2704	894	3034	2394	895	3592	5635	663	3038	3657
ACOX2	0	5	0	0	1	20	0	0	0	1	3	0	0	0	5	5	0	1	0	1	2	10	2	2	6	1	1	1	0	0	1	0
ACOX3	184	262	584	312	246	277	445	228	350	314	555	420	287	745	293	258	579	250	267	450	527	658	919	423	901	912	279	433	599	248	317	377
ACOXL	164	11	106	96	181	7	125	114	217	19	71	286	22	139	170	29	110	146	18	64	355	227	43	361	151	36	252	176	74	200	126	61
ACOXL-AS1	0	0	0	0	0	1	0	0	0	0	0	0	0	1	0	0	0	0	0	2	0	0	0	0	0	1	0	1	0	0	0	0
ACP1	1041	1076	1004	382	1311	749	1013	379	1411	1033	937	2004	1018	1390	1463	1055	1340	1290	1250	1198	1851	1230	1243	1548	826	843	1449	1652	1715	1225	1156	1056
ACP2	217	266	52	40	247	278	41	15	436	189	52	478	277	51	371	285	68	318	307	67	483	353	126	356	223	57	384	583	366	320	406	228
ACP3	14	9	5	4	30	5	5	12	38	19	15	26	23	10	20	16	22	35	25	16	10	53	19	4	202	10	25	788	188	12	338	100
ACP4	0	3	13	43	1	1	15	86	0	3	9	1	3	37	1	0	53	0	6	41	0	0	5	0	1	0	0	0	3	0	1	0
ACP5	241	394	181	633	349	328	195	561	350	222	190	453	398	298	313	305	288	183	257	184	485	516	386	238	387	322	413	1043	919	187	422	313
ACP6	201	357	99	197	167	210	41	116	172	206	90	308	311	127	189	211	111	184	166	91	272	148	112	226	153	111	143	167	191	185	157	141
ACP7	0	0	0	0	0	0	0	2	0	0	0	0	0	0	0	0	0	0	0	0	1	0	0	0	0	0	0	0	0	0	0	0
ACR	0	0	0	0	0	0	0	0	0	0	0	0	0	1	0	0	0	0	0	0	0	0	0	0	0	0	0	0	0	0	0	0
ACRBP	0	0	2	0	2	0	0	1	0	2	0	2	0	0	1	0	0	0	0	2	0	0	0	0	0	0	0	2	0	1	2	2
ACRV1	0	0	0	0	0	0	0	0	0	0	0	0	0	0	0	0	0	0	0	0	0	0	1	0	0	1	4	0	0	1	0	0
ACSBG1	1	2	5	13	2	0	3	7	0	5	3	1	1	7	5	3	17	8	1	11	3	3	5	3	0	1	2	0	0	1	2	0
ACSBG2	0	0	1	1	2	0	2	4	1	2	1	0	1	3	0	0	4	0	4	1	0	2	9	0	2	11	0	0	0	1	0	1
ACSF2	215	408	201	512	378	197	241	426	434	496	220	512	539	366	366	445	362	309	355	275	454	1019	793	375	1095	753	373	1141	840	317	719	386
ACSF3	178	14	35	24	222	10	38	34	284	55	31	409	61	57	284	51	72	284	52	74	364	116	65	294	78	50	238	231	177	219	172	119
ACSL1	1726	112	133	288	1280	84	122	186	1654	299	159	2501	397	206	1474	277	246	1375	252	208	1852	626	164	2168	377	128	1677	428	291	1479	576	184
ACSL3	2658	866	2908	1673	3787	844	2625	1701	2155	1411	2012	2908	1563	3257	2250	1308	2820	2266	1406	2789	4435	3423	3316	3182	1922	2219	2616	1554	1807	2054	2117	1353
ACSL4	902	5483	5152	5992	1219	6898	4363	3961	1300	3775	4603	1905	4482	6438	1275	4206	6062	976	3635	5473	2128	2130	2304	2301	3390	2316	1399	1715	2267	1105	1512	1572
ACSL5	0	1	1	0	1	11	5	3	2	0	3	1	1	1	1	0	4	0	0	2	5	0	1	10	2	2	3	0	0	0	0	0
ACSL6	13	0	0	2	10	0	0	0	4	0	0	6	0	1	3	0	3	1	0	1	7	2	4	14	16	15	8	4	2	1	1	2
ACSM1	0	0	0	0	0	1	0	1	0	0	0	0	1	0	0	0	0	0	0	0	1	1	0	0	2	1	0	0	0	0	0	2
ACSM2A	0	0	0	0	0	0	0	0	0	0	0	0	0	0	0	0	0	0	0	0	0	0	0	0	0	0	0	0	0	0	0	0
ACSM2B	0	0	0	0	0	0	0	0	0	0	0	0	0	0	0	0	0	0	0	0	0	0	0	0	0	0	0	0	0	0	0	0
ACSM3	5	0	11	3	5	2	5	4	6	2	1	16	5	8	2	6	3	8	5	6	9	3	2	0	3	0	7	5	14	6	6	5
ACSM4	0	0	0	0	0	0	0	0	0	0	0	0	0	0	0	0	0	0	0	0	0	0	0	0	0	0	0	0	0	0	0	0
ACSM5	0	0	0	0	0	0	0	0	0	0	0	0	0	0	0	0	0	0	0	0	0	0	0	0	0	0	0	0	0	0	0	0
ACSM6	0	0	0	0	0	0	0	0	0	0	0	0	0	0	0	0	0	0	0	0	0	1	0	0	0	0	0	0	0	0	0	0
ACSS1	18	3	21	21	25	2	13	7	2	2	4	3	1	8	1	1	11	1	1	10	2	3	22	3	28	46	0	0	7	2	2	10
ACSS2	732	667	315	1458	762	504	232	1292	792	1470	546	1147	1723	656	802	1311	339	849	1423	262	904	1441	1048	714	1977	1290	775	1059	752	618	818	546
ACSS3	173	60	86	119	94	13	32	30	5	0	0	228	62	71	0	0	0	0	1	1	4	0	1	3	0	0	167	158	134	0	0	0
ACTA1	5	67	2	2	41	2	1	0	80	19	0	184	21	2	161	7	7	151	32	1	254	112	21	99	19	8	115	230	78	274	859	231
ACTA2	6	0	0	0	1	0	0	1	3	0	0	2	0	0	3	1	0	2	1	0	10	10	1	6	4	1	12	10	5	9	19	4
ACTA2-AS1	0	0	0	0	0	0	0	0	0	0	0	0	0	0	0	0	0	0	0	0	0	0	0	0	0	0	0	0	0	0	0	0
ACTB	39694	89332	12832	5071	53602	81955	12893	5182	72064	54132	14015	94772	68875	21570	82581	75881	11497	74080	64502	9835	100830	54924	42757	92764	49048	32209	86876	60706	66117	75270	60443	49203
ACTBL2	3	0	0	0	4	0	0	0	0	2	0	4	2	1	5	1	0	5	0	0	9	9	1	6	16	0	7	5	4	12	10	14
ACTC1	8081	55	884	87	404	5	29	3	219	14	26	181	11	53	76	8	14	57	7	8	228	5	19	450	6	40	158	12	206	181	29	129
ACTG1	24120	30831	10746	12122	30135	28858	8624	8066	34935	27231	7159	45028	33028	10246	38750	35902	6276	32368	33916	4928	44232	32823	42679	41919	24006	31298	38451	36069	34779	35718	36708	28150
ACTG1P17	2	0	0	3	0	0	0	0	1	0	0	1	1	0	3	0	0	2	0	0	2	1	0	0	0	0	3	0	0	0	0	0
ACTG1P20	18	5	4	4	12	1	4	4	14	17	5	13	3	6	7	4	1	6	8	9	12	17	7	9	7	3	18	14	6	11	14	6
ACTG1P4	0	0	0	0	0	0	0	0	0	0	0	0	0	0	0	0	0	0	0	0	0	0	0	1	0	0	0	0	0	0	0	0
ACTG2	3	98	17	3	16	16	11	2	15	22	13	33	33	37	24	52	17	37	61	27	31	122	151	15	88	56	40	100	122	46	315	192
ACTL10	3	10	1	0	1	13	1	0	6	10	0	1	8	5	3	3	1	3	11	2	0	6	8	2	2	0	1	8	4	4	0	7
ACTL6A	466	314	140	32	629	254	146	49	767	436	138	1044	553	231	751	559	195	612	438	171	979	490	284	802	384	231	886	647	576	625	596	424
ACTL6B	0	0	0	0	0	0	0	0	0	0	0	0	0	0	0	0	0	0	0	0	0	0	0	0	0	0	0	0	0	0	0	0
ACTL7A	0	0	0	0	0	0	0	0	0	0	0	0	0	0	0	0	0	0	0	0	0	0	0	0	0	0	0	0	0	0	0	0
ACTL7B	0	0	0	0	0	1	0	0	0	0	0	0	0	0	0	0	0	0	0	0	0	0	0	0	0	0	2	0	0	0	0	0
ACTL8	0	0	0	0	0	0	0	0	0	0	0	0	0	0	0	0	1	1	1	0	0	0	0	0	0	0	0	1	0	0	0	0
ACTL9	0	0	0	0	0	0	0	0	0	0	0	0	0	0	0	0	0	0	0	0	0	0	0	0	0	0	0	0	0	0	0	0
ACTN1	3479	5141	2555	1384	4499	5773	2074	1197	8041	7089	2822	10971	9108	3930	7091	8380	3066	6357	6804	2563	11688	9135	9163	9925	8837	8063	9246	9557	9788	8338	8811	6269
ACTN1-AS1	2	0	0	0	0	0	0	0	0	0	0	2	0	0	0	1	0	0	0	0	0	0	0	0	0	0	1	0	0	0	0	1
ACTN2	14	0	19	40	13	0	9	22	22	4	10	64	7	23	46	2	17	27	4	20	73	9	12	50	2	12	35	1	0	26	1	0
ACTN3	0	1	0	0	0	3	0	1	1	4	0	0	0	0	1	0	0	0	0	1	0	0	0	0	0	0	0	0	1	0	0	0
ACTN4	4628	7715	10121	4136	5318	6258	9153	4808	8128	10025	13228	10849	11170	18602	7200	10067	11727	6682	10288	9988	9754	12179	22267	8632	12747	17696	8747	13134	17170	7445	11944	11038
ACTR10	385	593	312	168	697	602	326	198	677	461	358	899	541	503	770	582	440	592	625	414	1067	577	490	793	510	406	741	719	688	544	536	447
ACTR1A	1669	1962	1605	993	2102	1843	1646	946	2725	2194	1782	3714	2715	2618	2531	2520	2490	2127	2189	1821	3849	2550	1857	3241	2112	1543	3107	2745	2586	2668	2426	1779
ACTR1B	269	500	177	541	418	550	126	659	724	541	287	804	737	383	572	625	301	551	597	195	912	1099	338	694	803	244	697	1131	584	576	927	369
ACTR2	3081	5608	2320	1256	4125	6650	2173	1106	3759	4172	2142	5447	5474	3611	3664	4880	2423	2993	4140	2137	5979	5392	4655	4830	5004	4224	4230	5921	5578	3410	4887	3648
ACTR3	1827	3667	1600	713	2435	4148	1774	674	2502	2647	1661	3613	3170	2740	2498	3384	1838	2240	3483	1539	3986	3400	4417	3559	3219	4249	3040	3266	3861	2437	3152	2590
ACTR3-AS1	0	0	0	0	0	0	1	0	0	0	0	0	0	0	0	0	0	0	0	0	0	0	0	0	0	0	0	0	0	0	0	0
ACTR3B	91	60	131	119	128	66	145	85	141	85	118	168	126	180	122	102	232	119	144	196	188	97	135	146	88	106	124	211	141	106	131	108
ACTR3BP2	0	0	0	0	0	0	0	0	0	0	0	0	0	0	0	0	0	0	0	0	0	0	0	0	0	0	0	0	0	0	0	0
ACTR3BP5	0	0	0	0	0	0	0	0	0	0	0	0	0	0	0	0	0	0	0	0	0	0	0	0	0	0	0	0	0	0	0	0
ACTR3C	1	5	24	7	3	10	16	12	2	9	11	11	28	33	7	25	25	7	22	20	5	33	26	8	23	31	5	40	47	8	65	26
ACTR5	118	82	113	52	140	62	108	28	157	92	99	230	152	168	142	124	138	136	117	132	247	101	108	204	90	47	201	154	148	136	117	64
ACTR6	703	993	661	345	1003	904	774	330	949	1024	714	1390	1378	1266	1021	1444	952	896	1446	818	1187	894	751	898	844	615	934	1202	1118	641	872	789
ACTR8	204	140	138	76	248	153	106	54	237	173	103	375	209	191	268	179	170	194	186	116	361	278	156	286	233	172	258	261	269	212	279	178
ACTRT1	0	0	0	0	0	0	0	0	0	0	0	0	0	0	0	0	0	0	0	0	0	0	0	0	0	0	0	0	0	0	0	0
ACTRT2	0	0	0	0	0	0	0	0	0	0	0	0	0	0	0	0	0	0	0	0	0	0	0	0	0	0	0	0	0	0	0	0
ACTRT3	21	45	51	11	24	54	38	3	21	17	37	29	30	67	29	38	61	18	29	42	62	17	19	40	13	21	22	17	27	26	20	27
ACVR1	132	186	249	122	125	182	247	85	158	392	310	275	374	459	208	410	353	192	376	311	160	393	1213	148	548	1331	194	345	699	125	307	412
ACVR1B	153	53	23	97	138	40	47	110	195	59	42	297	63	76	187	94	82	148	61	78	242	91	39	299	51	44	256	144	131	210	136	138
ACVR1C	6	6	4	6	8	9	1	3	1	4	0	7	1	5	9	8	1	4	5	8	4	2	8	16	7	13	4	7	6	3	0	2
ACVR2A	39	101	61	29	76	94	58	21	59	38	33	73	43	50	69	30	79	33	71	39	94	50	33	83	39	46	75	100	96	63	58	72
ACVR2B	392	539	315	444	559	432	293	443	493	915	392	701	1304	668	335	960	366	325	939	276	577	840	317	447	561	205	438	1093	1089	354	827	726
ACVR2B-AS1	1	3	20	4	9	3	15	7	3	19	11	9	21	12	2	18	21	8	32	17	6	19	10	2	17	6	1	21	17	2	24	12
ACVRL1	2	758	677	1040	1	580	868	1072	2	366	673	0	278	731	7	493	1330	2	541	1170	2	31	118	3	10	139	1	0	0	0	0	0
ACY1	63	196	43	93	91	282	29	193	94	132	58	155	207	90	107	180	65	94	186	69	135	178	128	104	122	99	116	257	159	111	167	99
ACY3	0	0	0	0	1	1	0	0	0	0	0	0	0	0	0	0	0	0	1	0	0	0	0	0	0	0	0	0	0	0	0	0
ACYP1	57	95	57	39	66	47	62	29	53	37	76	75	46	94	85	38	84	48	34	74	80	41	35	80	26	28	69	57	33	56	41	27
ACYP2	7	8	2	6	16	12	5	7	9	2	5	16	10	2	10	3	1	25	10	4	25	24	15	9	10	8	9	23	16	7	25	2
ADA	138	1040	315	379	133	1242	482	288	150	734	655	173	825	938	110	886	722	140	837	638	286	1232	3614	142	1280	1612	90	138	145	111	131	106
ADA2	15	0	2	4	17	0	0	4	4	0	0	9	0	3	6	0	1	0	0	1	20	8	7	15	2	6	5	1	9	5	1	0
ADAD1	0	0	0	0	0	0	0	0	0	0	0	0	0	0	0	0	0	0	0	0	0	0	0	1	0	0	0	0	0	0	0	0
ADAD2	1	0	0	0	0	2	0	1	1	1	0	0	2	2	0	0	1	0	0	0	2	8	2	11	1	3	6	4	2	1	0	0
ADAL	34	9	12	1	40	16	5	0	52	25	10	99	26	14	53	30	13	47	23	23	71	16	10	62	27	12	56	38	37	52	30	16
ADAM10	2561	2484	1506	1194	3440	2536	1029	659	3060	1532	1082	4366	2276	1636	2569	2037	1177	2310	1814	1087	5338	3453	3325	3951	2311	2471	3560	2269	4371	2696	2351	2420
ADAM11	6	0	2	0	5	1	27	9	11	4	21	18	7	17	12	4	11	13	8	16	4	1	17	6	6	8	17	9	12	9	3	4
ADAM12	1	4531	1688	13317	0	5618	1051	11428	3	969	1353	1	1524	2302	2	1219	1536	0	1045	849	0	54	73	0	13	60	0	0	1	0	1	0
ADAM15	1764	3584	2056	701	2396	2887	2176	678	3074	5245	2358	3930	5189	3602	2945	6100	2913	2524	5141	1872	4577	7389	4112	4048	8985	4138	3093	5145	3771	3010	4380	2358
ADAM17	775	1217	1057	515	874	1215	934	406	880	1145	920	1211	1336	1380	775	1208	1013	674	1157	822	1189	1420	1602	912	1063	1179	904	1403	1839	705	1200	1095
ADAM18	20	2	19	18	14	0	2	0	1	0	6	0	0	4	23	2	10	0	0	2	1	0	0	4	0	1	40	8	9	3	0	0
ADAM19	621	19243	10768	4556	583	39052	7356	4147	1720	7770	10892	2400	9092	15028	1873	9600	12195	1854	8293	11126	2827	2622	9001	1637	2381	6220	2077	1110	2245	2182	2003	2290
ADAM2	0	0	0	0	0	0	0	0	0	0	0	0	0	0	0	0	0	0	0	0	0	0	3	0	0	0	0	0	0	0	0	0
ADAM20	0	0	0	1	1	2	0	0	0	0	0	0	0	0	0	1	0	0	0	0	0	1	0	0	1	0	0	0	0	0	1	0
ADAM20P1	0	1	0	0	0	1	0	2	0	0	0	0	0	0	0	0	0	0	0	0	0	0	0	0	0	0	0	0	0	1	0	0
ADAM21	0	6	0	0	1	7	0	0	3	1	0	0	0	0	2	1	0	4	1	0	8	3	3	4	0	1	0	4	1	0	1	0
ADAM21P1	0	0	0	0	0	1	0	0	0	2	0	0	1	0	0	0	0	0	0	0	0	0	0	0	0	0	0	0	0	0	0	1
ADAM22	152	45	2	0	172	16	0	0	99	73	0	198	140	10	135	94	1	126	89	4	117	164	33	53	91	20	74	533	208	84	445	157
ADAM23	11	3	2	0	17	1	0	1	11	3	2	24	4	0	25	2	4	21	3	1	26	4	2	4	0	0	37	19	11	8	7	1
ADAM28	4	33	9	3	3	37	4	0	17	13	18	22	15	19	28	30	15	34	18	11	15	6	10	5	1	5	14	16	23	12	16	16
ADAM29	0	0	0	0	0	0	0	0	0	0	0	0	0	0	0	0	0	0	0	0	0	0	0	0	0	0	0	0	0	0	0	0
ADAM30	0	0	0	0	0	0	0	0	0	0	0	0	0	0	0	0	0	0	0	0	0	0	0	0	0	0	0	0	0	0	0	0
ADAM32	0	1	2	1	1	5	4	1	1	0	1	4	3	8	2	3	5	5	0	4	1	0	1	4	0	2	1	0	0	1	1	1
ADAM33	0	0	0	0	1	2	0	0	3	0	0	1	0	0	1	0	2	1	0	1	3	4	0	4	0	0	2	0	0	0	0	0
ADAM3A	0	0	1	0	0	0	0	0	0	0	0	0	0	0	0	0	0	0	0	0	0	0	0	0	0	0	0	0	0	0	0	0
ADAM3B	0	0	0	0	0	0	0	0	0	0	0	0	0	0	0	0	0	0	0	0	0	0	0	0	0	0	0	0	0	0	0	0
ADAM5	0	0	0	0	0	0	0	0	0	0	0	0	0	0	0	0	0	0	0	0	0	0	0	0	0	0	0	0	0	0	0	0
ADAM6	0	0	0	0	0	0	0	0	0	0	0	0	0	0	0	0	0	0	0	0	0	0	0	0	0	0	0	0	0	0	0	0
ADAM7	0	0	0	0	0	0	0	0	0	0	0	0	0	0	0	0	0	0	0	0	0	0	0	0	0	0	0	0	0	0	0	0
ADAM8	713	5455	1623	178	1076	4523	1582	92	1434	6240	1605	2050	6447	2654	1306	6504	1893	1358	6405	1541	1982	6216	9369	1459	7024	6073	1350	5401	5405	1314	3854	3155
ADAM9	2517	6917	2919	1200	2737	8127	3696	1399	2321	3924	4042	3033	4821	5887	2029	4359	4411	1889	3467	4019	3833	3979	5049	2538	3227	3624	2382	3340	4995	2099	3192	3230
ADAMDEC1	0	0	0	0	0	0	0	0	0	0	0	0	0	0	0	0	0	0	0	0	0	0	0	0	0	0	0	0	0	0	0	0
ADAMTS1	1770	10970	9215	1927	2303	7528	7935	830	1546	7051	8002	2065	7012	11702	3341	7299	6254	3110	7754	4778	1952	4924	11885	1129	3809	6882	1591	4965	14694	1377	4935	8543
ADAMTS10	0	0	0	0	0	0	0	0	0	0	0	0	0	0	0	0	0	3	0	0	0	1	0	0	0	0	0	0	0	0	0	0
ADAMTS12	0	0	1	0	1	0	2	0	6	1	0	0	0	1	1	0	1	0	0	0	3	15	30	0	5	11	0	0	1	0	0	0
ADAMTS13	3	7	2	3	3	7	0	4	3	4	0	4	8	7	2	8	1	1	1	3	10	1	2	4	3	2	8	7	6	4	3	9
ADAMTS14	0	0	2	1	0	1	5	0	1	3	0	1	2	0	0	1	1	0	0	2	0	4	0	0	2	1	0	0	0	0	0	0
ADAMTS15	0	0	0	0	0	1	0	0	0	1	0	0	0	0	0	0	0	0	0	1	0	0	3	1	0	0	0	0	0	1	0	0
ADAMTS16	0	0	0	0	0	0	0	0	0	0	0	4	0	0	1	0	0	0	0	0	3	0	1	3	0	0	0	0	1	1	1	0
ADAMTS17	0	0	0	0	6	0	1	0	5	0	16	17	0	17	6	1	20	21	10	33	23	3	10	3	0	0	6	2	0	7	0	0
ADAMTS18	18	1	5	4	22	0	2	6	9	3	3	11	0	2	25	5	6	11	6	0	14	6	3	9	4	1	12	19	2	6	1	4
ADAMTS19	2	0	1	0	17	0	3	0	0	0	0	0	0	1	0	0	0	0	1	14	0	0	0	0	0	0	0	1	0	0	1	0
ADAMTS19-AS1	0	0	0	0	0	0	0	0	0	0	0	0	0	0	0	0	0	0	0	0	0	0	0	0	0	0	0	0	0	0	0	0
ADAMTS2	0	0	6	0	0	0	1	1	0	0	2	0	0	6	0	1	7	0	0	9	0	0	4	0	0	0	0	0	0	0	0	0
ADAMTS20	82	3967	13287	16203	139	5800	8863	11336	236	6938	14948	160	6870	19356	81	5724	11351	106	5093	8452	85	2538	15865	15	2014	8386	26	768	4233	43	491	3884
ADAMTS3	158	128	1653	316	200	62	1418	201	298	312	1218	461	257	1796	252	234	1504	209	326	1405	339	266	681	237	46	155	337	94	273	174	64	193
ADAMTS4	1	284	5	5	3	171	14	3	1	40	37	1	60	70	3	33	12	1	28	17	2	7	42	0	14	8	3	0	0	0	0	0
ADAMTS5	1	3	34	2	2	8	36	3	5	33	39	8	53	83	6	40	18	3	33	21	5	34	29	1	36	6	3	29	41	5	34	26
ADAMTS6	102	294	327	831	122	234	229	803	119	75	227	158	89	358	91	39	472	100	38	337	178	163	334	105	143	295	113	174	170	89	147	102
ADAMTS7	20	3	0	14	32	5	1	8	19	7	1	41	12	11	33	3	4	22	7	8	79	50	36	44	33	21	47	107	26	40	36	2
ADAMTS7P1	1	0	0	0	2	0	0	3	2	0	1	1	1	0	2	0	1	1	2	0	3	5	1	5	3	3	2	6	4	1	6	0
ADAMTS8	0	0	0	0	0	0	0	0	0	0	0	0	0	0	0	0	0	0	0	0	0	0	0	0	0	0	0	0	0	0	0	0
ADAMTS9	29	3	27	26	15	0	22	6	31	2	15	8	2	29	32	2	15	6	9	16	71	4	10	16	0	0	25	0	4	25	3	2
ADAMTS9-AS1	0	0	0	0	0	0	0	0	0	0	0	0	0	0	0	0	0	0	0	0	0	0	0	0	0	0	0	0	0	0	0	0
ADAMTS9-AS2	1	0	0	0	0	0	0	0	0	2	0	0	0	0	0	0	0	0	0	0	1	0	0	0	0	0	2	0	1	0	0	0
ADAMTSL1	0	0	0	7	0	2	0	9	0	1	2	0	1	1	0	0	3	0	1	3	0	4	0	0	0	0	1	1	0	0	0	0
ADAMTSL2	0	1	0	1	0	0	0	0	0	0	0	0	0	0	0	0	0	0	0	0	1	0	0	0	0	3	0	1	0	0	0	0
ADAMTSL3	3	1	0	0	2	1	0	2	0	2	0	11	4	0	0	0	0	2	0	0	0	2	2	1	1	0	5	9	2	1	3	2
ADAMTSL4	972	7598	335	1013	1360	7739	249	874	2054	3544	376	2815	5091	514	2242	3724	401	2097	2855	276	2777	8138	2963	2168	6286	2139	2158	9932	6684	2140	9312	4073
ADAMTSL4-AS1	0	0	0	0	0	0	0	0	0	0	0	2	0	0	0	3	0	0	1	0	1	0	0	0	0	1	0	0	0	0	0	0
ADAMTSL5	49	34	28	30	68	36	40	26	82	57	26	112	70	70	99	31	49	101	32	37	98	118	35	72	51	29	71	113	92	43	72	49
ADAP1	0	0	17	4	4	1	9	5	0	3	3	2	1	16	0	4	11	2	2	8	0	12	26	2	9	16	0	0	6	0	1	10
ADAP2	118	1069	129	257	111	926	107	189	146	518	193	186	638	353	156	699	151	102	511	106	233	222	240	100	141	139	149	368	451	139	272	284
ADAR	2186	2113	1678	1145	2632	2474	1600	1010	3618	2430	1490	5205	3390	2461	2864	2774	1769	2512	2673	1591	5049	4478	2042	4144	3061	1923	3872	4922	4929	3183	3916	3359
ADARB1	100	93	36	54	153	60	17	65	107	32	21	118	45	31	93	24	54	106	30	31	155	188	154	139	175	135	124	207	148	74	113	67
ADARB2	0	0	0	0	0	0	0	0	0	0	0	0	0	0	0	0	0	0	0	0	0	0	0	0	0	0	0	0	0	0	0	0
ADARB2-AS1	0	0	0	0	0	0	0	0	0	0	0	0	0	0	0	0	0	0	0	0	0	0	0	0	0	0	0	0	0	0	0	0
ADAT1	152	143	119	126	220	154	88	121	311	188	109	370	219	163	210	177	92	192	170	71	372	259	105	288	253	131	318	279	184	298	255	121
ADAT2	81	65	15	19	93	26	8	19	103	48	13	128	76	13	117	41	10	107	29	9	115	61	12	96	24	7	113	82	28	74	48	31
ADAT3	122	83	238	53	168	51	250	67	161	171	206	294	129	330	95	147	377	158	216	284	253	225	440	269	291	393	237	356	352	163	180	180
ADCK1	42	46	13	4	65	38	8	10	54	22	5	95	39	22	36	38	28	61	42	16	113	111	42	81	80	28	76	148	68	44	79	54
ADCK2	143	363	1016	311	220	246	1415	364	344	820	1887	494	723	2635	313	782	2447	245	814	1939	437	1090	2953	381	1257	1668	440	795	1351	361	627	810
ADCK5	55	128	7	6	101	122	29	9	156	143	38	191	118	48	122	95	21	130	105	28	129	197	96	129	150	88	157	198	168	132	197	99
ADCY1	0	1	1	0	4	0	0	0	3	7	2	9	11	0	4	8	0	0	7	0	1	25	2	3	22	10	3	85	15	8	19	6
ADCY10	16	4	10	3	12	3	14	2	13	11	9	14	7	18	7	2	10	13	8	4	27	6	7	17	8	7	6	5	19	2	17	6
ADCY10P1	2	0	8	1	6	2	3	0	2	1	3	4	1	1	12	1	2	13	2	4	7	5	2	9	2	0	4	6	1	4	3	2
ADCY2	0	1	9	11	0	1	11	10	0	8	13	0	2	17	0	3	27	0	5	19	0	0	6	0	2	0	0	1	0	0	0	0
ADCY3	476	143	42	46	529	75	30	39	774	250	23	1259	409	84	740	349	35	654	251	28	921	213	109	752	79	35	803	465	433	671	276	235
ADCY4	0	0	0	0	0	0	0	0	0	0	0	0	0	0	0	0	0	0	0	0	0	0	0	0	0	0	0	0	0	0	0	0
ADCY5	6	37	473	278	12	27	232	407	15	88	224	10	85	401	7	79	482	10	123	326	13	286	773	0	185	319	0	1	5	0	0	1
ADCY6	479	398	215	251	575	247	315	251	658	635	310	1140	703	499	781	619	424	687	664	414	1003	1119	347	622	670	236	815	2013	1432	754	1889	1032
ADCY6-DT	0	0	0	0	0	0	0	0	0	0	0	4	0	0	0	0	0	0	0	0	0	0	0	0	0	0	0	1	0	0	0	0
ADCY7	18	161	259	755	27	347	315	776	16	108	244	24	97	444	31	74	507	21	110	283	29	44	69	30	23	37	36	15	35	26	10	16
ADCY8	0	0	0	0	0	0	0	0	0	0	0	0	0	1	0	0	0	0	0	0	0	0	0	0	1	0	0	0	1	0	0	0
ADCY9	429	110	101	43	517	118	117	103	714	196	133	995	286	134	528	231	200	507	270	133	925	735	394	667	837	602	806	864	902	536	486	437
ADCYAP1	0	0	0	0	0	0	0	0	0	0	0	0	0	0	0	0	0	0	0	0	0	0	0	0	0	0	0	0	0	0	0	0
ADCYAP1R1	0	0	0	0	0	0	0	0	0	0	0	0	0	0	0	0	0	0	0	0	0	0	0	0	0	0	0	0	0	0	0	0
ADD1	1661	1286	1236	873	2058	1200	1013	657	2355	1727	1083	3482	2284	1514	2348	2103	1470	2272	1675	1182	3479	2802	2277	2817	2641	2034	2723	3453	3403	2339	2546	2051
ADD2	0	0	0	3	0	0	0	0	1	0	0	0	0	2	0	0	0	0	0	1	0	0	1	0	0	0	1	0	2	0	0	0
ADD3	472	438	40	33	658	463	36	5	742	464	37	954	676	93	622	525	31	541	348	27	1132	1502	441	868	1037	358	848	1488	1393	716	1424	706
ADD3-AS1	2	0	0	0	0	1	0	0	0	0	0	0	0	0	0	0	0	0	0	0	0	0	0	0	1	0	0	1	0	1	2	0
ADGB	0	0	0	0	0	0	0	0	0	0	0	0	0	0	0	0	0	0	0	0	0	0	0	0	0	0	0	0	0	0	0	0
ADGRA1	0	0	0	0	0	0	0	0	0	0	0	0	0	0	0	0	0	0	0	0	0	0	0	0	0	0	0	0	0	0	0	0
ADGRA1-AS1	0	0	0	0	0	0	0	0	0	0	0	0	0	0	0	0	0	0	0	0	0	0	0	0	0	0	0	0	0	0	0	0
ADGRA2	78	10	74	37	98	3	108	24	91	59	128	163	76	245	77	65	115	72	48	78	97	32	8	116	7	3	93	33	18	78	27	24
ADGRA3	550	428	102	56	725	505	104	21	768	624	83	1118	880	147	623	813	77	599	721	75	874	724	167	818	716	137	835	1493	858	672	1005	551
ADGRB1	0	1	0	0	0	0	0	0	0	0	0	0	0	1	0	0	0	0	0	0	0	0	0	0	0	0	1	0	0	0	0	0
ADGRB2	127	147	5	9	166	195	1	1	268	123	4	363	139	12	276	157	3	241	131	5	345	363	130	328	220	55	327	550	224	287	446	103
ADGRB3	0	0	0	0	0	0	0	0	0	0	0	0	0	0	0	0	0	0	0	0	0	0	0	0	0	0	0	0	0	0	0	0
ADGRD1	0	0	0	2	0	0	4	4	0	0	0	0	0	0	0	0	0	0	0	1	0	0	0	0	0	0	0	0	0	0	0	0
ADGRD1-AS1	0	0	0	0	0	0	0	0	0	0	0	0	0	0	0	0	0	0	0	0	0	0	0	0	0	0	0	0	0	0	0	0
ADGRE1	1	0	0	0	4	0	0	0	3	0	0	0	1	0	0	2	0	3	0	0	1	0	0	4	0	0	6	2	1	0	1	1
ADGRE2	55	11	33	104	72	15	17	44	55	20	21	93	31	25	57	16	25	53	18	15	72	31	48	27	17	24	52	8	17	51	8	12
ADGRE3	0	0	0	0	0	0	0	0	0	0	0	0	0	0	0	0	0	0	0	0	0	0	0	0	0	0	0	0	0	0	0	0
ADGRE4P	0	0	0	0	0	0	0	0	0	0	0	0	0	0	0	0	0	0	0	0	0	0	0	0	0	0	0	0	0	0	0	0
ADGRE5	611	911	538	939	712	827	427	862	1029	652	341	1235	815	570	907	774	684	765	609	534	1405	1268	991	1161	1347	744	1178	1485	1827	1109	1415	1067
ADGRF1	0	0	14	0	1	0	15	3	4	7	18	1	1	23	3	5	34	2	7	23	5	0	2	5	2	2	0	3	7	2	8	5
ADGRF2	0	6	0	0	0	0	0	0	1	0	0	0	0	0	0	0	0	0	0	0	4	0	0	0	0	1	0	0	0	0	0	0
ADGRF3	2	0	0	0	0	0	0	0	1	0	0	0	2	0	0	0	0	0	0	0	0	2	0	0	1	0	0	1	0	0	1	1
ADGRF4	0	37	179	73	18	61	106	38	4	13	52	10	13	69	13	46	126	6	41	132	16	28	52	28	82	81	24	58	34	31	64	28
ADGRF5	28	99	33	71	47	104	25	56	47	18	10	27	36	16	42	30	36	57	20	41	155	220	93	65	292	142	89	157	109	99	203	74
ADGRF5-AS1	0	0	0	0	0	0	0	0	0	0	0	0	0	0	0	0	0	0	0	0	0	0	0	0	0	0	0	0	0	0	0	0
ADGRG1	687	498	238	283	755	169	195	211	688	604	211	873	654	270	734	582	310	614	608	316	1257	7244	3630	568	9255	4586	640	8583	2855	654	7390	1798
ADGRG2	2	7	3	4	0	0	0	0	4	6	6	4	5	4	5	0	7	7	1	9	2	13	41	1	14	6	2	16	43	6	15	29
ADGRG3	8	18	0	0	10	7	0	0	4	0	0	3	5	0	2	5	0	3	0	0	9	0	9	3	2	2	0	4	9	4	6	3
ADGRG4	0	0	0	0	0	0	0	0	1	0	0	0	0	0	0	0	0	0	0	0	0	0	0	0	0	0	0	0	0	0	0	0
ADGRG5	238	20	39	4	279	11	63	3	425	100	49	651	129	59	366	88	78	281	95	62	408	115	50	434	70	28	448	170	163	349	118	106
ADGRG6	231	5829	2421	1997	402	9901	1656	1994	273	1631	1069	310	1801	1713	216	2042	1628	238	2086	1437	580	534	622	315	210	299	570	580	511	360	667	371
ADGRG7	0	0	0	0	0	0	0	0	0	0	0	1	0	0	0	0	0	0	0	1	0	0	0	0	0	0	1	1	0	0	0	0
ADGRL1	799	179	81	682	1135	183	116	1266	1289	307	115	2126	456	144	1278	367	228	1197	272	172	1593	517	344	1269	363	228	1384	695	774	1160	495	384
ADGRL2	2562	94	732	170	3675	43	744	121	2873	486	547	3934	810	857	2420	541	484	2247	583	447	4763	2561	691	3224	958	521	3117	1606	1581	2637	2018	1260
ADGRL3	1080	362	1040	412	1087	64	527	98	1182	560	791	1625	556	1106	703	518	556	740	596	483	2451	4415	6541	1455	4226	4803	1102	2816	5069	1002	3265	3241
ADGRL3-AS1	0	0	0	0	0	0	0	0	0	0	0	0	0	0	0	0	0	0	0	0	0	0	0	0	0	0	0	0	0	0	0	0
ADGRL4	3	0	0	1	1	0	2	0	0	0	0	3	0	0	1	0	0	0	0	1	3	0	0	1	0	0	4	0	0	3	0	0
ADGRV1	18	100	102	178	36	88	136	216	19	37	123	29	34	192	28	48	158	25	42	127	35	37	37	26	31	30	35	39	66	19	22	20
ADH1A	0	0	0	0	0	0	0	0	0	0	0	0	0	0	0	0	0	0	0	0	0	0	0	0	0	0	0	0	0	0	0	0
ADH1B	0	0	0	0	0	0	0	0	0	0	0	0	0	0	0	0	0	0	0	0	0	0	0	0	0	0	0	0	0	0	0	0
ADH1C	0	0	0	0	0	0	0	0	0	0	0	0	0	0	0	0	0	0	0	0	0	0	0	0	0	0	0	0	0	0	0	0
ADH4	0	0	0	0	0	1	0	0	0	0	0	2	0	0	0	0	0	0	0	0	0	0	0	0	0	0	0	0	1	0	0	0
ADH5	1609	2183	317	215	2216	1757	236	181	2236	1747	433	3215	2272	745	2319	2194	401	1891	1689	289	3155	2488	755	2206	1415	473	2224	3397	2428	2005	2795	1458
ADH6	0	15	1	0	3	7	0	0	0	3	0	0	6	0	1	5	2	1	1	2	1	0	3	1	0	0	1	1	9	1	3	9
ADH7	0	0	0	0	0	0	0	0	0	0	0	0	0	0	0	0	0	0	0	0	0	0	0	0	0	0	0	0	0	0	0	0
ADHFE1	7	26	18	65	3	8	15	30	2	4	18	2	8	15	4	2	12	2	1	17	10	27	49	6	29	50	0	18	10	0	10	4
ADI1	776	1057	1237	518	1070	890	1301	514	1230	1371	1279	1618	1371	1883	1171	1712	1521	1121	2024	1237	1857	2593	2191	1595	2779	2381	1551	2573	2997	1095	2209	1608
ADIG	0	0	0	0	0	0	0	0	0	0	0	0	0	0	0	0	0	0	0	0	0	0	0	0	0	0	0	0	0	0	0	0
ADIPOQ	0	0	0	0	0	0	0	0	0	0	0	0	0	0	0	0	0	0	0	0	0	0	0	0	0	0	0	0	0	0	0	0
ADIPOQ-AS1	0	0	0	0	0	0	0	0	0	0	0	0	0	0	0	0	0	0	0	0	0	0	0	0	0	0	0	0	0	0	0	0
ADIPOR1	766	1356	1002	1463	885	1211	762	1315	1263	1426	942	1787	1604	1256	1446	1654	1085	1157	1610	882	1860	1782	1552	1484	1779	1339	1678	2372	2769	1450	2172	1944
ADIPOR2	1065	1369	2016	1335	1412	1281	1959	900	1502	1441	1392	2055	1698	2375	1337	1639	2072	1149	1602	1839	2071	1609	2601	1802	1474	2325	1579	1813	2229	1307	1459	1477
ADIRF	40	21	14	18	93	6	25	10	56	14	23	43	7	27	84	12	24	48	11	13	132	69	11	85	24	5	93	54	44	101	45	22
ADK	1098	1090	752	385	1580	769	558	259	1838	992	643	2318	1249	900	1809	1148	704	1514	1135	539	2795	1526	783	2125	1005	561	1993	1997	1963	1793	1764	1154
ADM	303	1539	1447	2600	490	1771	1292	2994	407	1135	1827	499	1021	2443	633	1272	1537	591	1306	919	559	769	4029	408	767	2681	511	449	679	387	348	506
ADM2	126	207	270	434	103	224	289	527	110	446	410	112	468	445	87	446	208	150	354	146	145	315	681	101	424	366	84	46	125	65	65	106
ADM5	62	17	7	0	82	3	5	0	51	30	2	97	18	0	111	22	4	128	15	1	49	17	2	93	30	5	82	51	12	61	11	20
ADNP	984	884	1141	928	1348	639	1090	896	1264	994	869	1895	1260	1421	1335	1174	1236	1042	1125	1052	1818	1495	1200	1577	1709	1269	1420	1857	1738	1050	1502	1095
ADNP-AS1	0	1	0	0	0	1	0	0	0	0	0	0	0	0	0	0	0	0	1	0	0	2	0	1	2	0	0	0	0	0	0	0
ADNP2	478	228	304	189	638	203	344	156	938	508	356	1306	542	536	732	486	362	568	415	301	1119	584	771	1057	669	630	734	629	666	688	644	528
ADO	268	198	137	82	315	165	155	91	330	202	130	540	268	179	291	244	163	337	262	153	490	304	124	390	223	101	350	377	305	306	321	248
ADORA1	4	1	0	0	15	1	0	1	18	7	0	6	7	0	10	10	2	7	7	0	31	1	0	29	0	0	40	0	0	9	0	0
ADORA2A	18	9	10	1	18	0	15	7	22	9	23	42	5	25	34	15	16	40	9	16	56	33	5	38	35	16	55	10	8	28	27	8
ADORA2A-AS1	0	0	0	0	0	0	0	0	1	0	0	0	0	0	0	0	0	0	0	0	1	2	0	2	0	0	1	0	1	1	2	0
ADORA2B	24	28	16	17	30	33	5	12	25	16	8	36	18	9	35	26	13	19	9	3	44	20	7	59	38	14	44	60	33	23	50	15
ADORA3	0	0	0	0	0	0	0	0	0	0	0	0	0	0	0	0	0	0	0	0	0	0	0	0	0	0	0	0	0	0	0	0
ADPGK	492	1003	736	664	695	1008	661	488	811	906	716	1041	990	1186	754	1093	958	614	1001	803	921	804	782	754	634	562	810	1018	1150	649	742	701
ADPGK-AS1	0	0	1	0	1	2	0	1	0	0	0	2	0	0	2	6	3	0	2	1	0	4	0	3	0	0	0	0	1	0	1	0
ADPRH	6	113	109	127	9	102	63	114	23	82	86	33	86	116	24	80	105	30	88	131	38	94	183	29	94	187	33	75	104	30	70	67
ADPRHL1	21	16	4	2	34	18	3	2	24	14	8	39	18	4	14	22	5	26	16	1	41	16	14	24	29	13	35	46	62	23	43	22
ADPRM	34	36	13	15	49	26	12	37	41	11	19	54	31	19	38	23	24	37	19	17	54	26	29	35	26	21	38	25	50	34	37	34
ADPRS	310	214	306	115	376	184	246	148	731	361	244	1054	446	342	646	447	276	534	356	237	942	507	401	765	513	325	750	663	670	701	497	444
ADRA1A	0	0	0	0	0	0	0	0	0	0	0	0	0	0	0	0	0	0	0	1	0	0	0	0	0	0	2	0	0	0	0	0
ADRA1B	0	0	0	0	0	0	0	0	0	0	0	0	0	0	0	0	0	0	0	0	0	0	0	0	0	0	0	0	0	0	0	0
ADRA1D	4	1	22	4	5	0	27	7	4	15	37	9	10	64	7	8	21	5	5	8	19	66	46	2	20	4	0	42	39	0	71	8
ADRA2A	1	0	0	0	0	0	0	0	0	0	0	2	0	2	0	1	0	0	1	1	0	0	1	1	0	0	0	17	18	0	6	4
ADRA2B	0	0	0	0	1	2	10	3	2	16	11	6	15	16	2	21	37	3	10	24	11	88	43	0	82	8	0	8	0	0	7	1
ADRA2C	11	0	9	2	29	6	9	6	6	3	6	17	8	8	18	17	15	24	17	22	28	111	31	29	104	27	15	127	43	10	67	35
ADRB1	0	0	0	0	0	0	0	0	0	0	0	0	0	0	2	1	0	1	1	0	1	1	0	0	6	0	2	199	12	0	45	6
ADRB2	6	0	0	0	0	0	0	0	4	0	0	6	0	0	0	0	1	0	0	0	6	0	0	1	0	0	0	0	0	0	3	0
ADRB3	0	5	0	0	0	9	0	1	0	1	0	0	0	2	0	0	2	0	0	2	0	0	1	0	0	2	0	1	8	0	3	4
ADRM1	994	671	1724	578	1231	600	2152	576	1857	1504	1952	2693	1459	2775	1831	1653	2662	1596	1900	2402	2309	1547	2977	2066	1714	2571	1899	2078	2381	1893	1590	1508
ADSL	1106	410	260	184	1467	406	282	141	1870	724	347	2723	942	497	1699	872	465	1537	927	330	2354	840	355	1910	535	197	1764	1278	951	1490	813	553
ADSS1	3	2	3	4	7	7	6	0	3	1	3	2	4	7	2	3	7	6	1	8	15	13	12	10	10	12	4	14	16	4	18	7
ADSS2	753	1124	408	272	1043	835	421	233	1172	976	564	1794	1125	772	1135	1285	434	1015	1124	317	1591	1599	960	1268	1239	694	1157	1326	1411	1063	1088	1007
ADTRP	1	0	0	0	1	0	0	1	1	0	0	0	0	0	0	0	0	0	0	0	0	4	8	0	1	7	2	1	0	0	0	0
AEBP1	33	5	20	18	19	1	33	3	40	5	13	25	3	30	17	5	27	17	1	25	58	26	89	29	13	59	27	16	23	24	7	12
AEBP2	642	555	544	418	937	333	532	332	796	650	525	1099	738	775	702	698	656	674	660	559	1058	1209	1341	857	1070	1038	816	1392	1409	652	1103	907
AEN	941	492	1202	1534	1021	384	1418	1411	1774	1519	1298	2485	1298	1839	1587	1369	1964	1511	1640	1667	2421	1448	1667	1937	977	806	2203	1966	2218	1873	1316	1128
AFAP1	1309	5112	132	98	1221	6136	118	77	1366	4072	259	1865	6129	498	1060	5530	121	1010	3370	94	1756	847	298	1562	459	252	1457	1110	772	1219	904	512
AFAP1-AS1	2	0	0	0	1	0	1	0	0	0	0	0	0	0	0	0	0	1	1	0	0	0	0	0	0	0	0	0	0	0	0	0
AFAP1L1	216	1922	315	61	211	1719	223	98	441	1401	329	606	1768	535	408	1740	180	334	1256	163	429	1321	854	407	1040	668	486	1670	1621	409	1452	1064
AFAP1L2	223	12	9	1	239	0	4	0	187	13	7	187	27	3	146	25	9	136	24	5	377	260	52	293	226	42	225	291	178	210	444	195
AFDN	2463	1442	1888	1335	2484	1045	1403	1026	2492	1755	1841	3601	2200	2462	1928	1742	1652	1836	1534	1352	3508	2515	3617	2926	2047	2794	2514	2172	3378	2043	1958	2297
AFDN-DT	8	3	0	0	11	0	2	0	6	1	1	11	4	0	12	2	3	4	2	4	15	1	5	8	6	2	7	3	3	3	3	2
AFF1	474	1760	8399	11891	574	1990	9508	10691	675	3314	9781	783	3285	13972	411	2517	10252	402	2637	7856	853	1704	9666	657	1434	7838	609	1605	4981	529	964	3062
AFF1-AS1	1	23	68	37	0	21	102	53	6	9	66	1	28	105	1	17	106	1	26	89	5	14	153	2	16	102	5	14	21	2	4	10
AFF2	0	0	0	0	2	0	0	1	2	3	0	7	3	0	5	0	0	5	0	2	13	6	0	11	7	2	7	8	0	2	2	2
AFF3	1	2	2	5	0	1	13	0	3	6	3	0	3	3	2	5	5	3	5	5	6	13	25	2	6	13	5	49	36	3	33	11
AFF4	1810	1758	2265	1799	1989	1850	2032	1372	2057	2173	1780	3094	2491	2753	1632	1883	1807	1299	1663	1313	3287	2974	5376	2179	2572	4086	2271	2776	4413	2063	2546	3069
AFG1L	30	27	21	14	53	33	12	9	50	10	6	63	32	10	67	28	7	41	26	11	83	49	13	47	29	11	51	41	51	45	38	25
AFG3L1P	82	97	25	66	127	59	32	37	133	106	24	177	119	50	148	76	50	125	90	32	150	96	71	125	99	58	102	176	95	100	131	78
AFG3L2	874	627	849	487	1176	611	662	426	1396	900	611	1822	1024	900	1325	1015	889	1114	1105	807	1690	1126	810	1440	941	668	1268	1382	1121	1126	1061	754
AFM	0	0	0	0	0	0	0	0	0	0	0	0	0	0	0	0	1	0	0	0	0	0	0	0	0	0	0	0	0	0	0	0
AFMID	93	111	116	232	105	61	89	235	88	78	109	177	109	159	104	78	198	111	75	168	126	80	113	87	65	58	96	116	131	115	74	71
AFP	3	0	0	0	0	0	0	0	3	0	0	3	0	0	1	0	0	0	0	0	0	0	0	1	7	0	1	1	1	1	0	0
AFTPH	329	313	586	392	519	273	614	380	513	431	570	651	482	850	486	484	684	408	504	631	705	514	730	654	455	636	529	584	692	465	494	461
AGA	48	157	43	64	76	121	47	60	70	69	37	97	76	83	96	74	64	92	70	40	149	99	94	75	102	99	93	146	201	72	130	121
AGAP1	562	127	651	418	705	51	459	327	658	371	518	987	420	708	505	343	534	430	325	385	966	768	916	738	894	666	713	1088	1096	684	917	674
AGAP1-IT1	1	1	6	3	1	0	3	4	1	0	2	5	0	4	2	1	9	6	0	2	1	0	7	0	0	0	2	4	0	3	1	1
AGAP10P	2	3	0	6	0	0	0	0	0	0	0	0	0	0	0	0	0	0	0	0	0	1	0	0	1	0	0	0	0	0	0	0
AGAP11	22	5	0	6	26	2	1	12	11	8	1	40	9	9	21	5	0	33	1	0	39	25	6	23	37	12	30	34	17	10	26	9
AGAP12P	1	0	0	0	0	4	0	0	0	0	0	0	0	2	1	0	0	1	0	1	1	3	6	0	4	7	0	0	0	0	0	3
AGAP2	3	0	3	4	8	1	16	1	8	3	1	5	3	9	6	3	14	5	5	10	23	2	3	7	3	8	4	3	3	13	5	5
AGAP2-AS1	9	5	3	0	26	3	4	0	25	5	3	33	1	5	27	4	3	18	4	5	31	5	2	25	0	0	25	8	7	19	11	4
AGAP3	388	206	341	121	633	176	495	135	771	396	518	1133	421	749	730	388	862	761	444	762	1136	976	1404	1116	848	872	967	840	1084	838	731	763
AGAP4	44	85	19	21	63	46	6	21	29	52	15	65	54	13	74	27	11	63	35	11	50	46	25	59	36	13	45	75	48	25	67	43
AGAP5	31	34	14	44	18	20	17	26	19	25	14	26	26	14	31	14	13	35	40	13	36	21	24	50	9	18	22	34	25	29	9	26
AGAP6	14	98	6	25	115	16	28	50	58	42	2	94	136	14	33	14	18	36	36	25	46	55	29	32	46	0	50	66	39	31	84	39
AGAP7P	8	29	1	8	8	2	4	2	8	0	4	3	10	2	4	0	10	12	7	3	9	17	19	2	17	19	6	5	9	3	4	3
AGAP9	44	19	19	22	45	16	10	22	38	27	18	78	29	13	45	31	8	67	42	26	40	55	12	50	44	19	46	62	39	41	77	30
AGBL1	0	0	0	0	0	0	0	0	0	0	0	0	0	0	0	0	0	0	0	0	0	0	0	0	0	0	0	0	0	0	0	0
AGBL1-AS1	0	0	0	0	0	0	0	0	0	0	0	0	0	0	0	0	0	0	0	0	0	0	0	0	0	0	0	0	0	0	0	0
AGBL2	1	0	1	0	0	1	0	0	0	1	0	0	0	0	0	0	0	0	0	2	0	0	3	0	1	2	0	1	0	1	0	0
AGBL3	2	1	0	1	3	1	0	1	6	4	0	3	0	2	8	2	1	16	1	3	15	3	2	3	0	0	8	8	2	9	3	3
AGBL4	0	0	0	0	0	0	0	0	0	0	0	0	0	0	0	0	0	0	0	0	0	1	0	0	0	0	0	0	0	0	0	0
AGBL4-AS1	0	0	0	0	0	0	0	0	0	0	0	0	0	0	0	0	0	0	0	0	0	0	0	0	0	0	0	0	0	0	0	0
AGBL4-IT1	0	0	0	0	0	0	0	0	0	0	0	0	0	0	0	0	0	0	0	0	0	0	0	0	0	0	0	0	0	0	0	0
AGBL5	279	117	61	45	383	75	49	48	449	231	29	604	331	40	410	236	48	360	188	39	756	554	135	519	435	110	514	620	399	490	627	241
AGBL5-AS1	0	1	0	0	0	0	0	0	0	0	0	0	0	1	2	0	2	0	0	3	0	0	0	0	0	0	0	0	0	0	1	0
AGER	24	21	2	1	37	17	1	4	9	10	3	33	25	9	41	16	4	20	19	7	18	19	7	12	14	7	17	69	32	21	39	21
AGFG1	1237	1262	1650	876	1549	1041	1640	717	1984	1493	1733	2858	1586	2507	1807	1529	1823	1474	1495	1553	2388	2165	2836	1997	2137	2078	1936	2671	2853	1574	2154	1909
AGFG2	97	91	126	20	166	75	209	15	176	151	136	295	149	182	240	185	208	204	151	153	222	270	311	191	263	190	212	199	136	120	145	100
AGGF1	368	278	134	157	559	203	101	129	446	224	126	623	252	191	392	237	166	371	241	155	725	347	139	592	331	143	536	514	402	420	429	270
AGK	238	242	163	89	316	172	132	68	421	234	109	629	374	205	323	309	195	340	275	193	555	325	174	436	295	125	430	422	358	394	325	245
AGL	1777	445	326	93	2415	271	258	45	1726	583	183	2444	702	325	1193	515	223	1099	512	212	2162	1533	454	2089	1468	392	1570	1715	1504	1184	1274	804
AGMAT	1	3	0	0	9	3	2	1	7	1	0	13	3	3	5	4	3	7	4	2	9	6	4	20	1	6	10	6	7	8	3	1
AGMO	0	4	0	0	1	1	0	0	1	0	0	0	3	0	0	0	0	0	0	0	0	3	0	0	0	0	0	0	0	0	0	0
AGO1	1199	497	2545	1614	1255	441	1640	1330	1808	1769	2509	2018	966	1192	1037	852	945	1098	1181	1476	1657	1124	878	1865	1514	1518	1480	1682	1735	1046	1088	872
AGO2	855	411	1008	1151	917	230	769	1223	1444	916	877	2258	1368	1499	984	947	1081	755	937	824	1638	1049	933	1538	847	780	1559	1587	1936	1135	1237	1234
AGO3	204	241	346	187	283	188	374	187	265	232	260	454	293	506	230	263	462	199	288	387	396	244	315	276	228	252	271	370	388	211	290	308
AGO4	203	458	105	282	209	420	95	225	154	280	100	286	414	198	184	291	128	165	208	99	256	417	150	278	314	166	217	379	497	173	356	339
AGPAT1	849	975	148	171	1287	970	152	202	1286	774	123	1880	1044	215	1387	928	154	1584	988	166	2075	1030	433	1661	793	354	1664	1510	1273	1420	1271	872
AGPAT2	61	66	85	107	121	65	70	47	56	70	38	58	34	39	88	72	83	67	70	76	121	203	112	185	188	109	141	373	305	82	269	164
AGPAT3	211	36	75	91	438	10	81	136	414	135	92	498	122	138	425	102	166	421	147	121	708	831	421	376	561	218	441	1418	1333	378	1162	807
AGPAT4	183	518	18	12	263	614	7	11	210	106	13	305	148	44	220	151	22	174	62	10	370	125	89	210	76	42	216	157	214	211	141	155
AGPAT4-IT1	4	2	0	1	3	5	0	0	4	4	1	9	3	0	2	3	0	0	6	1	7	2	1	1	1	0	2	2	3	4	0	2
AGPAT5	1127	188	304	194	1304	91	123	72	1441	473	145	2196	595	247	1332	503	159	1022	465	152	1728	461	407	1527	196	145	1550	608	507	1229	438	295
AGPS	868	479	242	115	1211	479	249	74	1345	645	192	2088	773	380	1261	722	258	1009	685	262	1997	903	345	1773	632	286	1605	1151	914	1246	875	592
AGR2	0	0	0	0	0	0	0	0	0	0	0	0	0	1	0	0	0	0	0	0	0	0	1	1	0	0	0	0	0	0	0	0
AGR3	0	2	0	0	0	0	0	0	0	0	0	0	0	0	0	0	0	0	0	0	0	0	0	0	0	0	0	0	0	0	0	0
AGRN	4762	2210	746	1042	5916	1611	508	800	7103	2638	707	9406	3641	1005	6429	2797	501	5880	2330	438	12326	10860	4189	8286	4868	2109	8723	9592	8063	9102	10635	5129
AGRP	0	0	0	0	0	0	0	0	0	0	0	0	0	0	0	0	0	0	0	0	0	0	0	0	0	0	0	0	0	0	0	0
AGT	3	0	1	0	0	0	9	0	1	0	3	6	1	5	2	3	11	0	2	1	2	2	2	0	0	4	4	0	7	3	0	0
AGTPBP1	368	264	186	213	397	238	180	188	382	321	188	654	444	338	346	374	222	343	313	182	595	328	148	549	283	89	469	608	407	373	424	260
AGTR1	0	0	1	0	1	1	0	0	0	0	0	0	0	0	0	0	0	0	0	2	1	0	0	0	0	0	0	0	0	0	0	0
AGTR2	0	0	0	0	0	0	0	0	0	0	0	0	0	0	0	0	0	0	0	0	0	0	0	0	0	0	0	0	0	0	0	0
AGTRAP	178	414	65	149	247	357	56	163	357	213	70	515	318	114	361	275	149	375	254	128	471	217	152	407	167	96	441	318	318	304	279	217
AGXT	0	0	0	0	0	0	0	1	0	0	0	0	0	0	0	0	0	0	0	0	0	0	0	0	0	0	0	0	0	0	0	0
AGXT2	0	0	2	0	0	0	3	3	0	0	2	0	1	2	0	1	1	0	0	6	0	0	1	0	0	0	0	0	0	0	0	0
AHCTF1	1169	575	1456	889	1552	506	1778	777	1593	1552	1670	2581	1658	2464	1324	1414	1466	1178	1429	1263	2113	1475	1925	1901	1293	1310	1897	1902	2504	1450	1597	1612
AHCTF1P1	20	2	16	7	8	2	14	10	4	12	9	16	6	11	8	18	1	6	9	2	15	3	12	9	11	7	12	9	12	8	8	12
AHCY	3058	1701	2692	3028	4085	1708	2413	3028	4749	3242	2427	6749	3759	3656	4737	4138	3050	4178	4002	2519	6342	3007	2242	5188	1940	1221	5270	4483	3844	4318	3420	2332
AHCYL1	1999	1115	2279	1482	2478	939	2096	1190	2716	2318	2095	3954	2828	3203	2422	2285	2022	2088	2247	1465	3670	2956	2535	2934	2531	2038	2655	3662	4258	2159	2765	2775
AHCYL2	196	207	54	99	286	205	60	66	236	146	52	375	172	77	226	140	95	235	143	74	441	322	112	324	224	97	295	604	264	266	498	181
AHDC1	582	76	142	419	715	54	160	361	800	274	201	1214	366	264	851	339	260	691	275	242	1325	1412	1936	1147	1201	2201	1100	989	698	934	962	361
AHI1	62	96	69	125	128	98	108	94	113	112	69	167	157	158	101	107	113	103	89	62	143	88	141	133	88	85	140	100	154	107	63	85
AHNAK	15811	11932	4357	7860	17059	12253	3014	7234	17111	9482	6927	26508	16195	9189	11911	11535	4934	10600	11308	4553	32362	22358	10006	25161	18974	11628	21303	21102	36929	16567	20318	20849
AHNAK2	57	20	5	1	46	20	5	2	11	0	0	7	0	2	13	2	3	13	1	6	69	8	23	43	4	16	31	1	2	17	1	1
AHR	59	101	648	1422	63	48	457	554	85	108	503	104	63	633	66	59	330	62	138	355	142	102	302	122	37	71	82	67	85	104	81	58
AHRR	11	39	22	8	6	7	33	9	21	18	63	21	10	97	16	26	44	11	4	40	16	22	93	25	13	61	18	31	60	24	11	40
AHSA1	1424	743	916	336	1686	360	1069	348	2023	1328	1005	3058	1661	1481	2322	1760	1649	2081	1651	1678	2662	1475	1013	2382	1103	915	2136	2086	1719	1776	1627	1088
AHSA2P	223	564	84	400	294	278	190	264	141	325	88	270	421	165	318	114	104	271	174	132	234	424	135	288	325	100	218	460	171	117	406	190
AHSG	0	0	0	0	0	0	0	0	1	0	0	0	0	0	0	0	0	0	0	0	0	0	0	0	0	0	0	0	0	0	0	1
AHSP	0	0	0	0	0	0	0	0	0	0	0	0	0	0	0	0	0	0	0	0	0	0	0	0	0	0	0	0	0	0	0	0
AICDA	2	0	3	0	1	0	1	2	0	0	1	6	1	0	1	0	0	0	0	3	2	0	6	2	2	3	2	0	0	0	0	0
AIDA	891	773	294	69	1048	862	305	79	1240	779	222	1738	1008	396	1107	1022	274	996	804	245	1837	892	399	1592	627	326	1434	894	1025	1246	834	708
AIF1	0	0	0	0	1	2	1	0	0	2	0	0	0	1	1	0	0	0	0	0	0	0	0	0	0	0	0	0	0	0	0	0
AIF1L	1839	8970	1674	292	2107	8527	1028	276	1496	5682	1036	2035	7291	1772	1322	7847	1306	1197	6286	1234	1401	3363	3310	1060	3022	2419	701	838	669	584	405	280
AIFM1	666	418	252	114	1051	351	264	127	847	478	271	1167	660	358	929	651	403	866	615	339	1186	668	410	1793	1124	616	995	1352	921	879	948	608
AIFM2	13	4	87	27	29	8	110	16	38	34	104	35	23	151	34	39	195	48	64	152	40	46	39	58	80	51	52	112	121	45	86	88
AIFM3	5	11	1	4	0	9	2	13	5	1	2	2	2	2	5	3	3	6	1	8	2	2	10	3	4	1	3	8	5	3	1	1
AIG1	119	62	54	88	172	21	53	63	166	54	53	227	100	88	155	58	109	130	59	79	291	176	87	163	127	80	215	273	230	137	206	104
AIM2	0	0	0	0	0	0	0	0	0	0	0	0	0	0	0	0	0	0	0	0	0	0	0	0	0	0	0	0	0	0	0	0
AIMP1	689	588	387	179	781	418	325	202	749	511	413	1110	539	541	830	597	557	739	649	565	1151	642	529	866	436	394	855	665	644	663	552	419
AIMP2	322	305	527	205	419	240	607	259	710	498	631	1095	475	967	650	519	810	508	664	778	856	483	750	744	426	511	768	562	482	623	430	313
AIP	140	404	367	361	228	365	376	429	261	364	459	413	450	632	255	360	635	245	407	515	316	366	374	364	388	362	273	404	366	268	341	204
AIPL1	3	0	0	0	1	0	0	0	0	0	0	0	0	0	0	0	0	0	0	0	0	0	0	0	0	0	0	0	0	1	0	0
AIRE	0	21	5	113	0	4	19	44	0	7	14	0	5	25	0	2	16	0	4	11	0	12	91	0	7	47	0	0	0	0	0	0
AIRN	0	0	0	1	0	0	0	0	0	0	0	0	0	0	0	0	0	0	0	0	0	0	0	0	0	0	0	0	0	0	0	0
AJAP1	124	123	40	4	59	64	43	5	27	77	32	96	151	65	1	8	4	29	77	18	111	64	110	201	89	72	16	3	2	31	5	8
AJM1	12	5	8	19	9	1	8	12	8	3	9	1	3	15	3	7	15	1	2	7	11	9	15	17	6	4	9	18	9	6	3	2
AJUBA	739	407	552	56	1099	346	428	63	1327	606	196	1882	619	310	1206	674	303	1197	521	215	1914	1567	1119	1531	1309	1139	1500	1049	1016	1201	1010	537
AK1	137	175	66	72	164	183	68	78	206	152	100	304	172	136	181	170	158	228	189	128	253	197	211	195	110	116	245	209	175	166	111	91
AK2	1305	983	970	739	1917	873	1478	903	1901	1519	1174	3012	1972	2032	2146	1693	2049	1854	1805	1786	2362	1614	1834	2069	1400	1304	2166	2081	1680	1608	1447	1031
AK3	422	445	562	881	425	258	1064	1440	485	613	859	634	541	1414	546	593	1886	522	770	1707	678	792	719	527	729	377	562	1128	879	443	1014	555
AK4	432	155	169	302	478	56	156	248	56	156	154	96	167	185	81	165	168	74	107	164	351	267	227	117	290	281	118	79	49	72	92	21
AK5	12	157	8	1	6	35	0	2	3	11	4	9	19	7	15	54	11	3	17	2	0	0	0	3	1	0	8	2	11	0	0	0
AK6	344	336	237	110	455	215	262	143	420	303	261	733	318	377	429	406	398	407	368	382	560	281	229	439	210	145	499	381	388	299	326	280
AK7	37	23	7	12	28	11	3	2	26	15	5	34	30	5	29	22	8	10	15	6	40	12	17	13	15	18	22	27	18	14	20	21
AK8	0	0	0	1	6	0	0	0	0	0	0	1	1	0	1	3	0	0	0	0	0	0	0	0	1	0	0	1	0	0	0	0
AK9	8	3	5	2	21	3	5	3	12	4	1	30	5	6	17	5	14	8	8	6	37	12	2	23	17	9	32	28	19	10	24	9
AKAIN1	0	0	0	0	0	0	0	0	4	0	0	0	0	0	0	0	0	0	0	0	0	0	0	0	0	0	0	0	0	0	0	0
AKAP1	564	157	240	128	794	177	234	126	970	479	153	1548	518	213	859	454	249	902	480	264	1162	421	177	997	290	110	1074	886	659	749	583	401
AKAP10	205	252	448	285	279	302	375	229	275	299	324	404	392	508	267	331	473	238	344	440	379	413	422	319	430	414	323	459	520	276	347	268
AKAP11	378	305	465	375	444	296	455	275	425	316	396	552	388	647	393	318	414	263	313	361	802	518	253	697	410	310	654	597	760	264	264	283
AKAP12	3300	209	361	601	5129	151	153	306	4879	192	197	6640	318	216	4119	264	176	3789	287	158	7186	1904	1785	4898	1363	1665	6049	1098	4605	4901	1729	2716
AKAP13	858	660	1829	775	974	731	1627	705	1093	746	1582	1722	954	2403	824	835	1451	682	901	1216	1689	2033	3004	1309	1564	2040	1098	1648	2440	939	1595	1636
AKAP14	0	0	0	0	0	0	0	0	0	0	0	0	0	0	0	0	0	0	0	0	0	0	0	0	0	0	0	0	0	0	0	0
AKAP17A	606	792	1852	2685	700	388	2401	2475	811	1489	1963	1274	1272	2958	779	1125	2025	809	1194	1706	1008	1221	3122	955	1355	2248	854	1233	1793	659	825	945
AKAP3	2	2	3	0	2	0	0	1	0	2	0	3	3	4	2	0	2	2	2	5	1	0	6	3	3	0	2	1	0	0	2	4
AKAP4	0	0	0	0	0	0	1	0	0	0	0	0	0	0	0	0	3	0	0	1	0	0	0	0	0	0	0	0	0	0	0	0
AKAP5	72	32	1	3	92	20	2	1	85	20	1	113	41	8	60	35	3	104	22	2	124	49	16	69	14	6	102	30	37	71	23	43
AKAP6	14	9	2	0	22	3	1	0	26	8	3	51	18	2	22	9	0	23	9	3	51	19	3	40	9	2	44	34	22	27	42	10
AKAP7	20	20	0	2	33	46	2	1	30	14	2	23	28	7	19	15	1	25	17	4	40	41	13	16	21	9	26	49	39	24	24	14
AKAP8	423	459	1072	371	518	346	1126	358	665	717	1041	969	699	1429	665	784	1244	669	870	1017	907	880	1715	830	909	1265	697	938	1084	600	705	660
AKAP8L	453	699	997	690	686	498	995	629	571	869	1097	830	949	1410	673	750	1577	631	878	1383	798	872	1120	718	911	899	701	1279	1070	498	815	757
AKAP9	328	550	1424	769	400	599	1122	536	379	672	1012	634	871	1758	306	658	967	312	767	906	635	790	917	475	756	781	497	1073	1474	421	830	905
AKIP1	130	134	30	49	192	129	27	21	197	131	34	339	168	45	241	131	30	191	155	24	309	162	53	289	156	42	250	293	155	241	189	134
AKIRIN1	769	1147	894	948	1193	1319	958	1141	1048	1369	1150	1453	1346	1759	1008	1324	1342	878	1237	1071	1374	1361	1911	1077	1481	1782	1071	1524	1861	928	1125	1370
AKIRIN2	245	641	382	215	299	483	429	263	341	485	435	513	562	634	347	583	528	374	524	467	451	373	777	410	356	467	384	521	527	368	339	323
AKNA	169	174	183	143	193	97	181	119	160	249	202	215	303	319	131	231	169	124	195	97	206	301	146	246	277	53	209	321	163	172	265	105
AKNAD1	3	6	2	2	0	2	1	0	0	2	1	0	0	2	0	3	0	1	4	3	1	0	0	1	1	0	0	3	0	0	0	0
AKR1A1	453	886	827	1165	630	743	614	1156	667	912	917	929	962	1277	744	1013	1236	631	973	798	924	891	804	761	941	691	715	823	942	630	782	602
AKR1B1	2217	6525	7251	2045	3901	5276	10699	1954	5890	11695	8567	7292	13637	12936	5450	16861	15148	5582	14602	13508	7717	14211	6558	7544	16838	7684	4884	9492	6443	4301	6311	2863
AKR1B10	0	0	0	0	1	0	2	0	1	0	0	0	0	0	0	1	0	0	3	1	0	0	0	0	0	0	0	0	0	0	1	0
AKR1B15	0	1	0	2	0	0	8	2	0	2	2	0	1	3	0	3	8	0	2	3	0	0	1	0	1	0	0	5	2	0	2	0
AKR1C1	1	0	0	0	0	0	0	0	2	0	0	0	0	0	1	0	0	0	0	0	1	0	0	2	0	0	1	0	0	0	0	0
AKR1C2	0	0	0	0	0	0	0	0	0	0	0	0	0	0	0	0	0	0	0	0	0	0	0	0	0	0	0	0	0	0	0	0
AKR1C3	1	0	0	0	0	0	0	0	0	0	0	1	0	0	2	0	0	1	0	2	1	0	2	0	1	0	0	0	0	2	0	0
AKR1C4	0	0	0	0	0	0	0	0	0	0	0	0	0	0	0	0	0	0	0	0	0	0	0	0	0	0	0	0	0	0	0	0
AKR1C6P	0	0	0	0	0	0	0	0	0	0	0	0	0	0	0	0	0	0	0	0	0	0	0	0	0	0	0	0	0	0	0	0
AKR1C8P	0	0	0	0	0	0	0	0	0	0	0	0	0	0	0	0	0	0	0	0	0	0	0	0	0	0	0	0	0	0	0	0
AKR1D1	0	0	0	4	0	0	2	0	2	0	1	0	0	8	0	0	1	0	0	2	3	1	0	0	0	0	2	1	1	2	0	0
AKR1E2	0	1	0	0	4	0	2	0	7	5	0	2	3	0	10	0	0	9	0	0	10	4	4	12	2	4	12	5	1	7	7	1
AKR7A2	409	598	188	126	535	395	217	162	712	575	221	872	715	414	608	605	237	574	631	209	873	1256	821	532	1222	647	740	2113	1198	653	1332	706
AKR7A2P1	0	0	0	0	0	0	0	0	0	0	0	0	0	0	0	0	0	0	0	0	0	0	0	0	0	0	0	0	0	0	0	0
AKR7A3	5	3	0	0	4	6	2	1	6	1	0	5	5	6	3	3	1	2	6	4	4	5	1	0	8	5	10	23	13	1	9	2
AKR7L	3	1	0	0	4	4	0	0	1	5	0	10	1	0	5	1	2	4	1	0	5	4	1	4	5	0	3	3	2	4	3	3
AKT1	1048	4502	1139	551	1540	4722	1584	823	1794	2896	1389	2387	3403	1978	1698	3528	2431	1463	3283	2121	2183	2559	1961	2189	2612	1570	1900	2974	2638	1500	2071	1796
AKT1S1	526	732	2470	1398	815	706	2852	1556	1059	1609	2990	1521	1441	3756	1053	1741	3602	1097	2022	2772	1401	1864	3916	1117	2117	2651	1163	2013	2366	1040	1531	1499
AKT2	1175	722	956	1206	1488	642	983	1152	2078	1502	1126	2873	1710	1747	1894	1493	1393	1692	1488	1126	2607	2007	1415	2276	1645	1085	2288	2810	2393	1903	1969	1520
AKT3	343	156	42	254	295	72	19	81	479	132	52	474	259	61	302	182	53	268	149	43	470	232	108	351	98	48	460	225	133	350	203	128
AKTIP	287	349	626	150	508	375	502	124	497	390	427	677	434	642	529	404	661	501	470	492	761	788	817	491	805	668	745	909	1224	451	678	713
ALAD	1005	355	216	143	1229	497	184	120	1536	436	195	2433	587	278	1692	488	273	1558	462	287	2070	1511	868	1768	1807	847	1675	2009	2726	1278	1276	1441
ALAS1	482	738	4081	2275	677	533	4027	2096	1029	1931	4694	1337	1435	6821	775	1527	6007	736	2154	4809	1082	2550	6936	923	3526	5576	759	2074	3384	662	1440	2123
ALAS2	0	0	0	0	0	0	0	0	0	0	0	0	0	0	0	0	0	1	0	0	3	0	0	0	0	2	0	0	0	1	0	0
ALB	0	0	0	0	0	0	0	0	0	0	1	0	1	0	0	0	2	1	0	0	0	0	0	0	0	0	0	0	0	0	0	0
ALCAM	221	12	12	9	244	7	5	0	41	6	5	79	6	4	87	10	5	46	1	5	113	2	1	121	4	4	172	23	19	117	19	15
ALDH16A1	183	368	287	345	336	441	365	602	480	562	470	716	691	719	461	635	543	507	720	369	523	771	873	510	814	733	538	1092	922	425	817	602
ALDH18A1	825	1154	1461	745	903	798	1222	583	1132	1223	1163	1749	1427	1663	1186	1410	1492	1093	1196	1011	1445	1311	2072	1136	1205	1298	1140	1879	2300	882	1279	1412
ALDH1A1	453	1	34	1	793	0	1	0	10	1	1	3	0	1	6	0	0	19	0	0	26	0	0	13	0	0	21	1	0	8	1	0
ALDH1A2	0	0	2	1	0	0	0	1	3	0	0	0	0	0	0	0	6	0	0	2	0	0	1	1	2	0	1	0	2	0	0	1
ALDH1A3	123	17	85	37	134	2	127	18	86	28	80	100	43	154	104	28	105	71	63	95	119	135	100	110	72	35	137	311	509	94	251	274
ALDH1B1	342	438	83	35	547	274	105	38	451	385	73	788	486	192	549	608	205	491	456	173	676	271	53	514	146	44	541	296	199	436	239	126
ALDH1L1	0	0	0	1	0	0	0	0	1	0	0	2	0	0	0	0	2	2	0	0	1	2	3	0	2	2	0	0	0	0	1	0
ALDH1L1-AS1	0	0	0	0	0	0	0	0	0	0	0	0	0	0	0	0	0	0	0	0	0	0	0	0	0	0	0	0	0	0	0	0
ALDH1L1-AS2	0	0	0	0	0	0	0	0	0	0	0	0	0	0	0	0	0	0	0	0	0	0	0	0	0	0	0	0	0	0	0	0
ALDH1L2	512	431	499	724	340	462	233	433	233	387	323	266	614	400	165	398	190	163	260	94	394	81	68	277	55	31	195	21	35	212	67	56
ALDH2	384	1401	118	253	503	1829	90	106	727	1016	146	829	1426	223	632	1315	120	670	1062	117	974	694	439	856	796	340	652	953	895	685	779	552
ALDH3A1	1	0	0	0	1	0	0	0	0	0	0	1	0	0	0	0	0	0	0	0	0	1	0	1	0	0	1	0	0	0	0	2
ALDH3A2	317	160	40	18	416	128	53	10	561	260	46	699	361	74	392	329	78	428	282	93	748	739	89	515	656	81	655	1358	494	456	1222	288
ALDH3B1	44	330	15	1	50	527	15	0	51	91	12	90	137	24	70	93	16	55	95	2	90	265	141	67	211	124	35	239	294	42	159	115
ALDH3B2	36	527	132	182	82	384	167	187	133	400	196	125	427	282	75	355	178	55	344	134	67	193	300	56	315	352	55	152	82	81	119	64
ALDH4A1	955	237	201	159	1063	227	221	299	1947	531	217	2651	679	347	1544	543	241	1342	776	213	2290	1856	1153	1771	1857	1003	1720	2837	2517	1716	2196	1476
ALDH5A1	177	219	103	55	304	117	68	77	354	286	97	479	358	130	296	276	137	280	355	104	483	562	304	288	705	433	362	894	777	312	680	385
ALDH6A1	149	195	47	180	238	157	28	92	182	136	60	212	208	99	147	134	35	137	126	36	281	171	122	151	150	96	173	454	413	115	302	194
ALDH7A1	589	692	102	104	935	586	112	83	825	788	104	1046	1201	196	864	967	70	769	856	70	1201	2022	597	843	1649	504	924	3648	2103	696	3067	1306
ALDH8A1	1	93	7	6	2	46	5	3	0	11	11	3	5	13	5	11	12	0	14	14	2	2	17	0	2	11	0	5	33	0	0	18
ALDH9A1	594	483	231	202	773	352	241	168	790	437	258	1036	586	437	787	538	327	628	476	319	1216	670	366	949	469	325	829	1008	914	716	777	586
ALDOA	6748	8369	9193	6784	8935	8623	8299	5033	10940	10452	10248	14689	12127	13820	10615	12135	10992	10166	11050	8696	13435	8190	11193	11806	8368	8951	11094	11541	12700	10006	8293	8896
ALDOB	0	0	0	0	0	0	0	0	0	0	0	0	0	0	0	0	0	0	0	0	0	0	0	0	0	0	0	0	0	0	0	0
ALDOC	31	98	53	187	40	73	30	225	47	93	96	65	154	101	39	93	85	37	49	41	60	47	82	38	28	28	49	42	54	27	27	8
ALG1	280	252	306	141	366	230	252	95	515	298	239	639	290	381	397	363	504	369	392	402	629	328	407	531	334	322	438	377	403	423	320	257
ALG10	81	83	26	16	64	55	26	11	94	56	35	132	72	52	60	39	33	76	69	42	116	77	29	83	52	11	116	143	99	80	118	61
ALG10B	138	137	13	8	148	118	4	5	163	78	14	275	114	34	174	75	13	156	93	10	259	224	39	151	117	36	181	295	215	190	291	190
ALG11	373	462	500	399	536	557	331	293	569	555	343	775	638	614	564	610	495	511	435	374	738	659	470	656	555	450	584	944	762	547	597	553
ALG12	219	257	765	393	284	250	591	348	382	475	654	635	544	1019	393	598	732	401	567	621	531	564	1086	382	435	608	422	609	571	416	465	364
ALG13	283	383	281	184	405	265	291	87	454	299	285	550	293	379	343	278	404	321	318	404	552	456	430	330	206	207	338	375	337	436	420	274
ALG14	81	105	77	22	99	93	64	16	89	53	65	154	70	116	94	79	112	82	80	108	131	92	78	119	67	68	87	108	125	73	81	46
ALG14-AS1	0	0	0	0	0	0	0	0	0	0	0	0	0	0	0	0	0	0	0	0	0	0	0	0	0	0	0	0	0	0	0	0
ALG1L	5	9	0	4	11	10	0	0	5	3	1	4	2	0	17	3	3	7	3	0	24	15	11	17	9	9	3	14	12	11	3	4
ALG1L2	0	0	0	0	4	0	0	0	3	0	0	1	0	0	3	0	0	0	2	0	0	0	1	0	3	0	0	2	0	0	0	0
ALG1L9P	2	0	0	0	0	0	0	0	0	0	0	1	0	0	0	1	0	0	1	0	0	2	0	0	0	0	0	4	0	1	3	0
ALG2	340	493	1212	421	534	393	1178	259	507	607	1028	745	611	1703	502	615	1183	473	739	909	663	504	1129	550	428	625	483	588	719	450	485	552
ALG3	270	426	984	821	337	354	815	904	531	709	959	774	732	1270	458	656	1334	460	758	1128	623	548	662	518	521	521	507	577	678	522	435	467
ALG5	165	268	631	189	233	206	616	208	245	347	717	358	307	1072	252	401	947	229	403	740	330	231	481	268	176	289	217	284	379	226	196	265
ALG6	141	257	125	83	169	218	96	66	173	169	94	248	214	176	157	209	117	154	204	76	233	217	168	209	161	138	175	241	178	168	152	126
ALG8	353	477	285	299	596	410	297	254	593	492	319	868	564	540	514	584	432	522	582	432	897	608	596	641	453	418	578	682	660	583	497	436
ALG9	228	750	361	258	292	568	301	230	297	481	323	441	576	492	306	630	404	267	537	355	432	327	366	357	283	236	364	443	435	310	390	321
ALK	0	0	18	42	0	0	10	19	0	8	51	0	9	88	0	8	54	0	21	99	1	2	7	0	0	0	0	0	0	0	0	0
ALKAL1	0	2	0	0	1	0	0	0	0	0	0	0	0	0	0	0	0	0	0	0	0	0	0	0	0	0	1	10	1	0	7	1
ALKAL2	0	0	0	0	0	0	0	0	0	0	0	0	0	0	0	0	0	0	0	0	0	0	0	0	0	0	0	0	0	0	0	0
ALKBH1	141	96	137	62	192	84	168	65	243	127	134	305	136	237	211	163	184	203	199	223	332	149	183	241	135	135	215	200	207	151	140	132
ALKBH2	145	128	47	36	251	138	96	101	256	118	68	379	151	113	329	173	126	329	146	127	292	67	114	262	70	72	276	145	147	242	96	85
ALKBH3	101	58	24	10	72	37	15	3	0	0	0	134	38	38	1	0	1	0	0	0	134	49	29	2	0	0	107	61	66	0	0	0
ALKBH3-AS1	0	0	1	0	0	0	0	0	0	0	0	0	0	0	0	0	0	0	0	0	0	0	1	0	0	0	0	0	0	0	0	0
ALKBH4	97	99	84	58	124	83	74	61	187	136	71	270	137	86	196	151	125	203	155	67	226	130	113	208	135	94	226	250	205	217	195	131
ALKBH5	764	755	1419	736	1055	535	1441	672	1369	1133	1177	2021	1259	1841	1125	1236	1475	1215	1318	1104	1607	964	1552	1450	1005	1137	1412	1484	1534	1043	976	972
ALKBH6	69	137	27	30	99	121	20	34	83	137	69	126	126	77	80	126	78	92	118	72	148	114	108	164	135	109	137	206	140	127	148	126
ALKBH7	131	329	176	145	173	348	136	149	242	293	222	346	311	298	213	324	263	215	308	183	350	292	216	265	200	200	254	466	388	262	289	223
ALKBH8	153	101	158	68	239	98	158	58	249	120	112	366	164	191	272	158	185	197	149	213	305	133	116	247	87	56	279	183	200	187	104	102
ALLC	0	0	0	0	0	0	0	0	0	0	0	0	0	0	0	0	0	0	0	0	0	0	0	0	0	0	0	0	0	0	0	0
ALMS1	272	101	111	90	331	101	90	85	345	234	112	660	321	209	253	201	110	206	181	92	481	255	140	393	167	101	397	314	318	304	227	211
ALMS1-IT1	8	12	0	8	3	7	0	3	3	6	0	19	8	3	1	0	1	6	8	4	5	4	3	4	0	3	10	7	0	8	1	0
ALMS1P1	0	0	0	0	0	0	0	0	0	0	0	0	0	0	0	0	0	0	0	0	0	0	3	0	0	2	0	0	0	2	0	0
ALOX12	18	0	0	1	20	0	0	3	22	3	0	7	1	0	5	0	2	20	2	1	30	1	2	24	0	0	17	0	0	2	0	1
ALOX12-AS1	1	1	0	1	2	0	0	0	1	3	4	3	0	2	1	0	2	1	1	8	0	1	4	2	4	1	1	1	0	0	5	0
ALOX12B	8	0	1	80	2	0	5	42	0	0	5	0	3	4	5	1	2	1	0	3	3	0	2	3	0	0	1	1	12	1	0	16
ALOX12P2	0	0	0	0	0	0	0	0	0	0	0	0	0	0	1	0	0	1	0	0	0	0	0	0	0	0	0	0	0	0	0	0
ALOX15	9	0	4	4	4	0	10	1	1	6	9	9	5	6	5	8	19	10	5	20	14	0	1	11	1	1	9	13	37	6	3	7
ALOX15B	1	0	1	1	2	1	0	1	2	19	4	1	16	1	2	9	2	0	8	1	6	78	61	2	188	56	0	2	3	0	0	0
ALOX15P1	0	0	0	0	0	0	0	0	0	0	0	0	0	0	0	0	0	0	0	0	0	0	0	0	0	0	0	0	0	0	0	0
ALOX5	27	20	36	252	58	17	53	536	13	21	32	27	24	55	33	22	62	40	15	39	101	218	55	96	214	73	42	128	67	55	194	48
ALOX5AP	0	26	3	0	0	20	1	1	0	0	0	0	0	1	0	0	6	0	2	0	1	0	2	0	0	2	0	0	0	0	0	2
ALOXE3	27	11	120	228	25	8	114	131	56	25	87	53	15	100	34	23	87	45	16	70	51	9	78	99	0	43	76	14	61	45	6	32
ALPG	35	3	10	7	105	6	11	1	27	8	2	34	4	11	22	10	23	22	9	9	48	35	57	18	70	47	27	11	24	11	4	12
ALPI	0	2	9	4	0	0	5	5	0	0	1	0	1	8	0	0	5	0	0	1	0	0	10	0	0	5	0	0	0	0	0	0
ALPK1	3	29	9	4	4	31	3	12	6	9	5	0	13	5	4	2	7	5	7	7	9	5	0	2	16	6	4	47	35	2	16	18
ALPK2	43	4	29	44	13	0	8	14	1	4	6	3	5	5	0	1	0	1	1	6	12	5	3	9	8	7	6	9	16	3	2	6
ALPK3	68	70	173	295	90	54	78	243	85	65	122	179	92	152	112	68	134	72	61	95	243	154	702	148	141	613	99	92	225	113	95	135
ALPL	51	56	995	4947	44	86	1629	7565	48	155	1183	59	175	1953	64	146	1404	41	122	500	247	51	520	101	37	192	83	28	57	82	19	22
ALPP	17	8	258	132	95	10	177	92	75	30	72	85	30	84	50	21	129	39	29	85	141	40	158	155	157	386	102	23	194	84	21	55
ALS2	418	165	164	122	511	184	122	112	409	175	144	558	211	191	396	187	180	352	170	149	691	287	222	658	220	223	489	246	342	438	265	243
ALS2CL	78	421	49	326	91	301	49	194	74	70	19	74	77	53	100	41	52	116	28	41	158	457	290	120	446	304	183	262	316	114	314	190
ALX1	32	33	1	0	30	20	2	0	37	10	0	56	26	4	37	25	2	28	20	5	42	40	23	34	20	9	44	64	55	37	41	38
ALX3	0	1	0	0	0	0	0	0	4	1	0	0	0	0	2	1	2	0	0	0	1	0	0	0	0	0	0	0	0	0	0	0
ALX4	0	2	40	2	0	0	98	0	0	1	41	0	0	93	0	4	117	0	17	119	0	8	56	0	3	7	0	0	0	0	0	0
ALYREF	919	659	528	54	1246	491	692	68	1359	855	570	1912	867	820	1397	955	603	1260	1185	576	1437	1050	2457	1312	939	1437	1413	1210	1305	1117	932	853
AMACR	46	22	20	23	47	49	16	30	48	58	22	80	69	45	54	62	33	49	53	22	103	56	90	61	33	56	52	131	105	43	94	74
AMBN	0	0	0	0	0	0	0	0	0	0	0	1	0	0	0	0	0	0	0	0	0	0	0	0	0	0	0	0	0	0	0	0
AMBP	0	2	0	0	0	0	0	0	0	0	0	0	0	0	0	0	0	0	0	0	0	0	0	0	0	0	0	0	0	0	0	0
AMBRA1	350	168	463	309	402	173	496	393	547	407	457	752	356	747	484	410	495	432	427	419	724	438	391	611	355	340	565	641	591	479	488	430
AMD1	1817	2207	2423	1356	2414	1997	1844	957	2854	2494	1883	4101	2872	2743	2749	3010	2634	2279	2513	2079	3511	2418	2509	3001	1880	1770	2944	2653	1982	2466	2085	1413
AMDHD1	0	0	0	0	4	0	0	0	0	0	0	2	1	0	0	0	0	0	3	0	3	0	1	0	0	2	0	1	0	1	0	0
AMDHD2	533	335	187	268	709	238	246	359	720	608	311	1245	540	464	717	424	301	687	494	239	946	619	394	698	470	235	666	1031	655	578	789	456
AMELX	0	0	0	0	0	0	0	0	0	0	0	0	0	0	0	0	0	0	0	0	0	0	0	0	0	0	0	0	0	0	0	0
AMELY	0	0	0	0	0	0	0	0	0	0	0	0	0	0	0	0	0	0	0	0	0	0	0	0	0	0	0	0	0	0	0	0
AMER1	91	33	20	7	135	45	11	6	194	92	13	277	138	16	155	96	20	126	79	18	203	75	18	166	65	13	156	184	113	156	156	55
AMER2	4	1	5	1	18	0	3	0	31	1	2	37	1	3	29	2	0	28	0	4	38	3	4	54	4	9	27	13	5	14	2	10
AMER3	0	0	0	0	0	0	0	0	0	0	0	0	0	0	0	0	0	0	0	0	0	0	0	0	0	0	0	0	0	0	0	0
AMFR	325	306	609	826	601	317	480	503	685	415	345	784	540	535	528	581	533	557	484	432	909	617	368	802	588	315	743	1154	1177	702	975	795
AMH	11	8	0	0	28	1	1	0	7	5	5	14	7	0	10	0	5	17	2	1	12	5	0	33	3	9	21	9	6	20	9	14
AMHR2	3	7	0	0	0	8	1	0	3	1	0	2	1	4	4	1	1	3	0	0	10	5	9	3	1	20	3	0	0	0	2	0
AMIGO1	7	3	6	11	23	5	29	23	26	13	32	41	22	50	27	16	59	16	20	58	38	38	18	29	29	13	35	96	71	26	54	23
AMIGO2	23	284	74	8	24	347	156	10	21	107	92	45	92	155	18	129	123	32	130	109	26	18	30	21	5	11	39	70	98	41	48	53
AMIGO3	55	48	373	21	127	36	368	12	246	198	308	305	107	422	252	121	282	213	251	313	275	236	824	222	179	401	260	214	366	210	218	213
AMMECR1	365	211	1037	454	507	199	979	442	494	608	989	639	481	1367	378	488	1167	347	583	891	800	716	1775	870	1287	2204	522	607	630	371	526	377
AMMECR1L	321	551	633	299	425	613	629	283	500	481	530	700	547	816	500	493	608	417	457	572	659	513	748	602	448	617	587	614	725	457	462	550
AMN	34	24	3	0	33	29	0	0	32	20	2	39	43	12	29	30	8	10	17	0	52	53	52	54	24	36	28	54	84	58	87	91
AMN1	76	25	20	28	51	4	13	17	76	14	22	108	32	33	66	24	39	58	28	18	78	35	11	62	20	10	81	10	16	46	27	14
AMOT	2537	258	1450	453	3917	56	714	220	4164	537	981	4940	493	1143	3330	401	831	2724	659	940	7157	4521	4143	7282	4568	4203	4764	4281	9208	3796	4282	4853
AMOTL1	926	642	1107	1497	1006	661	1029	1626	1515	1229	912	1948	1539	1398	1194	1221	1469	1032	1146	1286	2492	3093	1032	1924	2144	976	1865	4254	3128	1717	3844	2049
AMOTL2	1448	694	663	139	1801	383	313	45	1731	889	480	2471	1154	622	2211	798	280	1935	656	213	2719	3110	2218	1934	3022	2384	2286	3056	4090	2136	2721	2426
AMPD1	0	0	1	0	0	0	0	0	0	0	0	0	0	0	0	0	0	0	0	0	0	0	0	3	0	0	0	0	0	0	0	0
AMPD2	270	399	424	332	385	328	359	200	421	389	363	664	532	569	458	450	397	392	384	405	594	518	595	548	493	595	395	653	783	365	464	462
AMPD3	75	358	915	614	95	432	391	203	285	353	516	205	336	569	140	283	415	133	297	247	353	511	1364	194	420	613	189	112	155	250	135	85
AMPH	0	0	0	0	0	0	0	3	1	0	0	0	0	3	0	0	0	0	0	2	2	0	0	0	1	0	0	0	0	0	0	0
AMT	72	151	90	100	129	93	117	109	200	131	104	179	209	117	155	135	74	147	126	86	201	149	63	165	134	37	167	185	121	152	159	109
AMTN	0	0	0	0	0	0	0	0	0	0	0	0	0	0	0	0	0	0	0	0	0	0	0	0	0	0	0	0	0	0	0	0
AMY1A	0	0	0	0	0	0	0	0	0	0	0	0	0	0	0	0	0	0	0	0	0	0	0	0	0	0	0	0	0	0	0	0
AMY1B	0	0	0	0	0	0	0	0	0	0	0	0	0	0	0	0	0	0	0	0	0	0	0	0	0	0	0	0	0	0	0	0
AMY1C	0	2	0	0	0	0	0	0	0	0	0	0	0	0	0	0	0	0	0	0	0	0	0	0	0	0	0	0	0	0	0	0
AMY2A	0	0	0	0	0	0	0	0	0	0	0	0	0	0	0	0	0	0	0	0	0	0	0	0	0	0	0	0	0	0	0	0
AMY2B	3	17	0	5	5	6	0	0	0	1	0	9	4	1	3	0	7	7	4	0	2	5	0	2	6	0	3	6	1	1	1	2
AMZ1	131	339	94	440	41	277	13	225	56	159	64	60	189	77	37	126	32	27	47	8	108	20	31	86	16	35	68	6	5	64	9	2
AMZ2	463	456	125	83	608	458	114	107	693	357	147	1049	460	214	719	367	171	566	384	177	1032	500	304	762	393	234	829	800	582	869	668	460
AMZ2P1	7	20	3	10	19	13	4	7	24	10	3	27	17	9	11	5	3	11	15	7	20	12	15	27	20	9	24	47	20	13	20	16
ANAPC1	1039	387	679	341	1331	366	660	347	1576	1072	581	2576	1418	1064	1313	1207	787	1053	1242	668	2244	1256	690	1981	914	412	1678	1604	1425	1331	1195	932
ANAPC10	71	103	36	21	86	66	35	27	99	77	47	144	94	63	106	104	54	74	80	49	149	62	54	96	64	38	84	104	87	103	73	49
ANAPC11	516	809	471	335	603	451	403	416	815	644	528	1002	739	765	634	607	641	588	603	517	963	738	696	826	603	546	779	894	837	841	686	533
ANAPC13	632	750	269	206	750	376	135	166	631	286	122	1008	339	204	681	346	188	629	392	148	932	511	243	639	307	180	722	668	599	569	501	402
ANAPC15	175	175	102	42	206	103	95	37	193	111	86	313	149	113	191	131	129	160	172	129	275	164	131	246	135	105	267	195	177	220	174	91
ANAPC16	299	496	197	151	409	497	166	203	370	226	146	558	319	233	414	409	210	360	393	204	564	426	236	470	364	189	433	502	347	385	383	286
ANAPC1P1	0	0	0	0	0	0	0	0	0	0	0	0	0	0	0	0	0	0	0	0	1	0	0	0	0	0	0	0	0	0	1	0
ANAPC2	368	198	468	250	469	137	432	256	722	447	405	1129	465	716	703	461	600	694	445	451	999	655	632	1047	628	509	862	1014	979	759	666	513
ANAPC4	313	266	170	71	540	206	236	58	460	284	238	713	330	355	540	322	342	455	347	390	638	815	1133	393	1002	1958	405	1154	1306	339	894	706
ANAPC5	1101	948	1184	1491	1522	845	1030	1458	2052	1438	1041	2921	1435	1571	1979	1444	1134	1711	1429	847	2559	1635	1496	2218	1383	1369	2016	2014	2012	1757	1418	1237
ANAPC7	524	407	420	227	649	285	314	191	680	533	376	965	556	534	774	579	456	617	597	313	996	666	522	856	588	472	748	756	732	640	574	438
ANG	23	12	66	54	25	10	25	28	10	2	27	19	14	23	11	7	32	9	16	8	22	8	7	14	2	4	6	0	6	6	0	1
ANGEL1	209	182	336	320	209	176	258	259	304	206	267	461	307	417	286	220	552	239	210	440	340	262	200	337	235	167	326	465	383	224	291	194
ANGEL2	142	173	36	44	217	142	70	27	224	158	57	338	167	69	215	156	47	170	150	49	290	185	102	239	154	98	264	273	217	180	244	172
ANGPT1	138	134	52	31	175	124	35	28	229	101	36	265	140	74	195	138	61	150	143	43	253	180	72	195	82	53	205	149	127	214	164	101
ANGPT2	6	27	9	160	3	3	2	47	4	5	1	20	1	2	6	2	3	0	9	2	7	1	5	26	0	2	16	0	0	4	0	1
ANGPT4	3	2179	5327	637	8	630	3230	191	39	706	4476	18	521	7242	7	522	2725	10	526	1865	4	213	2072	2	106	1134	0	18	16	0	9	20
ANGPTL1	0	0	0	0	0	0	0	0	0	2	0	0	0	1	0	0	0	0	0	1	0	0	0	0	0	0	0	0	1	0	0	0
ANGPTL2	0	0	0	0	0	0	0	0	0	0	0	1	0	0	3	0	0	0	0	0	0	7	6	0	0	1	0	0	0	1	0	0
ANGPTL3	0	0	0	0	0	0	0	0	0	0	0	0	0	0	0	0	0	0	0	0	0	0	0	0	0	0	0	0	0	0	0	0
ANGPTL4	0	86	54	142	1	107	108	231	11	64	74	8	92	89	6	79	121	4	33	130	8	2	60	4	3	17	10	7	29	1	0	12
ANGPTL5	4	0	0	0	9	0	0	0	4	0	0	4	0	0	0	0	0	3	0	0	2	1	0	2	1	3	3	6	1	0	0	0
ANGPTL6	0	0	0	0	2	0	0	0	1	0	0	2	0	0	1	0	0	0	0	0	0	0	0	0	1	1	0	0	0	2	0	0
ANGPTL7	0	0	0	0	0	0	0	0	0	0	0	0	0	0	0	0	0	0	0	0	0	2	0	0	2	0	0	1	0	0	4	2
ANGPTL8	0	0	0	0	1	0	0	0	0	0	0	0	0	0	0	0	0	1	0	0	0	0	0	0	0	0	0	0	0	0	0	0
ANHX	0	0	0	0	0	0	0	0	0	0	0	0	0	0	0	0	0	0	0	0	0	0	0	0	0	0	0	0	0	0	0	0
ANK1	549	15	125	19	999	18	185	30	969	144	66	943	124	134	545	168	126	585	273	78	1631	909	801	1744	560	585	1472	927	1690	1033	558	518
ANK2	35	4	21	59	35	9	22	58	10	21	8	35	23	28	15	21	8	24	14	13	52	8	20	28	10	19	31	19	20	18	9	15
ANK3	213	331	190	461	260	193	218	382	359	417	161	419	637	205	230	470	250	243	442	195	359	481	132	259	371	102	393	1403	1201	259	1236	660
ANKAR	3	8	1	2	4	4	2	0	0	0	3	2	0	3	6	0	3	2	9	3	1	6	1	2	5	2	4	4	5	3	5	1
ANKDD1A	8	165	17	12	23	135	5	9	12	42	5	36	54	24	22	58	9	12	29	4	13	47	34	19	31	35	20	63	42	16	42	24
ANKDD1B	11	12	9	4	4	1	0	1	2	0	3	0	1	0	5	11	4	2	11	5	9	10	12	5	20	6	3	12	12	1	9	10
ANKEF1	46	30	39	31	108	37	55	34	138	63	38	217	90	77	148	78	67	113	82	89	232	124	60	161	114	81	164	130	153	143	99	150
ANKFN1	0	1	21	10	0	6	17	1	2	12	15	1	0	32	1	15	51	5	24	83	4	22	64	2	14	50	0	0	0	0	0	0
ANKFY1	715	437	391	331	869	433	333	276	1160	634	399	1821	795	646	946	615	410	827	580	336	1433	1168	772	1391	1103	737	1285	1345	1313	1044	1155	838
ANKH	134	3	7	0	51	0	0	0	258	23	2	291	28	6	177	27	15	176	52	10	46	23	19	59	31	11	226	176	102	112	94	33
ANKHD1	857	505	1080	332	1203	404	1223	300	1051	692	1142	1500	912	2046	683	752	1243	695	699	1138	1226	1021	1755	810	962	1423	1322	1249	1591	803	861	944
ANKHD1-EIF4EBP3	211	154	752	403	393	168	811	434	587	514	759	759	475	811	437	295	662	274	484	594	872	339	1060	907	283	710	222	603	588	453	535	352
ANKIB1	896	1461	774	866	1154	1368	922	790	1329	1195	837	1816	1563	1341	1059	1236	960	913	1004	805	1886	1546	1082	1468	1248	862	1461	1451	1541	1207	1435	1038
ANKK1	0	0	0	0	0	1	0	0	0	0	0	1	1	0	1	0	0	0	1	0	0	1	1	0	14	5	2	3	0	0	10	0
ANKLE1	42	4	5	6	35	2	19	2	55	6	10	64	19	10	38	15	8	55	12	11	45	29	25	40	22	14	55	53	72	61	33	49
ANKLE2	641	645	665	402	856	450	665	305	870	755	595	1246	799	921	961	802	775	905	849	749	1315	974	821	1142	883	703	1086	1268	1316	844	978	941
ANKMY1	27	33	32	16	30	44	63	15	42	70	33	65	57	68	55	62	62	47	56	53	78	130	194	60	184	179	54	111	83	47	75	44
ANKMY2	330	217	202	39	399	164	143	31	330	217	143	415	253	215	258	242	201	262	270	209	376	344	238	290	302	174	244	497	358	251	356	197
ANKRA2	44	230	78	112	73	172	82	79	54	72	59	88	113	93	68	107	120	96	117	108	76	196	74	48	162	94	57	221	165	53	179	154
ANKRD1	81	11	16	13	28	0	2	0	38	0	0	54	0	0	130	3	0	120	0	4	50	3	3	19	0	11	78	12	6	108	40	27
ANKRD10	218	412	435	219	429	262	396	177	342	404	335	572	368	508	417	347	585	404	425	485	550	434	505	556	521	521	432	663	947	355	520	550
ANKRD11	1535	759	2351	954	1907	587	2350	1274	2145	2566	2601	3087	2769	3649	1887	2350	2454	1718	2388	1697	2671	2519	2437	2387	2346	1958	2422	3033	3077	2017	2445	1793
ANKRD12	282	249	563	308	418	244	457	209	323	298	450	437	328	545	252	218	490	257	246	387	445	306	390	326	254	378	322	423	550	266	363	304
ANKRD13A	349	1647	532	876	539	2672	594	835	601	1062	634	768	924	939	490	1131	832	469	956	614	849	1198	858	682	1993	1315	627	1125	1638	473	1040	870
ANKRD13B	48	0	4	0	56	0	2	0	40	3	4	64	3	1	51	2	7	37	10	4	49	2	1	51	1	2	41	0	6	41	7	4
ANKRD13C	589	481	865	241	770	345	796	214	742	550	595	1059	584	879	757	569	996	644	606	846	1053	767	610	870	665	633	843	875	1033	674	748	665
ANKRD13D	137	247	114	393	210	246	115	420	247	282	197	331	278	279	310	238	196	245	245	135	342	337	162	230	298	168	303	405	336	225	339	224
ANKRD16	35	14	17	11	62	18	19	7	50	50	24	71	53	36	42	59	17	38	49	14	67	38	15	59	30	8	58	63	58	48	53	35
ANKRD17	1520	998	2101	942	1871	943	2027	844	2245	1816	1940	3351	2202	2849	1474	1778	1736	1230	1566	1325	2890	2379	3414	2434	1985	2693	2287	3070	3669	1854	2363	2276
ANKRD18A	1	27	0	0	1	13	5	0	0	1	0	0	0	0	0	2	2	5	0	3	0	7	1	0	1	0	5	0	0	0	2	0
ANKRD18B	2	4	0	1	5	1	2	0	1	4	0	3	13	0	0	2	0	1	3	1	6	7	3	3	6	2	7	3	1	2	2	0
ANKRD18CP	2	0	0	0	3	0	0	0	0	0	0	0	0	0	0	0	0	0	0	0	0	0	0	0	0	0	0	0	0	0	0	0
ANKRD18DP	0	0	0	0	0	0	0	0	0	0	0	0	0	0	0	0	0	0	0	0	0	0	0	0	0	0	0	0	0	0	0	0
ANKRD19P	45	213	0	1	49	176	2	0	45	42	2	85	64	2	70	25	1	38	44	2	34	51	12	44	70	9	30	59	20	17	36	12
ANKRD2	13	24	1	1	62	19	0	0	194	19	2	219	27	3	196	22	5	185	25	1	351	212	14	177	87	13	389	70	28	352	136	19
ANKRD20A1	1	2	0	0	0	0	0	0	1	0	0	0	1	0	0	0	0	0	0	0	8	1	0	1	0	0	0	1	2	0	0	0
ANKRD20A11P	0	0	0	0	0	0	0	0	0	0	0	0	0	0	0	0	0	0	0	0	0	0	3	0	0	0	0	0	0	0	0	0
ANKRD20A19P	2	0	0	3	0	2	0	0	0	0	0	0	0	0	0	0	1	0	0	0	0	0	0	0	0	0	0	0	0	0	0	0
ANKRD20A2	0	0	0	0	0	0	0	0	0	0	0	0	0	0	0	0	0	0	0	0	0	0	0	1	0	0	0	1	0	0	0	0
ANKRD20A3	0	0	0	0	0	0	0	0	0	0	0	1	0	0	0	0	0	0	0	0	0	0	0	0	0	0	0	0	0	0	1	0
ANKRD20A4	0	2	0	0	0	0	0	0	0	0	0	0	0	0	0	0	0	0	0	0	0	0	0	0	0	0	0	0	0	1	0	0
ANKRD20A4-ANKRD20A20P	0	0	0	0	0	0	0	0	0	0	0	0	0	0	0	0	0	0	0	0	2	0	0	0	0	0	0	0	0	0	0	0
ANKRD20A5P	3	0	0	6	2	0	0	4	1	0	0	0	0	0	1	0	0	2	0	0	5	1	1	0	8	0	3	1	3	1	1	5
ANKRD20A8P	0	0	0	0	0	0	0	0	0	0	0	0	0	0	0	0	0	0	0	0	0	0	0	0	0	0	0	1	0	0	1	0
ANKRD20A9P	0	0	0	0	0	0	0	0	0	0	0	0	0	0	0	0	0	0	0	0	0	2	0	0	0	0	0	0	0	0	0	0
ANKRD22	0	0	0	0	0	0	0	0	0	0	0	0	0	0	0	0	2	0	0	0	0	0	0	0	0	0	0	0	0	0	0	0
ANKRD23	20	15	7	17	33	12	25	10	32	25	16	39	6	28	25	2	21	20	13	19	31	58	231	37	144	238	30	40	58	22	31	42
ANKRD24	97	1268	50	107	117	1886	20	78	138	528	94	198	743	155	87	777	36	85	326	16	158	94	130	110	126	146	115	107	162	109	69	107
ANKRD26	165	86	26	56	195	98	34	38	195	116	29	303	166	43	171	132	19	111	126	26	262	144	62	194	136	35	201	220	177	180	163	77
ANKRD26P1	10	3	4	0	3	1	0	0	0	0	0	5	0	0	0	0	0	3	0	0	2	0	0	1	0	4	0	0	0	0	0	2
ANKRD26P3	0	0	0	0	0	14	0	0	0	0	0	0	6	0	1	4	0	0	7	0	0	0	0	0	0	0	0	0	0	0	0	0
ANKRD27	401	375	375	352	440	263	253	285	451	487	280	749	613	412	509	529	313	448	442	259	499	440	327	500	483	427	483	939	968	376	702	561
ANKRD28	359	238	365	227	449	211	327	172	584	273	278	927	391	452	507	233	363	464	307	311	793	311	158	647	260	87	639	563	537	514	434	336
ANKRD29	0	0	0	0	0	0	0	0	0	0	0	0	0	0	0	0	1	0	0	0	0	0	0	1	0	0	0	0	0	0	0	0
ANKRD30A	0	6	3	0	0	7	0	0	0	1	0	0	3	0	0	0	0	0	4	0	0	0	0	0	0	0	2	0	1	0	0	0
ANKRD30B	0	0	0	0	0	0	3	0	0	1	1	0	0	0	0	1	0	0	0	1	0	0	1	0	0	0	0	2	0	0	0	2
ANKRD30BL	0	0	0	0	0	0	0	0	0	0	0	0	0	0	0	0	0	0	0	0	0	0	0	0	0	0	0	0	0	0	0	0
ANKRD30BP2	0	0	0	0	0	0	0	0	0	0	0	0	0	0	0	0	0	0	0	0	0	0	0	0	0	0	0	0	0	0	0	0
ANKRD30BP3	0	0	0	0	0	0	0	0	0	0	0	0	0	0	0	0	0	0	0	0	0	0	0	0	0	0	0	0	0	0	0	0
ANKRD31	2	1	0	0	4	0	0	0	5	0	0	7	1	0	7	0	0	4	0	0	5	0	0	7	1	0	14	5	0	4	2	1
ANKRD33	2	7	40	497	11	2	98	290	5	37	99	4	28	164	3	16	111	3	27	121	10	4	17	9	1	10	8	1	19	5	1	15
ANKRD33B	606	219	198	39	428	26	169	51	683	285	212	839	356	298	558	300	174	505	305	187	1246	1987	1468	980	2101	2159	998	2166	1955	799	1934	913
ANKRD34A	19	0	0	0	23	2	0	1	19	1	0	10	1	0	25	2	0	16	3	0	37	13	3	33	9	2	32	7	0	8	6	5
ANKRD34B	21	2	3	0	20	0	1	0	2	0	0	10	0	2	4	0	0	1	0	0	18	4	0	15	4	0	8	0	6	6	4	4
ANKRD34C	0	0	0	0	0	0	0	0	0	0	0	0	0	0	1	0	0	0	0	0	0	0	0	0	0	1	0	0	0	0	0	0
ANKRD34C-AS1	0	0	0	0	0	0	0	0	0	0	0	0	0	0	0	0	0	0	0	0	0	0	0	0	0	0	0	0	0	0	0	0
ANKRD35	1	0	0	0	6	2	1	0	5	0	0	4	0	0	2	0	0	3	2	0	9	5	4	7	1	6	3	8	7	9	9	0
ANKRD36	52	54	1	0	58	37	5	0	16	25	0	49	16	6	40	16	0	19	12	0	29	43	6	30	5	8	22	36	30	12	21	22
ANKRD36B	28	41	6	0	56	63	2	3	39	52	3	76	70	22	59	72	3	62	46	4	84	44	14	45	67	21	65	79	45	49	47	44
ANKRD36BP1	0	0	0	0	0	0	0	0	1	0	0	1	0	0	4	0	1	0	0	0	0	0	0	0	0	0	0	0	0	0	0	0
ANKRD36BP2	0	0	0	0	0	0	0	0	0	0	0	0	0	0	0	0	0	0	0	0	0	0	0	0	0	0	0	0	0	0	0	0
ANKRD36C	0	0	0	0	10	2	0	0	1	0	0	7	0	0	10	1	0	5	1	0	6	3	0	3	1	0	4	3	0	2	0	1
ANKRD37	1	14	30	26	2	18	31	5	9	28	55	12	40	74	4	22	30	2	21	27	10	8	47	18	12	29	5	18	20	7	11	15
ANKRD39	71	84	71	60	106	73	74	37	130	74	85	192	92	114	106	86	112	131	67	90	192	210	241	110	240	233	135	153	170	121	113	151
ANKRD40	599	480	389	251	894	425	453	227	1017	754	339	1603	946	583	1132	859	437	834	788	375	1202	663	315	1063	498	207	1201	936	878	976	792	580
ANKRD40CL	0	0	0	0	0	0	0	0	0	0	0	0	0	0	0	0	0	0	0	0	0	0	0	0	0	0	0	0	0	0	0	0
ANKRD42	38	93	37	30	107	72	47	30	88	57	51	143	76	76	79	58	50	95	44	45	131	57	60	74	46	37	92	71	69	86	79	48
ANKRD44	42	41	12	2	101	15	25	3	56	12	13	74	51	22	63	27	18	46	23	19	114	128	49	76	71	31	65	50	82	50	55	60
ANKRD44-AS1	0	0	0	0	0	0	0	0	0	0	0	0	0	0	0	0	0	0	0	0	0	2	0	0	0	0	0	1	0	0	0	0
ANKRD44-IT1	0	0	0	0	0	0	0	0	0	0	0	0	0	0	0	0	0	0	0	0	0	0	0	0	0	0	0	0	0	0	0	0
ANKRD45	12	0	1	0	7	0	0	0	23	0	0	35	0	0	26	1	0	15	2	0	14	0	1	18	1	0	7	1	0	2	2	1
ANKRD46	322	302	158	242	476	285	162	278	612	280	226	802	295	329	572	328	344	563	296	290	796	508	425	665	359	265	639	578	546	491	447	291
ANKRD49	86	107	108	33	133	71	128	18	134	73	102	175	96	111	119	101	127	102	94	156	164	107	67	131	137	69	99	161	187	140	133	100
ANKRD50	345	1058	168	130	356	771	206	55	308	570	174	502	760	240	268	633	217	259	534	179	609	337	234	366	179	155	390	222	290	391	168	239
ANKRD52	925	968	820	1035	1084	998	794	680	1720	1582	863	2269	1863	1389	1407	1459	937	1126	1135	729	1934	1763	1062	1841	1518	988	1799	1747	1849	1677	1656	1502
ANKRD53	3	239	22	17	0	43	2	3	0	1	0	0	1	1	0	0	0	0	1	1	0	0	1	0	0	0	0	0	0	0	0	0
ANKRD54	221	122	145	70	331	96	144	80	333	191	143	457	215	237	302	200	243	268	193	193	379	250	295	362	229	244	384	339	263	297	291	206
ANKRD55	1	0	0	0	3	1	0	0	7	1	0	3	0	0	1	0	0	5	0	0	2	1	0	5	0	1	3	0	1	2	0	5
ANKRD6	187	202	32	22	236	114	22	15	312	63	16	627	96	44	324	98	21	298	78	22	545	298	544	439	293	471	358	408	1076	272	430	757
ANKRD60	0	0	0	0	0	0	0	0	0	0	0	0	0	0	0	0	0	0	0	0	0	0	0	0	0	0	0	0	0	0	0	0
ANKRD61	0	1	0	0	1	0	7	0	0	1	1	2	0	6	1	0	1	3	0	0	1	0	0	1	0	0	0	0	1	0	4	0
ANKRD62	0	0	0	0	0	0	0	0	0	0	0	1	0	0	0	0	0	0	1	2	0	0	0	6	0	0	5	0	0	0	0	0
ANKRD62P1-PARP4P3	0	0	0	0	0	0	0	0	0	0	0	0	0	0	0	0	0	0	0	0	0	0	0	0	0	0	0	0	0	2	0	0
ANKRD63	1	0	1	0	2	0	0	0	8	0	0	13	4	0	1	1	0	5	5	0	10	5	3	3	7	0	8	2	0	9	7	0
ANKRD65	20	18	4	3	31	5	10	4	16	5	0	13	3	1	19	7	8	9	5	10	14	43	19	7	55	19	19	79	22	19	62	5
ANKRD66	0	0	0	0	0	0	0	0	0	0	0	0	0	0	0	0	0	0	0	0	0	0	0	0	0	0	0	0	0	0	0	0
ANKRD7	0	0	0	0	0	0	0	0	0	0	0	2	0	0	0	1	0	0	0	0	0	0	0	2	0	0	0	1	0	0	0	0
ANKRD9	190	366	216	353	283	182	106	443	342	278	182	398	353	230	221	228	166	255	246	141	449	555	301	435	605	310	418	585	495	356	536	327
ANKS1A	2425	377	545	668	2495	394	601	631	2184	643	612	2877	797	916	1618	681	784	1296	677	676	2623	1013	819	2276	987	843	2488	1396	2035	2020	1164	1097
ANKS1B	0	0	0	0	3	0	0	0	0	0	0	0	0	0	0	0	0	0	0	0	1	0	0	1	0	0	0	0	0	0	0	0
ANKS3	78	117	50	53	139	77	38	42	162	86	58	260	126	71	137	90	76	114	107	49	191	133	64	178	101	45	212	175	145	120	139	92
ANKS4B	0	0	0	0	0	0	0	0	0	0	0	0	0	0	0	0	0	0	0	0	1	0	0	0	0	0	0	0	0	0	0	0
ANKS6	81	10	11	18	188	31	23	21	81	13	12	144	24	19	76	15	33	98	17	28	156	59	19	203	60	11	156	115	52	107	87	31
ANKUB1	0	0	0	0	0	0	0	0	0	0	0	0	0	0	2	0	0	0	0	0	2	0	0	0	0	0	0	0	0	0	0	0
ANKZF1	225	386	389	347	284	285	453	340	351	590	538	449	707	796	338	626	694	303	440	518	419	418	519	386	493	436	287	513	540	252	355	356
ANLN	2269	398	749	28	2543	181	738	19	3413	1012	700	4557	1535	950	2693	1001	403	2450	1103	399	4853	2065	929	4081	1140	663	4330	2578	2614	3226	2105	1616
ANO1	4	30	169	281	0	35	117	386	2	74	73	1	61	89	5	96	196	4	65	108	21	95	316	2	227	616	0	28	38	0	10	13
ANO10	384	1045	1087	1031	585	1212	1205	949	703	1478	1222	887	1590	1895	641	1597	1729	594	1356	1206	1012	1317	1503	559	1359	1281	649	1468	1645	569	1119	1142
ANO2	6	21	16	12	6	32	15	1	18	15	18	32	24	13	12	15	20	14	8	16	19	30	17	21	56	18	33	42	48	17	18	25
ANO3	0	1	8	0	0	0	8	0	0	0	2	0	0	1	0	0	1	0	0	6	0	5	3	0	3	1	0	5	2	0	2	5
ANO3-AS1	0	0	0	0	0	0	0	0	0	0	0	0	0	0	0	0	0	0	0	0	0	0	0	0	0	0	0	0	0	0	0	0
ANO4	1	0	3	0	1	0	2	1	3	0	0	2	0	4	2	0	3	1	1	3	7	1	3	3	0	1	5	0	0	3	0	0
ANO5	25	3	6	1	26	0	0	0	2	0	0	33	0	0	14	4	2	13	1	0	16	1	0	4	0	0	28	6	3	4	5	2
ANO6	2787	1084	968	493	3154	1321	1140	305	3062	2002	1076	4383	2510	1747	2417	1888	881	2124	1680	701	4790	5190	3920	4702	5416	4374	3212	4236	5125	2645	4138	3346
ANO7	64	125	19	27	166	95	25	57	96	58	30	238	92	37	103	61	43	107	86	45	229	334	454	140	329	415	42	90	90	49	103	100
ANO8	156	163	89	53	191	91	78	75	209	198	109	301	269	163	179	129	73	160	159	53	276	366	133	232	289	71	227	504	318	204	423	226
ANO9	250	262	50	143	330	94	46	99	129	96	31	215	87	49	123	50	48	139	40	11	210	157	119	234	181	143	170	326	268	193	384	259
ANOS1	100	3	10	5	53	3	1	2	32	1	2	38	2	4	38	8	1	36	4	0	124	58	15	64	10	8	42	59	27	39	71	30
ANP32A	1596	888	444	279	2061	654	607	361	1944	1078	701	2940	1384	1085	2270	1508	1114	2099	1297	936	2265	1000	766	1868	641	481	1895	1579	1205	1557	1023	748
ANP32A-IT1	0	1	0	1	2	0	0	0	0	2	1	0	3	0	1	1	2	0	1	2	1	3	4	2	0	0	0	6	3	2	4	4
ANP32AP1	0	0	0	0	0	0	0	0	0	0	0	0	0	0	0	0	0	0	0	0	0	0	0	0	0	0	0	0	0	0	0	0
ANP32B	1758	1454	1282	971	2527	1055	1255	1046	2119	1891	1214	3388	2392	1922	2761	2471	1547	2395	2299	1388	2992	1547	975	2700	1275	601	2690	2393	2323	1967	1649	1389
ANP32C	0	0	0	0	0	0	0	0	0	0	0	0	0	0	0	0	0	0	0	0	0	0	0	0	0	0	0	0	0	0	0	0
ANP32D	0	0	0	0	0	0	0	0	0	0	0	0	0	0	0	0	0	0	0	0	0	0	0	0	0	0	0	0	0	0	0	0
ANP32E	1633	1101	382	168	2050	811	370	108	2045	997	417	3017	1440	680	1902	1200	457	1645	1086	429	2455	949	462	1974	595	397	2038	1443	1274	1614	1051	849
ANPEP	1128	1984	60	9	1372	2844	54	20	1076	1725	62	1529	2831	100	957	2602	70	642	1653	40	1350	1660	535	1061	1893	493	827	2658	1495	834	2270	1033
ANTKMT	92	88	27	16	147	109	46	40	189	142	83	228	141	65	113	110	63	115	121	45	266	149	114	222	94	72	187	215	160	175	162	75
ANTXR1	5	24	8	5	14	10	2	0	22	0	0	34	0	0	23	2	2	23	4	0	29	1	3	23	2	3	36	13	10	12	5	0
ANTXR2	41	1644	117	74	66	2385	150	67	100	775	103	166	1133	165	113	1273	189	84	1002	215	263	321	144	142	273	134	121	129	115	121	96	64
ANTXRL	0	0	0	0	0	0	2	0	0	0	0	0	0	0	0	0	4	0	0	1	0	0	8	0	6	8	0	0	2	0	0	0
ANTXRLP1	0	0	0	0	0	0	1	0	0	0	1	0	0	0	0	0	0	0	0	0	0	1	1	0	0	3	0	0	0	0	0	0
ANXA1	3873	9908	34585	4976	5497	8071	36023	5452	6349	14773	33948	7290	12964	48176	5667	16994	45253	5230	20077	38738	8748	18612	47328	7021	19089	39212	7486	18427	24837	6172	14619	13023
ANXA10	0	0	0	0	0	0	0	0	0	0	0	0	0	0	0	0	0	0	0	0	0	0	0	0	0	0	0	0	1	0	0	0
ANXA11	2037	1819	509	314	2545	1770	521	276	2871	1509	599	3854	1773	855	2681	1855	842	2646	1627	669	4082	3068	2011	3832	3021	1651	3055	3613	3186	2645	2749	1981
ANXA13	0	0	0	0	0	0	0	0	0	0	0	0	0	0	0	0	0	0	0	0	0	0	0	0	0	0	0	0	0	0	0	0
ANXA2	9047	18173	13083	2195	13448	20651	12807	2353	15087	14573	12005	19464	16968	17787	15314	18018	16731	13733	17467	12805	23540	19718	17995	17902	16962	15042	17877	21960	26513	15638	20227	15999
ANXA2P1	0	2	1	0	1	0	0	0	0	0	0	0	0	0	0	1	0	1	0	0	0	1	0	0	0	0	0	0	0	0	1	0
ANXA2P2	25	27	42	5	19	52	40	10	20	16	15	36	19	31	31	31	35	26	33	27	33	36	26	18	31	17	24	31	42	26	23	29
ANXA2P3	0	0	0	0	0	0	0	0	0	0	0	0	0	0	0	0	0	0	0	0	0	0	0	0	0	0	0	0	0	0	0	0
ANXA2R	6	6	0	3	3	3	0	0	3	0	0	6	1	0	5	6	0	0	1	0	15	1	0	17	0	1	13	0	1	1	1	0
ANXA3	1682	930	296	173	2506	652	171	107	2894	805	139	3525	1101	293	2924	1039	166	2631	955	193	4653	2775	598	3582	1730	461	3418	3011	3063	2959	3301	1800
ANXA4	116	1620	464	586	146	1918	311	378	161	318	766	198	404	946	139	420	547	139	275	471	323	391	177	318	477	228	203	318	221	159	277	111
ANXA5	3186	11580	8987	4129	4581	10378	9470	3085	5692	9082	9085	7028	10558	13440	5674	11387	13477	5010	11173	11432	7963	12591	17747	6172	12394	10376	5645	8135	8716	4908	7023	5829
ANXA6	3616	3184	3087	3769	4625	4075	2690	3200	4120	3206	3471	5457	4585	4613	4111	4425	4290	4122	3333	3194	7921	6198	6080	5104	3455	3154	3951	3285	2642	3550	3539	1710
ANXA7	1414	1102	526	355	1846	1273	397	341	2015	1140	489	2796	1458	711	2017	1459	539	1927	1266	489	2896	1861	932	2375	1665	758	2233	2292	2424	1936	2255	1664
ANXA8	53	21	4	0	100	6	10	2	110	6	1	136	3	0	162	8	12	109	0	13	285	700	784	240	990	1411	168	218	168	168	364	135
ANXA8L1	226	61	31	8	319	5	12	4	236	39	6	302	39	6	358	44	5	265	44	10	431	828	323	249	741	369	213	1220	907	264	1040	426
ANXA9	26	5	9	47	28	5	8	31	45	28	27	31	12	31	43	14	25	40	19	11	42	31	54	17	87	67	25	135	136	25	79	92
AOAH	0	0	0	0	0	0	0	0	0	0	0	1	1	0	0	0	0	0	0	0	0	0	0	0	0	0	0	0	0	0	1	0
AOAH-IT1	0	0	0	0	0	0	0	0	0	0	0	0	0	0	0	0	0	0	0	0	0	0	0	0	0	0	0	0	0	0	0	0
AOC1	0	0	5	9	0	0	2	2	0	0	0	0	0	0	0	1	9	0	3	1	10	19	37	0	3	0	0	2	33	0	0	0
AOC2	6	9	11	20	18	3	36	20	18	6	20	61	16	19	17	8	33	20	10	28	26	14	18	43	7	17	34	8	21	29	2	16
AOC3	15	4	19	1	22	2	15	11	16	4	4	24	3	12	15	4	26	27	7	17	12	2	17	22	7	16	23	2	12	20	4	13
AOC4P	1	0	0	0	0	0	1	0	0	0	0	0	3	0	0	0	2	0	0	1	0	0	0	0	0	0	0	0	0	0	0	0
AOPEP	253	137	238	97	362	84	297	61	349	232	347	389	171	415	310	229	344	274	211	290	411	356	385	434	364	287	414	344	540	378	271	312
AOX1	1	3	0	2	0	2	0	0	1	0	2	1	0	0	0	1	0	0	1	1	7	0	1	5	0	0	5	0	1	2	2	0
AOX3P-AOX2P	0	0	0	0	0	0	1	0	0	0	0	2	0	0	1	0	0	0	0	0	1	0	0	0	0	0	0	0	0	1	0	0
AP1AR	279	328	165	115	360	256	187	55	422	273	194	573	360	270	430	291	225	352	259	161	519	246	103	427	154	77	447	383	270	357	342	217
[truncated: 24,677 more rows]
