# Supplementary material for: CRISPR screening in human trophoblast stem cells reveals both shared and distinct aspects of human and mouse placental development
Source: Proc Natl Acad Sci U S A. 2023 Dec 12;120(51):e2311372120. doi: 10.1073/pnas.2311372120 (PMC10742386; doi:10.1073/pnas.2311372120)
Supplement: Supplementary file 6 — Dataset S05 (XLSX) [file pnas.2311372120.sd05.xlsx]

## Sheet: DLX3_EVT
Gene Symbol
AADACL3
ABCA12
ABCB1
ACACB
ACAN
ACO1
ACP6
ACSL4
ACTR6
ACVR2B
ACVRL1
ADAM12
ADAM19
ADAM28
ADAMTS1
ADAMTS20
ADAP2
ADGRA2
ADGRG6
AFAP1
AFF1
AHCY
AIF1L
AK5
AKAP1
AKIRIN2
ALDH1B1
ALDH2
ALDH3B2
ALG9
ALK
AMIGO2
ANGPT4
ANKHD1-EIF4EBP3
ANKRD33
ANKRD50
ANTXR2
APBA1
APBB1IP
APOL4
APTR
ARHGAP31
ARHGEF26
ARID5B
ARL17A
ARL17B
ARL4A
ARSK
ASCL2
ATAD1
ATF3
ATG4C
ATP11A
ATP13A2
ATP1A1
ATP2B1
ATP6V1B1-AS1
AURKB
AXIN1
AXIN2
B3GALNT1
B4GALT4
BAK1
BCAR3
BEND3
BET1
BMP4
BMT2
BOLA3
BRAF
BTN3A2
BVES
C15orf41
C16orf72
C2orf88
C6orf141
C8orf88
C9orf129
CALHM2
CARD16
CASP4
CBLB
CBS
CCDC124
CCDC134
CCDC68
CCNH
CCNYL1
CCP110
CCR1
CCT5
CD200
CD24
CD276
CD302
CD53
CD55
CD9
CDC42SE2
CDH5
CDK17
CDK7
CEBPB-AS1
CEP170
CGA
CGB5
CGB7
CGB8
CHAC1
CHRM5
CHST3
CHSY1
CLEC4GP1
CLEC7A
CLIC5
CMC2
CMSS1
CMTM3
CMTM8
CNPY2
COA1
COL21A1
COL27A1
CORO6
COX6C
CPED1
CRABP1
CRISPLD1
CRISPLD2
CRYBG3
CSF2RB
CSGALNACT1
CSGALNACT2
CSH1
CSH2
CTH
CTTNBP2
CXCL14
CYB561
CYCS
CYP1B1
CYP26A1
CYP51A1
CYS1
CYSLTR2
CYTIP
DCUN1D5
DDIT4L
DDX31
DEPDC1B
DEPDC7
DIO2
DIP2B
DLAT
DLX4
DLX6
DMAC1
DNAH14
DNAJB11
DNAJB9
DNAJC1
DNHD1
DNM1L
DOCK11
DPP10
DPPA2
DPPA3
DPY19L2
DSEL
DTWD1
DUSP4
DYNC2H1
DYRK2
E2F3
E2F8
EAF1
ECH1
EDF1
EFNA1
EGFR-AS1
EGR3
EHBP1
EHD3
EIF2B2
EIF4EBP1
ELMO1
ELOVL2-AS1
ELOVL4
ELOVL5
ELOVL6
EMC2
EML5
EPHB3
EPO
ERBB2
ERGIC1
ERLIN1
ERN1
ERO1A
ERVW-1
ETV4
ETV5
EXOSC5
FAM110B
FAM160A1
FAM168A
FAM174A
FAM193B
FAM214B
FAM234B
FAM81A
FAT2
FBL
FBXW7
FDX1
FER
FERMT2
FHOD3
FKBP14
FLT4
FN1
FNBP1
FNDC3A
FOS
FOSL2
FOXJ3
FRMPD1
FXR1
FYN
GAL
GALNT2
GAPDH
GART
GBE1
GBP1
GBP2
GBP3
GBP4
GCH1
GCM1
GCNT1
GDA
GEMIN6
GEMIN8P4
GLI3
GLRX
GMCL1
GMDS
GNAI1
GNB4
GNE
GNG11
GNG4
GNPNAT1
GOLIM4
GPATCH11
GPI
GPR1
GPR1-AS
GPR141
GPR32
GPRC5C
GPRIN3
GPT2
GRK3
GRK5
GRPEL2
GSEC
GSTA3
GSTA4
GSTCD
GTF2F2
GTF3C6
GTPBP4
GYG2
HAPLN1
HAPLN3
HEATR1
HEG1
HEY1
HEYL
HINT1
HK1
HK2
HLA-DOB
HLA-G
HMGB1
HOMER1
HOPX
HS3ST1
HSPA5
HTRA4
HUNK
ID1
ID3
IFNAR2
IGFL3
IGSF8
IGSF9B
IL10RB
IL17RD
IL1RAP
IL2RB
ILVBL
IMPAD1
IMPDH1
ING1
INHBA
INPP4B
INSL4
IPO7
ITGA1
ITGA2
ITGBL1
ITPRIP
IVNS1ABP
JAM3
KCNF1
KCNH5
KCTD12
KIF12
KIF2A
KIF5B
KIFAP3
KIFC3
KLC2
KLF13
KLF6
KLHL5
KLHL8
KMO
KNSTRN
KRTCAP2
LAIR2
LAMA4
LBH
LCMT1
LCP1
LDHB
LDLRAD3
LEP
LETMD1
LGR4
LHB
LHFPL6
LIFR
LIMK1
LINC00869
LINC01094
LINC01819
LINC02009
LINC02611
LIPA
LIPG
LMAN1
LMO2
LOC101926943
LOC107984035
LOC284344
LOC653513
LOX
LPAR3
LRRC15
LRRC32
LRRC8B
LRRC8D
LTBR
LVRN
LY6E-DT
LZTS1
MAD2L1
MAGEF1
MAGI1
MAMDC2
MAN1A2
MANF
MAOA
MAP2K6
MAP3K20
MAP7
MAPK3
MAST4
MAX
MCAM
MCFD2
MCTP2
MDN1
MED30
MEPE
MEST
METTL7A
MGAT1
MGAT4A
MGAT5B
MGC12916
MGST1
MICB
MIG7
MILR1
MIR4697HG
MLLT3
MMD
MMP2
MORF4L2
MORN3
MPHOSPH6
MRPL16
MRPL21
MRPL3
MRPL55
MRPS24
MRPS27
MRPS31
MRPS33
MRPS36
MSMO1
MSN
MSTO1
MTAP
MTDH
MTF1
MTHFD1L
MTSS1
MTSS2
MTUS1
MUC4
MYBBP1A
MYC
MYCN
MYCNUT
MYEOV
MYLK
MYLK3
MZT1
NAT2
NAV1
NBPF10
NBPF14
NBPF19
NBPF20
NBPF26
NCALD
NDRG1
NDUFAF2
NDUFB9
NECTIN3
NFIL3
NFXL1
NFYB
NIBAN1
NLN
NOC3L
NOP56
NOTCH2
NOTCH2NLA
NOTCH2NLC
NR3C1
NRBF2
NRIP1
NT5E
NUCB2
NUDCD1
NUF2
NUP155
NUP35
NUP93
NYAP1
ODF2L
OPRK1
OSBPL1A
OSBPL6
OTUD3
OXA1L
PAG1
PALM
PALM3
PAQR3
PAQR8
PCDH1
PCDH18
PCED1B
PCOLCE2
PCP4L1
PCSK5
PDE4B
PDE4D
PDE4DIP
PDE6H
PDGFRL
PDIA6
PDLIM5
PELI1
PELP1
PFDN4
PFKFB3
PGAM1
PGF
PGM1
PHGDH
PHLDB2
PHTF2
PHYHIP
PID1
PIGK
PIK3CB
PIM3
PIWIL3
PKDCC
PLAC4
PLB1
PLCD4
PLEKHG6
PLIN2
PLOD2
PLXDC2
PM20D2
PNKD
POF1B
POLG2
PPAT
PPIA
PPM1G
PPM1L
PPM1N
PPP1R3B
PPP2R5A
PRKAR2B
PRKD3
PRLR
PROS1
PRXL2C
PSD3
PSG3
PSRC1
PTEN
PTK2B
PTMA
PTP4A2
PTPN13
PTPN3
PTPRR
PTRH2
PUM3
PURPL
PXYLP1
QRSL1
QSOX1
RAB3C
RAB8B
RABGGTB
RAP1B
RAP2A
RASSF8
RBM24
RCN1
RCN2
RFK
RFLNB
RFPL4B
RHOBTB2
RLBP1
RLN2
RNF126
RNF145
RNF157
ROBO1
RPL17
RPL21
RPL22L1
RPL27
RPL37A
RPL39L
RPL7L1
RPN1
RPS23
RPS7
RRM2
RSL1D1
RSL24D1
RUVBL1
RXYLT1
S100A9
SAMD5
SARDH
SARNP
SAT1
SCAMP1
SCD
SCRN1
SDE2
SDHB
SDK2
SEC61G
SEC62
SEC63
SELENOS
SEM1
SEMA4B
SEPTIN11
SEPTIN3
SERP2
SERPINB12
SERPINB4
SERPINB6
SERPINE2
SFT2D2
SGK2
SH2D1B
SHPK
SIM1
SIPA1L2
SIVA1
SKIL
SLC16A12
SLC17A9
SLC25A15
SLC25A19
SLC25A25
SLC28A2
SLC29A1
SLC2A3
SLC30A5
SLC35B1
SLC35F2
SLC35F5
SLC36A4
SLC39A10
SLC39A14
SLC39A6
SLC39A8
SLC41A1
SLC41A2
SLC4A7
SLC6A11
SLC6A15
SLC6A2
SLC7A1
SLC8A3
SLCO4A1
SLMO2-ATP5E
SLN
SLTM
SMAD3
SMAD6
SMARCA2
SMG8
SMIM13
SMIM15
SNAI1
SNRPF
SNRPG
SOGA1
SPAG16
SPATA13
SPATS2
SPCS3
SQLE
SRF
SRGAP2B
SRGAP2C
SRPRB
SSR1
SSR3
ST3GAL1
ST6GAL1
ST8SIA4
STEAP4
STIMATE
STOM
SUV39H2
SVEP1
SWAP70
SYBU
SYDE1
SYNE1
SYT12
SYT17
TAGLN2
TAP2
TBC1D1
TBPL1
TCEAL4
TCF7L1
TCF7L2
TCL6
TCP11L1
TECPR1
TET1
TET3
TEX14
TFAP2B
TFPI
TFPI2
TGIF1
TGIF2
TIAM1
TICRR
TIMM21
TLE2
TLE6
TLN1
TLX3
TM4SF1
TMCO4
TMED10
TMED7-TICAM2
TMEM134
TMEM161A
TMEM38B
TMEM41B
TMEM74
TMOD1
TNFAIP8L1
TNNT1
TOGARAM2
TOM1L2
TOMM40
TOMM40L
TPBG
TREM1
TREML2
TRIM55
TRIM9
TRPV2
TSPAN12
TTC39B
TTC39C
TTC8
TTR
TUBA1C
TUBB6
TYRO3
UBALD2
UBE2E3
UBE2F
UBE2J1
UBE2T
UBE2W
UGDH
UGGT1
UGGT2
UHRF1BP1L
UQCRHL
USP3
USP31
USP32
USP43
UTP20
VGLL3
WAKMAR2
WDR18
WDR74
WIPF1
WNT7A
WWTR1
XBP1
XPO6
YBX1
YEATS2
YPEL2
YRDC
ZBTB18
ZC3H13
ZC3HC1
ZCCHC2
ZDHHC13
ZFP42
ZG16B
ZMPSTE24
ZNF200
ZNF439
ZNF703
ZNF814
ZNF850

## Sheet: DLX3_ST
Gene Symbol
ABCA12
ABCG2
ACACA
ACAN
ACBD6
ACO1
ACVR2B
ADAM12
ADAM19
ADAMTS3
ADGRF1
ADGRG6
AHCY
AKR1B1
ALDH1B1
ANK3
ANXA4
AP2S1
AP3M2
APOL4
APP
APTR
ARHGAP17
ARHGAP26
ARHGAP35
ARHGEF3
ARID5B
ARL4A
ARL6IP5
ATG4C
ATIC
ATP5MC1
ATP8B1
AUH
BAG4
BAZ2B
BCAR3
BCL2
BEND3
BET1
BRAF
C12orf45
C17orf75
C1GALT1
C1orf21
C2orf88
C4orf19
C4orf3
C6orf99
CACUL1
CANT1
CAP2
CASK
CASP4
CCDC6
CD24
CD274
CD55
CD9
CDK19
CECR2
CEP128
CGA
CGB3
CGB5
CGB7
CGB8
CHST11
CHST12
CHSY1
CKMT1A
CKMT1B
CLCN6
CLIC5
CLIP4
CMC2
CNTF
COL9A2
COLQ
COMMD1
COX18
CPSF6
CRIPT
CSGALNACT1
CSH2
CSNK1G3
CTNNBL1
CYP1B1
CYP2C18
CYP2J2
CYSLTR2
DAPK1
DDIT4L
DDX10
DENND4A
DHRS9
DNAH11
DNAJC1
DPY19L2
DST
DTWD1
DUSP16
DUSP4
DYRK2
EBNA1BP2
ECH1
ECT2
EIF3D
ENTPD1
EPS8
ERVW-1
ETV3
ETV5
EXOC6
EXPH5
EXT1
FAM107B
FAM13A
FAM168A
FAM174A
FAM234B
FAM241A
FAM3C
FAM50B
FDX1
FER1L5
FGD4
FGF2
FGF20
FHOD3
FLNB
FLVCR2
FNBP1
FNDC3A
FZD1
G3BP2
GALNT2
GAREM1
GATB
GCLC
GMCL1
GNAI1
GNG11
GNPNAT1
GPI
GPR107
GPR68
GRAMD1B
GSTA3
GSTA4
GTPBP4
HAPLN1
HEY1
HK1
HK2
HLF
HNRNPA0
HTR1D
ICA1
ID1
ID3
IFNAR1
IL7R
ILVBL
INPP4A
INPP4B
INSL4
INTS13
ITGA1
ITGBL1
IVNS1ABP
KCCAT333
KCNF1
KIAA0100
KLHL42
KLHL8
KLLN
KMO
LAIR2
LATS1
LGALS13
LHB
LIFR
LINC00877
LINC01140
LINC01960
LINC02009
LINC02255
LINC02732
LMAN1
LNX1
LOC100996724
LOC101059948
LOC101929532
LOC643072
LOC653513
LOC728743
LOC90246
LRATD2
LRPPRC
LRRC8D
LSM3
LTBP2
LYSMD3
MAGI1
MAN1A2
MAN1C1
MAOA
MAP3K20
MAP3K8
MAP7
MB21D2
MCFD2
METTL4
METTL6
MGME1
MICU2
MIG7
MMD
MPP6
MRPL15
MRPL48
MRPS23
MRPS27
MRPS33
MRPS5
MTHFD1L
MTNR1B
MTSS1
MTUS1
MXD3
MYLK
NAGK
NCK1
NCOA2
NEK7
NENF
NF2
NFIL3
NIBAN1
NIPSNAP1
NOC3L
NOTCH2
NOTCH2NLA
NPAT
NPFFR2
NPNT
NR2C1
NRBF2
NRP2
NRXN3
NT5E
NUP93
OPHN1
OPTC
OSBPL6
OSER1
OTUB2
OXA1L
PACS1
PAG1
PAIP2B
PAM
PAPSS2
PARD3
PCBD1
PCDH1
PDE3B
PDE4DIP
PDK1
PDZD8
PELP1
PHF2
PHLDA1
PHLDB2
PHLPP1
PHTF2
PID1
PITPNB
PKIG
PLA2G4A
PLB1
PLIN2
PLSCR4
PLXDC2
PLXNA1
PPFIBP1
PPM1H
PPM1N
PPP1R15B
PREX1
PRKD3
PRKDC
PRLR
PRUNE2
PSG1
PSG3
PSG4
PSG6
PSG8
PSG9
PTCD2
PTEN
PTHLH
PTPN13
PTPN3
PTPRR
PXYLP1
QRSL1
RAB39A
RAI14
RAP1B
RAP2A
RBM24
RDX
REEP5
RFK
RICTOR
RIOK1
RIOX2
RLBP1
RMND1
RNF125
RPIA
RPRD1A
RPS29
RPS6KA5
RPS6KC1
RSAD2
RSL1D1
S100A9
SBF2-AS1
SCAP
SDC1
SEC62
SECISBP2L
SELENOP
SELENOS
SEPTIN3
SERPINB12
SERPINB2
SESTD1
SH3BP5-AS1
SHANK2
SIAH1
SIK3
SIVA1
SLC16A7
SLC22A23
SLC25A19
SLC25A26
SLC25A35
SLC27A2
SLC2A12
SLC35B4
SLC35F2
SLC39A10
SLC44A1
SLC6A2
SLC7A1
SLTM
SORBS2
SOS2
SPATA13
SPCS1
SPDYE10P
SPG21
SPRY2
SRGAP2
ST3GAL1
STARD8
STEAP4
STRC
SVEP1
SVIL-AS1
TANC1
TBC1D1
TBC1D8
TBPL1
TBX20
TCHHL1
TCL6
TFPI2
TGFB3
THUMPD2
TIGD2
TIMP4
TLCD5
TLR5
TNFRSF11A
TOX
TPBG
TRAM2
TREM1
TREML2
TRIM9
TRIT1
TSEN15
TTC39C
TTC7B
TTR
TUSC3
TYRO3
UBALD2
UBE2E3
UBE2T
UBE2V2
UGCG
USP15
VGLL3
VPS13D
VPS35L
VTCN1
WDFY2
WDR53
WDR75
WLS
WWC1
XPA
XRCC2
YEATS2-AS1
YPEL2
ZBED5
ZBTB18
ZBTB8B
ZC3H15
ZC3HC1
ZDHHC14
ZDHHC3
ZKSCAN2
ZNF292
ZNF398
ZNF420
ZNF578
ZNF83

## Sheet: GCM1_EVT
Gene Symbol
AADACL3
ABCB1
ABHD17C
ABLIM2
ABTB1
ACACB
ACAN
ACP6
ACSL4
ACTR6
ACVR1
ACVRL1
ADAM12
ADAM19
ADAM8
ADAM9
ADAMTS1
ADAMTS20
ADAMTS3
ADAMTS4
ADAP2
ADCY7
ADGRA2
ADGRG6
ADM
AFAP1
AFF1
AIF1L
AJAP1
AK4
AK5
AKIRIN2
AKR1A1
AKR1B1
AKT1
ALDH1B1
ALDH1L2
ALDH2
ALDH3B2
ALDOA
ALG9
ALK
ALOX15B
ALPL
ALX4
AMD1
AMIGO2
AMPD3
AMZ1
ANG
ANGPT2
ANGPT4
ANKFN1
ANKRD33
ANKRD50
ANO10
ANTXR2
ANXA4
ANXA5
AP5B1
APOBEC2
APOBR
ARHGAP17
ARHGAP24
ARHGAP31
ARHGAP42
ARHGAP45
ARHGEF16
ARHGEF2
ARID3A
ARL4A
ARL5A
ARL6IP5
ASCL2
ASIC1
ASNS
ATF3
ATG10
ATG4C
ATP13A2
ATP1A1
ATP1B1
ATP1B3
ATP2B1
ATP6V1B1
ATP6V1B1-AS1
AXIN1
AXIN2
B3GALNT1
B3GNT7
B4GALT3
BCAR1
BCAR3
BCAR4
BCL6
BCOR
BEAN1
BEND3
BET1
BHLHE40
BHLHE41
BMP4
BMT2
BNIP2
BNIP3
BOLA3
BPGM
BRAF
BTBD10
BVES
BZW2
C15orf48
C16orf72
C16orf74
C18orf54
C1GALT1
C1orf158
C2orf72
C2orf88
C4orf19
C5AR1
C5orf66-AS1
C8orf31
C8orf88
C9orf129
CALHM2
CALU
CAMTA1
CAPN6
CARD16
CASP4
CASTOR1
CASZ1
CAV1
CAV2
CBFA2T3
CBLB
CCDC124
CCDC134
CCDC187
CCDC71L
CCDC80
CCDC88A
CCND1
CCND3
CCNE1
CCNQ
CCNYL1
CCR1
CCR7
CCSAP
CD200
CD274
CD276
CD302
CD55
CD63
CDC42SE2
CDH5
CDK17
CDK19
CDK7
CDK8
CDKN1C
CDYL
CEBPB
CEBPB-AS1
CEP128
CEP85
CERS5
CFAP74
CGA
CGB3
CGB5
CGB7
CGB8
CHAC1
CHMP1B
CHRM5
CHRNA5
CHST11
CHST7
CHSY1
CKAP4
CKMT1A
CKMT1B
CLEC1A
CLEC7A
CLIC5
CLK3
CLN5
CLPTM1L
CMAHP
CMAS
CMTM3
COBLL1
COL15A1
COL21A1
COL27A1
COL4A1
COL4A2
COL5A1
COL9A3
COLGALT1
CORO6
COX17
CPEB4
CPED1
CPM
CPXM1
CPZ
CRABP1
CREB3L1
CREB3L2
CRELD2
CREM
CRISPLD1
CRISPLD2
CSF2RB
CSGALNACT1
CSGALNACT2
CSH1
CSH2
CSNK2A2
CSRNP1
CST1
CTSC
CTSL
CTTNBP2
CXCR4
CXXC5
CYB561
CYB5R2
CYCS
CYP11A1
CYP1B1
CYP26A1
CYP39A1
CYS1
CYTH3
CYTIP
CYYR1
DACT2
DAGLB
DBI
DBNL
DCTN6
DCUN1D5
DDIT4L
DDN-AS1
DENND2A
DENND2D
DENND4A
DEPDC1B
DEPDC7
DERL2
DESI2
DHRS2
DHRS9
DIMT1
DIO2
DIP2B
DIXDC1
DLST
DLX4
DLX5
DLX6
DNAH14
DNAJB11
DNAJB9
DNAJC10
DNAJC15
DNAJC3
DNM1L
DOCK11
DOCK5
DOT1L
DPAGT1
DPPA3
DPY19L2
DSEL
DTWD1
DUSP4
DUSP5
DUSP7
DVL1
DYNC2H1
DYRK2
DYSF
E2F8
EAF1
EBI3
EDF1
EFHD2
EFNA1
EFNA3
EFR3B
EGF
EGFR-AS1
EGR1
EGR3
EHD3
EIF1
EIF2AK3
EIF2B2
EIF2S2
EIF3C
EIF4EBP1
EIF4G1
ELL2
ELMO1
ELOVL2-AS1
ELOVL4
EMC2
ENG
ENPP1
EOGT
EPHB3
EPN2
EPO
EPOP
EPS8L1
ERBB2
ERBB3
ERGIC1
ERN1
ERVV-1
ERVW-1
ESRRA
ESRRG
ETV4
ETV5
EVA1A
EVA1B
EXO1
EXOC1
EXOSC5
EXPH5
FADS3
FAM110B
FAM120AOS
FAM131A
FAM151B
FAM162B
FAM214A
FAM214B
FAM49A
FAM72A
FAM78A
FAM81A
FAM98A
FANCE
FARSA
FAT2
FBLIM1
FBRSL1
FBXL18
FBXO32
FBXW7
FCRLB
FDX1
FER1L4
FERMT2
FGD6
FGFR3
FGFR4
FGFRL1
FHDC1
FHOD3
FICD
FILNC1
FKBP2
FLT1
FLT4
FN1
FNBP1
FNDC3A
FOS
FOSL2
FOXJ3
FOXO6
FRMPD1
FRZB
FST
FSTL3
FURIN
FUT1
FYN
GABPB1
GADD45B
GADD45G
GAL
GALNT2
GAN
GAPDH
GART
GATA2
GBP4
GCH1
GCN1
GCNT1
GDE1
GEMIN8P4
GFOD1
GFPT2
GGCX
GJA5
GLI3
GLRX
GMDS
GMEB2
GNAL
GNE
GNG11
GNG4
GNPNAT1
GOLGA5
GORASP2
GPATCH11
GPC1
GPC4
GPCPD1
GPNMB
GPR1
GPR1-AS
GPR141
GPR146
GPR160
GPR32
GPR68
GPR78
GPRIN3
GPT2
GRAMD2B
GRAP
GRB2
GRK3
GRK5
GRPEL2
GSE1
GSEC
GSK3B
GSTA3
GSTA4
GTDC1
GTF2F2
GTF3C6
GTPBP2
GTPBP4
H19
HACD1
HAPLN3
HAUS7
HCFC2
HCN2
HEATR1
HEATR5B
HEG1
HERPUD1
HES1
HES2
HEXIM1
HEY1
HEYL
HIGD1A
HINT1
HK1
HK2
HLA-C
HLA-G
HLF
HMOX1
HOPX
HPCAL1
HPSE
HS3ST1
HSD17B11
HSD17B4
HSPA12A
HSPA5
HSPB1
HTRA4
ICOSLG
ID3
ID4
IER2
IER3
IER3IP1
IER5
IER5L
IFNAR2
IGFBP2
IGFL3
IGSF5
IGSF8
IGSF9B
IL10RB
IL17C
IL1R1
IL1RAP
IL21R
IL27
IL2RB
ILVBL
IMPA2
ING1
INHBA
INO80C
INPP5B
INSIG1
INSL4
INSL6
IQCD
IQSEC1
IRF8
ISL1
ISM2
ITCH
ITGA1
ITGA5
ITPRIP
IVNS1ABP
IWS1
JAM3
JMJD6
KAZN
KCNE3
KCNF1
KCNS3
KCTD12
KCTD17
KCTD3
KDM7A
KHK
KIAA0100
KIAA1671
KIF12
KIF13A
KIF21A
KIF2A
KIF3C
KIF5A
KIFAP3
KIFC3
KISS1
KLF10
KLF13
KLF6
KLHL15
KLHL5
KLHL8
KLLN
KMT2C
KNSTRN
KPNA4
KRT23
KRTAP17-1
KRTCAP2
KYNU
LAIR2
LAMA4
LARP1B
LCMT1
LCMT1-AS2
LCP1
LDHB
LDHD
LDLR
LEP
LGALS13
LGALS3
LGALSL
LGMN
LHB
LHFPL6
LIFR
LIG3
LIMCH1
LIMK1
LINC00869
LINC00963
LINC01094
LINC01140
LINC01446
LINC01615
LINC01819
LINC02009
LINC02506
LINC02611
LINC02693
LIPA
LMAN1
LMO2
LNPEP
LNX2
LOC100129935
LOC101926943
LOC101927476
LOC101927809
LOC101929532
LOC103021295
LOC284344
LOC400627
LONRF1
LOX
LRIG3
LRP8
LRRC15
LRRC3
LRRC32
LRRC8B
LRRC8C
LRRC8D
LSM10
LTN1
LVRN
LY6D
LY6E-DT
LYN
LYPD3
LZTS1
MAFA
MAGI1
MAMDC2
MAN1A2
MAN1C1
MANF
MAOA
MAP1B
MAP3K4
MAP3K8
MAP7D3
MAPK9
MAPRE3
MAST4
MCAM
MCTS1
MDN1
MED12L
MED13
MEGF9
MEPE
MFAP2
MFSD1
MFSD12
MFSD2A
MGAT1
MGAT3
MGAT4A
MGAT5
MGAT5B
MGC12916
MICALL2
MIDN
MIG7
MILR1
MIR4697HG
MISP3
MLLT3
MMAA
MMD
MMP15
MMP2
MN1
MOB3A
MOCOS
MORF4L2
MPHOSPH6
MPP3
MREG
MRGBP
MRGPRX1
MRPL33
MRPS31
MRPS36
MRVI1
MSMO1
MSTO1
MTF1
MTHFD2
MTMR2
MTSS1
MTSS2
MUC4
MYC
MYCN
MYCNUT
MYEOV
MYLK3
MYO10
MYO18B
MYO19
N4BP3
NANS
NAT8L
NAV1
NAV2-AS4
NBPF10
NBPF12
NBPF14
NBPF20
NCK1
NCKAP5L
NCOA4
NCOR2
NDRG1
NDUFA12
NDUFAF2
NDUFB9
NECTIN3
NEURL1
NFIL3
NFKB2
NFYB
NGFR
NIM1K
NMNAT2
NOS2
NPM3
NR4A1
NR4A3
NRBF2
NRBP1
NREP
NRIP1
NRP1
NT5E
NTMT1
NTN1
NUCB2
NXPH3
NYAP1
OAF
ODF2L
OGFRL1
OLFML2A
OSBPL6
OSER1
OSTC
OSTF1
OTUD3
OTUD6B
OVOL1
PADI1
PADI2
PAG1
PAK1
PALM
PALM3
PAPPA
PCDH1
PCDH10
PCDH18
PCED1B
PCOLCE2
PCSK5
PCTP
PDCD1LG2
PDCD2L
PDE4A
PDE4B
PDE4D
PDE6H
PDGFB
PDLIM2
PDLIM5
PECAM1
PELI1
PELO
PEX13
PFDN2
PFDN4
PFKFB3
PFKFB4
PGBD1
PGF
PGM1
PGM3
PHKG2
PHLDA2
PHLDB2
PHLPP1
PHYHIP
PHYHIPL
PID1
PIGH
PIK3C2B
PIK3CB
PIM1
PIM3
PIPOX
PITPNM2
PKDCC
PKIG
PLAC4
PLAC8
PLAT
PLB1
PLCD4
PLEKHA5
PLEKHG6
PLIN2
PLK2
PLOD2
PLOD3
PLPPR3
PLTP
PLXDC2
PNKD
POF1B
POLG2
POLR2F
POLR2K
POMP
PPID
PPM1L
PPM1N
PPP1R15B
PPP2R5A
PRDM5
PREP
PRKAG2
PRKAR2B
PRKCZ
PRKD3
PROS1
PRPS1
PRRT1B
PSG3
PSG4
PSG6
PSG9
PSMB8
PTDSS1
PTEN
PTK2B
PTMA
PTP4A2
PTPN12
PTPN21
PTPN3
PTPRE
PTPRR
PTPRS
PTRH2
PUM3
PURPL
PXDC1
PYROXD1
QKI
QSOX1
RAB11FIP5
RAB24
RAB30
RAB3C
RAB8B
RABAC1
RAC3
RAI14
RALB
RALBP1
RAP1B
RAP1GAP
RAP1GDS1
RAP2A
RAP2C
RASSF8
RBM24
RBM38
RBMS2
RCN1
RCOR2
RDX
REEP1
RELL1
RELL2
RELT
REM2
REPS2
RFPL4B
RHEBL1
RHOB
RHOF
RHOU
RICTOR
RILPL1
RIPK2
RIPOR2
RIT2
RLBP1
RLF
RNASEH2C
RNF145
RNF157
RNF2
RNF25
RPL22L1
RPN1
RPS19BP1
RPS6KA5
RPS6KC1
RRBP1
RRM2
RSL1D1
RSL24D1
RTN3
RUBCN
RUNX1
RYBP
S100A9
S100P
SAMD5
SARDH
SASH1
SAT1
SCARB1
SDC1
SDCBP
SDHB
SDK2
SEC24A
SEC24D
SEC61G
SEC62
SEC63
SECISBP2L
SEL1L3
SEM1
SEMA4B
SEPTIN11
SEPTIN14
SEPTIN3
SEPTIN9
SERINC2
SERINC5
SERPINB1
SERPINB12
SERPINB4
SERPINB6
SERPINB9
SERPINE2
SERPING1
SESTD1
SFRP1
SGCB
SGK1
SGK2
SH2B2
SH2B3
SH3RF1
SHANK2
SHMT1
SHROOM4
SIAH1
SIDT2
SIM1
SKIDA1
SKIL
SLC10A7
SLC12A8
SLC13A4
SLC16A12
SLC16A3
SLC16A4
SLC17A9
SLC19A1
SLC1A5
SLC25A15
SLC25A19
SLC25A22
SLC25A24
SLC25A25
SLC25A51
SLC26A1
SLC27A1
SLC28A2
SLC29A1
SLC2A11
SLC2A12
SLC30A5
SLC35B1
SLC35F5
SLC38A9
SLC39A10
SLC39A14
SLC39A8
SLC41A1
SLC41A2
SLC43A2
SLC49A3
SLC49A4
SLC4A2
SLC4A7
SLC5A11
SLC6A15
SLC6A2
SLC6A9
SLC7A1
SLC7A11
SLC8A3
SLCO4A1
SLF1
SLTM
SMAD3
SMAD6
SMAD7
SMIM13
SMIM4
SNAI1
SNHG5
SORBS1
SORL1
SOWAHD
SPATA13
SPCS3
SPDEF
SPDYA
SPDYC
SPHK1
SPIRE1
SPIRE2
SPNS2
SPRED1
SPRY2
SPRY3
SPRY3
SQLE
SRGAP2
SRGAP2C
SRP19
SRPRB
SRPX
SRRM3
SSR1
SSR3
ST3GAL1
ST6GAL1
ST6GALNAC4
ST7
ST8SIA4
STAG3L3
STAM2
STARD8
STBD1
STIMATE
STK10
STK17B
STOM
STRAP
STT3B
STYX
SUB1
SULT1A1
SUSD2
SUV39H1
SUV39H2
SUZ12
SVEP1
SWAP70
SYDE1
SYNE3
SYNGR1
SYNJ1
SYT12
SYT17
TACR3
TAGLN2
TANC1
TANC2
TAP2
TBC1D1
TBC1D10A
TBL1XR1
TBL2
TBPL1
TBX1
TBX20
TBX3
TCEAL4
TCHHL1
TCL1B
TCL6
TDRD3
TEAD3
TECPR1
TEPP
TES
TET1
TET3
TEX14
TEX30
TFAP2A
TFPI
TGFB1
THAP3
THEM5
THOP1
TIAM1
TICRR
TIMM8A
TIMP4
TIPARP
TLE3
TLE5
TLE6
TLK1
TLN1
TM4SF1
TMC6
TMCO4
TMED10
TMED2
TMEM134
TMEM135
TMEM155
TMEM189
TMEM200A
TMEM209
TMEM219
TMEM38B
TMEM39A
TMEM41B
TMEM74
TMOD1
TNFAIP3
TNFAIP8L1
TNFRSF11A
TNFRSF8
TNIP2
TNNI2
TNS3
TOM1L2
TPBG
TPGS2
TPP2
TPRXL
TRAF3
TRAF3IP2
TRAPPC11
TREM1
TREML2
TRIB1
TRIB3
TRIL
TRIM55
TRIM9
TRIQK
TRPV2
TSC22D1
TSC22D3
TSPAN12
TSPAN14
TSPAN9
TTC39C
TTC7B
TUBA1C
TUBB6
TULP1
TVP23B
UAP1
UBALD2
UBAP1
UBE2Q2
UBE2T
UBE2W
UCK2
UGGT1
USB1
USO1
USP3
USP31
USP32
USP43
UTP6
UXS1
VASP
VGLL3
VSIR
WDR18
WDR60
WDR74
WDYHV1
WFS1
WIPF1
WNK2
WNT10B
WNT3A
WNT7A
WWTR1
XAGE3
XBP1
XPO6
XRCC2
YRDC
YY1AP1
ZBTB10
ZBTB2
ZBTB7B
ZC2HC1C
ZCCHC2
ZDBF2
ZDHHC13
ZG16B
ZMPSTE24
ZNF143
ZNF277
ZNF292
ZNF330
ZNF341
ZNF432
ZNF567
ZNF570
ZNF600
ZNF703
ZNF778
ZNF841
ZNF845

## Sheet: GCM1_ST
Gene Symbol
AADAT
AAGAB
AAK1
ABCA3
ABCB1
ABCB6
ABHD17C
ABHD5
ABITRAM
ABL1
ABLIM2
ABTB1
ABTB2
ACACB
ACADM
ACAN
ACBD6
ACER2
ACKR3
ACO1
ACOT1
ACOT11
ACOX3
ACOXL
ACSL3
ACSL4
ACTN2
ACTR3B
ACVRL1
ADA
ADAM12
ADAM19
ADAMTS20
ADAMTS3
ADAMTS6
ADAMTS9
ADCK2
ADCY5
ADCY7
ADGRA2
ADGRF1
ADGRF4
ADGRG6
ADGRV1
ADHFE1
ADM
ADORA2A
ADPRH
AFF1
AFF1-AS1
AGFG2
AGO3
AHR
AIF1L
AJAP1
AK2
AK3
AK4
AKAP10
AKAP17A
AKAP17A
AKAP8L
AKIRIN2
AKNA
AKR1A1
AKR1B1
ALAS1
ALDH1L2
ALDH3B2
ALG13
ALG5
ALK
ALKBH5
ALOXE3
ALPI
ALPL
ALX4
AMD1
AMIGO2
AMN1
AMPD3
AMZ1
ANGEL1
ANGPT4
ANKHD1
ANKRD11
ANKRD37
ANO1
ANO10
ANTXR2
ANXA1
ANXA4
ANXA5
ANXA6
AP2A1
AP2M1
AP2S1
AP5B1
APOBEC2
APOBR
APOL4
APP
APTX
AQP11
ARAP3
ARFGEF2
ARHGAP12
ARHGAP17
ARHGAP18
ARHGAP24
ARHGAP27P2
ARHGAP42
ARHGEF16
ARHGEF26
ARHGEF3
ARHGEF37
ARHGEF4
ARID3A
ARL17B
ARL4A
ARL4C
ARL5A
ARL6IP5
ARL8B
ARMT1
ARNT2
ARRDC1-AS1
ARVCF
ASB2
ASS1
ATAD1
ATF3
ATG4C
ATG4D
ATG5
ATG7
ATP13A2
ATP1A1
ATP1A4
ATP1B1
ATP1B3
ATP2B3
ATP2B4
ATP2C2
ATP2C2-AS1
ATP5MC1
ATP6V0A4
ATP6V1B1-AS1
ATP6V1C1
ATP8A2
ATXN2
ATXN2L
ATXN7
AUH
AURKAIP1
AVPI1
AXIN2
AZIN1
AZIN1-AS1
B3GNT5
B4GALT3
BAIAP2
BAIAP2L2
BASP1
BAZ2A
BCAR1
BCAR3
BCAR4
BCL2
BCL2L10
BCL2L12
BCL6
BCR
BDKRB1
BEND3
BHLHA15
BHLHE40-AS1
BLNK
BLOC1S3
BMP1
BMP4
BMS1P20
BNIP2
BNIP3L
BPGM
BRAF
BSN
BTBD10
BTBD6
BTBD9
BTK
BZW2
C10orf105
C10orf90
C10orf95
C11orf91
C16orf72
C16orf74
C18orf21
C18orf32
C1GALT1
C1orf21
C1QTNF1
C1QTNF4
C21orf91
C2CD2
C2orf88
C4orf19
C4orf3
C5AR1
C5orf47
C5orf66-AS1
C6orf99
C9
C9orf131
CA5A
CABLES2
CAHM
CALHM2
CALHM3
CALU
CAMK1G
CAMKK1
CAMSAP2
CAMSAP3
CANT1
CAP2
CAPN14
CARD16
CARMIL1
CARNMT1
CASK
CASTOR2
CASZ1
CATSPERB
CAV1
CBFA2T3
CBLB
CBX7
CCDC113
CCDC130
CCDC134
CCDC180
CCDC47
CCDC86
CCDC97
CCEPR
CCL5
CCNE1
CCR7
CCSAP
CCT5
CD200
CD274
CD46
CD55
CD63
CDC42BPG
CDCP1
CDH5
CDK11B
CDK19
CDK8
CDKN1C
CDKN2A-DT
CDYL
CEACAM20
CEBPA
CEBPA-DT
CEBPB
CEBPB-AS1
CEBPG
CEBPZ
CECR2
CEP135
CEP68
CEP70
CEP85
CFAP298
CFL1
CFTR
CGA
CGB1
CGB2
CGB3
CGB5
CGB7
CGB8
CGNL1
CHAC1
CHCHD4
CHMP4B
CHMP6
CHRNE
CHST11
CHST2
CHST3
CHST4
CHST7
CHSY1
CIPC
CKMT1A
CKMT1B
CKMT2
CLEC7A
CLIC3
CLIC5
CLIP4
CLMN
CLNK
CLPB
CLPTM1
CLPTM1L
CLTB
CMAS
CMC2
CMSS1
CNGA1
CNNM4
CNOT3
CNRIP1
COBLL1
COL27A1
COL5A1
COL6A3
COL9A3
COLQ
COMMD1
COMMD10
COMMD8
COMT
COQ8A
CORO1B
CORO6
COTL1
COX6C
CPEB4
CPM
CPPED1
CREB3L1
CREB5
CRELD2
CRIP2
CRIPT
CRISPLD1
CRLF3
CRYAB
CRYBA1
CSAD
CSF2RB
CSGALNACT1
CSH2
CSNK1A1
CSNK1E
CSNK2A2
CSRNP1
CST1
CST4
CTRB2
CTSB
CTSL
CUL1
CUL2
CUTC
CXCR5
CXXC1
CXXC5
CYB561
CYP11A1
CYP1B1
CYP24A1
CYP26A1
CYP2C18
CYTOR
DAAM2
DAB2
DACH2
DACT2
DAGLB
DAPK1
DAZAP2
DCAF12
DCLK2
DCTN6
DDA1
DDIT4
DDIT4L
DDN-AS1
DDX10
DDX28
DDX59
DDX6
DEAF1
DEDD
DEDD2
DEF6
DENND4A
DEPDC1B
DERL3
DHRS13
DHRS2
DHRS9
DHX29
DHX36
DHX37
DIO2
DIP2B
DIPK1A
DIXDC1
DLEC1
DLST
DLX4
DLX5
DLX6
DNAI1
DNAJA1
DNAJB11
DNAJC1
DNAJC3
DNASE1L3
DNM1L
DOCK4
DOCK9-DT
DOT1L
DPP4
DPY19L2
DPY19L2P2
DRD2
DSCR4
DSCR8
DSE
DUSP12
DUSP16
DUSP27
DUSP4
DUSP5
DUSP6
DUSP8
DUSP9
DVL1
DXO
DYM
DYRK2
DYSF
E2F8
EAF1
EBF2
EBI3
EBNA1BP2
ECPAS
EDARADD
EDF1
EEF2KMT
EEPD1
EFR3B
EGFL6
EGFL7
EGLN1
EGR3
EHD3
EIF1
EIF2B2
EIF2S2
EIF3D
EIF3G
EIF3H
EIF3M
EIF4EBP1
EIF4H
ELF3
ELF3-AS1
ELFN2
ELMO1
ELOVL4
ELOVL7
EMC2
ENDOD1
ENDOU
ENG
ENSA
ENTPD1
EPAS1
EPB41L3
EPHA2
EPS8L1
ERBB2
ERBB3
ERBIN
ERLIN1
ERN1
ERVV-1
ERVW-1
ESRRA
ESRRG
ETF1
ETV3
ETV4
ETV5
EVA1A
EVA1B
EVADR
EXO1
EXOC1
EXOSC5
EXOSC9
EXPH5
EXT1
EXTL1
EZR
FADS3
FAM102A
FAM107B
FAM120AOS
FAM131A
FAM131C
FAM13A
FAM156A
FAM160B1
FAM168A
FAM214A
FAM222A
FAM234B
FAM49A
FAM83F
FAM83G
FAM83H-AS1
FAM89B
FAM98A
FANCA
FANCE
FANK1
FAR2
FARSA
FASTK
FBL
FBP1
FBP2
FBRS
FBRSL1
FBXL18
FBXO11
FBXO3
FBXW4P1
FBXW5
FDX1
FEM1A
FER1L4
FER1L5
FGD6
FGF18
FGF20
FGFBP2
FGFR3
FGFRL1
FHDC1
FHOD3
FIBCD1
FIP1L1
FLAD1
FLCN
FLJ32255
FLJ42627
FLNB
FLNC
FLT1
FLT4
FLVCR2
FMO9P
FNBP1
FNDC3A
FOSL2
FOXN2
FOXO1
FRAT1
FRMD4A
FRMD6
FRRS1
FST
FTL
FURIN
FYN
FZD7
G3BP2
GADD45B
GADD45G
GAL
GALNT14
GALNT2
GAN
GAPVD1
GART
GAS2L3
GATA2
GATAD2A
GCLC
GCNT1
GDA
GDAP2
GDPD5
GEMIN7
GEMIN8P4
GET4
GFOD1
GFPT2
GGA1
GGA3
GGPS1
GGT1
GH2
GJB7
GLDN
GLRX
GLTP
GM2A
GMCL1
GMEB2
GNB1L
GNB2
GNE
GNG11
GNL2
GOLGA5
GOLT1A
GORASP2
GOT1
GP1BA
GPAT3
GPATCH11
GPBP1
GPCPD1
GPR1
GPR1-AS
GPR107
GPR156
GPR157
GPR160
GPR32
GPR68
GPR78
GPRC5C
GPT2
GPX4
GRAMD1A
GRAMD1B
GRAMD2B
GRHL2
GRK2
GRK5
GRWD1
GSE1
GSEC
GSK3B
GSTA2
GSTA3
GSTA4
GTF2F2
GTF3C6
GTPBP1
GTPBP4
GYS1
HASPIN
HAUS7
HBEGF
HBP1
HCN2
HDAC5
HDHD5
HEG1
HEIH
HELB
HERPUD1
HES1
HES2
HEXIM1
HEY1
HEYL
HIGD1A
HK1
HK2
HLF
HMG20B
HMGCS2
HMGN3
HOPX
HPCAL1
HPSE
HRH3
HS3ST1
HS3ST3A1
HS3ST3B1
HS6ST1
HSD17B1
HSD17B4
HSD3BP4
HSF1
HSH2D
HSPA12A
HSPA13
HSPA5
HSPB1
HSPB8
HSPBAP1
HTRA4
HUS1B
ID1
ID3
IDH3A
IDI1
IER2
IER3
IER5
IER5L
IFRD1
IGF2BP2
IGF2BP3
IGFBP2
IGSF5
IGSF8
IKZF4
IL10RB
IL10RB-DT
IL15
IL17C
IL1RN
IL20RB
IL27
IL2RB
IL4R
IL7R
ILVBL
IMPA2
ING1
ING2
INHA
INHBA
INPP4A
INSIG1
INSL4
INTS1
INTS10
INTS13
INTS2
IPO7
IPPK
IQCD
IQGAP2
IQSEC1
IRAIN
IRAK2
IRF2BP2
IRF5
IRS2
ISG20
ISL2
ISLR
ITCH
ITGA1
ITGA5
ITGA9
ITPRID2
IWS1
JCAD
JHY
JPH3
KALRN
KANSL3
KAT5
KAT6A
KAT8
KATNBL1
KAZN
KCCAT333
KCNA7
KCNF1
KCNG1
KCNIP2
KCNN4
KCNQ1
KCNS3
KCTD1
KCTD13
KCTD17
KCTD20
KCTD3
KDM3A
KDM7A
KHK
KIAA0040
KIAA0100
KIAA1614
KIAA1671
KIF13A
KIF21A
KIF2A
KIF3C
KIF5B
KISS1
KLF12
KLF15
KLHL31
KLHL4
KLHL8
KLLN
KLRG1
KLRG2
KMT2C
KNOP1
KPNA6
KRBA1
KRT18
KRT23
KRT24
KRT27
KRT78
KRT8
KRT81
KRTCAP2
KTN1-AS1
KYNU
LAD1
LAIR2
LAMA4
LAMB3
LARP1B
LCAL1
LCMT1
LCMT1-AS1
LCMT1-AS2
LDHD
LDLRAP1
LEP
LETM1
LFNG
LGALS13
LGALS16
LGALSL
LGMN
LHB
LHX1
LIG3
LIG4
LIMCH1
LIMK1
LINC00323
LINC00540
LINC00857
LINC00870
LINC00877
LINC00963
LINC00967
LINC01003
LINC01090
LINC01118
LINC01119
LINC01140
LINC01273
LINC01433
LINC01447
LINC01615
LINC01754
LINC01792
LINC01960
LINC02009
LINC02175
LINC02255
LINC02506
LINC02732
LINGO1
LINGO3
LIPG
LIPT1
LLPH
LMAN1
LMNA
LMO2
LMTK2
LMTK3
LOC100128653
LOC100129935
LOC100505549
LOC100506271
LOC100652768
LOC100996724
LOC101059948
LOC101926892
LOC101926943
LOC101927354
LOC101927476
LOC101927809
LOC101928053
LOC101928304
LOC101928622
LOC101928994
LOC101929532
LOC102723345
LOC102724378
LOC104968399
LOC105369201
LOC105370024
LOC107001062
LOC107984035
LOC107984703
LOC284344
LOC284379
LOC400627
LOC554206
LOC643072
LOC652276
LOC653513
LOC90246
LONRF1
LOXL1
LOXL1-AS1
LPIN2
LRATD2
LRCH4
LRP2BP
LRP8
LRPPRC
LRRC1
LRRC3
LRRC32
LRRC4B
LRRC75A
LRRC8D
LRRFIP2
LSM10
LTBP2
LTBP3
LTBR
LTF
LTN1
LURAP1L
LY6D
LYN
LYPD3
LYPD6B
LYPLA1
LYSMD3
LZTS1
MAFA
MAFK
MAG
MAGEL2
MAGI1
MAK
MAML3
MAN1A2
MAN1C1
MANF
MAOA
MAP11
MAP1B
MAP1LC3B2
MAP3K13
MAP3K4
MAP3K8
MAP7
MAP7D3
MAPK10
MAPK9
MAPRE3
MARCKS
MARK2
MARK3
MAST2
MAST4
MAST4-AS1
MB
MB21D2
MBD2
MBD3
MBNL1
MCAM
MCFD2
MCUR1
MDN1
MEAK7
MED13
MED18
MED26
MESD
METRNL
METTL4
METTL6
METTL9
MEX3D
MFAP2
MFNG
MFSD1
MFSD12
MFSD2A
MFSD4B
MFSD6
MFSD8
MGAT1
MGAT5B
MGME1
MGST2
MHENCR
MICALL2
MICU2
MIDN
MIEF1
MIG7
MIGA1
MINAR1
MINDY3
MIR100HG
MIR4435-2HG
MISP3
MKNK2
MKRN1
MLH3
MLXIPL
MMD
MMP15
MN1
MOB3A
MOCOS
MOSPD1
MPO
MPRIP
MRAP2
MREG
MRGBP
MRGPRX1
MRPL14
MRPL15
MRPL34
MRPL46
MRPL48
MRPL55
MRPS11
MRPS22
MRPS24
MRPS25
MRPS27
MRPS28
MRPS33
MRPS36
MRVI1
MSANTD2
MSMB
MSMO1
MSTO1
MTAP
MTFR1L
MTHFD1L
MTHFD2L
MTHFR
MTMR10
MTMR12
MTMR14
MTMR3
MTMR4
MTMR6
MTNR1B
MTSS1
MTUS1
MTUS2-AS1
MTX1
MUC4
MVK
MX2
MXD3
MXRA5
MYCBP2
MYCN
MYCNUT
MYLK
MYO5A
MYO6
MYO7B
N4BP1
N4BP3
NAALADL2
NADK
NAGK
NANS
NAT8L
NAV2-AS4
NBPF10
NBPF14
NBPF19
NCEH1
NCF4-AS1
NCK1
NCOA4
NCOR2
NDRG1
NDUFAB1
NDUFAF1
NDUFAF3
NDUFB9
NDUFS4
NECAB1
NECTIN3
NECTIN4
NENF
NEU1
NEU3
NEURL1
NFE2
NFIB
NFIL3
NFKB2
NFKBIA
NGFR
NHLRC1
NHSL1
NIBAN1
NIBAN2
NIPAL1
NKAIN1
NLRC4
NMRK2
NOL10
NOL12
NOS2
NOS3
NOTCH2NLA
NOTCH2NLC
NPAT
NPIPB6
NPR1
NR1H4
NR2F6
NR4A1
NRARP
NRBF2
NRDC
NRIP3
NRP1
NRXN2
NSMCE2
NT5DC3
NT5E
NTN1
NUCB2
NUDT9
NUP35
NXF1
OAF
OBSL1
ODAPH
OGFRL1
ONECUT1
OPHN1
OPTC
ORAI1
OSBPL2
OSBPL6
OSER1
OSTC
OSTF1
OTOF
OTUD3
OTUD4
OVCA2
OVOL1
P2RY2
PAAF1
PABPC1
PACS1
PADI1
PADI2
PAEP
PAG1
PAIP2B
PAK1
PAM
PANK4
PAPPA
PAPPA2
PAPSS2
PCDH1
PCDH12
PCED1B
PCMTD1
PCOLCE2
PCP4
PCP4L1
PCSK7
PCTP
PDCD2L
PDE2A
PDE3B
PDE4DIP
PDIA2
PDIA6
PDLIM2
PDXK
PDZD8
PELI1
PELO
PELP1
PET117
PEX10
PFDN2
PFKFB3
PFN1P2
PGC
PGF
PGM3
PGRMC2
PHETA1
PHKG2
PHLDA1
PHLDA2
PHLDB2
PHLPP1
PHTF2
PHYHIP
PHYHIPL
PID1
PIGH
PIGU
PIK3AP1
PIK3C2B
PIK3CB
PIM3
PIP5K1C
PITPNB
PIWIL3
PKIA
PKIG
PLA2G4A
PLAC4
PLB1
PLCG2
PLCH2
PLCL2
PLCXD2
PLEKHA2
PLEKHA5
PLEKHA6
PLEKHB2
PLEKHF1
PLEKHH1
PLEKHM2
PLIN2
PLPP3
PLXDC2
PM20D2
PNKD
PNLIP
POF1B
POLB
POLE4
POLR2J3
POLR3B
POLR3H
POMP
POP5
PPFIBP1
PPID
PPM1B
PPM1N
PPP1R14B-AS1
PPP1R15B
PPP1R9B
PPP2R2A
PPP5C
PPTC7
PREX1
PRKAG2
PRKAR2B
PRKCA
PRKCE
PRKCH
PRKCZ
PRKD2
PRLR
PRMT6
PROS1
PROSER1
PRR14L
PRR5
PRRC2C
PRRG1
PRUNE2
PSCA
PSD4
PSG1
PSG11
PSG3
PSG4
PSG5
PSG6
PSG8
PSG9
PSMA6
PSMC1
PSMC4
PSMC5
PTAFR
PTCD2
PTDSS1
PTEN
PTGES2
PTHLH
PTP4A2
PTPN12
PTPN21
PTPN23
PTPRE
PTPRJ
PTPRK
PTPRR
PTPRS
PTS
PUF60
PUM2
PURPL
PWWP2B
QKI
QSOX1
RAB11FIP5
RAB17
RAB39A
RAB3B
RAB3D
RAB3IL1
RAB40C
RAD54L2
RAF1
RAI14
RALB
RANGAP1
RAP1B
RAP1GAP
RAP1GDS1
RAP2A
RAPGEF1
RAPGEF3
RAPH1
RASA4CP
RASD2
RASEF
RASGEF1C
RB1CC1
RBBP6
RBM24
RBM38
RBMS1
RBX1
RCC1
RCN1
RCOR2
RDH11
RDX
REEP5
REL
RELL1
RELT
REPS2
REXO2
RFC1
RFK
RGL2
RHBDF1
RHEB
RHEBL1
RHOA
RHOB
RHOBTB1
RHOV
RICTOR
RILP
RIMKLB
RIOK1
RIPK2
RIPOR2
RIT1
RIT2
RLBP1
RLF
RMC1
RMND1
RNASEH2C
RNF103
RNF11
RNF111
RNF112
RNF114
RNF126
RNF6
RNF7
RNPEPL1
ROBO1
RP1L1
RPL13AP5
RPL7L1
RPL9
RPLP0P2
RPS19BP1
RPS26
RPS29
RPS6KA5
RPS6KB1
RPS6KB2
RPS6KC1
RPS6KL1
RRBP1
RREB1
RRM2
RRP7A
RRP8
RSAD1
RSAD2
RSL1D1
RTN3
RTN4IP1
RUBCN
RUSC1
RXYLT1
RYBP
RYR1
S100A9
S100P
SAA1
SAA2
SAMD5
SASH1
SAT1
SATB2
SBDS
SBDSP1
SBF2-AS1
SBK1
SCAND1
SCAP
SCARA5
SCARB1
SCFD2
SCN3A
SCO2
SDC1
SDC3
SDCBP
SDE2
SDF2L1
SDHB
SDK2
SEC11A
SEC22B
SEC24A
SEC61G
SEC62
SEC63
SECISBP2
SECISBP2L
SEL1L
SEL1L3
SELENOP
SELENOS
SELENOT
SEMA3B
SEMA7A
SEPTIN3
SEPTIN9
SERHL
SERINC3
SERINC5
SERP1
SERPINB12
SERPINB2
SERPINB4
SERPINB6
SERPINE1
SERPINE2
SERPING1
SERTAD2
SESTD1
SFXN5
SGK2
SGK3
SGPL1
SGPP2
SGSM1
SH2B2
SH2B3
SH3BP2
SH3BP5
SH3GLB2
SH3TC1
SHANK2
SIAH1
SIDT1
SIDT2
SIN3B
SIPA1L2
SKI
SKIDA1
SKIL
SLAIN2
SLC10A7
SLC12A2
SLC12A8
SLC13A4
SLC16A12
SLC16A3
SLC16A5
SLC16A7
SLC17A9
SLC19A1
SLC20A1
SLC22A11
SLC22A31
SLC22A4
SLC23A1
SLC25A19
SLC25A22
SLC25A25
SLC25A26
SLC25A29
SLC25A35
SLC25A44
SLC25A47
SLC26A1
SLC28A2
SLC2A11
SLC2A12
SLC2A13
SLC2A5
SLC30A2
SLC30A5
SLC31A2
SLC35B1
SLC35E1
SLC35F2
SLC37A1
SLC38A2
SLC38A3
SLC38A7
SLC38A9
SLC39A10
SLC39A2
SLC3A1
SLC41A2
SLC43A2
SLC44A1
SLC47A1
SLC49A3
SLC49A4
SLC4A2
SLC4A4
SLC52A3
SLC5A10
SLC6A11
SLC6A15
SLC6A19
SLC6A2
SLC6A3
SLC6A6
SLC6A9
SLC7A1
SLC7A5
SLC9A1
SLC9A2
SLCO4A1
SLCO5A1
SLIT1
SLMO2-ATP5E
SLTM
SMAD6
SMAD7
SMAD9
SMCHD1
SMCO4
SMG1
SMG9
SMIM13
SMIM30
SMIM4
SMPD2
SMPD3
SNAP47
SNHG5
SNRNP35
SNX16
SNX22
SNX27
SOCS5
SORBS1
SORL1
SOWAHD
SOX13
SOX17
SP6
SPATA13
SPCS1
SPCS3
SPDEF
SPDYA
SPDYC
SPDYE10P
SPG21
SPIRE1
SPIRE2
SPON1
SPON2
SPRY2
SPRY3
SPRY3
SPSB1
SPTSSB
SQLE
SRCIN1
SRGAP2
SRP68
SRPRB
SRPX
SRRM3
SSBP4
SSR1
SSR3
SSU72
ST3GAL1
ST3GAL4
ST6GALNAC4
ST8SIA4
STAG3L3
STAM
STAM2
STARD8
STAT5B
STEAP4
STK10
STRA6
STRC
STT3B
STX18
STX1A
SULT1A1
SURF4
SUSD2
SUSD6
SVEP1
SYDE1
SYNGR1
SYNJ1
SYT12
SYT7
TAB2
TACC2
TAF4
TAF4B
TALAM1
TANC1
TARP
TAX1BP1
TBC1D1
TBC1D10A
TBC1D15
TBC1D20
TBC1D30
TBC1D3P2
TBC1D7
TBK1
TBL2
TBPL1
TBRG4
TBX1
TBX20
TBX3
TBXA2R
TCERG1
TCF15
TCHH
TCHHL1
TCL6
TCTA
TCTE1
TEAD3
TECR
TEDC1
TEN1
TENT4B
TENT5A
TEPSIN
TES
TEX14
TEX261
TEX264
TFAP2A
TFAP2C
TFF1
TFPI
TFPI2
TFRC
TGFB3
TGFBR2
TGFBRAP1
TGIF1
THAP3
THEM5
THSD4
THUMPD2
TIFA
TIGD2
TIGD3
TIMM21
TIMM22
TIMM44
TIMM50
TIMM8A
TIMP4
TINCR
TIPARP
TLE3
TLE5
TLK1
TLL1
TLR5
TM9SF3
TMC6
TMCO4
TMED3
TMEM104
TMEM120B
TMEM134
TMEM138
TMEM155
TMEM161B
TMEM178B
TMEM184B
TMEM189
TMEM198
TMEM209
TMEM229B
TMEM241
TMEM268
TMEM33
TMEM37
TMEM38B
TMEM40
TMEM86A
TMEM9B
TMOD1
TMPRSS11E
TNFAIP2
TNFAIP8L1
TNFRSF11A
TNFRSF8
TNIP1
TNIP2
TNR
TOM1
TOM1L2
TOP1
TOR1AIP2
TOR1B
TP53I11
TP53INP2
TPBG
TPRXL
TPTEP1
TPTEP2-CSNK1E
TRAF3IP2
TRAF4
TRAPPC13
TRAPPC3
TREM1
TREML2
TREML3P
TRIB1
TRIB3
TRIM33
TRIM54
TRIM55
TRIM9
TRMT12
TRMT44
TRMT5
TRPV2
TSC22D1
TSC22D2
TSPAN12
TSPAN13
TSPAN8
TSPAN9
TTC17
TTC39C
TTC7B
TTI1
TTLL4
TTPA
TUB
TUBD1
TULP1
TUSC3
TUT7
TWIST2
TXK
TYRO3
TYW1
TYW1B
UAP1
UBA52
UBALD1
UBALD2
UBAP1
UBAP2
UBE2A
UBE2D4
UBE2G1
UBE2L6
UBE2V2
UBE2W
UBL7-AS1
UBN2
UBR3
UCA1
UCK2
UFC1
UGT2B4
ULK1
UMPS
UNQ6494
UQCRFS1
USE1
USF1
USO1
USP15
USP3
USP32
USP33
USP43
USP47
UTP11
UTP14A
UTP18
VAMP2
VASH2
VAV3
VCPIP1
VDR
VEGFA
VGF
VGLL3
VPS37B
VPS41
VPS50
VSIR
VTCN1
VWF
WAKMAR2
WASHC5
WDFY2
WDR3
WDR53
WDR59
WDR74
WDR75
WDR91
WFS1
WIPF1
WNK2
WNT1
WNT10B
WNT3A
WNT5A
WRAP73
WWC1
WWP2
WWTR1
XPA
XPO1
XPO6
XRCC2
YBX3
YEATS2-AS1
YIPF4
YIPF6
YPEL1
YRDC
YTHDF2
ZBED5
ZBTB10
ZBTB14
ZBTB17
ZBTB24
ZBTB38
ZBTB43
ZBTB7A
ZBTB7B
ZBTB8B
ZBTB8OS
ZC2HC1C
ZC3H11A
ZC3H15
ZCCHC4
ZCCHC7
ZDHHC1
ZDHHC14
ZDHHC16
ZDHHC3
ZDHHC5
ZFHX3
ZFP36L2
ZKSCAN2
ZNF121
ZNF143
ZNF277
ZNF28
ZNF280A
ZNF292
ZNF330
ZNF341
ZNF341-AS1
ZNF350
ZNF365
ZNF366
ZNF398
ZNF404
ZNF423
ZNF432
ZNF461
ZNF480
ZNF488
ZNF554
ZNF570
ZNF609
ZNF628
ZNF668
ZNF70
ZNF702P
ZNF703
ZNF746
ZNF750
ZNF765
ZNF77
ZNF777
ZNF778
ZNF83
ZNF841
ZNF845
ZNHIT2
ZNRF1
ZP1
ZP3
ZRANB1
ZSCAN21
ZSWIM8
