# Supplementary material for: CRISPR screening in human trophoblast stem cells reveals both shared and distinct aspects of human and mouse placental development
Source: Proc Natl Acad Sci U S A. 2023 Dec 12;120(51):e2311372120. doi: 10.1073/pnas.2311372120 (PMC10742386; doi:10.1073/pnas.2311372120)
Supplement: Supplementary file 7 — Dataset S06 (XLSX) [file pnas.2311372120.sd06.xlsx]

## Sheet: Sheet1
Oligo name	Sequence	PCR template	Objective
Neo-F1	TTTGATATCCAGGAACCAGCTGTGGAATGTGTGT	pCAG-HIVgp (provided by H. Miyoshi)	Construction of pCS-hU6-Neo
Neo-R1	TTGATCCCTCGATCAGAAGAACTCGTCAAGAAGG
Pools-PCR-F1	AGTATTTCGATTTCTTGGCTTTATATATCTTGTGGAAAGGACGAAACACC	[TGG AAA GGA CGA AAC ACC G N20 GTT TCA GAG CTA TGC TGG AAA], N20 is the target sequence	sgRNA library construction
Pools-PCR-R1	GACTAGCCTTATTTCAACTTGCTATGCTGTTTCCAGCATAGCTCTGAAAC
Puro-T2A-F1	CTGCAGATATCCAGACCATGGCCACCGAGTACAAGCC	pGIPZ vector (Open Biosystems)	Construction of pCS-CA-PuroR-T2A-Cas9
Puro-T2A-R1	CACCGCATGTTAGCAGACTTCCTCTGCCCTCTCCCGATCCGGCACCGGGCTTGCGGGTC
T2A-Cas9-F1	TAACATGCGGTGACGTCGAGGAGAATCCTGGCCCACCGGTCGCCACCATGGGCAAGCCCATCCC	Alt-R S.p. Cas9 Expression Plasmid (IDT)
T2A-Cas9-R1	TTGATCCCTCGACTAGCTCGGATCCACTAGTCCAG
sgRNA-genome-F1	ACACTCTTTCCCTACACGACGCTCTTCCGATCTATCTTGTGGAAAGGACGAAACACC	Genomic DNA of sgRNA-expressing cells	Amplification of the target sequences of sgRNAs
sgRNA-genome-R1	GTGACTGGAGTTCAGACGTGTGCTCTTCCGATCTCGACTCGGTGCCACTTTTTCAAG
sgRNA-mU6	GTTTCAGAGCTATGCGAAAGCATAGCAAGTTGAAATAAGGCTAGTCCGTTATCAACTTGAAAAAGTGGCACCGAGTCGGTGCTTTTTTTGATCCGACGCCGCCATCTCTAGGCCCGCGCCGGCCCCCTCGCACAGACTTGTGGGAGAAGCTCGGCTACTCCCCTGCCCCGGTTAATTTGCATATAATATTTCCTAGTAACTATAGAGGCTTAATGTGCGATAAAAGACAGATAATCTGTTCTTTTTAATACTAGCTACATTTTACATGATAGGCTTGGATTTCTATAAGAGATACAAATACTAAATTATTATTTTAAAAAACAGCACAAAAGGAAACTCACCCTAACTGTAAAGTAATTGTGTGTTTTGAGACTATAAATATCCCTTGGAGAAAAGCCT…	-	Construction of vectors for DLX3 and GCM1 KO
DLX3-deletion-F1	GGACGAAACACCGAGGTTCAACTTCGGTGGGAGTTTCAGAGCTATGCGAAAGCA (the sgRNA target sequence is underlined)	sgRNA-mU6
DLX3-deletion-R1	TAGCTCTGAAACTGGAGGGTCGCAGGAGTCGCGAACAAGGCTTTTCTCCAAGGG (the sgRNA target sequence is underlined)
GCM1-deletion-F1	GGACGAAACACCGTTGGCTGCCACTACACTCCAGTTTCAGAGCTATGCGAAAGCA (the sgRNA target sequence is underlined)	sgRNA-mU6
GCM1-deletion-R1	TAGCTCTGAAACACTGTGGAGTGAGTAGATAGCGAACAAGGCTTTTCTCCAAGGG (the sgRNA target sequence is underlined)
DLX3-genome-F1	ATACACAGTTGCACGGGTTCAC	Genomic DNA	Confirmation of the deletion of DLX3
DLX3-genome-R1	GGGAAGGAGCGAGAGAAACAAC
GCM1-genome-F1	ACCTGCCATCTTCCCTTTAACA	Genomic DNA	Confirmation of the deletion of GCM1
GCM1-genome-R1	GATGGAACTCACAGGGGCTATC
AAVS1-deletion-F1	GGACGAAACACCGGGGCCACTAGGGACAGGATGTTTCAGAGCTATGCGAAAGCA (the sgRNA target sequence is underlined)	sgRNA-mU6	Construction of a vector for deletion in the AAVS1 region
AAVS1-deletion-R1	TAGCTCTGAAACGTTAGGCAGATTCCTTATCTCGAACAAGGCTTTTCTCCAAGGG (the sgRNA target sequence is underlined)
AAVS1-genome-F1	CTCAGGTTCTGGGAGAGGGTAG	Genomic DNA	Confirmation of deletion in the AAVS1 region
AAVS1-genome-R1	TCCACTTCAGGACAGCATGTTT
GFP11-labeled Histone H2B	ATGCCTGAGCCAGCCAAGTCTGCTCCCGCCCCGAAGAAGGGCTCCAAGAAGGCAGTGACCAAAGCGCAGAAGAAAGATGGCAAGAAGCGCAAGCGCAGCCGCAAGGAGAGTTACTCTGTGTACGTGTACAAGGTGCTGAAACAGGTCCATCCCGACACTGGCATCTCTTCCAAGGCCATGGGCATCATGAATTCTTTCGTTAACGACATATTTGAGCGCATCGCGGGCGAGGCTTCCCGCCTGGCGCATTACAACAAGCGCTCGACCATCACCTCCAGGGAGATCCAGACGGCCGTGCGCCTGCTGCTTCCCGGAGAGCTGGCCAAGCACGCCGTGTCGGAGGGCACCAAGGCCGTCACCAAGTACACCAGCTCCAAG GGCGGAGGTGGTTCTGGCGG…	-	Construction of pCS-CA-GFP11-H2B and pCS-CA-GFP1-10
GFP1-10	ATGGTGTTCCAAAGGAGAAGAACTGTTTACCGGTGTTGTGCCAATTTTGGTTGAACTCGATGGTGATGTCAACGGACATAAGTTCTCAGTGAGAGGCGAAGGAGAAGGTGACGCCACCATTGGAAAATTGACTCTTAAATTCATCTGTACTACTGGTAAACTTCCTGTACCATGGCCGACTCTCGTAACAACGCTTACGTACGGAGTTCAGTGCTTTTCGAGATACCCAGACCATATGAAAAGACATGACTTTTTTAAGTCGGCTATGCCTGAAGGTTACGTGCAAGAAAGAACAATTTCGTTCAAAGATGATGGAAAATATAAAACTAGAGCAGTTGTTAAATTTGAAGGAGATACTTTGGTTAACCGCATTGAACTGAAAGGAACAGATTTTAAAGA…	-
H2B-GFP11-F1	GCAGATATCCAGACCATGCCTGAGCCAGCCAAGTCT	GFP11-labeled Histone H2B
H2B-GFP11-R1	ACCACCTCCGCCCTTGGAGCTGGTGTACTTGGTGA
GFP1-10-F1	GCAGATATCCAGACCATGGTGTCCAAAGGAGAAGA	GFP1-10
GFP1-10-R1	CTTGATCCCTCGAGCTAACTTCCGCCGCCACCT
