# Supplementary material for: CRISPR screening in human trophoblast stem cells reveals both shared and distinct aspects of human and mouse placental development
Source: Proc Natl Acad Sci U S A. 2023 Dec 12;120(51):e2311372120. doi: 10.1073/pnas.2311372120 (PMC10742386; doi:10.1073/pnas.2311372120)
Supplement: Supplementary file 8 — Dataset S07 (XLSX) [file pnas.2311372120.sd07.xlsx]

## Sheet: Sheet1
Cell type	Replicate	Total DNA (ug)	Sample DNA (ug)	Spike-in DNA (ug)	Sample valid pairs	Spike-in valid pairs
hTSC	replicate1	60	49	11	21611725	4480127
hTSC	replicate2	117	106	11	21007635	2972961
hTSC	replicate3	215	193	22	17658475	3488925
hTSC	replicate4	91	80	11	22204943	5007107
hTSC	replicate5	206	184	22	14602433	3379028
hTSC	replicate6	202	180	22	16319893	4257141
EVT	replicate1	180	169	11	13398749	2347496
EVT	replicate2	176	165	11	16549800	3979869
EVT	replicate3	262	251	11	20626612	2499542
EVT	replicate4	266	255	11	25343414	3664103
EVT	replicate5	213	202	11	19357927	2523737
ST	replicate1	86	75	11	19258828	4291368
ST	replicate2	65	54	11	11842273	6004682
ST	replicate3	74	63	11	14112945	6367403
ST	replicate4	67	56	11	12414957	6302999
